# Supplementary material for: Traumatic brain injury induces an adaptive immune response in the meningeal transcriptome that is amplified by aging
Source: Front Neurosci. 2023 Jul 31;17:1210175. doi: 10.3389/fnins.2023.1210175 (PMC10425597; doi:10.3389/fnins.2023.1210175)
Supplement: Supplementary file 1 [file Table_1.XLSX]

## Sheet: IPA 7dpi-Young TBI UR & CP
Upstream Regulator	Molecule Type	Predicted Activation State	Activation z-score	p-value of overlap	Target molecules in dataset		Young 7dpi CCI_v_Young 7d Sham					Ingenuity Canonical Pathways	-log(p-value)	Ratio	z-score	Molecules
TGFB1	growth factor	Activated	3.756	2.42e-24	Acan,ACE,Acp5,ADAM12,ADAM19,ADAMTS10,APP,ATP1B1,BIRC5,CAMK2N1,CD44,COL11A1,COL16A1,COL18A1,COL3A1,COL4A1,COL5A1,COL5A3,COL6A3,COL8A1,CPQ,CTSK,CTSS,CX3CL1,DBP,DMTN,EIF2S2,ELN,ENPP1,EPRS1,EXT1,F3,FABP5,FAP,FBN1,FN1,FSCN1,GABBR1,GARS1,GCLC,GFAP,GJB2,GJB6,HIF1A,HSPB1,IDH1,ITGA5,ITGB3,ITPR1,KCNK1,KDELR3,KDR,KLF10,LGALS3,LOX,LOXL2,LSR,MCM4,MMP14,MYH11,NCAPD2,NFATC1,NOP58,NPR1,NPTXR,NR4A1,PGRMC2,PLAGL1,…							Role Of Osteoclasts In Rheumatoid Arthritis Signaling Pathway	9.97	0.0809	4.379	ADAM12,ADAM19,COL11A1,COL16A1,COL18A1,COL27A1,COL3A1,COL4A1,COL5A1,COL5A2,COL5A3,COL6A3,COL8A1,CTSK,ITGA5,ITGB3,MMP14,NFATC1,NRAS,PIK3R3,PTK2B,RALB,SFRP1,SFRP4,SPI1
Tgf beta	group	Activated	3.634	2.02e-09	Acp5,ADAM12,ATP1B1,BIRC5,COL3A1,COL4A1,COL5A1,CTSK,EPAS1,FN1,FSCN1,FSTL1,GCLC,HIF1A,ITGA5,ITGB3,KLF10,LOX,LOXL2,MMP14,NR4A1,PLAU,POSTN,SDC1,SMAD6,SOX4,TIMP1,VCAM1,VIM		UR- Upstream Regulators					IL-4 Signaling	0.963	0.0243	3.742	COL11A1,COL16A1,COL18A1,COL27A1,COL3A1,COL4A1,COL5A1,COL5A2,COL5A3,COL6A3,COL8A1,NRAS,PIK3R3,RALB
YAP1	transcription regulator	Activated	3.475	1.68e-09	ACSL4,ANLN,BIRC5,CD44,COL4A1,COL5A1,DDAH1,FN1,H2AX,ITGA5,ITPR1,KIF23,LMNB1,LOX,LOXL2,MMP14,PLOD2,RANBP1,Rpl36a,RPL41,Rplp1 (includes others),RPSA,RRM1,SMAD6,TIMP1,TOP2A,TSN,TYMS,VCAM1,VIM,ZNF322		CP- Canonical Pathways					Wound Healing Signaling Pathway	6.53	0.0714	3.3	COL11A1,COL16A1,COL18A1,COL27A1,COL3A1,COL4A1,COL5A1,COL5A2,COL5A3,COL6A3,COL8A1,FN1,LAMA5,NRAS,PDGFD,RALB,TGFBR3,VIM
ERBB2	kinase	Activated	3.264	9.64e-14	ABRACL,ACSL4,ADAM12,ADAM19,ADRA2C,BCAM,BIRC5,COL18A1,COL3A1,COL4A1,COL5A1,COL5A2,COL6A3,EXT1,F3,FN1,FRRS1,FSCN1,FSTL1,FZD4,HIF1A,HSPB1,IDH1,ITGA5,ITGB3,KDR,LGALS1,LGALS3,LSR,MCM4,MMP14,NCAPD2,NPR1,PDGFD,PLAU,PTPRB,PTX3,RALB,RPA2,RRM1,S100A4,SDC1,SFRP1,SLC2A1,SLCO4A1,SOX4,THBD,TMEM106B,TNC,TOP1MT,TOP2A,TSPAN13,TYMS,VIM							Pulmonary Fibrosis Idiopathic Signaling Pathway	8.08	0.0706	3.128	BIRC5,COL11A1,COL16A1,COL18A1,COL27A1,COL3A1,COL4A1,COL5A1,COL5A2,COL5A3,COL6A3,COL8A1,FN1,FZD4,MMP14,NRAS,PDGFD,PIK3R3,PLAU,PTK2B,RALB,TGFBR3,VIM
PRL	cytokine	Activated	3.261	0.000874	APP,CAMK2N1,COL3A1,COL5A1,CTSS,FN1,ISG15,MMP14,RALB,RPSA,SDC1,TIMP1,TSPAN13,VIM							Pathogen Induced Cytokine Storm Signaling Pathway	2.79	0.0404	2.84	Ccl9,COL11A1,COL16A1,COL18A1,COL27A1,COL3A1,COL4A1,COL5A1,COL5A2,COL5A3,COL6A3,COL8A1,CX3CL1,SLC2A1,SPI1
NOS2	enzyme	Activated	3.25	7.37e-05	APP,BIRC5,Ccl9,CD44,COL4A1,DLG4,HIF1A,IFIT1B,ISG15,KDR,PERP,TIMP1							GP6 Signaling Pathway	10.3	0.134	2.5	COL11A1,COL16A1,COL18A1,COL27A1,COL3A1,COL4A1,COL5A1,COL5A2,COL5A3,COL6A3,COL8A1,FYB1,ITGB3,ITPR1,LAMA5,PIK3R3,RASGRP2
TFEB	transcription regulator	Activated	3.247	0.0118	Acp5,CKAP4,CTSK,HIF1A,KIF23,MCM4,PTX3,RPA2,SMC4,TOP2A,VIM							Tumor Microenvironment Pathway	5.67	0.0782	2.496	CD44,COL3A1,FN1,HIF1A,ITGA5,ITGB3,MMP14,NRAS,PDGFD,PIK3R3,PLAU,RALB,SLC2A1,TNC
ERBB3	kinase	Activated	3.124	1.89e-05	ADAM19,CTSK,F3,FBN1,FN1,FSTL1,HIF1A,SFRP1,TNC,TOP2A							Integrin Signaling	1.17	0.033	2.449	ARPC1A,ITGA5,ITGB3,NRAS,PIK3R3,RALB,TSPAN5
NRG1	growth factor	Activated	3.018	4.96e-05	COL6A3,DDAH1,FABP5,FN1,FSCN1,FSTL1,HIF1A,ITGB3,NR4A1,PLAU,SLC2A1,SOX4,TOB2,TOP2A,VIM							EIF2 Signaling	1.42	0.0352	2.236	EIF2S2,EIF3J,NRAS,PIK3R3,RALB,Rpl36a,RPL41,RPSA
IL6	cytokine	Activated	2.99	1.32e-07	Acp5,APP,BIRC5,CD44,COL3A1,CTSK,ETS2,F3,FN1,FRRS1,FSCN1,GFAP,HIF1A,IFIT1B,ITGB3,ITPR1,KDR,LGALS1,MMP14,Mt1,Mt2,NRAS,PCLAF,PLAU,S1PR1,SH3GLB1,SLC39A14,SOX4,SPI1,SV2B,TIMP1,TNC,TOP2A,TTR,VCAM1,VIM							Insulin Receptor Signaling	1.06	0.0357	2.236	GRB10,NRAS,PIK3R3,PPP1R14B,RALB
IL2	cytokine	Activated	2.904	3.37e-05	ADAM19,CAMK2N1,CAPG,Ccl9,CD44,DAPK2,EIF2S2,EPAS1,GARS1,GFAP,GNL3,IDH1,ISG15,KCNK1,LAMA5,LSR,NAV1,Nrgn,PIK3R3,PLAGL1,RCN1,S100A4,SPRED2,TGFBR3,TIMP1,TMEM97,UCK2,VCAM1,VIM							MicroRNA Biogenesis Signaling Pathway	0.686	0.0267	2.236	NRAS,PIK3R3,RALB,RAN,TSN
ANGPT2	growth factor	Activated	2.858	1.63e-05	ADAM12,COL18A1,COL3A1,EEF1B2,FN1,HIF1A,KPNA2,PLAU,POSTN,RPA2,TEK,VCAM1,VIM,YIPF5							Dendritic Cell Maturation	0	0.00839	2.236	COL18A1,COL3A1,COL5A3,FSCN1,PIK3R3
CEBPB	transcription regulator	Activated	2.845	0.000579	APP,BIRC5,COL5A2,EDIL3,FN1,GFAP,H2AX,IL3RA,JPT1,KLF10,KPNA2,LMNB1,MCM4,NCAPD2,RAN,RANBP1,RPA2,SLC2A1,SMC4,TACC3,TOP2A,VIM							RAN Signaling	3.81	0.235	2	KPNA2,KPNB1,RAN,RANBP1
ATF4	transcription regulator	Activated	2.828	0.00723	EIF2S2,FN1,GARS1,GRB10,IBSP,LGALS3,PTX3,SLC38A1,SLC39A14							Macropinocytosis Signaling	2.76	0.0789	2	ITGA5,ITGB3,NRAS,PDGFD,PIK3R3,RALB
VDR	transcription regulator	Activated	2.819	0.00156	ACE,ANLN,CD44,COL4A1,CSHL1,F3,IQGAP1,ISG15,LGALS1,NCAPD2,NFATC1,THBD							Regulation of eIF4 and p70S6K Signaling	1.94	0.0442	2	EIF2S2,EIF3J,ITGA5,ITGB3,NRAS,PIK3R3,RALB,RPSA
BRD4	kinase	Activated	2.794	6.25e-06	ABCC4,COL4A1,COL5A1,FBN1,FN1,ITGA5,KIF23,LOX,LOXL2,NAV1,PLAU,TIMP1,TOP2A							Actin Nucleation by ARP-WASP Complex	1.69	0.0538	2	ARPC1A,ITGA5,ITGB3,NRAS,RALB
FGFR1	kinase	Activated	2.78	7.55e-06	Acan,BIRC5,COL3A1,COL4A1,ELN,ITPR1,LOX,MMP14,PLAU,TNC,VIM							14-3-3-mediated Signaling	1.69	0.0472	2	GFAP,NRAS,PIK3R3,RALB,TUBB6,VIM
Ige	complex	Activated	2.757	1.67e-07	ACSL4,BIRC5,Ccl9,COL18A1,CTSK,CX3CL1,HIP1R,ITGA5,KIAA2012,LAMA5,MARCKSL1,NFATC1,PTX3,SLC37A2,SLCO4A1,SNRPD1,TNC,TUBB6,VCAM1,VIM,VMP1							HGF Signaling	1.62	0.0455	2	ETS2,ITGA5,ITGB3,NRAS,PIK3R3,RALB
RABL6	other	Activated	2.646	9.73e-05	CX3CL1,H2AX,KIF23,PTPRM,SMAD6,TMEM97,TOP2A							NF-κB Activation by Viruses	1.37	0.0513	2	ITGB3,NRAS,PIK3R3,RALB
IGFBP2	other	Activated	2.619	3.28e-06	Acan,COL11A1,DDAH1,FN1,ITGA5,POSTN,PTGFRN,PTPRB							IL-3 Signaling	1.36	0.0506	2	IL3RA,NRAS,PIK3R3,RALB
HIF1A	transcription regulator	Activated	2.605	3.16e-06	ACE,BIRC5,CD44,EPAS1,FN1,FSCN1,H2AX,HIF1A,HSPB1,ITGA5,ITGB3,ITPR1,KIFC2,LGALS1,LOX,LOXL2,MRPL52,NR4A1,NUCKS1,NUDCD2,PLOD2,SFRP1,SLC2A1,TIMP1,VCAM1,VIM							IGF-1 Signaling	0.996	0.0381	2	GRB10,NRAS,PIK3R3,RALB
Akt	group	Activated	2.605	6.59e-08	APP,BCAM,BIRC5,CD44,COL3A1,EPAS1,EPRS1,EXT1,F3,FN1,HIF1A,MMP14,NFATC1,PPP1R1B,PTPRM,PTX3,SLC2A1,SOX4,TMEM106B,TNC,TSPAN13,TYMS,VCAM1,VIM							HOTAIR Regulatory Pathway	0.854	0.0307	2	CD44,COL3A1,MMP14,PIK3R3,VIM
HTT	transcription regulator	Activated	2.564	8.23e-10	ADCY5,APP,ASGR1,ATP2B2,CA12,CAMK2A,COL16A1,COL18A1,COL4A1,COL6A3,CX3CL1,CYFIP2,DBP,DIO2,DLG3,DLG4,FN1,GCLC,GFAP,HIF1A,HPCA,ITPR1,KCNJ2,KCNK2,LDHB,LOX,MMP14,Mt1,NR4A1,PPP1R1B,RASGRP2,Rbfox3,SFRP1,SLC2A1,SORT1,SPTAN1,VCAM1							mTOR Signaling	0.818	0.028	2	EIF3J,HIF1A,NRAS,PIK3R3,RALB,RPSA
CTNNB1	transcription regulator	Activated	2.447	2.44e-10	Acan,ADRA2C,APP,BIRC5,Ccl9,CD44,COL27A1,COL3A1,COL4A1,CTHRC1,CX3CL1,CYFIP2,DIO2,EDIL3,ENPP1,FN1,FZD4,GFAP,GJB2,HIF1A,KDR,KIF23,LGALS3,MMP14,NFATC1,NR4A1,PCCA,PLAU,Podxl,RCN1,Rpl36a,RPL41,Rplp1 (includes others),RPSA,S100A4,SFRP1,SFRP4,SLC39A14,SMAD6,SOX4,SPI1,TIMP1,TNC,TOB2,TSPAN8,VCAM1,VIM							Endocannabinoid Developing Neuron Pathway	0.783	0.0315	2	ADCY5,NRAS,PIK3R3,RALB
CCN2	growth factor	Activated	2.442	2.03e-06	Acan,BIRC5,CD44,COL8A1,FN1,HIF1A,LOX,MMP14,SFRP4,SOX4,TIMP1							Role Of Chondrocytes In Rheumatoid Arthritis Signaling Pathway	0.672	0.0284	2	FN1,ITGA5,MMP14,PLAU
MGA	transcription regulator	Activated	2.433	0.000465	ACE,EPAS1,Gstt3,LTBP4,PODXL2,PPP1R1B							Role of NFAT in Regulation of the Immune Response	0	0.00675	2	ITPR1,KPNA2,KPNB1,NFATC1,NRAS,PIK3R3,RALB
CCR1	G-protein coupled receptor	Activated	2.433	4.96e-06	Acp5,CTSK,CTSS,ITGB3,NFATC1,VIM							ID1 Signaling Pathway	2.66	0.0498	1.897	APP,BIRC5,FN1,HIF1A,NRAS,PIK3R3,RALB,TGFBR3,TYMS,VIM
ZEB1	transcription regulator	Activated	2.429	0.00813	COL3A1,FN1,LOX,LOXL2,PLAU,VIM							Glioma Invasiveness Signaling	3.65	0.0959	1.89	CD44,ITGB3,NRAS,PIK3R3,PLAU,RALB,TIMP1
TREM2	transmembrane receptor	Activated	2.397	0.000155	APP,DLG4,FABP5,HIF1A,LGALS1,LGALS3,LOX							HER-2 Signaling in Breast Cancer	1.05	0.0308	1.89	BIRC5,ETS2,ITGB3,KPNB1,NRAS,PIK3R3,RALB
TEAD4	transcription regulator	Activated	2.381	0.0133	COL3A1,COL5A2,HIF1A,POSTN,RANBP1,VIM							RAC Signaling	3.96	0.073	1.667	ARPC1A,CD44,CYFIP2,IQGAP1,ITGA5,ITGB3,NRAS,PIK3R3,PTK2B,RALB
CNTF	cytokine	Activated	2.379	0.0638	GFAP,HPGDS,LGALS3,PPP1R1B,Rbfox3,TIMP1,VIM							Ephrin Receptor Signaling	1.68	0.0396	1.633	ARHGEF15,ARPC1A,ITGA5,ITGB3,NRAS,PDGFD,PTPN13,RALB
CSF1	cytokine	Activated	2.378	3.19e-05	Acp5,APP,BIRC5,CTSK,ETS2,FN1,HIF1A,ISG15,ITGA5,ITGB3,MAFB,NFATC1,PLAU,SFRP1,SLC2A1,SLC37A2,SPI1,VCAM1							fMLP Signaling in Neutrophils	1.63	0.0458	1.633	ARPC1A,ITPR1,NFATC1,NRAS,PIK3R3,RALB
TGFB3	growth factor	Activated	2.378	5.76e-07	ADAM12,ADAM19,COL11A1,COL3A1,COL5A1,ELN,FN1,ITGB3,PLOD2,TGFBR3,TNC,TSPAN13							T Cell Receptor Signaling	0	0.00974	1.633	FYB1,NFATC1,NRAS,PIK3R3,PTK2B,RALB
DLX1	transcription regulator	Activated	2.36	1.67e-07	CD44,CTHRC1,CX3CL1,DLX6,EDIL3,FSTL1,LOXL2,MMP14,SDC1,VIM							Systemic Lupus Erythematosus In B Cell Signaling Pathway	0	0.00828	1.633	ISG15,NFATC1,NRAS,PIK3R3,RALB,RASGRP2
SLC15A4	transporter	Activated	2.359	3.34e-07	CKAP4,ENPP1,KDELR3,LGALS3,MAFB,MARCKSL1,PPP1R14B,RGS10,TACC3,TSPAN8,TUBB6,VCAM1,VIM							Hepatic Fibrosis Signaling Pathway	2.26	0.0355	1.604	COL18A1,COL3A1,COL5A3,FZD4,HIF1A,ITGA5,ITGB3,KDR,NRAS,PDGFD,PIK3R3,RALB,TGFBR3,TIMP1,VCAM1
Pdgf (complex)	complex	Activated	2.3	9.41e-08	CD44,COL4A1,F3,FN1,HIF1A,ITGA5,ITGB3,PIK3R3,PLAU,THBD,TIMP1,VCAM1							Ferroptosis Signaling Pathway	2.75	0.0606	1.414	ACSL4,GCLC,H2AX,HSPB1,NRAS,RALB,SLC38A1,SLC39A14
PDGF BB	complex	Activated	2.298	8.77e-10	CD44,COL18A1,COL3A1,COL5A1,ENPP1,ETS2,F3,FN1,ITGA5,KLF10,LGALS3,MMP14,Mt1,Mt2,MYH11,NR4A1,PLAU,POSTN,RACK1,SPI1,THBD,TIMP1,TNC,TRIB1,VCAM1							MSP-RON Signaling In Cancer Cells Pathway	2.59	0.0571	1.414	ETS2,HIF1A,IL3RA,NRAS,PIK3R3,PTK2B,RALB,VIM
EGFR	kinase	Activated	2.291	6.78e-09	APP,BCAM,BIRC5,BZW2,CD109,COL3A1,COL5A2,COL8A1,CTSK,EPB41L2,F3,FAP,FBN1,FN1,GFAP,HIF1A,HSPB1,KPNB1,MMP14,PLAU,POSTN,RANBP1,SDC1,SFRP1,SLC2A1,SLCO4A1,TCOF1,TMEM97,TNC,TSPAN13,VIM							Signaling by Rho Family GTPases	1.43	0.0337	1.414	ARHGEF15,ARPC1A,GFAP,IQGAP1,ITGA5,ITGB3,PIK3R3,PTK2B,VIM
FN1	enzyme	Activated	2.288	1.26e-05	ACE,APP,BIRC5,F3,FN1,ITGA5,ITGB3,MMP14,PLAU,RALB,SDC1,SLC2A1,VIM,VPS45							GM-CSF Signaling	2.19	0.0714	1.342	CAMK2A,NRAS,PIK3R3,RACK1,RALB
CSF2	cytokine	Activated	2.282	0.00139	ACE,ANLN,BIRC5,COL8A1,ELN,F3,HIF1A,IL3RA,ITGB3,MMP14,NCAPD2,NFATC1,NR4A1,PLAU,PTK2B,SLC2A1,SNRPD1,SPI1,TOP2A							Paxillin Signaling	2.03	0.0561	1.342	ITGA5,ITGB3,NRAS,PIK3R3,PTK2B,RALB
MET	kinase	Activated	2.247	0.000516	BIRC5,CD44,COL5A2,FN1,GCLC,HSPB1,IFIT1B,PERP,VIM							Fcγ Receptor-mediated Phagocytosis in Macrophages and Monocytes	1.68	0.0532	1.342	ARPC1A,FYB1,MYO5A,PIK3R3,PTK2B
PARPBP	other	Activated	2.236	2.32e-05	COL8A1,ELN,PLOD2,TIMP1,TNC							CXCR4 Signaling	0.815	0.0298	1.342	ADCY5,ITPR1,NRAS,PIK3R3,RALB
G protein alpha i	group	Activated	2.236	0.00755	IFIT1B,ISG15,MYH11,TIMP1,TUBB6							Ribonucleotide Reductase Signaling Pathway	0.801	0.0294	1.342	BIRC5,HIF1A,NRAS,PIK3R3,RRM1
CKAP2L	other	Activated	2.236	0.00168	BIRC5,KIF23,LMNB1,NCAPD2,TUBB6							Erythropoietin Signaling Pathway	0.75	0.0282	1.342	HIF1A,ITPR1,NRAS,PIK3R3,RALB
Eldr	other	Activated	2.236	0.00232	ANLN,BIRC5,KIF23,TACC3,TOP2A							Acute Phase Response Signaling	0.697	0.027	1.342	FN1,NRAS,PIK3R3,RALB,TTR
IGF2BP1	translation regulator	Activated	2.236	1.94e-05	CD44,COL5A1,COL6A3,CYFIP2,LGALS1,TNC							Regulation Of The Epithelial Mesenchymal Transition By Growth Factors Pathway	0.656	0.026	1.342	NRAS,PDGFD,PIK3R3,RALB,VIM
DIO3	enzyme	Activated	2.236	0.155	EPAS1,NPR1,Nrgn,SLC52A3,VCAM1							PKCθ Signaling in T Lymphocytes	0	0.0108	1.342	CAMK2A,ITPR1,NFATC1,NRAS,PIK3R3,RALB
MLXIPL	transcription regulator	Activated	2.236	0.0343	HIF1A,NR1D1,Rpl36a,RPL41,Rplp1 (includes others),RPSA							Apelin Endothelial Signaling Pathway	2.01	0.0496	1.134	ADCY5,HIF1A,NRAS,PIK3R3,RALB,TEK,VCAM1
CYP1B1	enzyme	Activated	2.236	0.0479	EIF3J,LDHB,MCM4,Mt1,Mt2							ILK Signaling	1.69	0.0398	1.134	FN1,HIF1A,ITGB3,MYH11,MYH14,PIK3R3,PPP1R14B,VIM
Mek	group	Activated	2.234	6.61e-08	BCAM,BIRC5,EPAS1,EXT1,F3,GNL3,HIF1A,HSPB1,ITGB3,KDR,MMP14,NOP58,NR4A1,PTPRM,SDC1,SLC2A1,SLCO4A1,SPRED2,TMEM106B,TOP2A,TSPAN13,VIM							Pulmonary Healing Signaling Pathway	1.29	0.0352	1.134	FZD4,HIF1A,KDR,MMP14,NFATC1,NRAS,RALB
AGT	growth factor	Activated	2.233	3.66e-22	Acan,ACE,ADAM12,ATP1B1,ATP2B2,C1QTNF6,Ccl9,CD109,CD44,COL16A1,COL18A1,COL3A1,COL4A1,COL5A1,COL5A2,COL6A3,COL8A1,CTHRC1,CTSK,CTSS,DIO2,ELN,ENPP1,F3,FN1,GABBR1,GSTM5,HIF1A,HLF,HSPB1,IDH1,ITGA5,ITGB3,KCNJ2,KDR,LGALS3,LOX,LOXL2,LPP,LTBP4,MAFB,MYH11,NAV1,NPR1,NR4A1,OTUD1,PDGFD,PLAU,POSTN,RERE,SDC1,SFRP4,SLC2A1,SOX4,SPI1,STK39,TACC3,THBD,TIMP1,TNC,TOP2A,TTR,VCAM1,VIM							Colorectal Cancer Metastasis Signaling	0.764	0.0258	1.134	ADCY5,BIRC5,FZD4,MMP14,NRAS,PIK3R3,RALB
Interferon alpha	group	Activated	2.221	0.000246	ADAM19,CKAP4,CTSS,ENPP1,F3,GCLC,GPX7,IFIT1B,ISG15,ITPR1,KDELR3,LGALS3,MARCKSL1,NPM3,PPP1R14B,RGS10,TACC3,TSPAN8,TUBB6,TYMS,VCAM1,VIM							Estrogen Receptor Signaling	0.274	0.0171	1.134	ADCY5,DLG4,HIF1A,MMP14,NRAS,PIK3R3,RALB
SH3BP2	other	Activated	2.219	1.41e-05	Acp5,CD44,CTSK,ITGB3,NFATC1							Actin Cytoskeleton Signaling	3.04	0.0492	1	ARPC1A,CYFIP2,FN1,IQGAP1,ITGA5,ITGB3,MYH11,MYH14,NRAS,PDGFD,PIK3R3,RALB
EDN1	cytokine	Activated	2.203	1.17e-08	ADAM12,ADAM19,COL4A1,COL5A1,EIF3J,FN1,HIF1A,ITGA5,ITGB3,MARCKSL1,PLAU,RPSA,SDC1,SLC2A1,TIMP1,TNC,VCAM1,VIM							Angiopoietin Signaling	2.04	0.0658	1	BIRC5,NRAS,PIK3R3,RALB,TEK
ROR1	kinase	Activated	2.2	0.000794	ABRACL,FSTL1,RACK1,TOP2A,VIM							Neuregulin Signaling	1.85	0.0513	1	DLG4,ITGA5,ITGB3,NRAS,PIK3R3,RALB
ESR2	ligand-dependent nuclear receptor	Activated	2.187	1.18e-15	ABCC4,BIRC5,CA12,CALU,COL11A1,COL16A1,COL5A3,CTHRC1,DBI,DDAH1,DMTN,FBN1,FN1,FSCN1,FSTL1,GCLC,GFAP,GNL3,H2AX,IBSP,KDELR3,KDR,KPNA2,KPNB1,Krt10,LMNB1,LOX,MCM4,MMP14,PERP,PGRMC2,PLAU,POSTN,PSMA4,PTK2B,PTPRM,PTX3,S1PR1,SFRP4,SOX4,SPTAN1,STK39,TACC3,TIMP1,TRIB1,TSPAN13,UCK2,VCAM1,VIM							IL-2 Signaling	1.69	0.0645	1	NRAS,PIK3R3,PTK2B,RALB
SATB1	transcription regulator	Activated	2.177	0.0572	EPAS1,PSMD2,RASGRP2,S1PR1,SPI1,VIM							Chronic Myeloid Leukemia Signaling	1.34	0.0324	1	BIRC5,FZD4,NFATC1,NRAS,PIK3R3,PTPN13,RALB,RAN,SET
Hdac	group	Activated	2.156	0.00616	BIRC5,CX3CL1,HIF1A,KLF10,MMP14,NR4A1,RGS10,SFRP1							PDGF Signaling	1.23	0.046	1	NRAS,PDGFD,PIK3R3,RALB
SMAD3	transcription regulator	Activated	2.139	0.00124	ADAM12,COL3A1,COL4A1,COL6A3,ELN,FBN1,FN1,IBSP,LOX,PTX3,S1PR1,TIMP1,TNC,VIM							Regulation Of The Epithelial Mesenchymal Transition In Development Pathway	1.23	0.046	1	FZD4,HIF1A,LOX,S100A4
TGFB2	growth factor	Activated	2.109	0.000146	CD248,COL3A1,COL4A1,FN1,KDR,PLOD2,TGFBR3,TIMP1,VIM							Non-Small Cell Lung Cancer Signaling	1.13	0.0426	1	ITPR1,NRAS,PIK3R3,RALB
SPI1	transcription regulator	Activated	2.026	0.0118	Acp5,CTSK,CTSS,EPB41L2,ETS2,IFIT1B,ISG15,ITGA5,RACK1,SPI1,VIM							P2Y Purigenic Receptor Signaling Pathway	1.13	0.0376	1	ADCY5,ITGB3,NRAS,PIK3R3,RALB
IL1A	cytokine	Activated	2.015	0.00029	Acp5,APP,CD44,CTSK,ITGA5,ITGB3,LOX,MMP14,PLAU,PTX3,TIMP1,VCAM1,VIM							CCR3 Signaling in Eosinophils	1.12	0.0373	1	ITPR1,NRAS,PIK3R3,PLA2G5,RALB
NSUN6	enzyme	Activated	2	0.00361	DDAH1,FSCN1,FSTL1,TOP2A							Melanocyte Development and Pigmentation Signaling	1.08	0.0408	1	ADCY5,NRAS,PIK3R3,RALB
WBP2	transcription regulator	Activated	2	0.184	COL4A1,COL6A3,ITGB3,SOX4							Mouse Embryonic Stem Cell Pluripotency	1.01	0.0385	1	FZD4,NRAS,PIK3R3,RALB
SLC13A1	transporter	Activated	2	0.0632	HSPB1,Mt1,RPL41,Rplp1 (includes others)							Telomerase Signaling	0.963	0.037	1	ETS2,NRAS,PIK3R3,RALB
TIA1	other	Activated	2	0.0431	CD109,FZD4,TGFBR3,TIMP1							PI3K/AKT Signaling	0.917	0.03	1	IL3RA,ITGA5,ITGB3,NRAS,PIK3R3,RALB
TFAM	transcription regulator	Activated	2	0.05	FABP5,ITGA5,LDHB,SLC2A1							Fc Epsilon RI Signaling	0.863	0.0339	1	NRAS,PIK3R3,PLA2G5,RALB
EIF6	translation regulator	Activated	2	0.11	Acad12,COL3A1,COL4A1,COL5A2							IL-6 Signaling	0.764	0.031	1	HSPB1,NRAS,PIK3R3,RALB
RET	kinase	Activated	2	0.00427	ELN,LOX,MMP14,PLAU,PLOD2,PTPN13,TACC3,TNC							Gα12/13 Signaling	0.733	0.0301	1	NRAS,PIK3R3,PTK2B,RALB
TBX2	transcription regulator	Activated	2	0.0354	ANLN,DBP,MCM4,NCAPD2							Th2 Pathway	0.701	0.0292	1	PIK3R3,S1PR1,SPI1,TGFBR3
TWIST2	transcription regulator		1.997	0.0082	CD44,FN1,POSTN,VIM							HMGB1 Signaling	0.511	0.024	1	NRAS,PIK3R3,RALB,VCAM1
GSN	other		1.994	0.000176	COL3A1,FN1,PLAU,POSTN							CD28 Signaling in T Helper Cells	0	0.00774	1	ARPC1A,ITPR1,NFATC1,PIK3R3
SPZ1	transcription regulator		1.987	0.000331	CD44,FN1,HIF1A,VIM							VEGF Signaling	2.85	0.0707	0.816	EIF2S2,HIF1A,KDR,NRAS,PIK3R3,PTK2B,RALB
IL6R	transmembrane receptor		1.986	0.0593	CTSK,FN1,TIMP1,VCAM1							PAK Signaling	2.44	0.0598	0.816	ITGA5,ITGB3,NRAS,PDGFD,PIK3R3,PTK2B,RALB
TCF/LEF	group		1.982	0.000477	BIRC5,FN1,S100A4,VIM							Endothelin-1 Signaling	1.34	0.0361	0.816	ADCY5,ITPR1,NPR1,NRAS,PIK3R3,PLA2G5,RALB
C1QA	other		1.982	0.00194	CD44,F3,TIMP1,VIM							WNT/β-catenin Signaling	1.13	0.0345	0.816	CD44,FZD4,SFRP1,SFRP4,SOX4,TGFBR3
INHBB	growth factor		1.982	0.00135	COL3A1,COL4A1,TIMP1,TNC							Human Embryonic Stem Cell Pluripotency	0.91	0.0299	0.816	FZD4,NRAS,PDGFD,PIK3R3,RALB,SMAD6
ELAVL1	other		1.982	0.215	CTSS,HIF1A,RACK1,TOP2A,VCAM1,VIM							Phospholipase C Signaling	0	0.00803	0.816	ADCY5,ARHGEF15,ITGA5,ITGB3,ITPR1,NFATC1,NRAS,PLA2G5,RALB
MAP2K3	kinase		1.982	0.006	COL3A1,CTSK,ISG15,NFATC1,PLAU							SAPK/JNK Signaling	0	0.012	0.816	MAP4K2,MINK1,NFATC1,NRAS,PIK3R3,RALB
FGF7	growth factor		1.982	0.0384	CD44,FABP5,PLAU,SDC1							B Cell Receptor Signaling	0	0.00945	0.816	CAMK2A,NFATC1,NRAS,PIK3R3,PTK2B,RALB
USP1	peptidase		1.982	0.000139	ITGA5,LOXL2,S100A4,TIMP1							IL-12 Signaling and Production in Macrophages	1.33	0.0339	0.707	COL18A1,COL3A1,COL5A3,ETS2,NFATC1,PIK3R3,SPI1,ZIC2
ID1	transcription regulator		1.981	0.0354	FN1,MMP14,TYMS,VIM							Senescence Pathway	0.879	0.0268	0.707	ETS2,NFATC1,NRAS,PHF1,PIK3R3,RALB,SMAD6,TGFBR3
FUS	transcription regulator		1.98	5.98e-07	GFAP,HIF1A,JPT1,MCM4,RHOBTB3,RPL41,SLC17A7,SLC22A17,SLC2A1							SPINK1 General Cancer Pathway	2.22	0.0725	0.447	Mt1,Mt2,NRAS,PIK3R3,RALB
STAT3	transcription regulator		1.974	1.37e-08	BIRC5,CD44,COL3A1,COL5A1,CTSK,CX3CL1,DTX3,EPAS1,F3,FBN1,FN1,FSCN1,GFAP,GRB10,HIF1A,IFIT1B,ISG15,ITGA5,KDR,LDHB,LOX,MAFB,Mt1,NFATC1,NR4A1,PLAGL1,PLAU,PTPN13,PTX3,S1PR1,SLC2A1,SMAD6,SOX4,SPI1,THBD,TIMP1,VIM							VEGF Family Ligand-Receptor Interactions	1.87	0.0595	0.447	KDR,NRAS,PIK3R3,PLA2G5,RALB
POSTN	other		1.969	0.0056	FN1,LOX,LOXL2,VIM							Glioma Signaling	1.72	0.048	0.447	CAMK2A,IDH1,NRAS,PDGFD,PIK3R3,RALB
CCL20	cytokine		1.951	0.00473	Ccl9,MYO5A,POSTN,VIM							Xenobiotic Metabolism General Signaling Pathway	1.03	0.035	0.447	GCLC,GSTM5,NRAS,PIK3R3,RALB
NFATC2	transcription regulator		1.951	0.129	CX3CL1,IFIT1B,ISG15,ITPR1,NFATC1,NR4A1							Oxytocin In Brain Signaling Pathway	0.614	0.0251	0.447	ITPR1,NRAS,PIK3R3,PLA2G5,RALB
TCF12	transcription regulator		1.949	0.0807	FN1,GJB2,PTPN13,PTPRU,S1PR1							PI3K Signaling in B Lymphocytes	0	0.00846	0.447	CAMK2A,ITPR1,NFATC1,NRAS,RALB
PDGF (family)	group		1.949	8.16e-05	COL3A1,EEF1B2,FN1,VIM							NF-κB Signaling	0	0.00876	0.447	KDR,NRAS,PIK3R3,RALB,TGFBR3
SREBF1	transcription regulator		1.946	0.0413	ACSL4,DBI,FABP5,FN1,Gstt3,IDH1,LGALS3,PIK3R3,TMEM97							Thrombin Signaling	1.07	0.0311	0.378	ADCY5,ARHGEF15,CAMK2A,ITPR1,NRAS,PIK3R3,RALB
MAPT	other		1.942	6.69e-10	APP,ATP1B1,CAMK2A,CAPG,CD44,CD84,CTSS,CYFIP2,DBI,DLG4,EPRS1,FRRS1,GFAP,GSTM5,HIF1A,HPCA,HSPB1,IFIT1B,ISG15,ITGA5,LDHB,MYO5A,Pcp4l1,PLAU,PPP1R1B,PSMD2,PTK2B,PTX3,SLC37A2,SPTAN1,TIMP1,TUBB6,VCAM1,VIM							IL-8 Signaling	2.03	0.0429	0.333	IQGAP1,ITGB3,KDR,NRAS,PIK3R3,PTK2B,RALB,TEK,VCAM1
MAP3K1	kinase		1.942	2.62e-05	COL3A1,COL4A1,HSPB1,PLAU,TIMP1,TNC,TOP2A							HIF1α Signaling	3.66	0.0577	0.302	CAMK2A,HIF1A,KDR,LDHB,MMP14,NRAS,PIK3R3,RACK1,RALB,RAN,SLC2A1,VIM
AREG	growth factor		1.941	0.0612	BIRC5,PLAU,PTX3,TOP2A							Protein Kinase A Signaling	2.37	0.0365	0.277	ADCY5,CAMK2A,ENPP1,ITPR1,KDELR3,MTMR3,NFATC1,PPP1R14B,PPP1R1B,PTK2B,PTPN13,PTPRB,PTPRM,PTPRU,SMPDL3A
KDM1A	enzyme		1.941	1.49e-05	ADCY5,CAPG,CD84,CHN1,CTSS,FN1,FRRS1,GFAP,HIF1A,IFIT1B,ISG15,MCM4,PTPRB,PTX3,SFRP1,SFRP4,SLC37A2,VCAM1,VIM							ERK/MAPK Signaling	2.97	0.0512	0	ETS2,HSPB1,ITGA5,ITGB3,NFATC1,NRAS,PIK3R3,PLA2G5,PPP1R14B,PTK2B,RALB
FBXO2	enzyme		1.934	4.58e-06	APP,DLG4,GJB2,SLC17A7							Renin-Angiotensin Signaling	2.36	0.0579	0	ACE,ADCY5,ITPR1,NRAS,PIK3R3,PTK2B,RALB
ROCK1	kinase		1.912	4.21e-07	APP,CD44,COL3A1,COL5A1,COL8A1,FBN1,VCAM1							Myelination Signaling Pathway	2.02	0.0367	0	FZD4,ITGB3,LAMA5,LMNB1,NFATC1,NRAS,PDGFD,PIK3R3,PTK2B,RALB,SLC2A1,SMAD6
SNAI1	transcription regulator		1.91	6.06e-07	Acan,CD44,F3,FN1,GFAP,IBSP,MMP14,MYO5A,PTX3,SDC1,SMAD6,TGFBR3,THBD,VIM							Natural Killer Cell Signaling	1.72	0.0404	0	COL18A1,COL3A1,COL5A3,NFATC1,NRAS,PIK3R3,PTK2B,RALB
CHUK	kinase		1.909	5.27e-07	Acp5,Ccl9,COL18A1,CX3CL1,F3,IFIT1B,ISG15,ITGB3,KLF10,Mt1,Mt2,PCDH7,PLAU,PTX3,SFRP1,VCAM1							Adrenomedullin signaling pathway	1.71	0.0402	0	ADCY5,HIF1A,ITPR1,NPR1,NRAS,PIK3R3,PTK2B,RALB
Jnk	group		1.895	6.99e-05	APP,BIRC5,CD44,COL3A1,F3,FN1,MMP14,NR4A1,PLAU,POSTN,TIMP1,TINAGL1,VCAM1							Reelin Signaling in Neurons	1.54	0.0435	0	APP,ARHGEF15,ARPC1A,CAMK2A,ITGA5,PIK3R3
Brd4	kinase		1.876	2.52e-09	ADAM19,ATP2A3,COL3A1,COL4A1,COL5A2,COL6A3,COL8A1,KDR,LGALS3,LOX,LOXL2,PLAU,SLC2A1,TIMP1							Chemokine Signaling	1.32	0.0494	0	CAMK2A,NRAS,PTK2B,RALB
IL13	cytokine		1.841	0.000323	Acp5,BZW2,CD44,COL18A1,COL3A1,CTSK,CTSS,CX3CL1,EPAS1,F3,FN1,IL3RA,MMP14,NFATC1,PLAU,POSTN,SORT1,TIMP1,VCAM1							Epithelial Adherens Junction Signaling	1.31	0.0382	0	ARPC1A,IQGAP1,KIF23,NRAS,RALB,TGFBR3
MYD88	other		1.838	0.0233	CD44,CTSK,ETS2,HIF1A,IFIT1B,ISG15,MMP14,PSMA4,TIMP1,TYMS,VCAM1							Nitric Oxide Signaling in the Cardiovascular System	1.28	0.0417	0	ATP2A3,ITPR1,KDR,NPR1,PIK3R3
MRTFB	transcription regulator		1.803	0.0014	ANLN,COL3A1,COL5A2,COL6A3,DDAH1,GSTM5,ITGA5,MYH11,POSTN,S1PR1							Role Of Osteoblasts In Rheumatoid Arthritis Signaling Pathway	1.26	0.0328	0	CTSK,CTSS,FZD4,MMP14,PIK3R3,SFRP1,SFRP4,SMAD6
CEBPA	transcription regulator		1.797	0.0202	Ccl9,CKAP4,CTSK,EEF1A2,ISG15,LGALS1,NFATC1,PLOD2,PTX3,SMPDL3A,SPI1,THBD,TRIB1,ZIC2							3-phosphoinositide Biosynthesis	1.23	0.0341	0	ENPP1,PIK3R3,PPP1R14B,PPP1R1B,PTPN13,PTPRM,SET
FMR1	translation regulator		1.796	1.5e-09	APP,ATP2B2,CAMK2A,COL5A2,CPQ,DLG2,DLG3,DLG4,LYNX1,MRPL12,MRPL20,MRPS28,PTK2B,RACK1,RPL41,Rplp1 (includes others),RPSA,SLC17A7,SLC38A1,SV2B							Ceramide Signaling	1.17	0.044	0	NRAS,PIK3R3,RALB,S1PR1
SREBF2	transcription regulator		1.775	0.00459	BIRC5,DBI,FABP5,IDH1,TMEM97,VCAM1							Glioblastoma Multiforme Signaling	1.16	0.0351	0	FZD4,ITPR1,NRAS,PDGFD,PIK3R3,RALB
MMP9	peptidase		1.756	5.26e-07	Acp5,CD44,COL18A1,CTSK,DDAH1,H2AX,LPP,MMP14,NFATC1,SDC1,TIMP1,VIM							STAT3 Pathway	1.11	0.037	0	IL3RA,KDR,NRAS,RALB,TGFBR3
MAP2K1	kinase		1.744	3.24e-05	CD44,COL3A1,F3,HIF1A,ITGA5,ITGB3,ITPR1,LGALS3,MMP14,PTPN13,TCIM,THBD,TNC,TRIB1							Apelin Cardiomyocyte Signaling Pathway	1.07	0.0404	0	ATP2A3,HIF1A,ITPR1,PIK3R3
RUNX2	transcription regulator		1.731	7.55e-06	BIRC5,COL11A1,FN1,HIF1A,IBSP,LGALS3,MMP14,MYH11,PLAU,SMAD6,TIMP1							Superpathway of Inositol Phosphate Compounds	1	0.0299	0	ENPP1,PIK3R3,PPP1R14B,PPP1R1B,PTPN13,PTPRM,SET
Insulin	group		1.704	7.86e-07	ADAM12,APP,BIRC5,CA14,CD44,COL18A1,COL3A1,COL4A1,COL5A1,CSHL1,DBI,EPAS1,FBN1,FN1,GCLC,GFAP,GRB10,HIF1A,IDH1,ITGB3,LDHB,Mt1,NPR1,NR4A1,PTGFRN,RRM1,SLC2A1,SORT1,TIMP1,TNC,VIM							Osteoarthritis Pathway	0.983	0.0297	0	EPAS1,FN1,FZD4,HIF1A,ITGA5,ITGB3,SMAD6
PRNP	other		1.698	0.00207	APP,CD44,DLG4,ETS2,H2AX,HSPB1							NRF2-mediated Oxidative Stress Response	0.979	0.0295	0	ABCC4,DNAJB9,GCLC,GSTM5,NRAS,PIK3R3,RALB
miR-200b-3p (and other miRNAs w/seed AAUACUG)	mature microRNA		1.694	1.02e-05	KCNK1,LSR,PERP,PPM1F,PTPN13,RERE,VIM							Dilated Cardiomyopathy Signaling Pathway	0.963	0.0333	0	ADCY5,CAMK2A,ITPR1,MYH11,MYH14
KLF6	transcription regulator		1.689	6.87e-07	BIRC5,CD44,ETS2,EXT1,GCLC,HIF1A,ITGA5,ITGB3,KLF10,LGALS3,MMP14,NR1D1,NR4A1,PLAU,SDC1,TALDO1,TIMP1,VCAM1							Cholecystokinin/Gastrin-mediated Signaling	0.854	0.0336	0	ITPR1,NRAS,PTK2B,RALB
CD47	transmembrane receptor		1.686	0.00153	Acp5,CTSK,KDR,NFATC1							FAK Signaling	0.799	0.0211	0	ADGRB2,ADGRF5,ADRA2C,ARPC1A,COL18A1,COL3A1,COL5A3,ECM2,ETS2,FZD4,GABBR1,GPR162,IL3RA,ITGA5,ITGB3,KDR,MMP14,NRAS,PIK3R3,RALB,S1PR1,TGFBR3
PTK2	kinase		1.684	9.73e-05	FN1,ITGA5,LPP,PTK2B,TIMP1,TNC,VCAM1							Role of NFAT in Cardiac Hypertrophy	0.754	0.0268	0	ADCY5,CAMK2A,ITPR1,NRAS,PIK3R3,RALB
RPTOR	other		1.677	0.00263	Acp5,BIRC5,CTSK,HIF1A,IFIT1B,SLC2A1,SPI1,SPRED2							Cardiac Hypertrophy Signaling	0.561	0.023	0	ADCY5,ADRA2C,HSPB1,NRAS,PIK3R3,RALB
KEAP1	transcription regulator		1.673	4.95e-05	Acp5,CTSK,GCLC,HIF1A,TOP2A,VCAM1							Gαq Signaling	0.496	0.0235	0	ITPR1,NFATC1,PIK3R3,PTK2B
TAFAZZIN	enzyme		1.673	8.84e-08	CAMK2N1,CD44,COL5A1,COL5A2,FN1,GSTM5,H2AX,HIF1A,IDH1,LENG8,LOX,LOXL2,PLOD2,PRSS23,PSMA4,PTX3,S1PR1,SLC2A1,TIMP1,VCAM1							Opioid Signaling Pathway	0.481	0.0214	0	ADCY5,CAMK2A,ITPR1,NRAS,RALB,RGS10
LMO2	transcription regulator		1.667	0.0469	COL18A1,CYFIP2,GALNT1,GRB10,LGALS1,RERE,RHOBTB3,SPI1,TAMALIN							CLEAR Signaling Pathway	0.462	0.0211	0	HIF1A,ITPR1,KDR,NRAS,RALB,TGFBR3
S100A8	other		1.664	0.0305	ELN,GJB2,ISG15,MMP14,PLAU,POSTN,VCAM1							Autophagy	0.308	0.0185	0	DAPK2,HIF1A,PIK3R3,RALB
ITGA11	other		1.664	1.42e-06	COL8A1,CSHL1,FN1,MMP14,TIMP1,TNC							Oxytocin Signaling Pathway	2.07	0.039	-0.302	ATP2B2,HSPB1,ITPR1,MYH11,MYH14,NFATC1,NPR1,NRAS,PIK3R3,PLA2G5,RALB
SORL1	transporter		1.656	9.08e-11	ADAM12,APP,COL11A1,COL18A1,COL3A1,COL4A1,COL5A1,COL5A2,CTHRC1,F3,FAP,FN1,FZD4,ITGA5,NPR1,PLAU,SFRP1,TGFBR3,TNC							Gαi Signaling	2.02	0.05	-0.378	ADCY5,ADRA2C,GABBR1,NRAS,RALB,RGS10,S1PR1
CSF3	cytokine		1.655	0.00121	ADCY5,BIRC5,CAPG,CD44,GABBR1,GFAP,NFATC1,PTK2B,SLC20A2,SPI1,VCAM1							Leukocyte Extravasation Signaling	1.35	0.0363	-0.378	CD44,EDIL3,MMP14,PIK3R3,PTK2B,TIMP1,VCAM1
SEMA7A	transmembrane receptor		1.633	6.16e-06	COL3A1,CTSS,ELN,FN1,SMAD6,TIMP1							Mitochondrial Dysfunction	0.445	0.0203	-0.378	APP,ATP1B1,CAMK2A,GPX7,Gstt3,ITPR1,PIK3R3
IHH	enzyme		1.633	0.00459	Acan,COL11A1,COL27A1,EDIL3,KDR,POSTN							PTEN Signaling	1.85	0.0464	-0.447	ITGA5,ITGB3,KDR,NRAS,PIK3R3,RALB,TGFBR3
ADAM17	peptidase		1.633	0.0256	ADAM12,COL3A1,FN1,HSPB1,LPP,NFATC1							Sphingosine-1-phosphate Signaling	1.28	0.0417	-0.447	ADCY5,PDGFD,PIK3R3,PTK2B,S1PR1
SPP1	cytokine		1.625	0.000151	Acp5,CD44,ETS2,FN1,GFAP,ITGB3,LOX,MMP14,PLAU,S100A4,TIMP1,VIM							Synaptic Long Term Potentiation	1.14	0.0379	-0.447	CAMK2A,ITPR1,NRAS,PPP1R14B,RALB
RAF1	kinase		1.586	0.000277	CD44,CHN1,DIO2,HIF1A,HSPB1,ITGB3,PLAU,RAN,SDC1,SNRPD1,TCOF1,TIMP1							D-myo-inositol (1,4,5,6)-Tetrakisphosphate Biosynthesis	1.09	0.0335	-0.447	ENPP1,PPP1R14B,PPP1R1B,PTPN13,PTPRM,SET
LCN2	transporter		1.58	0.000174	ANLN,CAPG,FN1,GFAP,HIF1A,KIF23,TINAGL1,VIM							D-myo-inositol (3,4,5,6)-tetrakisphosphate Biosynthesis	1.09	0.0335	-0.447	ENPP1,PPP1R14B,PPP1R1B,PTPN13,PTPRM,SET
MRTFA	transcription regulator		1.575	5.53e-05	ANLN,CD44,COL3A1,COL5A2,COL6A3,CYFIP2,DDAH1,GSTM5,ITGA5,MYH11,S1PR1,TNC,VCAM1							Semaphorin Neuronal Repulsive Signaling Pathway	0.963	0.0333	-0.447	Acan,CD44,ITGA5,ITGB3,PIK3R3
BHLHE40	transcription regulator		1.572	0.0416	ATP1B1,BIRC5,CAPG,CTSS,EXT1,HIF1A,LOX,MMP14,PCDH7,SLC2A1							D-myo-inositol-5-phosphate Metabolism	0.955	0.0308	-0.447	ENPP1,PPP1R14B,PPP1R1B,PTPN13,PTPRM,SET
HDL	complex		1.57	0.00198	CX3CL1,GFAP,HIF1A,ITGB3,VCAM1							Synaptic Long Term Depression	0.62	0.0253	-0.447	ITPR1,NPR1,NRAS,PLA2G5,RALB
TNFSF11	cytokine		1.556	6.67e-08	Acp5,Ccl9,CD44,CTSK,F3,FRRS1,GCLC,GRB10,ITGA5,ITGB3,LSR,MAFB,MARCKSL1,NFATC1,PCDH7,SDC1,SLC2A1,TSPAN13,TSPAN5,VCAM1							Coronavirus Pathogenesis Pathway	0.587	0.0245	-0.447	ACE,EEF1A2,HIF1A,KPNB1,RPSA
Collagen type I (complex)	complex		1.555	1.79e-05	APP,FN1,KDR,MMP14,PLAU,PLOD2,TNC,VIM							Sirtuin Signaling Pathway	0.433	0.0205	-0.447	APP,EPAS1,HIF1A,LDHB,SLC2A1,ZIC2
IL18	cytokine		1.554	0.0468	ADAM19,CD44,DLG4,SET,SLC17A7,TIMP1,VCAM1							Systemic Lupus Erythematosus In T Cell Signaling Pathway	0	0.00778	-0.447	CD44,ITPR1,NRAS,PIK3R3,RALB
NFATC1	transcription regulator		1.551	0.0128	Acp5,CTSK,ITGB3,MYH11,NFATC1,VCAM1							Neuroinflammation Signaling Pathway	1.06	0.0284	-0.707	APP,BIRC5,CX3CL1,GABBR1,NFATC1,PIK3R3,PLA2G5,TGFBR3,VCAM1
IL12 (complex)	complex		1.547	0.0215	CD44,FAAH,IFIT1B,ISG15,PLAU,RPA2,SET,TIMP1							Insulin Secretion Signaling Pathway	1.05	0.0294	-0.707	ADCY5,CAMK2A,CSHL1,EIF2S2,ITPR1,PIK3R3,SEC61B,SLC2A1
TLR3	transmembrane receptor		1.537	0.0128	CTSK,CX3CL1,ISG15,LMNB1,NR4A1,PIK3R3,PLAU,PTX3,TIMP1,TNC							Breast Cancer Regulation by Stathmin1	1.11	0.0253	-0.775	ADGRB2,ADGRF5,ADRA2C,ARHGEF15,CAMK2A,FZD4,GABBR1,GPR162,HIF1A,NRAS,PIK3R3,PPP1R14B,RALB,S1PR1,TUBB6
TLR7	transmembrane receptor		1.524	0.00968	CD44,DIO2,EIF3J,ETS2,IFIT1B,ISG15,MYOC,PLAU,PTX3							p53 Signaling	2.21	0.0612	-0.816	BIRC5,GNL3,HIF1A,PERP,PIK3R3,PLAGL1
SNAI2	transcription regulator		1.52	0.0165	Acan,FN1,IBSP,MMP14,VIM							CDK5 Signaling	1.88	0.0522	-0.816	ADCY5,LAMA5,NRAS,PPP1R14B,PPP1R1B,RALB
Hsp90	group		1.516	0.00352	ACSL4,COL3A1,DLG4,EPAS1,FN1,HIF1A							3-phosphoinositide Degradation	1.37	0.0366	-0.816	ENPP1,MTMR3,PPP1R14B,PPP1R1B,PTPN13,PTPRM,SET
NKX2-3	transcription regulator		1.516	0.0105	ANLN,CX3CL1,MYH11,MYO5A,Podxl,POSTN,SRPX2,TCIM,VCAM1							GNRH Signaling	0.987	0.0314	-0.816	ADCY5,CAMK2A,ITPR1,NRAS,PTK2B,RALB
IL33	cytokine		1.505	8.82e-05	APP,Ccl9,COL3A1,CX3CL1,EPAS1,GSTM5,HIF1A,ITGA5,LAMA5,LGALS1,NFATC1,NR4A1,RANBP1,RGS10,SMAD6,SPI1,TIMP1,TUBB6,VMP1							RHOGDI Signaling	1.11	0.0318	-1	ARHGEF15,ARPC1A,CD44,ITGA5,ITGB3,MYH11,MYH14
ADCYAP1	other		1.505	4.08e-05	BCAM,COL3A1,COL5A1,COL5A2,CSHL1,DIO2,EDIL3,FRRS1,GFAP,KIF23,PLAGL1,POSTN,RPSA,SLC2A1							Dopamine-DARPP32 Feedback in cAMP Signaling	1.03	0.0323	-1	ADCY5,ATP2A3,ITPR1,KCNJ2,PPP1R14B,PPP1R1B
NFKB2	transcription regulator		1.48	0.00311	Ccl9,CTSS,CX3CL1,FAP,MARCKSL1,Pcp4l1,Rbfox3,VCAM1							Endocannabinoid Cancer Inhibition Pathway	0.631	0.0272	-1	ADCY5,HIF1A,PIK3R3,VIM
IL-1R	group		1.455	0.000353	APP,COL3A1,MMP14,PLAU,SMAD6,TIMP1							NAD Signaling Pathway	0.606	0.0265	-1	HIF1A,LDHB,PIK3R3,SLC29A4
NOS3	enzyme		1.452	1.35e-06	COL3A1,COL4A1,F3,FN1,MMP14,NPR1,SLC2A1,VCAM1							PPARα/RXRα Activation	0.383	0.0205	-1	ADCY5,NRAS,RALB,TGFBR3
JUND	transcription regulator		1.452	0.000441	F3,HIF1A,NR4A1,PLAU,SDC1,SOX4,TIMP1							T Cell Exhaustion Signaling Pathway	0	0.0106	-1	KDR,NFATC1,NRAS,PIK3R3,RALB,TGFBR3
QKI	other		1.446	0.0151	CTSS,GFAP,TNC,VCAM1,VIM							Synaptogenesis Signaling Pathway	2.14	0.0381	-1.155	ADCY5,ARPC1A,CAMK2A,CHN1,CNTNAP1,DLG4,ITPR1,NRAS,PIK3R3,RALB,RASGRP2,SYNGAP1
TFAP4	transcription regulator		1.432	0.00117	CD44,FN1,PHYHIP,RHOBTB3,VIM							Cardiac Hypertrophy Signaling (Enhanced)	2.66	0.0351	-1.213	ACE,ADCY5,ADRA2C,ATP2A3,CAMK2A,ENPP1,FZD4,HSPB1,IL3RA,ITGA5,ITGB3,ITPR1,NFATC1,NPR1,NRAS,PIK3R3,RALB,SMPDL3A,TGFBR3
MYC	transcription regulator		1.427	3.94e-15	ABCC4,ACSL4,AK2,APP,BIRC5,BZW2,CAMK2N1,CD44,CKAP4,COL3A1,COL4A1,COL5A1,COL5A2,COL6A3,COL8A1,CYFIP2,DBI,DDX18,DLX6,EIF2S2,F3,FABP5,FAP,FBN1,FN1,FSTL1,GCLC,HIF1A,HSPB1,IDH1,IFIT1B,ISG15,ITPR1,KDR,KLF10,LDHB,LGALS1,LOX,MRPL12,Mt1,Mt2,NOP58,PAM,PERP,PHYHIP,PLAU,PPM1F,RANBP1,Rpl36a,RPL41,Rplp1 (includes others),RPSA,SFRP1,SLC2A1,SLC38A1,SNORD22,SNRPD1,TIMP1,TMEM97,TNC,TYMS,VCAM1,VIM,VMP1,ZIC2							G-Protein Coupled Receptor Signaling	1.29	0.0256	-1.213	ADCY5,ADGRB2,ADGRF5,ADRA2C,CAMK2A,ENPP1,FZD4,GABBR1,GPR162,NFATC1,NRAS,PIK3R3,PTK2B,RALB,RGS10,S1PR1,SMPDL3A,SYNGAP1
LGALS1	other		1.408	0.0138	F3,FN1,LGALS1,LGALS3,PTX3							Phagosome Formation	1.85	0.0288	-1.342	ADGRB2,ADGRF5,ADRA2C,ARPC1A,FN1,FZD4,GABBR1,GPR162,ITGA5,ITGB3,ITPR1,MYH11,MYH14,NRAS,PIK3R3,PLA2G5,PTK2B,RALB,S1PR1,SCARA5
ERK	group		1.407	8.27e-07	COL3A1,CTSK,DIO2,EPAS1,FN1,GCLC,ITGB3,KLF10,MAFB,MMP14,PLAU,POSTN,SLC2A1,SORT1,SOX4,SPTBN1,TIMP1							Calcium Signaling	1.11	0.0318	-1.342	ATP2A3,ATP2B2,CAMK2A,ITPR1,MYH11,MYH14,NFATC1
PDGFB	growth factor		1.406	0.00565	COL3A1,FN1,NR4A1,TIMP1,TNC							Chaperone Mediated Autophagy Signaling Pathway	0	0.0124	-1.414	APP,EEF1A2,GFAP,HIF1A,IDH1,MMP14,PIK3R3,PSMA4
ATG5	other		1.406	0.0151	APP,CKAP4,LGALS1,SLC2A1,VCAM1							S100 Family Signaling Pathway	0.996	0.0233	-1.886	ADGRB2,ADGRF5,ADRA2C,APP,CAMK2A,FZD4,GABBR1,GPR162,HIF1A,IQGAP1,ITPR1,MMP14,PIK3R3,PLA2G5,S100A4,S1PR1,SMAD6,VCAM1
BCL2L1	other		1.406	0.00412	CD44,FN1,GFAP,ITPR1,TIMP1							Neurovascular Coupling Signaling Pathway	1.01	0.0302	-1.89	APP,GABBR1,ITPR1,KCNJ2,NPR1,PLA2G5,TRPV4
JUN	transcription regulator		1.401	1.4e-06	APP,BIRC5,CD44,CX3CL1,DIO2,EPAS1,F3,FN1,GALNT1,GCLC,IBSP,KDR,LGALS3,NFATC1,NR4A1,PLAGL1,PLAU,PTX3,PXDN,SDC1,SLC2A1,TIMP1,TNC,VCAM1,VIM							Cardiac β-adrenergic Signaling	0.73	0.0278	-2	ADCY5,ATP2A3,ENPP1,PPP1R14B,SMPDL3A
MITF	transcription regulator		1.389	2.97e-05	Acp5,CA14,CD44,CTSK,FN1,HIF1A,HPGDS,LGALS3,MCM4,MMP14,NCAPD2,NPM3,SDC1,SORT1,TACC3							SNARE Signaling Pathway	0.71	0.0294	-2	ADCY5,CAMK2A,MYH11,MYH14
NR3C2	ligand-dependent nuclear receptor		1.387	0.0104	ATP1B1,COL3A1,CYFIP2,FN1,KDR,PTX3,VCAM1							Sperm Motility	0.578	0.0233	-2	ITPR1,KDR,NPR1,PLA2G5,PTK2B,TEK
Laminin5	complex		1.387	8e-07	CAMK2A,FN1,MMP14,PGRMC2,PLOD2							CTLA4 Signaling in Cytotoxic T Lymphocytes	0	0.00822	-2	FYB1,NFATC1,NRAS,PIK3R3,RALB
SMAD4	transcription regulator		1.386	0.000499	Acan,FAP,FN1,FSCN1,PGRMC2,PLAU,PTK2B,PTX3,SLC23A2,SMAD6,SPI1,TIMP1,TNC,VIM							White Adipose Tissue Browning Pathway	1.54	0.0435	-2.236	ADCY5,DIO2,ITPR1,KDR,LDHB,NPR1
MUC1	other		1.372	0.000231	DNAJB9,GCLC,H2AX,HIF1A,IFIT1B,ISG15,PLAU,VIM							CREB Signaling in Neurons	1.05	0.0247	-2.324	ADCY5,ADGRB2,ADGRF5,ADRA2C,CAMK2A,FZD4,GABBR1,GPR162,ITPR1,KDR,NRAS,PIK3R3,RALB,S1PR1,TGFBR3
HOXA10	transcription regulator		1.36	0.000866	COL3A1,DBP,FN1,HLF,ITGB3,KLF10,NR4A1,SFRP4,TGFBR3,THBD							cAMP-mediated signaling	1.33	0.0339	-2.646	ADCY5,ADRA2C,CAMK2A,ENPP1,GABBR1,RGS10,S1PR1,SMPDL3A
THPO	cytokine		1.359	0.0266	BIRC5,CD44,ISG15,ITGB3,KDR							Neutrophil Extracellular Trap Signaling Pathway	2.75	0.0387	-3	COL11A1,COL16A1,COL18A1,COL27A1,COL3A1,COL4A1,COL5A1,COL5A2,COL5A3,COL6A3,COL8A1,HIF1A,ITPR1,PIK3R3,PLA2G5,SLC2A1
PITX2	transcription regulator		1.352	0.00286	ATP1B1,COL8A1,FZD4,GPX7,KCNK2,PLOD2,PPP1R1B,VIM							Hepatic Fibrosis / Hepatic Stellate Cell Activation	8.27	0.0928	#NUM!	COL11A1,COL16A1,COL18A1,COL27A1,COL3A1,COL4A1,COL5A1,COL5A2,COL5A3,COL6A3,COL8A1,FN1,KDR,MYH11,MYH14,PDGFD,TIMP1,VCAM1
ITGAV	transmembrane receptor		1.346	0.00215	FN1,ITGA5,ITGB3,PLAU,TIMP1							Role of Osteoblasts, Osteoclasts and Chondrocytes in Rheumatoid Arthritis	2.76	0.0482	#NUM!	CTSK,FZD4,ITGA5,ITGB3,MMP14,NFATC1,PIK3R3,PTK2B,SFRP1,SFRP4,SMAD6
SOX7	transcription regulator		1.342	0.00077	COL4A1,KDR,MMP14,PLAU,SOX4,ZIC2							CMP-N-acetylneuraminate Biosynthesis I (Eukaryotes)	2.57	0.4	#NUM!	NAGK,NANS
PIK3CG	kinase		1.342	0.034	Acp5,CTSK,ENPP1,ITGB3,NFATC1							Agranulocyte Adhesion and Diapedesis	2.52	0.0476	#NUM!	Ccl9,CX3CL1,FN1,ITGA5,MMP14,MYH11,MYH14,Podxl,PODXL2,VCAM1
ISG15	other		1.342	0.00097	COL5A2,CTSS,GCLC,GPX7,TIMP1							Inhibition of Matrix Metalloproteases	2.39	0.103	#NUM!	ADAM12,MMP14,SDC1,TIMP1
CXCL12	cytokine		1.323	4.78e-05	CD44,COL3A1,CTSK,CX3CL1,FN1,ITGB3,LOXL2,MMP14,NR4A1,PLAU,Podxl,TIMP1,VIM							Intrinsic Prothrombin Activation Pathway	2.28	0.0952	#NUM!	COL18A1,COL3A1,COL5A3,THBD
APOA1	transporter		1.306	0.0174	APP,GFAP,SLC2A1,VCAM1							Oncostatin M Signaling	2.24	0.093	#NUM!	EPAS1,NRAS,PLAU,RALB
TNF	cytokine		1.297	1.76e-12	Acan,ACE,Acp5,ACSL4,ADCY5,AK2,APP,ASGR1,BIRC5,CA12,Ccl9,CD44,COL16A1,COL27A1,COL3A1,COL4A1,COL5A1,CTSK,CTSS,CX3CL1,DBI,EDIL3,ETS2,EXT1,F3,FABP5,FN1,FSCN1,GCLC,GFAP,HIF1A,HPCA,HPGDS,IFIT1B,IL3RA,ISG15,ITGA5,ITGB3,ITPR1,KCNJ2,KDR,KLF10,LGALS3,LOX,LOXL2,MARCKSL1,MMP14,Mt1,Mt2,NFATC1,NPM3,NR4A1,PCDH7,PLA2G5,PLAU,PLOD2,POSTN,PRSS23,PTX3,RBPMS,RPSA,RRM1,S1PR1,SDC1,SFRP1,SLC2A1,SLC43A2,SMPDL3A,SOX4,TALD…							Circadian Rhythm Signaling	2.23	0.041	#NUM!	ADCY5,CAMK2A,DBP,HIF1A,HLF,ITPR1,NPR1,NR1D1,NRAS,RACK1,RALB
INHBA	growth factor		1.294	0.00941	ETS2,FN1,LOX,MAFB,PLOD2,SMAD6,SOX4,TIMP1,VIM							Gap Junction Signaling	2.19	0.0455	#NUM!	ADCY5,GJB2,GJB6,ITPR1,NPR1,NRAS,PIK3R3,RALB,TUBB6
FAAH	enzyme		1.287	1.63e-05	Acp5,CTSK,FAAH,NFATC1,PTK2B,SLC22A17							Vitamin-C Transport	2.19	0.13	#NUM!	GJB2,SLC23A2,SLC2A1
IREB2	translation regulator		1.287	4.51e-05	APP,EPAS1,HIF1A,LDHB,SLC2A1							Atherosclerosis Signaling	2.14	0.0526	#NUM!	COL18A1,COL3A1,COL5A3,F3,PDGFD,PLA2G5,VCAM1
FOXC2	transcription regulator		1.268	0.0165	DLX6,FN1,ITGB3,KDR,VIM							Apelin Liver Signaling Pathway	1.99	0.111	#NUM!	COL18A1,COL3A1,COL5A3
RAC1	enzyme		1.264	0.0197	Acan,FN1,HIF1A,HSPB1,MMP14,VCAM1							Renal Cell Carcinoma Signaling	1.97	0.0633	#NUM!	HIF1A,NRAS,PIK3R3,RALB,SLC2A1
MYB	transcription regulator		1.25	0.000259	ADAM12,BIRC5,COL4A1,FN1,HIF1A,IQGAP1,ITPR1,KDR,NRAS,SDC1,VIM							Calcium Transport I	1.94	0.2	#NUM!	ATP2A3,ATP2B2
NOTCH3	transcription regulator		1.249	3.29e-10	BIRC5,COL18A1,COL3A1,COL5A1,COL5A3,COL8A1,EPAS1,FN1,ITGB3,KDR,MYH11,PTX3,Rbfox3							Axonal Guidance Signaling	1.9	0.0314	#NUM!	ACE,ADAM12,ADAM19,ADAMTS10,ARHGEF15,ARPC1A,FZD4,ITGA5,ITGB3,MMP14,NFATC1,NRAS,PDGFD,PIK3R3,RALB,TUBB6
AKT1	kinase		1.237	3.7e-11	Acan,BIRC5,Ccl9,CD44,COL4A1,COL8A1,DLG4,FABP5,FN1,FSTL1,GCLC,GSTM5,HIF1A,KDR,LDHB,MMP14,MYH11,NFATC1,PPP1R1B,SLC2A1,SORT1,TGFBR3,TIMP1,TYMS,VIM							Cellular Effects of Sildenafil (Viagra)	1.87	0.0467	#NUM!	ADCY5,ITPR1,MYH11,MYH14,NPR1,SLC4A10,SLC4A5
PTHLH	other		1.231	0.00221	Acan,CTSK,FN1,IBSP,PLAU,TNC							TR/RXR Activation	1.87	0.0595	#NUM!	COL6A3,DIO2,HIF1A,PIK3R3,SLC2A1
NEDD9	other		1.23	0.000102	APP,ATP2B2,CD44,MMP14,PLOD2,Podxl,SLC2A1,VIM							Role of Tissue Factor in Cancer	1.87	0.0517	#NUM!	F3,ITGB3,NRAS,PIK3R3,PTK2B,RALB
PI3K (complex)	complex		1.228	2.28e-06	ABCC4,ADAM12,BIRC5,CD44,FABP5,FN1,GCLC,GSTM5,HIF1A,KDR,MMP14,NFATC1,NRAS,PLA2G5,POSTN,PPP1R1B,SPI1,VCAM1							Pentose Phosphate Pathway	1.85	0.182	#NUM!	PGLS,TALDO1
EIF4E	translation regulator		1.219	0.000903	Acan,BIRC5,CAPG,Ccl9,CSHL1,DLG4,FN1,HIF1A,NRAS,RRM1,TNC							HIPPO signaling	1.83	0.0581	#NUM!	CD44,DLG2,DLG3,DLG4,PPP1R14B
ADRB	group		1.211	0.000571	ATOSA,DIO2,IDH1,NPM3,NR4A1,RAN,SLCO4A1,SMAD6,TEK							Acute Myeloid Leukemia Signaling	1.73	0.0549	#NUM!	IDH1,NRAS,PIK3R3,RALB,SPI1
IL15	cytokine		1.2	0.00477	CD44,CD84,DDX18,FYB1,GARS1,HIF1A,ISG15,LSR,PIK3R3,PTPN13,S1PR1,SET,TALDO1,TIMP1,TOP2A,VCAM1							Coagulation System	1.69	0.0857	#NUM!	F3,PLAU,THBD
JUNB	transcription regulator		1.195	0.00443	CD44,EPAS1,FN1,IBSP,ITGB3,PLAU,SPTAN1,TIMP1							Sertoli Cell-Sertoli Cell Junction Signaling	1.63	0.0388	#NUM!	ITGA5,ITGB3,NRAS,RALB,SPTAN1,SPTBN1,TGFBR3,TUBB6
S100A9	other		1.195	0.0228	ELN,GJB2,ISG15,MMP14,PLAU,POSTN,VCAM1							Glutathione-mediated Detoxification	1.62	0.0811	#NUM!	GSTM5,Gstt3,HPGDS
CASR	G-protein coupled receptor		1.192	3.97e-07	Acan,ANLN,BIRC5,CD44,COL4A1,GABBR1,IQGAP1,ISG15,LGALS1,NCAPD2,NFATC1,THBD,TYMS							Role of Macrophages, Fibroblasts and Endothelial Cells in Rheumatoid Arthritis	1.6	0.0331	#NUM!	CAMK2A,FN1,FZD4,NFATC1,NRAS,PDGFD,PIK3R3,RALB,SFRP1,SFRP4,VCAM1
BCR (complex)	complex		1.177	0.00508	CD44,CTSS,DDX18,GNL3,MCM4,PLA2G5,S1PR1,SLC2A1,SLC38A1,TCOF1,TMEM97,TRIB1							Remodeling of Epithelial Adherens Junctions	1.56	0.0588	#NUM!	ARPC1A,IQGAP1,MAPRE1,TUBB6
IL11	cytokine		1.176	0.0369	POSTN,SMAD6,TIMP1,VCAM1							Role of JAK1 and JAK3 in γc Cytokine Signaling	1.54	0.058	#NUM!	NRAS,PIK3R3,PTK2B,RALB
IL32	cytokine		1.172	0.00412	CTSK,NFATC1,SPI1,THBD,VIM							Extrinsic Prothrombin Activation Pathway	1.54	0.125	#NUM!	F3,THBD
TLR4	transmembrane receptor		1.17	0.00972	APP,CD44,CTSK,F3,GFAP,IFIT1B,ISG15,METTL1,NR4A1,PLAGL1,PTX3,SLC2A1,SMPDL3A,VCAM1							Flavin Biosynthesis IV (Mammalian)	1.48	0.5	#NUM!	RFK
MTDH	transcription regulator		1.165	0.0101	HIF1A,TEK,TYMS,VIM							GDNF Family Ligand-Receptor Interactions	1.41	0.0526	#NUM!	ITPR1,NRAS,PIK3R3,RALB
STAT4	transcription regulator		1.163	0.000398	DAPK2,FSCN1,FYB1,IFIT1B,ISG15,Mt1,PLOD2,S100A4,SH3GLB1,SMPDL3A,TIMP1,TSPAN5							Antiproliferative Role of Somatostatin Receptor 2	1.39	0.0519	#NUM!	NPR1,NRAS,PIK3R3,RALB
STX18	transporter		1.155	3.61e-07	ANLN,BCAM,COL5A1,EPB41L2,LMNB1,LOXL2,SDC1,SF3A3,SFRP1,SPTBN1,TNC,TOP2A							nNOS Signaling in Neurons	1.35	0.0638	#NUM!	CAMK2A,DLG2,DLG4
CCR2	G-protein coupled receptor		1.151	0.000105	APP,Ccl9,COL4A1,COL6A3,CX3CL1,FBN1,FN1,TIMP1,TNC							Regulation of the Epithelial-Mesenchymal Transition Pathway	1.33	0.0359	#NUM!	FZD4,HIF1A,LOX,NRAS,PDGFD,PIK3R3,RALB
AGER	transmembrane receptor		1.151	0.00148	APP,COL4A1,CTSK,F3,FN1,TNC,VCAM1							Virus Entry via Endocytic Pathways	1.31	0.0424	#NUM!	ITGA5,ITGB3,NRAS,PIK3R3,RALB
FGF2	growth factor		1.147	1.7e-09	ACE,BIRC5,COL3A1,COMMD3,CTSK,ELN,ENPP1,EPAS1,F3,FBN1,FN1,FRRS1,GFAP,HIF1A,IBSP,ITGA5,KDR,LOX,NR4A1,PLAU,Podxl,S100A4,SDC1,SFRP1,SLC2A1,TGFBR3,TIMP1,TOP2A,VCAM1,VIM							Thyronamine and Iodothyronamine Metabolism	1.31	0.333	#NUM!	DIO2
IKBKG	kinase		1.137	2.04e-05	Ccl9,CX3CL1,EPAS1,HIF1A,IFIT1B,ISG15,Mt1,Mt2,PCDH7,PTX3,SFRP1							Glutathione Biosynthesis	1.31	0.333	#NUM!	GCLC
ELOVL3	enzyme		1.134	0.000155	Acp5,COL3A1,COL6A3,CTSS,EPAS1,PCCA,TIMP1							Anandamide Degradation	1.31	0.333	#NUM!	FAAH
HMGA1	transcription regulator		1.134	0.0338	CD44,COL4A1,FSTL1,PTPRU,RAN,SOX4,VIM							Thyroid Hormone Metabolism I (via Deiodination)	1.31	0.333	#NUM!	DIO2
DNMT3B	enzyme		1.134	0.00919	ADCY5,APP,CAMK2A,KDELR3,KDR,MYH14,S1PR1,SFRP4							Melanoma Signaling	1.29	0.06	#NUM!	NRAS,PIK3R3,RALB
CCND1	transcription regulator		1.133	3.27e-06	ABCC4,BIRC5,CALU,CD44,COL27A1,COL5A2,EEF1B2,HSPB1,ITGB3,JPT1,MARK1,MCM4,NOP58,PCLAF,RCN1,SEC61B,SOX4,TALDO1,TYMS							Pyrimidine Deoxyribonucleotides De Novo Biosynthesis I	1.25	0.087	#NUM!	RRM1,TYMS
MDM2	transcription regulator		1.131	0.0238	BIRC5,HIF1A,Krt10,TIMP1,TOP2A							Clathrin-mediated Endocytosis Signaling	1.21	0.0337	#NUM!	ARPC1A,HIP1R,ITGA5,ITGB3,PDGFD,PIK3R3,SH3GLB1
Growth hormone	group		1.131	0.000213	COL18A1,COL3A1,CSHL1,CX3CL1,FN1,GCLC,GFAP,GSTM5,IBSP,KLF10,NR1D1,S100A4,SLC2A1							Regulation of Cellular Mechanics by Calpain Protease	1.19	0.0444	#NUM!	ITGA5,ITGB3,NRAS,RALB
NR1H4	ligand-dependent nuclear receptor		1.127	0.00183	ABCC4,COL3A1,COL5A2,DDAH1,FABP5,FN1,GSTM5,S1PR1,SDC1,THBD,TIMP1							Methylmalonyl Pathway	1.18	0.25	#NUM!	PCCA
LDB1	transcription regulator		1.117	0.0237	COL18A1,CYFIP2,GALNT1,GRB10,LGALS1,RERE,RHOBTB3,SFRP1,SPI1,TAMALIN							N-acetylglucosamine Degradation II	1.18	0.25	#NUM!	NAGK
NR4A1	ligand-dependent nuclear receptor		1.111	0.00383	ACSL4,BIRC5,COL16A1,FN1,GSTM5,HIF1A,MARCKSL1,Mt1,NR4A1,SLC37A2,TALDO1,VCAM1							CSDE1 Signaling Pathway	1.17	0.0536	#NUM!	FN1,TNC,VIM
WWTR1	transcription regulator		1.109	0.000601	AIFM3,CD44,FN1,KDR,LAMA5,MRPL52,RRM1,TYMS,VCAM1							Cell Cycle Control of Chromosomal Replication	1.17	0.0536	#NUM!	MCM4,RPA2,TOP2A
IFNG	cytokine		1.094	3.35e-09	ACE,ADCY5,APP,ATP1B1,Ccl9,CD44,COL5A2,CTSK,CTSS,CX3CL1,DBP,DLG4,ELN,ETS2,EXT1,F3,FAAH,FABP5,FN1,GFAP,GJB2,HIF1A,HSPB1,IDH1,IFIT1B,IL3RA,ISG15,ITGA5,ITGB3,ITPR1,KDR,KIF23,KLF10,LGALS3,LOX,MARCKSL1,MCM4,Mt1,MTMR3,NR1D1,PAM,PLA2G5,PLAU,PPP1R1B,PSMA4,PTPRB,PTX3,RACK1,S1PR1,SDC1,SFRP1,SLC2A1,SORT1,SPI1,STK39,TGFBR3,TIMP1,VCAM1,VIM							Apelin Adipocyte Signaling Pathway	1.16	0.0435	#NUM!	ADCY5,GPX7,Gstt3,HIF1A
TERT	enzyme		1.082	1.15e-06	AFAP1L1,BIRC5,CALU,COL5A2,CX3CL1,IFIT1B,ISG15,MMP14,NOP58,NUCKS1,PLOD2,PRSS23,TACC3,TIMP1,VIM							CNTF Signaling	1.15	0.0526	#NUM!	NRAS,PIK3R3,RALB
EGF	growth factor		1.073	4.45e-07	ACSL4,BIRC5,CD44,COL3A1,COMMD3,DIO2,EPAS1,ETS2,F3,FN1,FSTL1,GFAP,HIF1A,IDH1,ITGB3,KLF10,NR4A1,PLAGL1,PLAU,Podxl,RRM1,S100A4,SDC1,SOX4,SPI1,TIMP1,TNC,TSPAN8,VCAM1,VIM							Cancer Drug Resistance By Drug Efflux	1.13	0.0517	#NUM!	NRAS,PIK3R3,RALB
CAV1	transmembrane receptor		1.071	0.00026	EDIL3,FN1,KDR,NFATC1,NR4A1,SLC25A12,SMAD6,TNC,VCAM1,VIM							Molecular Mechanisms of Cancer	1.11	0.0267	#NUM!	ADCY5,ARHGEF15,CAMK2A,FZD4,HIF1A,ITGA5,ITGB3,NRAS,PIK3R3,RALB,SMAD6,SYNGAP1
NPM1	transcription regulator		1.069	5.23e-07	COL16A1,COL4A1,COL5A1,EDIL3,F3,FN1,KLF10,LOX,LOXL2,NR1D1,NR4A1,PLOD2,PTK2B,TRIB1							Endometrial Cancer Signaling	1.1	0.05	#NUM!	NRAS,PIK3R3,RALB
ETV5	transcription regulator		1.067	0.0438	FN1,ITGA5,LGALS3,MMP14,TINAGL1							Pentose Phosphate Pathway (Oxidative Branch)	1.09	0.2	#NUM!	PGLS
HDAC6	transcription regulator		1.067	0.00107	BIRC5,HIF1A,PLAU,VCAM1,VIM							2-oxobutanoate Degradation I	1.09	0.2	#NUM!	PCCA
BAX	transporter		1.067	0.0115	CTSK,CTSS,DNAJB9,TIMP1							dTMP De Novo Biosynthesis	1.09	0.2	#NUM!	TYMS
INSR	kinase		1.066	0.00304	ACSL4,ATP1B1,ATP2A3,BIRC5,COL6A3,GRB10,IDH1,IQGAP1,ITGA5,KLF10,LGALS1,MARCKSL1,MCM4,NR4A1,PLAGL1,RRM1,SLC2A1,TTR,VCAM1							Glutathione Redox Reactions I	1.07	0.069	#NUM!	GPX7,Gstt3
CD44	other		1.042	3.61e-09	BCAM,BIRC5,CD44,COL18A1,COL3A1,COL5A2,COMMD3,CTSK,CX3CL1,F3,FN1,ITGA5,LGALS1,LGALS3,MMP14,NR1D1,PLAU,SLC2A1,VCAM1,VIM							Thrombopoietin Signaling	1.05	0.0476	#NUM!	NRAS,PIK3R3,RALB
ST6GAL1	enzyme		1.03	0.00194	ACSL4,FN1,HIF1A,SLC2A1							Role of p14/p19ARF in Tumor Suppression	1.05	0.0667	#NUM!	NPM3,PIK3R3
Hbb-b1	transporter		1.029	0.00414	CD44,FN1,HIF1A,Mt1,SPI1,VCAM1							ERB2-ERBB3 Signaling	1.02	0.0462	#NUM!	NRAS,PIK3R3,RALB
mir-154	microRNA		1.014	0.00242	APP,BIRC5,FZD4,KLF10							Pyruvate Fermentation to Lactate	1.02	0.167	#NUM!	LDHB
IGF1	growth factor		1.011	5.65e-10	Acan,APP,BIRC5,CD44,COL16A1,COL3A1,COL5A2,COL8A1,CSHL1,CYFIP2,ELN,EPAS1,F3,FN1,GFAP,H2AX,HIF1A,IL3RA,ITGA5,KDELR3,LOXL2,MMP14,MYH11,NR4A1,PLAU,PLOD2,POSTN,PPP1R1B,SLC23A2,SLC2A1,SORT1,SPRED2,VCAM1,VIM							Pentose Phosphate Pathway (Non-oxidative Branch)	1.02	0.167	#NUM!	TALDO1
PI3K (family)	group		1.009	0.00252	BIRC5,GCLC,HIF1A,ISG15,SLC2A1,SOX4,TNC							WNT/Ca+ pathway	1	0.0455	#NUM!	CAMK2A,FZD4,NFATC1
HAS2	enzyme		1.004	0.000566	CD44,LOX,TIMP1,VIM							Glutamate Receptor Signaling	1	0.0455	#NUM!	DLG4,SLC17A7,SLC38A1
NFkB (family)	group		1	0.0384	BIRC5,FN1,TIMP1,VCAM1							ERBB4 Signaling	0.975	0.0441	#NUM!	NRAS,PIK3R3,RALB
NORAD	other		1	0.00434	COL4A1,COL5A1,SDC1,SMAD6							α-Adrenergic Signaling	0.955	0.0367	#NUM!	ADCY5,ITPR1,NRAS,RALB
SUCNR1	G-protein coupled receptor		1	0.000271	COL3A1,COL5A1,COL5A2,LAMA5							Inhibition of Angiogenesis by TSP1	0.955	0.0588	#NUM!	KDR,SDC1
LIN28B	other		1	0.0204	CD44,MMP14,TGFBR3,VIM							Relaxin Signaling	0.921	0.0323	#NUM!	ADCY5,ENPP1,NPR1,PIK3R3,SMPDL3A
HMG20A	transcription regulator		1	8.53e-05	CD44,CX3CL1,ELN,F3,ITGA5,MMP14,POSTN,TIMP1,VCAM1							Superoxide Radicals Degradation	0.896	0.125	#NUM!	GPX7
NR1H3	ligand-dependent nuclear receptor		1	0.000502	ANLN,BIRC5,CX3CL1,DIO2,GSTM5,ITGB3,KIF23,Mt1,Mt2,PLAU,TOP2A,TRIB1							Ovarian Cancer Signaling	0.893	0.0316	#NUM!	CD44,FZD4,NRAS,PIK3R3,RALB
H2AZ1	other		1	0.00168	BIRC5,SLC23A2,TACC3,TOP2A,TTR							Granzyme A Signaling	0.879	0.04	#NUM!	FN1,LMNB1,SET
HOXD10	transcription regulator		1	0.026	CD44,MMP14,RPSA,TIMP1							Docosahexaenoic Acid (DHA) Signaling	0.876	0.0526	#NUM!	APP,PIK3R3
LTA	cytokine		1	0.0147	CD44,ITGA5,ITGB3,VCAM1							tRNA Charging	0.857	0.0513	#NUM!	EPRS1,GARS1
CX3CL1	cytokine		1	0.00395	COL3A1,CX3CL1,FABP5,GFAP,HIF1A,POSTN,SOX4,TIMP1							Neurotrophin/TRK Signaling	0.845	0.0385	#NUM!	NRAS,PIK3R3,RALB
PIN1	enzyme		1	0.0448	COL3A1,DNAJB9,FN1,TIMP1							IL-7 Signaling Pathway	0.845	0.0385	#NUM!	NFATC1,PIK3R3,SLC2A1
FOXA2	transcription regulator		1	0.0345	ADCY5,CTHRC1,FABP5,MAFB,Mt1,MYH11,SLC22A8,SLC2A1,TGFBR3,TTR,VIM							Neuroprotective Role of THOP1 in Alzheimer's Disease	0.836	0.0331	#NUM!	ACE,APP,FAP,PRSS23
CA9	enzyme		1	0.00242	Acan,CA12,EPAS1,SLC38A1							Thyroid Cancer Signaling	0.833	0.038	#NUM!	NRAS,PIK3R3,RALB
RRAS2	enzyme		1	0.000441	COL6A3,EDIL3,ETS2,FSCN1,ITGA5,MINK1,PCDH7,PLAU,POSTN							Mechanisms of Viral Exit from Host Cells	0.821	0.0488	#NUM!	LMNB1,SH3GLB1
THBS1	other		1	0.000457	COL3A1,COL4A1,FN1,PLAU,TIMP1							Dopamine Receptor Signaling	0.821	0.0375	#NUM!	ADCY5,PPP1R14B,PPP1R1B
P38 MAPK	group		0.981	1.48e-06	BIRC5,CD44,COL3A1,CTSK,DIO2,F3,FN1,GCLC,HIF1A,ITGB3,KDELR3,MYH11,NFATC1,NPR1,NR4A1,PLAU,POSTN,TIMP1,TOP2A,TRIB1,VCAM1							Estrogen-Dependent Breast Cancer Signaling	0.81	0.037	#NUM!	NRAS,PIK3R3,RALB
RARA	ligand-dependent nuclear receptor		0.971	0.00309	BIRC5,CA12,CD44,CD84,CSHL1,CTSS,IFIT1B,KIF23,LGALS1,MAFB,METTL7A,PGLS,SMC4,THBD							Role of NANOG in Mammalian Embryonic Stem Cell Pluripotency	0.807	0.0323	#NUM!	FZD4,NRAS,PIK3R3,RALB
Ap1	complex		0.97	0.00365	ACE,CD44,F3,FN1,GFAP,PLAU,S100A4,TIMP1,VCAM1							Prostanoid Biosynthesis	0.807	0.1	#NUM!	HPGDS
USP22	peptidase		0.97	0.022	EEF1A2,FN1,HSPB1,IL3RA,SPI1							Germ Cell-Sertoli Cell Junction Signaling	0.801	0.0294	#NUM!	IQGAP1,NRAS,PIK3R3,RALB,TUBB6
OGT	enzyme		0.97	0.0118	APP,BIRC5,GFAP,TNC,TYMS,VIM							FLT3 Signaling in Hematopoietic Progenitor Cells	0.799	0.0366	#NUM!	NRAS,PIK3R3,RALB
IL5	cytokine		0.954	0.001	ATP1B1,CKAP4,HIF1A,IL3RA,LMNB1,RASGRP2,RBPMS,S100A4,SLC2A1,STK39,TMEM97,UCK2,VIM							JAK/STAT Signaling	0.799	0.0366	#NUM!	NRAS,PIK3R3,RALB
SOX9	transcription regulator		0.943	1.75e-06	Acan,ADAMTS10,COL3A1,COL5A1,FN1,MYH11,NFATC1,PHYHIP,POSTN,S100A4,SOX4,TSPAN8							Th1 and Th2 Activation Pathway	0.785	0.0291	#NUM!	NFATC1,PIK3R3,S1PR1,SPI1,TGFBR3
NLRP3	other		0.933	0.000768	Acp5,CAMK2A,CTSK,FN1,H2AX,HIF1A,TIMP1,TYMS,VIM							Role of MAPK Signaling in the Pathogenesis of Influenza	0.777	0.0357	#NUM!	NRAS,PLA2G5,RALB
ERG	transcription regulator		0.928	0.00447	ABCC4,COLGALT1,EXT1,LAMA5,MYO5A,PLAU,PPM1F,SOX4,TMEM263,VIM							PEDF Signaling	0.777	0.0357	#NUM!	NRAS,PIK3R3,RALB
WNT3A	cytokine		0.92	0.00082	Acan,APP,ATP1B1,CD44,EPAS1,FN1,FZD4,KDR,LRRC17,MMP14,NFATC1,SOX4,TNC,VCAM1,VIM							LPS-stimulated MAPK Signaling	0.767	0.0353	#NUM!	NRAS,PIK3R3,RALB
PKD1	ion channel		0.896	0.022	Acp5,ATP1B1,EDIL3,IDH1,LOX,MINK1,PCDH7,TTR							Coronavirus Replication Pathway	0.759	0.0444	#NUM!	ACE,TUBB6
RHOA	enzyme		0.896	0.00205	ANLN,COL3A1,FN1,IBSP,MMP14,PLAU,VCAM1							Role of OCT4 in Mammalian Embryonic Stem Cell Pluripotency	0.745	0.0435	#NUM!	ETS2,SH3GLB1
CD40	transmembrane receptor		0.886	9.45e-05	BIRC5,CD44,CX3CL1,DDX18,F3,GNL3,LGALS3,MCM4,MMP14,NFATC1,SLC2A1,SLC38A1,TCOF1,THBD,TMEM97,VCAM1							tRNA Splicing	0.745	0.0435	#NUM!	ENPP1,SMPDL3A
GNA12	enzyme		0.882	0.0415	GCLC,IQGAP1,MYH11,VIM							IL-23 Signaling Pathway	0.745	0.0435	#NUM!	HIF1A,PIK3R3
MSTN	growth factor		0.877	2.65e-08	Acp5,CTSK,FN1,HIF1A,IBSP,KLF10,MYO5A,NFATC1,SLC2A1,TNC,VIM							Glycogen Degradation II	0.735	0.0833	#NUM!	PGM5
TNFSF12	cytokine		0.868	0.0307	ADAM12,Ccl9,PTX3,TIMP1,VCAM1							GDP-glucose Biosynthesis	0.735	0.0833	#NUM!	PGM5
PTGS2	enzyme		0.862	0.0156	ADCY5,CD44,CTSK,FN1,KDR,Krt10,MMP14,PCDH7,TEK							Crosstalk between Dendritic Cells and Natural Killer Cells	0.706	0.033	#NUM!	CAMK2A,FSCN1,IL3RA
IL4	cytokine		0.858	5.33e-09	Acp5,ACSL4,ADAM19,AK2,APP,BIRC5,CAPG,CD44,CKAP4,COL18A1,COL3A1,COL6A3,CTSK,CX3CL1,DDAH1,EPAS1,EPRS1,EXT1,F3,FAAH,FN1,FSCN1,H2AX,HIF1A,IFIT1B,IL3RA,ISG15,ITGB3,KCNK1,LGALS1,LGALS3,LSR,MAFB,NFATC1,Nrgn,PLAU,PLOD2,POSTN,SDC1,SLC2A1,SORCS2,SPTBN1,STK39,THBD,TIMP1,TINAGL1,TMTC1,TNC,TSPAN5,VCAM1,VIM							RANK Signaling in Osteoclasts	0.706	0.033	#NUM!	NFATC1,PIK3R3,PTK2B
JAG1	growth factor		0.849	0.0325	ITGB3,MYH11,TNC,VIM							Glucose and Glucose-1-phosphate Degradation	0.706	0.0769	#NUM!	PGM5
SMAD1	transcription regulator		0.849	0.00097	COL4A1,GFAP,IBSP,SMAD6,VCAM1							NAD Phosphorylation and Dephosphorylation	0.706	0.0769	#NUM!	Acp5
TSH	complex		0.849	0.0237	CTSS,KDR,Mt1,SLC2A1							γ-glutamyl Cycle	0.706	0.0769	#NUM!	GCLC
S100A4	other		0.849	1.02e-05	Ccl9,FN1,MMP14,PLAU,TIMP1,VCAM1,VIM							BMP signaling pathway	0.706	0.033	#NUM!	NRAS,RALB,SMAD6
Hif1	complex		0.849	0.0016	BIRC5,FN1,LGALS1,LOXL2,S100A4,SLC2A1							ERBB Signaling	0.688	0.0323	#NUM!	NRAS,PIK3R3,RALB
Lh	complex		0.841	0.0051	ARPC1A,COL18A1,CYFIP2,EEF1B2,ITPR1,MAFB,NR4A1,PTX3,Rpl36a,RPSA,SFRP4,SLC38A1,TRIB1							Glycogen Degradation III	0.676	0.0714	#NUM!	PGM5
REL	transcription regulator		0.832	1.3e-05	ACSL4,ANLN,APP,ATP11A,BIRC5,DDX18,F3,FN1,IFIT1B,KDR,NFATC1,NR4A1,PPP1R14B,Snord104,VIM							UVC-Induced MAPK Signaling	0.676	0.0392	#NUM!	NRAS,RALB
IKBKB	kinase		0.824	4.68e-14	Acp5,APP,Ccl9,CD44,COL3A1,CTSK,CX3CL1,DLG4,F3,FSCN1,H2AX,HIF1A,IFIT1B,ISG15,ITGB3,KIF23,LMNB1,Mt1,Mt2,PCDH7,PLAU,POSTN,PTK2B,PTPN13,PTX3,S100A4,SFRP1,TNC,VCAM1							Amyloid Processing	0.676	0.0392	#NUM!	APP,MARK1
PLAU	peptidase		0.82	0.00113	F3,FN1,KDR,PLAU,SLC2A1,VIM							Granulocyte Adhesion and Diapedesis	0.674	0.0265	#NUM!	Ccl9,CX3CL1,MMP14,SDC1,VCAM1
ZC3H12A	enzyme		0.816	0.0338	ABCC4,ADAM19,ATP2A3,CTSS,ITGB3,SFRP4,TRIB1							Prolactin Signaling	0.67	0.0316	#NUM!	NRAS,PIK3R3,RALB
MEF2D	transcription regulator		0.805	0.00797	COL3A1,FN1,GCLC,NR4A1,VIM							Hereditary Breast Cancer Signaling	0.666	0.0282	#NUM!	H2AX,NRAS,PIK3R3,RALB
ERBB4	kinase		0.799	0.000669	ADAM19,COL3A1,COL5A2,HIF1A,SFRP1,SLC2A1,TNC							TGF-β Signaling	0.662	0.0312	#NUM!	NRAS,RALB,SMAD6
KLF5	transcription regulator		0.798	6.4e-05	BIRC5,CD44,EPAS1,HIF1A,HLF,PGRMC2,PPP1R1B,SORCS2,SOX4							Fatty Acid Activation	0.65	0.0667	#NUM!	ACSL4
PTH	other		0.769	7.99e-06	Acan,Acp5,FN1,IBSP,NR4A1,PALM,PLAU,POSTN,PPP1R1B,SEC61B,SFRP4,SLC43A2,SORT1							UVA-Induced MAPK Signaling	0.644	0.0306	#NUM!	NRAS,PIK3R3,RALB
IL1B	cytokine		0.765	1.47e-14	Acan,ACE,ADAM12,APP,CA12,Ccl9,CD44,CTSS,CX3CL1,DBI,DBP,ELN,ENPP1,EPAS1,ETS2,F3,FABP5,FN1,GCLC,HIF1A,HPGDS,HSPB1,IBSP,IDH1,IFIT1B,IL3RA,ISG15,ITGA5,ITGB3,KDR,KLF10,LOX,MARCKSL1,MMP14,Mt1,Mt2,MYH11,NR1D1,NR4A1,PCDH7,PDGFD,PLA2G5,PLAU,POSTN,PTX3,RAN,RPSA,S1PR1,SDC1,SLC2A1,SLC39A14,SPI1,TACC3,TCIM,TGFBR3,THBD,TIMP1,VCAM1,VIM							Lymphotoxin β Receptor Signaling	0.627	0.0364	#NUM!	PIK3R3,VCAM1
RXRB	ligand-dependent nuclear receptor		0.765	0.000831	CD109,CSHL1,CTSS,DLX6,FSTL1,ITGB3,LSR,NPM3,S100A4,VMP1							Granzyme B Signaling	0.625	0.0625	#NUM!	LMNB1
KDM3A	transcription regulator		0.762	0.00473	LOXL2,MYH11,PLOD2,TNC							Neuropathic Pain Signaling In Dorsal Horn Neurons	0.62	0.0297	#NUM!	CAMK2A,ITPR1,PIK3R3
FGFR3	kinase		0.762	0.00515	COL3A1,FN1,GFAP,VIM							EGF Signaling	0.616	0.0357	#NUM!	ITPR1,PIK3R3
TWIST1	transcription regulator		0.757	8.49e-06	Acan,CD44,CHAD,COL4A1,FN1,ITGB3,LGALS3,PAM,PTPRU,PXDN,S100A4,SPOCK2,VIM							FAT10 Signaling Pathway	0.616	0.0357	#NUM!	PSMA4,PSMD2
XBP1	transcription regulator		0.753	0.00222	APP,COL4A1,DNAJB9,FN1,KDELR3,S1PR1,SEC61B,SLC38A1,TTR,VCAM1,YIPF5							Corticotropin Releasing Hormone Signaling	0.599	0.0263	#NUM!	ADCY5,ITPR1,NPR1,NR4A1
TGFBR2	kinase		0.75	1.38e-05	BIRC5,CD44,EPAS1,FN1,GFAP,GJB2,GJB6,H2AX,HSPB1,IL3RA,KDR,MMP14,Nrgn,PLAGL1,SDC1,SLC2A1,SORCS2,THBD,TIMP1,TSPAN5							MSP-RON Signaling Pathway	0.595	0.0345	#NUM!	IL3RA,PIK3R3
MYOD1	transcription regulator		0.743	0.00879	COL4A1,FSTL1,MAFB,PCLAF,POSTN,SH3GLB1,SLC2A1,SPTBN1,TGFBR3,TOP2A							Apoptosis Signaling	0.595	0.0288	#NUM!	NRAS,RALB,SPTAN1
IRF2	transcription regulator		0.728	0.0248	CA12,CTSS,IDH1,ISG15,SDC1,VCAM1							eNOS Signaling	0.573	0.0256	#NUM!	ADCY5,ITPR1,KDR,PIK3R3
LPL	enzyme		0.728	0.00313	CX3CL1,HIF1A,SLC2A1,TIMP1,VCAM1							PCP (Planar Cell Polarity) Pathway	0.573	0.0333	#NUM!	CTHRC1,FZD4
Ccl2	cytokine		0.728	0.0027	Ccl9,CTSK,ITGB3,KDR,VCAM1							PPAR Signaling	0.573	0.028	#NUM!	NRAS,PDGFD,RALB
GH1	growth factor		0.714	0.0493	CSHL1,DBI,FN1,NRAS,VIM							Phagosome Maturation	0.562	0.0253	#NUM!	CTSK,CTSS,Dync1i2,TUBB6
COLQ	other		0.707	1.74e-06	COL11A1,COL4A1,COL5A2,COL6A3,COL8A1,EXT1,FN1,LTBP4,TIMP1							γ-linolenate Biosynthesis II (Animals)	0.561	0.0526	#NUM!	ACSL4
HGF	growth factor		0.704	1.34e-05	ADGRF5,BIRC5,CD44,COL3A1,COL4A1,CTSK,F3,FN1,GRB10,IL3RA,ISG15,ITPR1,MMP14,NFATC1,NR4A1,PLAU,SFRP1,THBD,TIMP1,TMEM97,TRIB1,VCAM1,VIM							Mitochondrial L-carnitine Shuttle Pathway	0.561	0.0526	#NUM!	ACSL4
KCNN4	ion channel		0.689	4.38e-05	Acp5,CTSK,CX3CL1,NFATC1							Kinetochore Metaphase Signaling Pathway	0.544	0.027	#NUM!	BIRC5,H2AX,PPP1R14B
FOXM1	transcription regulator		0.687	0.000131	ACE,BIRC5,CD44,FN1,ITGA5,KDR,KIF23,LOX,SFRP1,TOP2A,VIM							Prostate Cancer Signaling	0.524	0.0263	#NUM!	NRAS,PIK3R3,RALB
MAPK1	kinase		0.687	8.03e-05	ADAM12,ATP1B1,BIRC5,CD84,FN1,Gstt3,ISG15,ITGA5,ITGB3,LGALS1,LGALS3,LOX,NFATC1,NR4A1,PLA2G5,PLAU,POSTN,VIM							Antioxidant Action of Vitamin C	0.524	0.0263	#NUM!	PLA2G5,SLC23A2,SLC2A1
CD38	enzyme		0.687	1.14e-07	ATP1B1,CD44,CKAP4,FN1,LGALS3,RASGRP2,RBPMS,S100A4,SDC1,SLC2A1,STK39,TMEM97,UCK2,VCAM1,VIM							Role of MAPK Signaling in Promoting the Pathogenesis of Influenza	0.524	0.0263	#NUM!	NRAS,PLA2G5,RALB
PTPN11	phosphatase		0.68	0.0101	ACSL4,IFIT1B,ISG15,KDR,NFATC1,PERP							Regulation of Actin-based Motility by Rho	0.517	0.0261	#NUM!	ARPC1A,ITGA5,ITGB3
NFKBIA	transcription regulator		0.671	1.3e-12	AK2,ATP11A,Ccl9,CD44,COL3A1,COL5A2,CX3CL1,F3,FN1,FSCN1,GSTM5,HIF1A,IFIT1B,ISG15,ITPR1,LAMA5,LYNX1,MMP14,Mt1,Mt2,NR4A1,PCDH7,PLAU,PTPN13,PTX3,RPSA,RRM1,SDC1,SFRP1,SPTBN1,TIMP1,TNC,VCAM1							Bladder Cancer Signaling	0.51	0.0259	#NUM!	MMP14,NRAS,RALB
TCR	complex		0.666	0.00152	AK2,CD44,HIF1A,ISG15,LDHB,LMNB1,LSM3,NFATC1,NOP58,NR4A1,PIK3R3,PTK2B,RPSA,SLC2A1,TALDO1							MSP-RON Signaling In Macrophages Pathway	0.492	0.0252	#NUM!	NRAS,PIK3R3,RALB
STAT6	transcription regulator		0.665	0.000923	Acp5,ADAM19,CKAP4,COL3A1,CTSS,DDAH1,EXT1,FN1,FSCN1,IFIT1B,ISG15,MMP14,NFATC1,STK39,TIMP1,TMTC1,VCAM1,VIM							Agrin Interactions at Neuromuscular Junction	0.491	0.029	#NUM!	NRAS,RALB
miR-141-3p (and other miRNAs w/seed AACACUG)	mature microRNA		0.655	0.0399	KCNK1,LSR,PERP,VIM							Aldosterone Signaling in Epithelial Cells	0.485	0.0233	#NUM!	DNAJB9,HSPB1,ITPR1,PIK3R3
ACSL4	enzyme		0.651	0.00336	ENPP1,ITPR1,MYO5A,STK39,THBD							NGF Signaling	0.485	0.025	#NUM!	NRAS,PIK3R3,RALB
SRC (family)	group		0.651	0.00154	FN1,HIF1A,ITGB3,S100A4,VCAM1							Stearate Biosynthesis I (Animals)	0.483	0.0286	#NUM!	ACSL4,LPCAT4
APLN	other		0.647	0.00352	FSCN1,GFAP,KDR,LGALS1,TEK,VIM							Eicosanoid Signaling	0.483	0.0286	#NUM!	HPGDS,PLA2G5
ADAM12	peptidase		0.647	2.97e-05	Ccl9,COL11A1,COL5A2,COL5A3,COL6A3,CX3CL1,FBN1,LAMA5							Growth Hormone Signaling	0.475	0.0282	#NUM!	CSHL1,PIK3R3
Vegf	group		0.643	1.47e-08	ACE,ADGRF5,BIRC5,CD44,DIO2,DNAJB9,ELN,F3,FN1,GJB2,GRB10,HIF1A,IL3RA,ITPR1,KDR,MMP14,Mt2,NFATC1,NR4A1,PLAU,PLOD2,PPP1R1B,SFRP1,THBD,TIMP1,TNC,TRIB1,VCAM1,VIM							IL-15 Production	0.467	0.0244	#NUM!	KDR,PTK2B,TEK
HRAS	enzyme		0.641	5.48e-17	Acan,ADRA2C,AFAP1L1,APP,BIRC5,CALU,CAPG,CD44,COL18A1,COL3A1,COL4A1,COL5A2,CTSS,ELN,ENPP1,FN1,FSTL1,GJB2,H2AX,HIF1A,HSPB1,ITGA5,LMNB1,LPP,LRRC17,MMP14,MRPL12,MYH11,NOP58,NUCKS1,OAF,PLAU,PLOD2,POSTN,PRSS23,PTGFRN,RBPMS,RPA2,RRM1,S100A4,SOX4,SPRED2,TACC3,TIMP1,TINAGL1,TOP2A,TYMS,VIM							Netrin Signaling	0.467	0.0278	#NUM!	ITPR1,NFATC1
LEP	growth factor		0.632	4.65e-05	ACE,APP,BIRC5,COL3A1,COL4A1,COL6A3,CSHL1,F3,FAAH,FN1,GCLC,GFAP,HIF1A,IBSP,IDH1,KDR,MMP14,NPR1,SPI1,TIMP1,VCAM1,VIM							RHOA Signaling	0.462	0.0242	#NUM!	ANLN,ARPC1A,PTK2B
IL17A	cytokine		0.625	2.63e-06	BIRC5,COL3A1,CTSK,CX3CL1,EDIL3,FN1,IFIT1B,ISG15,ITPR1,LOX,NFATC1,PLAU,S1PR1,SLC2A1,THBD,TIMP1,TNC,VCAM1,VIM							CDP-diacylglycerol Biosynthesis I	0.462	0.04	#NUM!	LPCAT4
OSM	cytokine		0.623	0.0096	ABCC4,ACE,COL3A1,COL8A1,ECM2,ETS2,F3,FN1,HIF1A,KLF10,Mt2,NRAS,PLAU,TIMP1,TNC,TOP2A,VCAM1,VIM							Ethanol Degradation IV	0.462	0.04	#NUM!	GPX7
SPHK1	kinase		0.618	0.00198	APP,FN1,HIF1A,SLC2A1,TIMP1							ERK5 Signaling	0.452	0.027	#NUM!	NRAS,RALB
STAT1	transcription regulator		0.612	0.0111	ACE,BIRC5,CD44,COL3A1,CTSS,CX3CL1,FN1,HIF1A,IFIT1B,ISG15,ITGA5,SORT1,TNC,VCAM1							Caveolar-mediated Endocytosis Signaling	0.445	0.0267	#NUM!	ITGA5,ITGB3
HDAC1	transcription regulator		0.61	0.000113	Acp5,CD44,CSHL1,CTSK,FN1,H2AX,KDR,Mt1,Mt2,NFATC1,PLAU,RGS10,SFRP1,TOP2A,TYMS							GPCR-Mediated Integration of Enteroendocrine Signaling Exemplified by an L Cell	0.445	0.0267	#NUM!	ADCY5,ITPR1
RUNX1	transcription regulator		0.607	0.000752	EPAS1,FSCN1,GNL3,IFIT1B,ISG15,ITGB3,Mt1,PCDH7,Podxl,SOX4,SPI1,TIMP1,TRIB1							Xenobiotic Metabolism Signaling	0.44	0.0206	#NUM!	CAMK2A,GCLC,GSTM5,NRAS,PIK3R3,RALB
MIF	cytokine		0.603	0.0363	CD44,CD84,HIF1A,ISG15,TIMP1,VCAM1							Leptin Signaling in Obesity	0.438	0.0263	#NUM!	ADCY5,PIK3R3
ORAI1	ion channel		0.6	1.41e-05	Acp5,CTSK,KDR,NFATC1,S1PR1							Cardiomyocyte Differentiation via BMP Receptors	0.435	0.037	#NUM!	SMAD6
MIR17HG	other		0.588	4.17e-05	APP,COL5A1,FZD4,HIF1A,LAMA5,PTPRU,SMAD6,SORT1,SOX4,TOB2							NAD Salvage Pathway II	0.435	0.037	#NUM!	Acp5
CYP19A1	enzyme		0.577	0.00813	CD44,CSHL1,DLG4,GFAP,PTX3,TIMP1							Phosphatidylglycerol Biosynthesis II (Non-plastidic)	0.435	0.037	#NUM!	LPCAT4
TGFA	growth factor		0.566	0.00235	BIRC5,GFAP,GJB2,PLA2G5,PLAGL1,VIM							G Beta Gamma Signaling	0.434	0.0233	#NUM!	ITPR1,NRAS,RALB
E2F1	transcription regulator		0.563	0.000476	Acan,BIRC5,CD44,CSHL1,JPT1,KDR,KIF23,MCM4,PCLAF,PSMD2,RAN,RANBP1,RPA2,RRM1,SMC4,TOP2A,TYMS,UCK2,VCAM1,VIM							IL-33 Signaling Pathway	0.42	0.0215	#NUM!	H2AX,NFATC1,PIK3R3,VCAM1
DRD2	G-protein coupled receptor		0.557	0.0158	CSHL1,IL3RA,KCNJ2,TUBB6,VCAM1							GABA Receptor Signaling	0.418	0.0227	#NUM!	ADCY5,GABBR1,ITPR1
GLI1	transcription regulator		0.549	0.000263	CA12,CD44,DBP,DIO2,IBSP,LGALS1,MCM4,METTL7A,PAM,PCDH7,PLAU,RGS10,S100A4,SFRP1,SH3GLB1,SOX4,TGFBR3,TIMP1,TNC,VIM,VMP1							AMPK Signaling	0.417	0.0207	#NUM!	ADRA2C,AK2,PIK3R3,PPM1F,SLC2A1
SERPINB7	other		0.547	0.00593	ADAM12,CPQ,CX3CL1,Krt10,MMP14,NR4A1,PLAU							Role of JAK family kinases in IL-6-type Cytokine Signaling	0.417	0.0253	#NUM!	BIRC5,TIMP1
NFKB1	transcription regulator		0.544	1.54e-05	APP,CD44,CX3CL1,EPAS1,FN1,FSCN1,IFIT1B,ISG15,ITPR1,LGALS1,NFATC1,NR4A1,PLAU,PTX3,RACK1,SPI1,VCAM1							BEX2 Signaling Pathway	0.397	0.0244	#NUM!	HIF1A,LGALS1
SP1	transcription regulator		0.54	3.13e-06	AFAP1L1,ATP2A3,BIRC5,COL8A1,F3,FN1,HIF1A,ITGB3,ITPR1,KDR,MMP14,Mt1,MYH11,NPR1,NPTXR,PLAU,RANBP1,RASGRP2,SH3GLB1,SLC2A1,TGFBR3,THBD,TIMP1,TNC,TRIB1,TYMS,VIM							Iron homeostasis signaling pathway	0.388	0.0217	#NUM!	EPAS1,HIF1A,SLC39A14
HDAC4	transcription regulator		0.537	1.36e-07	CAMK2A,CAMTA2,CHN1,CYFIP2,DLG2,HIF1A,ISG15,NR4A1,Pcp4l1,SLC17A7,SLC2A1,SYNGAP1,TSPAN13,VCAM1							Adipogenesis pathway	0.384	0.0216	#NUM!	FZD4,HIF1A,NR1D1
NOX4	enzyme		0.52	2.85e-06	CD44,EPAS1,FN1,GCLC,H2AX,HIF1A,SLC2A1,VIM							BAG2 Signaling Pathway	0.384	0.0238	#NUM!	PSMA4,PSMD2
APP	other		0.504	2.44e-08	ADAM19,APP,ATP1B1,ATP2B2,CA12,CD44,COL18A1,CYFIP2,DBI,DDAH1,DLG4,ELN,EPAS1,ETS2,EXT1,FAP,FN1,GFAP,HPCA,HSPB1,IFIT1B,ITGB3,KPNB1,LDHB,LGALS3,MAFB,MMP14,Mt1,NFATC1,NR1D1,Nrgn,Pcp4l1,PLAU,RAN,Rbfox3,S1PR1,SET,SPTAN1,TOP2A,TTR,TUBB6,VCAM1							Role of Hypercytokinemia/hyperchemokinemia in the Pathogenesis of Influenza	0.373	0.0233	#NUM!	ISG15,S1PR1
FGF1	growth factor		0.501	0.0197	GCLC,GSTM5,LRRC17,POSTN,TTR,VCAM1							FGF Signaling	0.373	0.0233	#NUM!	ITPR1,PIK3R3
BMP2	growth factor		0.481	2.43e-05	Acan,ASGR1,CTSK,F3,FN1,GFAP,IBSP,KLF10,NFATC1,POSTN,PTX3,RPA2,SMAD6,TIMP1							Oxytocin In Spinal Neurons Signaling Pathway	0.35	0.0286	#NUM!	NPR1
SMAD2	transcription regulator		0.479	0.000787	Acan,ADAM12,BIRC5,COL3A1,FN1,PTX3,S1PR1,VIM							IL-9 Signaling	0.35	0.0286	#NUM!	PIK3R3
FOS	transcription regulator		0.479	3.95e-08	Acp5,ADAM12,CALU,CD44,COL16A1,COL18A1,DAPK2,DIO2,EPAS1,F3,FBN1,FN1,FSTL1,GJB6,HPGDS,IBSP,LGALS3,LOX,Mt2,NFATC1,NR4A1,PCDH19,PLAGL1,PLAU,RALB,SDC1,SFRP4,TIMP1,VCAM1,VIM							Fatty Acid β-oxidation I	0.35	0.0286	#NUM!	ACSL4
PPARG	ligand-dependent nuclear receptor		0.473	0.0117	ACSL4,APP,BIRC5,EPAS1,FABP5,FN1,IDH1,MMP14,MYH14,NR1D1,NR4A1,RPSA,SDC1,SLC2A1,VCAM1,VIM							Nucleotide Excision Repair Pathway	0.35	0.0286	#NUM!	RPA2
DNMT3A	enzyme		0.456	0.0478	ACE,ADCY5,CAMK2A,Mt1,NR4A1,PTPN13,S1PR1							RAR Activation	0.346	0.0195	#NUM!	ADCY5,IL3RA,PIK3R3,SMAD6
STIM1	ion channel		0.447	0.00565	GCLC,ITGA5,KDR,KLF10,NRAS							MIF-mediated Glucocorticoid Regulation	0.341	0.0278	#NUM!	PLA2G5
CDK6	kinase		0.447	0.0351	FN1,ITGB3,ITPR1,PIK3R3,SLCO1C1							Interferon Signaling	0.341	0.0278	#NUM!	ISG15
GDNF	growth factor		0.447	0.000169	FN1,GFAP,IBSP,LGALS1,PPP1R1B,Rpl36a,RPSA							Endocannabinoid Neuronal Synapse Pathway	0.339	0.0201	#NUM!	ADCY5,FAAH,ITPR1
ENG	transmembrane receptor		0.447	2.23e-07	ELN,FN1,H2AX,ITGA5,ITGB3,KDR,PLAU,SMAD6							Factors Promoting Cardiogenesis in Vertebrates	0.323	0.0196	#NUM!	CAMK2A,FZD4,TGFBR3
FGFR2	kinase		0.436	0.00168	COL3A1,COL4A1,FN1,GRB10,SFRP1,TSPAN8,TTR,VCAM1							Type II Diabetes Mellitus Signaling	0.323	0.0196	#NUM!	ACSL4,ITPR1,PIK3R3
ADIPOQ	other		0.435	0.0254	BIRC5,COL3A1,F3,FN1,FZD4,PTK2B,SPI1,TIMP1,VCAM1							Notch Signaling	0.323	0.0263	#NUM!	DTX3
MAP2K1/2	group		0.431	0.00182	ELN,GCLC,H2AX,HSPB1,RRM1,VIM							Death Receptor Signaling	0.318	0.0208	#NUM!	HSPB1,SPTAN1
LEF1	transcription regulator		0.426	0.0301	Acan,BIRC5,CD44,COL11A1,DAPK2,FN1,RBPMS,S100A4,SPATS2,VIM							Thyroid Hormone Metabolism II (via Conjugation and/or Degradation)	0.308	0.025	#NUM!	DIO2
EGR1	transcription regulator		0.391	4.11e-06	ACE,APP,Ccl9,CD44,CSHL1,DLG4,F3,FN1,HIF1A,MMP14,NR4A1,PLAU,TIMP1,VCAM1							Superpathway of Methionine Degradation	0.3	0.0244	#NUM!	PCCA
LIF	cytokine		0.381	0.000414	CD44,CSHL1,FN1,GFAP,HIF1A,IBSP,KDR,KLF10,MMP14,SFRP4,TIMP1,TNC							April Mediated Signaling	0.293	0.0238	#NUM!	NFATC1
NEUROG1	transcription regulator		0.378	8.82e-05	COL3A1,EPAS1,FAP,FN1,ITGB3,PXDN,S100A4							Huntington's Disease Signaling	0.287	0.0177	#NUM!	DLG4,ITPR1,PIK3R3,PSMA4,PSMD2
LDHA	enzyme		0.378	2.31e-05	COL4A1,COL6A3,FN1,IBSP,LAMA5,NRAS,PIK3R3							B Cell Activating Factor Signaling	0.287	0.0233	#NUM!	NFATC1
TFAP2A	transcription regulator		0.374	0.0297	BIRC5,CX3CL1,MMP14,PLAU,TIMP1,TYMS							NER (Nucleotide Excision Repair, Enhanced Pathway)	0.281	0.0192	#NUM!	RPA2,TOP2A
mir-150	microRNA		0.365	0.000794	FZD4,HIF1A,MMP14,SLC2A1,TEK							MIF Regulation of Innate Immunity	0.28	0.0227	#NUM!	PLA2G5
POMC	other		0.363	0.0247	ACSL4,GCLC,GSTM5,NR4A1,VCAM1							Serotonin Receptor Signaling	0.273	0.0222	#NUM!	ADCY5
NFAT5	transcription regulator		0.36	5.83e-05	Acan,C1QTNF6,CD44,COL4A1,F3,IFIT1B,ITGB3,PTGFRN,S100A4,TNC,VCAM1							Apelin Pancreas Signaling Pathway	0.267	0.0217	#NUM!	PIK3R3
ESR1	ligand-dependent nuclear receptor		0.339	7.41e-14	ACE,ANLN,ATP11A,ATP1B1,ATP2A3,BIRC5,C1QTNF6,CA12,COL16A1,COL5A2,COL8A1,CTSS,CYFIP2,DLG2,DMTN,ELN,F3,FAP,GFAP,GJB2,HIF1A,HIP1R,HPGDS,IQGAP1,KCNE2,KIF23,KPNB1,Krt10,LGALS1,LTBP4,MARK1,METTL7A,MRPL52,MYH11,NFATC1,NR1D1,PDGFD,PGLS,PGRMC2,PLAU,PLOD2,PRPF40A,PRSS23,PTPN13,PTX3,RERE,Rpl36a,RPL41,SLC13A4,SLC17A7,SLC4A5,SLCO1C1,SMAD6,SMC4,SOX4,SPTAN1,SPTBN1,TCIM,TEK,TMEM97,TRIB1,TTR,UCK2,VIM,WHRN							Ephrin A Signaling	0.26	0.0213	#NUM!	PIK3R3
RETNLB	other		0.333	6.75e-06	Ccl9,ELN,FAP,FN1,LMNB1,NR4A1,SFRP1,TIMP1,TINAGL1							nNOS Signaling in Skeletal Muscle Cells	0.255	0.0208	#NUM!	ITPR1
GLIS1	transcription regulator		0.322	0.000276	ADAMTS10,COL16A1,COL4A1,LOXL2,MYOC							Spliceosomal Cycle	0.249	0.0204	#NUM!	SF3A3
VCAN	other		0.303	1.86e-05	ELN,F3,FABP5,FN1,ITGA5,LGALS3,PAM,PLAU,SORT1,THBD,TIMP1,VCAM1							Cell Cycle: G2/M DNA Damage Checkpoint Regulation	0.243	0.02	#NUM!	TOP2A
SALL4	transcription regulator		0.302	2.97e-05	ATP1B1,BIRC5,CAMK2A,CD44,EPB41L2,FN1,FYB1,LOXL2,NFATC1,RACK1,SFRP1,VIM							FAT10 Cancer Signaling Pathway	0.243	0.02	#NUM!	TGFBR3
IL10RA	transmembrane receptor		0.302	0.0143	CYFIP2,FABP5,FBN1,FN1,FSTL1,GSTM5,PAM,POSTN,S1PR1,SLC2A1,TTR							TNFR1 Signaling	0.238	0.0196	#NUM!	MAP4K2
C3	peptidase		0.302	7.37e-05	APP,Ccl9,FN1,Rbfox3,THBD,TIMP1,TTR,VCAM1							IL-13 Signaling Pathway	0.235	0.0172	#NUM!	PIK3R3,POSTN
PRKCD	kinase		0.287	0.00434	BIRC5,CX3CL1,ETS2,FBN1,GFAP,NR4A1,PALMD,SMAD6,VCAM1							UVB-Induced MAPK Signaling	0.232	0.0192	#NUM!	PIK3R3
NTRK1	kinase		0.277	0.000566	DLG4,H2AX,LGALS1,NR4A1							GPCR-Mediated Nutrient Sensing in Enteroendocrine Cells	0.228	0.0169	#NUM!	ADCY5,ITPR1
NR4A3	ligand-dependent nuclear receptor		0.277	0.018	COL16A1,CTHRC1,HIF1A,LOXL2,MYH11							Transcriptional Regulatory Network in Embryonic Stem Cells	0.223	0.0185	#NUM!	SET
NQO1	enzyme		0.277	0.00182	BIRC5,Ccl9,SLC2A1,SPI1,VCAM1							Phototransduction Pathway	0.223	0.0185	#NUM!	NPR1
PROC	peptidase		0.271	0.00107	ACE,NR4A1,TEK,THBD,VCAM1							Triacylglycerol Biosynthesis	0.218	0.0182	#NUM!	LPCAT4
ARNT	transcription regulator		0.255	0.00171	EPAS1,HIF1A,ITGB3,LOXL2,MAFB,RANBP1,S1PR1,SLC2A1,VIM							Role of IL-17A in Arthritis	0.208	0.0175	#NUM!	PIK3R3
PLCG2	enzyme		0.246	0.00842	ACSL4,CTSK,IFIT1B,ISG15,NFATC1							Triacylglycerol Degradation	0.199	0.0169	#NUM!	FAAH
LEPR	transmembrane receptor		0.243	0.0165	COL4A1,CSHL1,FN1,FYB1,GFAP,HIF1A,MMP14,TIMP1							CDX Gastrointestinal Cancer Signaling Pathway	0	0.0099	#NUM!	FZD4,PIK3R3
CCN1	other		0.239	1.47e-05	FN1,HIF1A,ITGA5,ITGB3,KDR,NR4A1,PLAU,SFRP1,TIMP1							Immunogenic Cell Death Signaling Pathway	0	0.0111	#NUM!	DAPK2
ATG7	enzyme		0.234	1.62e-05	CD44,DTX3,GSTM5,HIF1A,NRAS,S100A4,SET,SLC2A1,SLC37A2,TEK							Macrophage Classical Activation Signaling Pathway	0	0.0106	#NUM!	HIF1A,SPI1
PLAUR	transmembrane receptor		0.233	0.00607	H2AX,KDR,PLAU,VIM							Multiple Sclerosis Signaling Pathway	0	0.0045	#NUM!	PLAU
cytokine	group		0.212	2.62e-07	ADAM12,APP,BIRC5,CX3CL1,F3,GFAP,HIF1A,PLAU,RPSA,S100A4,SLC2A1,TEK,TIMP1,VCAM1							Glucocorticoid Receptor Signaling	0	0.0137	#NUM!	IL3RA,NFATC1,NRAS,PIK3R3,PLA2G5,PLAU,RALB,VCAM1
HAVCR1	other		0.192	0.00849	FSCN1,HIF1A,HLF,LOXL2,NUCKS1,NUDCD2							IL-10 Signaling	0	0.013	#NUM!	HIF1A,MAFB
DCN	other		0.183	0.00198	FBN1,HIF1A,S1PR1,SDC1,VCAM1							Macrophage Alternative Activation Signaling Pathway	0	0.0099	#NUM!	EPAS1,PIK3R3
mir-17	microRNA		0.182	0.000983	APP,COL11A1,FN1,GCLC,H2AX,S1PR1,VIM							Amyotrophic Lateral Sclerosis Signaling	0	0.00862	#NUM!	PIK3R3
STK11	kinase		0.174	0.00162	ACE,AK2,COL3A1,ECM2,FN1,HIF1A,NR1D1,NR4A1,RRM1,TALDO1,TOP2A,TYMS,UCK2							NOD1/2 Signaling Pathway	0	0.00529	#NUM!	TRIM27
miR-34a-5p (and other miRNAs w/seed GGCAGUG)	mature microRNA		0.174	0.0124	APP,BIRC5,ETS2,FN1,ITGB3,SLC22A17,TSPAN13							Aryl Hydrocarbon Receptor Signaling	0	0.0126	#NUM!	GSTM5,HSPB1
DNMT1	enzyme		0.173	0.00195	BIRC5,FBN1,FN1,Mt1,RGS10,SFRP4,VIM							LPS/IL-1 Mediated Inhibition of RXR Function	0	0.0157	#NUM!	ABCC4,ACSL4,FABP5,GSTM5
IL10	cytokine		0.171	0.000859	CA12,Ccl9,CD44,CTSS,ETS2,F3,FAAH,HIF1A,LGALS1,MMP14,NCAPD2,NFATC1,PAM,PTX3,TIMP1,TINAGL1,TOP2A,VCAM1							Hepatic Cholestasis	0	0.0157	#NUM!	ADCY5,MAP4K2,SLCO1C1
IL3	cytokine		0.171	0.027	IL3RA,ITGB3,KPNB1,Mt1,NFATC1,RAN,RANBP1,SLC2A1,SOX4,SPI1,VCAM1							LXR/RXR Activation	0	0.00813	#NUM!	TTR
CCL2	cytokine		0.157	0.0363	BIRC5,F3,ITGA5,TIMP1,VCAM1							VDR/RXR Activation	0	0.0128	#NUM!	THBD
IL1R1	transmembrane receptor		0.152	0.0164	APP,GFAP,MYH11,TIMP1							FXR/RXR Activation	0	0.0159	#NUM!	SDC1,TTR
Gsk3	group		0.152	0.000381	Acan,BIRC5,FSCN1,HIF1A,IBSP,KDR,NR4A1							Tight Junction Signaling	0	0.0168	#NUM!	MYH11,MYH14,SPTAN1
KITLG	growth factor		0.152	0.000363	BIRC5,BZW2,CX3CL1,FABP5,GFAP,ITGB3,KDR,KPNA2,KPNB1,PGLS,Podxl,SLC20A2,SLC25A12							Activation of IRF by Cytosolic Pattern Recognition Receptors	0	0.0154	#NUM!	ISG15
SRC	kinase		0.146	0.000268	F3,FN1,HIF1A,IBSP,PLAU,POSTN,SLC2A1,VCAM1,VIM							Role of Pattern Recognition Receptors in Recognition of Bacteria and Viruses	0	0.0128	#NUM!	PIK3R3,PTX3
FOXO1	transcription regulator		0.134	0.00662	Acan,ANLN,BIRC5,COL4A1,CTSK,DIO2,FABP5,FN1,HIF1A,NFATC1,PTPRB,S1PR1,SLC25A12,SLC25A23,SOX4,VCAM1							Role of PKR in Interferon Induction and Antiviral Response	0	0.0147	#NUM!	PDGFD,SCARA5
26s Proteasome	complex		0.115	0.0124	GFAP,H2AX,KIF23,PSMD2,S1PR1,TOP2A,VIM							TREM1 Signaling	0	0.013	#NUM!	ITGA5
mir-181	microRNA		0.105	0.00985	APP,H2AX,MMP14,SLC47A1,VCAM1							FcγRIIB Signaling in B Lymphocytes	0	0.0075	#NUM!	ITPR1,NRAS,PIK3R3,RALB
LRP1	transmembrane receptor		0.102	0.0204	Acan,APP,COL3A1,SPTAN1							CCR5 Signaling in Macrophages	0	0.00401	#NUM!	ITPR1,PTK2B
BSG	transporter		0.098	0.00141	EPAS1,HIF1A,KDR,PLAU,VIM							CD40 Signaling	0	0.0149	#NUM!	PIK3R3
PIK3R1	kinase		0.083	9.43e-05	CD44,DNAJB9,F3,HIF1A,ISG15,PLAU,SLC2A1,VCAM1							Calcium-induced T Lymphocyte Apoptosis	0	0.00652	#NUM!	ATP2A3,ITPR1,NR4A1
ETS1	transcription regulator		0.074	3.55e-05	ATP2A3,CD44,CX3CL1,ETS2,FN1,ITGB3,LAMA5,NPR1,PERP,PLAU,RHOBTB3,SPI1,TYMS,VIM							IL-17 Signaling	0	0.016	#NUM!	NRAS,PIK3R3,RALB
CIP2A	other		0.068	0.0237	COL8A1,FAP,LDHB,PTPRB							IL-15 Signaling	0	0.00568	#NUM!	NRAS,PIK3R3,RALB
GSK3B	kinase		0.05	6.2e-05	APP,BIRC5,H2AX,HIF1A,IFIT1B,ISG15,KDR,MAPRE1,NFATC1,SH3GLB1							Melatonin Signaling	0	0.0139	#NUM!	CAMK2A
PRDM1	transcription regulator		0.047	0.0247	CD44,ITPR1,LGALS1,LGALS3,MAFB,METTL7A,NFATC1,SCARA5,TRIB1,TTR							ICOS-ICOSL Signaling in T Helper Cells	0	0.00789	#NUM!	CAMK2A,ITPR1,NFATC1,PIK3R3
F2R	G-protein coupled receptor		0.045	9.59e-07	CD44,F3,FN1,KDR,LDHB,NR4A1,PLAU,S100A4,TEK,VCAM1,VIM							Mitotic Roles of Polo-Like Kinase	0	0.0149	#NUM!	KIF23
THBS4	other		0.038	0.00217	COL3A1,TNC,VCAM1,VIM							ATM Signaling	0	0.01	#NUM!	H2AX
SHH	peptidase		0.03	0.00151	Ccl9,FN1,H2AX,HIF1A,NR4A1,RPA2,SFRP1,THBD,TYMS,ZIC2							Androgen Signaling	0	0.00592	#NUM!	ITPR1
FSH	complex		0.015	5.34e-05	APP,ARPC1A,COL18A1,CX3CL1,CYFIP2,DNAJB9,GCLC,HIF1A,ITGA5,ITPR1,KLF10,LGALS1,LOX,NR4A1,SLC2A1,SMAD6,TGFBR3,TIMP1,TRIB1							Small Cell Lung Cancer Signaling	0	0.0104	#NUM!	PIK3R3
miR-17-5p (and other miRNAs w/seed AAAGUGC)	mature microRNA		0	0.000441	APP,BIRC5,CD44,H2AX,HIF1A,S1PR1,TCIM,VIM							Basal Cell Carcinoma Signaling	0	0.0139	#NUM!	FZD4
EOMES	transcription regulator		0	0.0114	COL3A1,COL6A3,KDR,PCDH19,SV2B,ZIC2							Production of Nitric Oxide and Reactive Oxygen Species in Macrophages	0	0.0157	#NUM!	PIK3R3,PPP1R14B,SPI1
OGA	enzyme		0	0.00447	ACSL4,ADAM19,Ccl9,CD44,CYFIP2,FN1,FSCN1,HPGDS,MMP14,PLAU,TGFBR3,TIMP1,TNC,TSPAN5,VIM							p70S6K Signaling	0	0.00516	#NUM!	NRAS,PIK3R3,RALB
Firre	other		0	0.0448	PALM,PGLS,RPSA,VCAM1							Pancreatic Adenocarcinoma Signaling	0	0.0159	#NUM!	BIRC5,PIK3R3
TRPS1	transcription regulator		0	0.00943	ENPP1,FN1,IBSP,TOP2A							G Protein Signaling Mediated by Tubby	0	0.00214	#NUM!	FYB1
PCGEM1	other		0	0.00473	IDH1,PGLS,SLC2A1,TALDO1							Communication between Innate and Adaptive Immune Cells	0	0.00107	#NUM!	Ccl9
GPBAR1	G-protein coupled receptor		0	0.000715	DIO2,GCLC,GPX7,GSTM5,VCAM1							Systemic Lupus Erythematosus Signaling	0	0.00749	#NUM!	LSM3,NFATC1,NRAS,PIK3R3,PRPF40A,RALB,SNRPD1,Snrpe
BCOR	transcription regulator		0	0.000214	CD44,COL18A1,DLX6,GJB2,ISG15,NFATC1							CDC42 Signaling	0	0.00694	#NUM!	ARPC1A,IQGAP1,ITGA5,ITGB3
EPAS1	transcription regulator		0	9.28e-05	CA12,FN1,HIF1A,ITGB3,ITPR1,KDR,LOX,LOXL2,MMP14,PLOD2,SF3A3,SLC2A1,TEK,VCAM1							IL-1 Signaling	0	0.0104	#NUM!	ADCY5
ARHGAP31	other		0	0.00194	COL5A1,FN1,ITGA5,TGFBR3							Regulation of IL-2 Expression in Activated and Anergic T Lymphocytes	0	0.00649	#NUM!	NFATC1,NRAS,RALB
FOXO4	transcription regulator		0	0.00292	Acan,COL4A1,FABP5,HIF1A,PTPRB,SLC2A1,VCAM1							Role of WNT/GSK-3β Signaling in the Pathogenesis of Influenza	0	0.0128	#NUM!	FZD4
MYO6	other		0	0.0465	COL5A2,COL8A1,ITGB3,TNC							NUR77 Signaling in T Lymphocytes	0	0.0039	#NUM!	NFATC1,NR4A1
TRAF3IP2	enzyme		0	0.00121	ACE,COL3A1,CX3CL1,ISG15,POSTN,VCAM1							Role of PI3K/AKT Signaling in the Pathogenesis of Influenza	0	0.0152	#NUM!	PIK3R3
TSC1	other		0	0.0266	CTSK,DLG3,LDHB,PLAU,PPP1R1B							IL-17A Signaling in Airway Cells	0	0.0149	#NUM!	PIK3R3
KDR	kinase		0	0.000109	F3,KDR,MMP14,NR4A1,SET,SFRP1							Heparan Sulfate Biosynthesis	0	0.0114	#NUM!	EXT1
GRIN3A	ion channel		0	0.0109	ADAM19,CNTNAP1,GRB10,Mt1,SLC4A10,SV2B							Heparan Sulfate Biosynthesis (Late Stages)	0	0.0123	#NUM!	EXT1
GRIN1	ion channel		0	0.000655	CAMK2A,FN1,LOX,LOXL2,MMP14,TNC							Phospholipases	0	0.0145	#NUM!	PLA2G5
TNFRSF1A	transmembrane receptor		0	0.00201	CD44,DIO2,GFAP,KDR,MMP14,PLAU,Podxl,THBD,VCAM1							Salvage Pathways of Pyrimidine Ribonucleotides	0	0.0103	#NUM!	UCK2
FOSL1	transcription regulator		0	0.0172	CD44,ELN,GCLC,PLAU,THBD							Gαs Signaling	0	0.00794	#NUM!	ADCY5
MMP1	peptidase		0	0.000214	FN1,HIF1A,KDR,PLAU,S100A4,TEK							TEC Kinase Signaling	0	0.00692	#NUM!	ITGA5,ITGB3,PIK3R3,PTK2B
ESRRA	transcription regulator		0	0.0137	COL4A1,COL8A1,CX3CL1,EPAS1,LDHB,LOXL2,MMP14,NR1D1,PPP1R1B,PTPRM,TOP2A							Unfolded protein response	0	0.0111	#NUM!	DNAJB9
PF4	cytokine		0	0.0465	F3,FN1,ISG15,THBD							Cell Cycle: G1/S Checkpoint Regulation	0	0.0147	#NUM!	GNL3
SERPINE1	other		-0.006	0.00104	DBP,DLG4,FN1,ITGB3,PLAU,VCAM1,VIM							Protein Ubiquitination Pathway	0	0.0147	#NUM!	DNAJB9,HSPB1,PSMA4,PSMD2
KLF4	transcription regulator		-0.036	0.000441	CD44,COL8A1,FN1,GJB2,HSPB1,IBSP,KDR,MRPL19,MYH11,TEK,THBD,TNC,VCAM1,VIM,ZIC2							p38 MAPK Signaling	0	0.0167	#NUM!	HSPB1,PLA2G5
SPRY2	other		-0.039	0.034	EPAS1,HIF1A,ISG15,SLC2A1,TSPAN13							Hypoxia Signaling in the Cardiovascular System	0	0.0132	#NUM!	HIF1A
MTOR	kinase		-0.042	0.00317	BIRC5,DLG4,EPAS1,EPRS1,FABP5,FN1,GSTM5,HIF1A,HSPB1,LDHB,S1PR1,SLC2A1,SOX4,VCAM1							Gustation Pathway	0	0.00985	#NUM!	ADCY5,ITPR1
VHL	transcription regulator		-0.055	2.09e-08	ARPC1A,CA12,EPAS1,F3,FN1,H2AX,HIF1A,ITGA5,LOX,LOXL2,MMP14,SLC2A1,TYMS,VCAM1,VIM							PD-1, PD-L1 cancer immunotherapy pathway	0	0.00935	#NUM!	PIK3R3
EIF3E	translation regulator		-0.063	0.000715	COL18A1,COL5A1,EPAS1,PLAU,TNC							Sumoylation Pathway	0	0.00971	#NUM!	RAN
F2	peptidase		-0.063	5.61e-05	Ccl9,CD44,CKAP4,COL4A1,CX3CL1,F3,FN1,HIF1A,KDR,LOXL2,MYH11,TEK,THBD,UCK2,VCAM1							Th1 Pathway	0	0.0164	#NUM!	NFATC1,PIK3R3
NANOG	transcription regulator		-0.084	0.0234	BIRC5,COL3A1,KDR,LGALS1,LPCAT4,SET,SMAD6							Th17 Activation Pathway	0	0.00413	#NUM!	HIF1A,NFATC1
SRF	transcription regulator		-0.089	0.0184	CTHRC1,FABP5,GSTM5,KDR,LMOD1,MYH11,NR4A1,Pcp4l1,SLC2A1,TMEM44,TNC,TUBB6							SPINK1 Pancreatic Cancer Pathway	0	0.0167	#NUM!	CPQ
PKM	kinase		-0.096	0.0165	H2AX,HIF1A,PGLS,SLC2A1,TALDO1							Inhibition of ARE-Mediated mRNA Degradation Pathway	0	0.0123	#NUM!	PSMA4,PSMD2
CLDN7	other		-0.114	0.00404	CA12,CKAP4,CX3CL1,F3,LGALS3,PRSS23,TINAGL1							Necroptosis Signaling Pathway	0	0.0128	#NUM!	CAMK2A,PLA2G5
YY1	transcription regulator		-0.128	2.83e-07	BIRC5,CAPG,EEF1B2,H2AX,HIF1A,KDR,KIF23,LMNB1,MCM4,MYH11,NCAPD2,PDGFD,PERP,PLAGL1,RRM1,SLC23A2,TACC3,TIMP1,TOP2A,VIM							Xenobiotic Metabolism AHR Signaling Pathway	0	0.0115	#NUM!	GSTM5
GNAS	enzyme		-0.128	0.029	BIRC5,ETS2,ITGB3,LPP,NR4A1,TRIB1,UCK2							Xenobiotic Metabolism CAR Signaling Pathway	0	0.0105	#NUM!	GSTM5,RACK1
PRKD1	kinase		-0.137	0.000169	Acp5,BIRC5,F3,IBSP,KDR,NR4A1,VCAM1							Xenobiotic Metabolism PXR Signaling Pathway	0	0.0156	#NUM!	CAMK2A,GSTM5,PPP1R14B
PSMB11	peptidase		-0.143	5.54e-06	CHAD,COL27A1,COL3A1,COL5A1,COL5A3,CTSS,GFAP,LGALS3,NR4A1,PTK2B,S1PR1							Role of MAPK Signaling in Inhibiting the Pathogenesis of Influenza	0	0.0127	#NUM!	PLA2G5
MMP2	peptidase		-0.147	0.00113	CD44,COL18A1,COL3A1,CX3CL1,FN1,IBSP
GNAQ	enzyme		-0.152	0.000844	CD44,CX3CL1,KCNK2,LGALS3,NR4A1,PTX3,SLCO4A1,THBD,VCAM1
NCOA3	transcription regulator		-0.163	0.0247	CD44,GJB2,KDR,MYH11,SLC2A1
CXCL8	cytokine		-0.168	0.00195	CD44,COL18A1,COL3A1,F3,ITGA5,LGALS3,VCAM1
SP3	transcription regulator		-0.186	0.000266	AFAP1L1,BIRC5,F3,KDR,MYH11,NPTXR,PLAU,RASGRP2,TGFBR3,TIMP1,TNC,VIM
MAPK9	kinase		-0.186	0.0089	DIO2,EPAS1,F3,HIF1A,LSM3,MARCKSL1,PTX3,RPSA
AR	ligand-dependent nuclear receptor		-0.198	5.81e-06	ABCC4,BIRC5,CALU,CAMK2A,CKAP4,COL3A1,DNAJB9,EPAS1,ETS2,FABP5,GFAP,HIF1A,KCNJ2,KPNA2,LAMA5,LMOD1,LTBP4,MARCHF6,MCM4,MRPL19,NCAPD2,NFATC1,Nrgn,Pcp4l1,PLAU,PLOD2,SEC61B,SLC4A5,TSPAN8,VIM
RETN	other		-0.218	0.0193	CX3CL1,FABP5,MMP14,VCAM1
ROCK2	kinase		-0.225	0.0164	APP,CD44,FABP5,VCAM1
EGLN1	enzyme		-0.234	0.00469	Acan,EPAS1,HIF1A,SLC2A1,VCAM1
KMT2D	transcription regulator		-0.239	0.0478	ADCY5,CKAP4,FAM117A,GJB2,GPX7,PCDH7,SMAD6
PDX1	transcription regulator		-0.239	4.37e-06	ATP2A3,CAMK2N1,CD44,COL3A1,CX3CL1,F3,GFAP,IDH1,KLF10,Mt1,PRSS23,SLC2A1,TGFBR3,TSPAN8
VEGFA	growth factor		-0.246	5.32e-08	ACE,BIRC5,Ccl9,CTSS,ETS2,F3,FN1,GRB10,HIF1A,ITGB3,ITPR1,KDR,NFATC1,NR4A1,PLAU,SET,TEK,THBD,TIMP1,TNC,VCAM1
CYB5R4	enzyme		-0.247	0.000271	GCLC,Gstt3,Mt1,Mt2
TP53	transcription regulator		-0.262	2.29e-18	ACBD4,ACE,ADAM12,ANLN,APP,BIRC5,CALU,CAMK2N1,CD44,CEP170B,COL18A1,COL3A1,COL4A1,COL5A2,CRACR2B,CSHL1,CTSK,CX3CL1,CYFIP2,DBI,DBP,DDX18,Dync1i2,EDIL3,EPAS1,F3,FABP5,FN1,FSTL1,GNL3,GPR162,GSTM5,H2AX,HIF1A,HSPB1,IDH1,ISG15,KANK3,KCNJ2,KDR,KIF23,KPNA2,KPNB1,Krt10,LAMA5,LDHB,LGALS3,LOX,LPP,LRRC17,MAFB,MAP4K2,MCM4,MRPL12,Mt2,MYO5A,NUCKS1,PCCA,PCDH7,PCLAF,PERP,PIK3R3,PLAU,PLOD2,POSTN,PPM1F,PSMD2,PTK2B,PT…
NCF1	enzyme		-0.283	0.000181	CD44,F3,FN1,ISG15,THBD
Immunoglobulin	complex		-0.293	8.61e-14	ADAM19,APP,BIRC5,CAPG,Ccl9,CD44,COL3A1,COL4A1,COL5A2,COL6A3,CTHRC1,CTSS,DBI,DLG4,ELN,ETS2,EXT1,F3,FAP,FBN1,FN1,GFAP,H2AX,HIF1A,IFIT1B,IL3RA,ISG15,KDR,LGALS1,LGALS3,LOX,MMP14,Mt1,Mt2,NFATC1,NR4A1,PLAU,POSTN,PTX3,RCN1,RERE,S1PR1,SDC1,SLC22A8,SLC2A1,SLC39A14,SPI1,STK39,TALDO1,TGFBR3,THBD,TIMP1,TMEM106B,VCAM1
STAT5B	transcription regulator		-0.302	0.0382	CD248,CSHL1,GPX7,GSTM5,Gstt3,LDHB,METTL7A,Pcp4l1,SCARA5,SLC47A1,SMPDL3A
RORA	ligand-dependent nuclear receptor		-0.305	0.00316	ACSL4,ATP1B1,BIRC5,Gstt3,ITPR1,Mt1,Mt2,NR1D1,SLC29A4,VIM
E2F3	transcription regulator		-0.308	0.000177	ARPC1A,BIRC5,CA12,COL18A1,CSHL1,MCM4,NUCKS1,PCLAF,RBPMS,RRM1,THBD
RB1	transcription regulator		-0.308	4.25e-07	ATP1B1,BIRC5,CD44,COL4A1,COL5A1,DIO2,F3,FN1,GPR162,H2AX,HIF1A,KCNK1,KDR,KLF10,Krt10,LOXL2,MCM4,MRPL12,PCLAF,PRSS23,PTX3,RANBP1,RRM1,TMEM97,TOB2,TYMS
mir-183	microRNA		-0.333	0.0122	FN1,ISG15,TRIM27,VIM
MECP2	transcription regulator		-0.342	8.55e-05	ADAM12,ADGRF5,CAMK2A,CAPG,DLX6,Mt1,NR4A1,S100A4,SLC17A7,SRPX2,TSPAN13,VIM
PML	transcription regulator		-0.342	0.0198	ACSL4,BIRC5,DNAJB9,HSPB1,IBSP,ISG15,VIM
COPS5	transcription regulator		-0.347	0.000627	BCAM,BIRC5,H2AX,HIF1A,KIF23,KPNB1,LDHB,LMNB1,PERP,RPA2,S100A4,TOP2A
IgG	complex		-0.358	5.49e-05	APP,ATP1B1,BIRC5,COL3A1,ETS2,FABP5,FN1,GFAP,HIF1A,HSPB1,ISG15,LGALS1,LGALS3,MAFB,S1PR1,TNC,VCAM1
GDF9	growth factor		-0.372	0.00329	LOX,PLAU,PTX3,SMAD6
Laminin (complex)	complex		-0.374	6.53e-05	APP,ETS2,FN1,PLAU,RPSA,VIM
MKNK1	kinase		-0.378	0.0268	CAMK2A,EPB41L2,ISG15,KIF5A,MYO5A,SFRP1,VIM
CD3	complex		-0.378	0.0334	BIRC5,CAMK2A,CD44,DDX18,EDIL3,EEF1A2,ETS2,FYB1,HIF1A,ITPR1,NFATC1,NR4A1,PTPN13,SEC61B,SLC23A2,TOB2,TOP2A
BMP10	growth factor		-0.384	0.00015	COL3A1,FAP,FN1,MMP14,NR4A1,SMAD6,TIMP1,VCAM1
BMP7	growth factor		-0.387	7.89e-06	BIRC5,CAMK2N1,CD44,COL5A2,F3,FN1,GRB10,HSPB1,IBSP,ITGA5,S100A4,SMAD6,TIMP1,VIM,ZIC2
DPP4	peptidase		-0.391	0.000879	FAP,MMP14,PLAU,TIMP1,TOP2A
Fus	transcription regulator		-0.391	1.79e-05	APP,ATP1B1,GFAP,RPL41,SLC17A7,SLC22A17,SLC2A1,SPOCK2
EP300	transcription regulator		-0.402	0.011	ADAM12,BIRC5,CA12,CAPG,FN1,IFIT1B,KDR,MYH11,NPR1,NR4A1,PERP,SDC1,SLC2A1,SMAD6,TNC
SOX4	transcription regulator		-0.407	0.00233	BIRC5,Ccl9,FN1,MARCKSL1,Mt1,NAV1,PPM1F,SORT1,SPI1,VIM
MEOX2	transcription regulator		-0.412	0.000405	F3,ITGB3,MMP14,PTX3,VCAM1
DICER1	enzyme		-0.419	0.000291	CAMK2A,CD44,COL18A1,DLG4,H2AX,ITGA5,KDR,NFATC1,PLAU,S1PR1,SBDS,SFRP4,SPI1,TEK,VIM
TGFBR1	kinase		-0.422	0.0479	Acan,BIRC5,FN1,PTX3,VIM
RELA	transcription regulator		-0.436	5.4e-05	APP,BIRC5,CD44,CX3CL1,DIO2,ELN,EPAS1,F3,FN1,FSCN1,HIF1A,IFIT1B,ISG15,KLF10,NFATC1,NR4A1,PLAU,PTX3,SPI1,VCAM1,VIM
KLF2	transcription regulator		-0.438	8.42e-08	ACE,CD44,COL4A1,ELN,EPAS1,F3,HIF1A,ITGB3,KDR,MMP14,PLOD2,S1PR1,SLC2A1,THBD,TIMP1,VCAM1
Nfat (family)	group		-0.447	0.0286	CTSK,CX3CL1,DLG4,ITPR1,VCAM1
MAPK3	kinase		-0.447	0.00778	ACE,COL3A1,ELN,FN1,NR4A1,TIMP1
CD247	transmembrane receptor		-0.447	0.00385	EDIL3,EIF2S2,ITPR1,PLA2G5,SLC23A2
KLF11	transcription regulator		-0.447	0.00146	COL3A1,DIO2,ITGB3,LOX,MMP14,PLAU,SMAD6,TIMP1
PRKCE	kinase		-0.454	0.00935	ADAM12,APP,BIRC5,DLG4,VCAM1
NFkB (complex)	complex		-0.465	1.02e-05	ADRA2C,APP,BIRC5,CD44,COL18A1,CX3CL1,DBP,DTX3,ENPP1,EPAS1,F3,FABP5,FN1,GCLC,GFAP,HIF1A,HSPB1,ISG15,ITPR1,KDR,NR1D1,PLAU,PTX3,SLC2A1,TIMP1,VCAM1,VIM
NOSTRIN	transcription regulator		-0.475	1.47e-09	ACE,COL18A1,FN1,ITGA5,ITGB3,KDR,NPR1,PLAU,TEK
NRF1	transcription regulator		-0.489	0.00636	ATP1B1,GCLC,HPCA,Mt1,VIM
LDL	complex		-0.5	0.000261	CTSK,F3,GCLC,HIF1A,IBSP,ITGB3,ITPR1,MMP14,NR4A1,PLAU,RANBP1,SLC2A1,TGFBR3,VCAM1
TCF3	transcription regulator		-0.508	0.0219	ANLN,BIRC5,CKAP4,ENPP1,EPRS1,ETS2,H2AX,PTPN13,PTPRU,RASGRP2,S1PR1,TOP2A,TYMS
mir-34	microRNA		-0.513	0.0071	ADAM12,BIRC5,FN1,H2AX,HIF1A,KLF10
miR-199a-5p (and other miRNAs w/seed CCAGUGU)	mature microRNA		-0.516	4.81e-07	BCAM,BIRC5,COL4A1,FN1,HIF1A,ISG15,ITGB3,MYH11,SET,TGFBR3
PRKAA1	kinase		-0.522	0.0298	DDAH1,FN1,GJB2,IFIT1B,SLC2A1,SPRED2,VCAM1
NRAS	enzyme		-0.552	1.11e-07	CX3CL1,EPAS1,FN1,HIF1A,IFIT1B,ISG15,KDR,LGALS1,NRAS,PERP,PLAU,PTX3,RBPMS,SDC1,SLC2A1,SPRED2,SV2B
KDM8	enzyme		-0.555	0.000185	Acp5,CTSK,IDH1,MCM4,PGLS,SLC2A1,TALDO1
EPO	cytokine		-0.555	0.0128	ADAMTS10,BZW2,CTSK,FABP5,KPNA2,KPNB1,NFATC1,Podxl,PTPRB,SPTAN1,TSN
ADORA2A	G-protein coupled receptor		-0.559	0.000465	APP,COL3A1,EIF2S2,HIF1A,HPCA,KIF5A,NR4A1,PPP1R1B,SPTBN1
PTP4A1	phosphatase		-0.57	0.00337	COL5A1,EEF1A2,HIF1A,MMP14,NRAS,RAN,VIM
SUMO3	other		-0.577	0.00329	APP,ISG15,MMP14,TNC
KLF3	transcription regulator		-0.577	0.00671	ATP2A3,CAPG,CEP170B,CX3CL1,EPRS1,GALNT1,IDH1,MYO5A,SDC1,SLC52A3,SMPDL3A,TEK,VIM
TIMP3	other		-0.577	0.00943	APP,SMAD6,TGFBR3,VIM
CALCA	other		-0.59	6.43e-09	Acp5,CD44,COL3A1,CTSK,EPAS1,GFAP,GSTM5,HIF1A,KDR,LGALS1,NR4A1,PALM,PPP1R1B,SEC61B,SLC43A2,SORT1,SPI1
PLG	peptidase		-0.6	0.00842	F3,IQSEC1,PLA2G5,PLAU,RALB
CG	complex		-0.6	7.33e-06	COL11A1,CX3CL1,DBI,EPAS1,F3,FABP5,FZD4,GJB2,HIF1A,ITGB3,ITPR1,NPR1,NR4A1,PLAU,PTK2B,PTX3,SDC1,SFRP4,SLC2A1,SMAD6,TGFBR3,TIMP1,TRIB1,TSPAN13,VCAM1
miR-122-5p (miRNAs w/seed GGAGUGU)	mature microRNA		-0.624	0.000711	ATP11A,GPX7,NFATC1,PALM,TRIB1,VIM
mir-122	microRNA		-0.626	0.0203	ADGRB2,IQGAP1,MAPRE1,MARK1,VIM
SIRT1	transcription regulator		-0.63	0.000194	Acan,ATP2A3,BIRC5,C6orf89,CA12,DBP,EIF2S2,EPAS1,FN1,GSTM5,HIF1A,IFIT1B,LGALS3,NR1D1,SFRP4,SLC2A1,THBD,VCAM1,VIM
Pkc(s)	group		-0.632	0.00105	APP,COL3A1,DBP,F3,FN1,HIF1A,ITGA5,KCNJ2,NR1D1,NR4A1,VCAM1
NCOA1	transcription regulator		-0.64	0.0128	ACSL4,CSHL1,DBP,GJB2,HIF1A,KDR,SLC2A1
FOXO3	transcription regulator		-0.643	3.42e-05	Acan,BIRC5,CD44,COL4A1,FABP5,GCLC,GSTM5,HIF1A,MCM4,Mt1,Mt2,NCAPD2,PLAU,PTPRB,SH3GLB1,TCIM,VCAM1,VIM
HAND2	transcription regulator		-0.651	0.00077	Ccl9,COL3A1,ECM2,FAP,PTPRB,S100A4
BCL6	transcription regulator		-0.651	0.00208	CD44,CTSK,EPB41L2,GSTM5,LDHB,LPP,NFATC1,PRSS23,SDC1,SH3PXD2B,TIMP1
FOXF1	transcription regulator		-0.663	1.13e-05	ITGA5,ITGB3,KDR,MYH11,TEK,VCAM1
IRF8	transcription regulator		-0.677	2.23e-05	Ccl9,CTSS,ENPP1,GFAP,IFIT1B,ISG15,KCNE2,MAFB,MYH14,MYOC,NFATC1,PCDH7,PTPN13
NR1I3	ligand-dependent nuclear receptor		-0.692	0.00887	ABCC4,CSHL1,GSTM5,Mt1,RPA2,SLCO1C1
TSC2	other		-0.696	4.55e-06	BIRC5,CTSK,GFAP,HIF1A,HSPB1,IFIT1B,LDHB,LGALS3,Mt1,PLAU,SLC2A1,SMPDL3A,SPRED2
CDK4/6	group		-0.707	2.2e-05	CALU,EEF1B2,HSPB1,JPT1,NOP58,RCN1,SEC61B,TALDO1
WT1	transcription regulator		-0.709	0.0113	COL4A1,CX3CL1,GRB10,LGALS3,MMP14,Podxl,SDC1,SLC2A1,TCOF1,TSPAN5
THRB	ligand-dependent nuclear receptor		-0.728	0.011	Acp5,CSHL1,FSTL1,FZD4,HIF1A,IFIT1B,NR4A1,NRAS,PAM,SFRP1,SFRP4
XDH	enzyme		-0.728	2.7e-05	F3,HIF1A,MMP14,PLAU,SLC2A1,VIM
N6AMT1	enzyme		-0.73	0.0472	AFAP1L1,APP,DAPK2,FSTL1,PRSS23,RHOBTB3
PDGFC	growth factor		-0.739	2.93e-05	GFAP,KDR,NR4A1,TEK,TIMP1
WNT5A	cytokine		-0.743	0.0185	FN1,FZD4,ITGB3,MAP4K2,MMP14,POSTN,PTK2B,SDC1,VIM
MAPKAPK2	kinase		-0.749	0.0164	HSPB1,PLAU,TOP2A,VCAM1
GPER1	G-protein coupled receptor		-0.75	0.0225	FAP,MYH11,NOP58,SLC2A1
RXRA	ligand-dependent nuclear receptor		-0.759	0.00019	APP,Ccl9,CD109,CSHL1,CTSS,DLX6,FABP5,FSTL1,GCLC,HIF1A,ITGB3,LSR,NPM3,NR1D1,S100A4,SDC1,THBD,VMP1
Fgf	group		-0.762	0.00194	ACE,GNL3,KDR,VCAM1
KRAS	enzyme		-0.764	5.06e-19	ABCC4,Acp5,APP,ATP1B1,BCAM,BIRC5,BZW2,CD44,COL3A1,COL4A1,COL5A1,CX3CL1,DDAH1,ELN,EXT1,F3,FABP5,FBN1,FN1,FSTL1,GALNT1,GCLC,GFAP,HIF1A,HSPB1,IFIT1B,IL3RA,ISG15,ITGB3,KPNB1,LAMA5,LGALS3,LMNB1,LOX,LTBP4,NR4A1,NRAS,PALM,PCDH7,PLAGL1,PTK2B,PTPRM,PTX3,RANBP1,RPSA,S100A4,SLC2A1,SLCO4A1,SORT1,SPI1,SPRED2,TCOF1,THBD,TINAGL1,TNC,TOP2A,TRIB1,VIM,VMP1
AMPK	complex		-0.798	0.000831	ACE,BIRC5,FSCN1,HIF1A,LDHB,SLC2A1,VCAM1,VIM
MEF2C	transcription regulator		-0.807	1.33e-07	Ccl9,COL11A1,COL3A1,ECM2,FAP,GFAP,IBSP,KCNJ2,MYOC,NR4A1,PLAGL1,POSTN,PTPRB,S100A4,VIM
IFNB1	cytokine		-0.838	0.0273	Acp5,CTSK,CX3CL1,FBN1,IFIT1B,ISG15,ITGB3,NFATC1,SLC39A14,TIMP1
PAX7	transcription regulator		-0.849	0.0312	ATP11A,KCNK2,PLAGL1,PRSS23
BMPR2	kinase		-0.849	0.00153	Ccl9,FN1,PTX3,VCAM1
NAB2	transcription regulator		-0.849	0.000271	F3,FN1,HIF1A,PLAU
ILF3	transcription regulator		-0.851	0.000764	CAPG,FABP5,ISG15,LGALS3,MAFB,PLAU,TNC
ID2	transcription regulator		-0.853	0.000354	CD44,ETS2,HIF1A,ITGB3,LGALS1,NFATC1,NR4A1,PTPN13,SDC1,SOX4,TGFBR3,VCAM1
INS	other		-0.861	0.0228	Acan,CSHL1,F3,GRB10,HIF1A,NR4A1,SLC2A1
PIK3CA	kinase		-0.87	3.91e-08	ADAM12,BIRC5,CD44,COL5A1,F3,HIF1A,ITGA5,KDR,LGALS3,LOX,MMP14,PALM,PCDH7,PLAU,PTX3,THBD,VIM
NFE2L2	transcription regulator		-0.88	1.84e-09	ABCC4,ACE,Acp5,CA11,COL3A1,COL4A1,CTSK,ELN,EPAS1,FN1,GCLC,GFAP,GSTM5,HPCA,IDH1,IFIT1B,ISG15,KDR,KIFC2,LARP7,MMP14,Mt1,PSMA4,PTPRB,RACK1,RAN,SLC2A1,SLC38A1,TALDO1,TTR,VCAM1
IGF1R	transmembrane receptor		-0.891	5.61e-06	ABCC4,APP,CALU,CAPG,CD109,CD84,COL18A1,COL3A1,COL4A1,CSHL1,GRB10,HIF1A,IBSP,NR4A1,PLAU,S100A4,SCARA5,TYMS
GCG	other		-0.898	6.61e-05	ELN,FN1,NR4A1,PALM,PPP1R1B,SEC61B,SLC2A1,SLC43A2,SORT1,VCAM1
HMOX1	enzyme		-0.923	0.00546	GCLC,H2AX,ITGB3,KDR,TEK,THBD,VCAM1
SMARCA4	transcription regulator		-0.927	7.29e-08	ABRACL,ACE,BIRC5,CA14,CD44,CTSS,ECM2,ETS2,F3,FN1,GCLC,ITGA5,ITPR1,KCNJ2,KDR,LGALS1,LGALS3,LOX,LOXL2,Mt1,MYH11,PERP,PTX3,SLC23A2,SLC2A1,SMAD6,TCIM,TSPAN13,TSPAN8,TTR,TYMS,VIM
Cdc42	enzyme		-0.928	0.00281	APP,CTSS,DDAH1,GFAP,SDC1,SPI1
TP73	transcription regulator		-0.93	3.28e-05	ADAM19,BIRC5,Ccl9,COL18A1,COL5A2,CX3CL1,DBP,FN1,HIF1A,IQGAP1,ITGA5,KCNK1,KIF23,LAMA5,MMP14,PERP,PIK3R3,PLAU,RAN,TIMP1,TTR,VMP1
HNF4A	transcription regulator		-0.942	0.0176	ADGRB2,AK2,APP,ARMC1,ASGR1,BAZ1A,DBP,DDX18,DLG4,DNAJB9,FAM117A,GJB2,GNL3,GPX7,HIF1A,ITGA5,KPNB1,LGALS3,LSM3,LSR,MRPS28,Mt1,Mt2,NCAPD2,NR1D1,NRAS,PALMD,PERP,PIK3R3,PTPN13,RPA2,RPL41,RRM1,SDC1,SEC61B,SF3A3,SLC22A8,SLC2A1,SLC38A1,STOML1,TCIM,THOC3,TNC,TOR2A,TSN,TTR,TYMS,VMP1,ZIC2
miR-3648 (miRNAs w/seed GCCGCGG)	mature microRNA		-0.97	0.00925	AK2,CD44,DMTN,H2AX,HIF1A,OTUD1
PTGER4	G-protein coupled receptor		-0.97	0.0437	APP,CD44,IFIT1B,MAFB,MYH11,S1PR1
KCNJ2	ion channel		-0.971	6e-06	COL11A1,COL5A3,IQSEC1,KCNJ2,KIF5A,MINK1,MYH14,MYO5A,NAV1,SPTAN1,SPTBN1
NOTCH1	transcription regulator		-0.989	0.000972	ADAM19,Ccl9,CD44,CD84,EPAS1,GFAP,HIF1A,LOX,MYH11,SLC2A1,SPI1,TEK,TGFBR3
Calmodulin	group		-1	0.00291	CD44,DLG3,DLG4,F3,KDR
ARID2	transcription regulator		-1	0.0101	ADAM19,COL8A1,EXT1,LTBP4
Collagen type IV	complex		-1	0.000331	GFAP,ITGB3,MMP14,PLAU
ATP7B	transporter		-1	0.000457	APP,FABP5,Mt1,Mt2,SMC4
ALDH1A2	enzyme		-1	0.00173	CD44,COL3A1,MAFB,TIMP1
ZNF106	other		-1	0.00607	HSPB1,LGALS1,LGALS3,TMEM106B
EPHB4	kinase		-1	0.0122	KDR,SMAD6,TEK,ZIC2
UPF2	other		-1	0.00194	CAMK2N1,CYFIP2,TSPAN13,TSPAN8
DDR1	kinase		-1	0.000176	COL3A1,ELN,MMP14,VCAM1
LDLR	transporter		-1	0.000213	ANLN,BIRC5,CX3CL1,F3,FABP5,ITGB3,KIF23,MMP14,PLAU,SLC2A1,TOP2A,TRIB1,VCAM1
FBXO32	enzyme		-1	0.0482	ABCC4,DNAJB9,GCLC,NANS
UPF1	enzyme		-1	0.00298	IQGAP1,ITGA5,LMNB1,NRAS
RHO	G-protein coupled receptor		-1	0.0285	APP,CD44,CTSS,Mt1
GRN	growth factor		-1	0.000271	Acan,APP,CD84,CNTNAP1,CTSS,DNAJB9,HIF1A,LGALS3,LSR,PTK2B,SPI1
CFTR	ion channel		-1	0.0172	CAPG,FAAH,ITPR1,PLA2G5,TIMP1
Gcg	other		-1	0.0248	ATP1B1,FABP5,NR4A1,SDC1
RC3H1	enzyme		-1	0.0325	CD44,HSPB1,ISG15,SDC1
ITGB1	transmembrane receptor		-1.004	0.000369	ADAM19,COL27A1,COL5A2,FN1,GFAP,ITGA5,ITGB3,LOX,PLAU,VIM
NGF	growth factor		-1.01	0.0301	APP,BIRC5,DLG4,EPAS1,FRRS1,NR4A1,RACK1,SORT1,TRPV4
miR-145-5p (and other miRNAs w/seed UCCAGUU)	mature microRNA		-1.016	0.0431	ABRACL,FSCN1,MYH11,MYO5A
NR3C1	ligand-dependent nuclear receptor		-1.051	4.73e-07	AIFM3,APP,ATP1B1,COL3A1,COL5A1,DAPK2,DBI,F3,FN1,HIF1A,IDH1,IFIT1B,IL3RA,ISG15,LOX,Mt1,MYOC,NFATC1,NMT1,PIK3R3,PLAGL1,PRPF40A,PTK2B,RERE,SH3GLB1,SLC38A1,SOX4,STK39,TCIM,THBD,TIMP1,VCAM1,VIM
RICTOR	other		-1.054	0.00868	BIRC5,FABP5,HIF1A,ISG15,PSMA4,PSMD2,RPL41,Rplp1 (includes others),RPSA,VCAM1,VIM
miR-16-5p (and other miRNAs w/seed AGCAGCA)	mature microRNA		-1.066	0.00889	ANLN,CA12,CSHL1,GRB10,KIF23,MRPL20,SLC38A1,SPI1,VPS45
HNF1B	transcription regulator		-1.066	3.64e-05	CD44,COL5A1,COL5A2,EXT1,FN1,MAFB,PLAU,PTPRM,S100A4,TTR
Arntl-Clock	complex		-1.067	1.34e-05	DBP,HIF1A,HLF,NR1D1
PAX5	transcription regulator		-1.067	0.0273	FN1,SDC1,SLC2A1,VIM
CEACAM1	transporter		-1.067	0.00434	COL18A1,GFAP,KDR,TEK
PPARGC1A	transcription regulator		-1.089	0.0369	COL6A3,DIO2,EPAS1,HIF1A,KCNK1,LDHB,MCM4,NR4A1,POSTN,SLC39A14,TGFBR3,TIMP1,VCAM1
RAD21	transcription regulator		-1.103	0.0108	ATP1B1,ITGA5,SOX4,VIM
SFRP1	transmembrane receptor		-1.131	0.0122	APP,FN1,SFRP1,VIM
mir-30	microRNA		-1.131	0.0115	ADAM12,ITGB3,STK39,VIM
IKZF1	transcription regulator		-1.154	0.0375	ADAM19,FN1,IL3RA,KIF23,MMP14,OTUD1,RALB,SLC2A1,SPI1
mir-8	microRNA		-1.17	0.000125	ADAM12,FN1,HIF1A,KCNK1,KDR,LOX,LSR,MCM4,PERP,PPM1F,PTPN13,VIM
CREB1	transcription regulator		-1.184	0.0143	BIRC5,CYFIP2,DIO2,EDIL3,FN1,GALNT1,HPCA,JPT1,KDELR3,MARCKSL1,NR4A1,Nrgn,PAM,PCDH19,SFRP4,SMAD6,VIM
FBXW7	enzyme		-1.186	0.0465	APP,BIRC5,HSPB1,IDH1
SIRT6	enzyme		-1.192	0.0138	ACSL4,BIRC5,COL3A1,DBP,FN1
CAT	enzyme		-1.195	4.3e-06	FN1,GCLC,GFAP,HIF1A,TIMP1,TNC,VCAM1,VIM
BDNF	growth factor		-1.203	1.29e-05	APP,CAMK2A,EPB41L2,FSCN1,GFAP,ITPR1,KIF5A,KLF10,LGALS1,MYO5A,NPR1,NR4A1,PALMD,PPP1R1B,SFRP1,SLC17A7,SPRED2,VIM
mir-21	microRNA		-1.205	2.56e-05	ANLN,APP,CD44,COL3A1,DBP,DDAH1,ELN,FN1,GFAP,H2AX,KIF23,NCAPD2,NMT1,NUCKS1,TACC3,TMEM97,TOP2A,VCAM1
GDF11	growth factor		-1.206	0.000185	Acp5,CTSK,IBSP,ITGA5,NFATC1,SMAD6,VCAM1
Tnf (family)	group		-1.256	0.0301	APP,BIRC5,CX3CL1,F3,HIF1A,IL3RA,ISG15,KDR,VCAM1
STEAP3	transporter		-1.265	2.12e-08	CD44,COL3A1,ITGA5,ITGB3,LOX,PLOD2,S1PR1,SH3PXD2B,SPOCK2,TRPV4
COL18A1	other		-1.276	0.000626	F3,FN1,GFAP,HIF1A,ITGB3,KDR,PLAU
ID3	transcription regulator		-1.32	2.48e-05	CD44,ETS2,GNL3,HIF1A,ITGB3,LGALS1,NFATC1,NR4A1,PTPN13,SDC1,SOX4,TGFBR3,VCAM1
GATA3	transcription regulator		-1.326	0.00294	ACBD4,FN1,FSCN1,HIF1A,LOX,SLC2A1,SPI1,TEK,VCAM1,VIM,ZIC2
GSTO1	enzyme		-1.331	8.82e-05	CD109,COL16A1,F3,LAMA5,NPTXR,SLC2A1,SOX4
1810019D21Rik	other		-1.342	0.0027	COL8A1,PALMD,PLAU,THBD,TMEM44
DSCAML1	other		-1.342	0.0158	CNTNAP1,KCNJ2,RACK1,SFRP1,SLC29A4
SYVN1	transporter		-1.36	3.01e-05	ABCC4,APP,CD44,DIO2,F3,HSPB1,LDHB,SLC2A1,SLC43A2,SLCO4A1,TMEM106B
MYOCD	transcription regulator		-1.364	2.1e-05	COL3A1,ECM2,FAP,FN1,LMOD1,LPP,MYH11,PTPRB,S100A4
NCSTN	peptidase		-1.387	0.000276	APP,Ccl9,CD84,SPI1,VIM
AHR	ligand-dependent nuclear receptor		-1.399	1.69e-10	ABCC4,ADAM19,APP,ATP1B1,BZW2,CAMK2N1,CD84,COL11A1,COL16A1,COL27A1,COL3A1,COL4A1,COL5A1,COL5A2,COL6A3,ELN,F3,FBN1,FN1,GSTM5,HIF1A,ITGA5,LAMA5,Mt1,Mt2,MYH11,Pcp4l1,PTX3,PXDN,SDC1,SLC2A1,VIM
TP63	transcription regulator		-1.4	7.98e-09	COL11A1,COL4A1,COL5A1,COL6A3,COL8A1,DDAH1,ELN,F3,FBN1,FN1,FSCN1,HIP1R,KCNK1,KIF23,MAP4K2,MMP14,PERP,PIK3R3,PLAU,POSTN,PTPN13,PTPRU,S100A4,S1PR1,SMAD6,SOX4,TACC3,TINAGL1,TNC,TOP2A,VIM,VMP1
PGR	ligand-dependent nuclear receptor		-1.4	5.79e-12	ACE,ADAM19,ATP1B1,CA12,CD44,CKAP4,COL5A1,COL5A2,COL5A3,COL6A3,CTSK,ELN,EPAS1,F3,FBN1,FN1,GRB10,HIF1A,ISG15,ITGB3,KCNK1,LOX,LOXL2,PLAU,POSTN,PTPRM,PXDN,RASGRP2,RHOBTB3,SDC1,TNC,UCK2,VCAM1
IL1	group		-1.404	0.0311	APP,F3,FN1,GFAP,HIF1A,LOX,SLC2A1,THBD,TIMP1,TNC,VCAM1
CITED2	transcription regulator		-1.407	0.0322	EXT1,F3,HIF1A,IFIT1B,ISG15,NRAS,OTUD1,PLAU
miR-291a-3p (and other miRNAs w/seed AAGUGCU)	mature microRNA		-1.411	0.000215	APP,BAZ1A,CD44,KIF23,KPNA2,LMNB1,SLC25A23,TMEM263
TREM1	transmembrane receptor		-1.414	0.0165	ATP1B1,ETS2,F3,ISG15,KCNJ2,RHOBTB3,SLCO4A1,THBD
mir-802	microRNA		-1.414	0.00298	APP,ITGB3,MYH11,PDGFD,PIK3R3,PPP1R1B,RAN,VIM
SNCA	enzyme		-1.414	3.05e-08	CA12,CD44,CSHL1,CTHRC1,DDN,DNAJB9,FAM81A,GCLC,GFAP,HIF1A,HPCA,ISG15,KLF10,LDHB,MARK1,NPTXR,Nrgn,PSD,PTK2B,PTPRB,SLC17A7,SPOCK2,SRPX2,SV2B,ZIC2
ROCK	group		-1.432	2.47e-06	APP,COL3A1,F3,FN1,IBSP,LPP,SORT1,VCAM1
PHF6	transcription regulator		-1.452	0.000315	CSHL1,H2AX,RACK1,RAN,SOX4
PRKAA2	kinase		-1.457	0.028	DDAH1,FN1,IFIT1B,SPRED2,VCAM1,VIM
MAPK14	kinase		-1.48	0.00359	F3,FN1,KDR,MYH11,NFATC1,PLA2G5,PLAU,TIMP1,TOP2A,VCAM1
FGF21	growth factor		-1.536	0.00182	COL3A1,CSHL1,DIO2,ITPR1,SLC2A1,VIM
TBX5	transcription regulator		-1.543	6.09e-06	Ccl9,COL3A1,ECM2,FAP,KCNJ2,POSTN,PTPRB,S100A4,VIM
EGLN3	enzyme		-1.589	0.00194	EPAS1,HIF1A,SLC2A1,VCAM1
BMP4	growth factor		-1.596	0.006	Ccl9,DIO2,IBSP,KDR,KLF10,MMP14,POSTN,SLC13A4,SMAD6,SPI1
METTL3	enzyme		-1.628	0.00306	IFIT1B,ISG15,NR4A1,PERP,PTK2B,TIMP1,VIM
GATA4	transcription regulator		-1.632	8.78e-06	CA12,Ccl9,COL3A1,CTHRC1,DIO2,ECM2,FAP,KCNJ2,POSTN,PTPRB,S100A4,SFRP4,TIMP1,VCAM1,VIM,ZIC2
DSCAM	other		-1.633	0.00459	CNTNAP1,KCNJ2,SFRP1,SFRP4,SLC29A4,VIM
INHA	growth factor		-1.664	0.00778	COL3A1,MYH11,PCDH7,PRSS23,PTX3,SFRP4
SMAD7	transcription regulator		-1.671	0.0415	Acan,BZW2,COL3A1,COL6A3,FN1,TIMP1
TFAP2C	transcription regulator		-1.673	0.00171	ANLN,CA12,Ccl9,CD44,MMP14,TIMP1
CCN5	growth factor		-1.698	0.000214	CD44,FN1,HIF1A,ITGA5,TGFBR3,VIM
LGALS3	other		-1.698	0.00056	COL3A1,COL4A1,COL5A2,FN1,FSCN1,LMNB1,NRAS,VCAM1
CRH	cytokine		-1.701	0.0325	DIO2,DLG4,NR4A1,SLC2A1
SMARCB1	transcription regulator		-1.744	0.000938	ATP1B1,CD44,COL18A1,COL5A2,ETS2,GJB2,KIF23,MCM4,PERP,POSTN,SMC4
KDM5B	transcription regulator		-1.767	0.0334	FABP5,GJB2,ISG15,SNRPD1,SOX4,TOP2A
NUPR1	transcription regulator		-1.807	0.0237	CAMK2N1,CEP170B,COL3A1,FCF1,GABBR1,KIF23,LMNB1,NR1D1,NUCKS1,S100A4,SLC25A12,SLC2A1,TRIB1,VIM,VPS45
PTEN	phosphatase		-1.837	8.4e-12	ABCC4,BIRC5,CA12,CD44,COL16A1,COL18A1,COL27A1,COL3A1,COL4A1,COL5A1,COL5A2,COL5A3,COL8A1,EPAS1,ETS2,F3,FAP,FN1,GPR162,GRB10,HIF1A,ISG15,ITGB3,KDR,LDHB,LGALS3,LOXL2,MMP14,MRPL12,NFATC1,PERP,PLAU,PPM1F,Rpl36a,RRM1,SDC1,SFRP1,SLC17A7,SMAD6,SOX4,VCAM1,VIM
CDH1	other		-1.9	0.000585	BIRC5,CD44,FN1,ITGB3,MMP14,S100A4,VIM
mir-133	microRNA		-1.922	0.0273	AK2,FN1,FSCN1,MMP14
EGR2	transcription regulator		-1.929	0.0201	COL11A1,DDN,DIO2,DLG3,ITGB3,KDR,LGALS1,PSD,S100A4,TGFBR3
ZFP36	transcription regulator		-1.941	0.000924	COL3A1,CTSS,HIF1A,PLAU,THBD,TOP2A,VCAM1
CST3	other		-1.941	3.08e-05	Acp5,APP,CTSK,NFATC1
MAPK7	kinase		-1.941	0.0536	NR4A1,TEK,THBD,VIM
CDKN2A	transcription regulator		-1.958	1.02e-05	BIRC5,CAPG,Ccl9,CX3CL1,FN1,GNL3,H2AX,ITGB3,KCNK1,LGALS3,MCM4,PLAGL1,PTK2B,PTX3,RRM1,TGFBR3,TMEM97,TOB2,VIM
NPC1	transporter		-1.974	0.0924	CTSK,FABP5,ITPR1,LGALS3,MMP14
SQSTM1	transcription regulator		-1.98	0.0115	CKAP4,GCLC,GSTM5,ISG15
USP18	peptidase		-1.982	0.00153	Acp5,CTSK,ISG15,NFATC1
MVP	other		-1.993	0.000331	Acp5,CTSK,NFATC1,SPI1
FHIT	enzyme		-1.997	0.00217	MMP14,RAN,RANBP1,VIM
Rb	group	Inhibited	-2	0.0114	BIRC5,MCM4,RPA2,TOP2A,TYMS
Mapk	group	Inhibited	-2	0.00887	ADAM12,APP,DBP,DLG4,F3,VCAM1
LARP1	translation regulator	Inhibited	-2	0.0482	EEF1B2,RACK1,RPL41,VIM
miR-450a-5p (and other miRNAs w/seed UUUGCGA)	mature microRNA	Inhibited	-2	0.00269	COL3A1,COL5A2,ITGA5,VIM
MACROH2A1	other	Inhibited	-2	0.0448	CTHRC1,FN1,PLAU,SLC2A1
mir-29	microRNA	Inhibited	-2.073	0.000264	ADAM12,COL3A1,COL5A2,CTSK,ELN,FN1,SLC43A2,VIM
LAMA4	enzyme	Inhibited	-2.111	2.21e-06	COL3A1,COL5A1,COL5A2,COL6A3,FN1,GPX7,GSTM5,HIF1A,IDH1,ITGB3,LAMA5
DUSP1	phosphatase	Inhibited	-2.121	0.00351	Acp5,COL3A1,CTSK,GJB2,IFIT1B,ISG15,THBD,VCAM1
Notch	group	Inhibited	-2.155	3.2e-05	ADAM12,BIRC5,CAPG,Ccl9,CKAP4,IDH1,NFATC1,PLAU,RALB,SMAD6,TSPAN13
mir-145	microRNA	Inhibited	-2.166	0.00129	COL5A1,FSCN1,MYH11,NFATC1,NRAS
SCD	enzyme	Inhibited	-2.183	0.0355	CD44,DIO2,FABP5,IFIT1B,SLC2A1,TNC,VCAM1
PSEN1	peptidase	Inhibited	-2.195	0.0145	APP,ATP1B1,CTSS,CYFIP2,DBI,DBP,DLG4,FZD4,GFAP,HPCA,Pcp4l1,SPTAN1,TUBB6
PSEN2	peptidase	Inhibited	-2.195	0.0266	APP,CTSS,DBP,FZD4,GFAP
FABP3	transporter	Inhibited	-2.213	6.67e-05	BIRC5,FN1,PLAU,TACC3,TOP2A
TRIM24	transcription regulator	Inhibited	-2.219	0.0387	FBN1,IFIT1B,ISG15,LGALS3,PCLAF
GATA1	transcription regulator	Inhibited	-2.333	0.000109	ABCC4,BIRC5,BZW2,DMTN,ENPP1,ETS2,FYB1,ITGB3,KDR,Podxl,RANBP1,RRM1,SPOCK2,TEK,TOP2A
RBPJ	transcription regulator	Inhibited	-2.356	0.00195	CD44,ENPP1,KDR,NFATC1,NR4A1,SDC1,SLC2A1,SOX4,STK39,TNC
PTPN6	phosphatase	Inhibited	-2.408	0.000972	BIRC5,CD44,FN1,ISG15,TIMP1,VIM
estrogen receptor	group	Inhibited	-2.439	2.54e-07	CA12,CAPG,CD44,COL4A1,COL5A1,FN1,KLF10,LOXL2,MMP14,PCDH19,PCDH7,PDGFD,PLAU,SMAD6,TGFBR3,TIMP1,TNC,VIM
miR-30c-5p (and other miRNAs w/seed GUAAACA)	mature microRNA	Inhibited	-2.449	1.55e-05	COL4A1,COL5A1,COL5A2,COL8A1,GALNT1,IDH1,LOXL2,PLOD2,PRPF40A,PTGFRN,SLC38A1,SLC4A10
SAV1	other	Inhibited	-2.449	1.87e-06	BIRC5,COL3A1,COL4A1,FN1,SOX4,VIM
miR-335-3p (miRNAs w/seed UUUUCAU)	mature microRNA	Inhibited	-2.449	4.96e-06	COL4A1,COL5A1,COL5A2,COL8A1,LOXL2,PLOD2
MYCN	transcription regulator	Inhibited	-2.454	0.000441	ABCC4,ADAM12,BIRC5,CKAP4,COL18A1,COL4A1,COL5A2,COL8A1,FBN1,FN1,LGALS1,PGRMC2,RPL41,SLC2A1,VIM
Alpha catenin	group	Inhibited	-2.486	1.26e-08	COL3A1,COL5A1,COL5A2,COL6A3,ELN,FSTL1,ITGA5,PLAU,PTX3,TIMP1,TNC,TSPAN8,VCAM1,VIM
miR-124-3p (and other miRNAs w/seed AAGGCAC)	mature microRNA	Inhibited	-2.53	0.00566	AK2,FSTL1,IQGAP1,LGALS3,LMNB1,NFATC1,OAF,PGRMC2,TMEM263,TUBB6
RUNX3	transcription regulator	Inhibited	-2.538	6.2e-05	BIRC5,COL4A1,EXT1,FBN1,FSTL1,LOX,PCDH7,PXDN,RHOBTB3,VIM
miR-29b-3p (and other miRNAs w/seed AGCACCA)	mature microRNA	Inhibited	-2.592	5.96e-06	COL3A1,COL4A1,COL5A1,COL5A2,COL5A3,COL8A1,FBN1,LOXL2,PLOD2,RERE
JAK1/2	group	Inhibited	-2.714	1.96e-08	CA12,CSHL1,DDN,FAM81A,HPCA,ISG15,NPTXR,Nrgn,PSD,PTK2B,SLC17A7
miR-338-3p (miRNAs w/seed CCAGCAU)	mature microRNA	Inhibited	-2.781	1.17e-07	COL4A1,COL5A1,COL5A2,COL8A1,LOXL2,PLOD2,SOX4,VIM
APOE	transporter	Inhibited	-2.784	0.000544	ACSL4,APP,BCAM,CD44,COL18A1,CTSK,CTSS,DBI,F3,FABP5,ITGA5,PLAU,PTX3,THBD,TIMP1,VCAM1
CR1L	transmembrane receptor	Inhibited	-2.813	4.44e-08	COL18A1,COL3A1,COL4A1,COL5A1,COL6A3,COL8A1,FBN1,TNC
FAS	transmembrane receptor	Inhibited	-2.966	1.79e-08	BIRC5,CD44,COL18A1,COL3A1,COL4A1,COL5A1,COL6A3,COL8A1,F3,FBN1,FSCN1,ITPR1,LGALS3,MYO5A,NR4A1,PLAU,PTX3,RASGRP2,SDC1,SPTBN1,THBD,TNC,TRIB1,VCAM1
AMBRA1	other	Inhibited	-3.11	5.31e-16	COL16A1,COL18A1,COL27A1,COL3A1,COL4A1,COL5A1,COL5A2,COL5A3,COL8A1,FAP,FN1,ITGB3,LOXL2,MMP14,VIM
COL5A1	other	Inhibited	-3.13	2.56e-13	Acan,COL11A1,COL5A2,COL8A1,FBN1,FN1,ITGB3,LGALS1,LGALS3,LOX,LOXL2,SRPX2
SPDEF	transcription regulator	Inhibited	-3.264	3.54e-08	COL16A1,COL4A1,COL5A1,COL5A2,COL6A3,HIF1A,ITGA5,PLAU,SDC1,TNC,VIM
FKBP10	enzyme	Inhibited	-3.317	3.7e-09	COL16A1,COL18A1,COL3A1,COL5A1,COL5A2,COL6A3,COL8A1,MMP14,PLOD2,POSTN,TIMP1
let-7a-5p (and other miRNAs w/seed GAGGUAG)	mature microRNA	Inhibited	-3.366	1.42e-11	APP,BIRC5,CAPG,COL27A1,COL3A1,COL4A1,COL5A1,COL5A2,COL8A1,EIF3J,FN1,ITGB3,LOXL2,NRAS,PLOD2,PXDN,S100A4,SLC38A1,TGFBR3,TYMS,VIM
let-7	microRNA	Inhibited	-3.778	9.73e-08	APP,CD44,COL27A1,COL3A1,COL4A1,COL5A2,DDX18,DNAJB9,FN1,GPX7,ITGB3,MCM4,NRAS,PLAGL1,RRM1,S100A4,TRIB1,VIM
CDKN1A	kinase	Inhibited	-3.819	1.82e-09	ANLN,APP,BIRC5,CD44,COL4A1,COL5A1,CTSK,FN1,H2AX,HIF1A,ITGB3,Krt10,LGALS3,LOXL2,MCM4,PCLAF,PRSS23,PTK2B,RRM1,SMC4,TNC,TOP2A,TYMS,VIM
Laminin (family)	group			0.048	MMP14
Irp	group			0.0132	APP,EPAS1
Pdpk	group			0.0163	H2AX
TEAD	group			0.000639	CD44,FN1,POSTN
DNA-PK	complex			0.0163	H2AX
dopamine receptor	group			0.0088	DLG4,NR4A1
NF-Y	complex			0.0109	COL5A3,IBSP,NPR1,TOP2A,TYMS
FAM102A	other			0.0323	NFATC1
DUSP11	phosphatase			0.0452	IFIT1B,ISG15
CCAR2	peptidase			0.0253	CAMK2A,NR1D1,SLC2A1
NCAPG	other			0.0163	LGALS1
ANTXR2	transmembrane receptor			0.0156	FN1,VIM
CDC14B	phosphatase			0.00379	GFAP,Rbfox3
CRB2	other			0.0163	APP
DIXDC1	other			0.0323	KDR
Cd33	other			0.0109	APP,LOX
Agtr1b	G-protein coupled receptor			0.0088	F3,VCAM1
SOX2-OT	other			0.0156	CD44,VIM
MEG3	other			0.00136	FN1,HIF1A,VIM
Ren2	peptidase			0.034	COL3A1,TIMP1
Sos	group			0.00601	ADAM12,CD44,COL16A1,DAPK2,GJB6,HPGDS,Mt2,PLAU,RALB
MEF2	group			0.0162	LDHB,MYH11,NR4A1
Pdgfr	group			0.00108	FN1,TNC,VIM
JAK	group			0.0326	HIF1A,ISG15,VIM
Cyclin B	group			0.048	BIRC5
SYK/ZAP	group			0.00298	NFATC1,TIMP1,VCAM1,YIPF5
Ctbp	group			0.00341	Acp5,CTSK,PERP
CaMKII	complex			0.0492	CD44,SYNGAP1
Actin	group			0.0183	CD44,LPP
Ras homolog	group			0.0452	ITGB3,PLAU
ATPase	group			4.17e-05	CTSK,MMP14,VCAM1
mGLUR Group I	group			0.00379	CAMK2A,DLG4
p70 S6k	group			0.0103	BIRC5,DLG4,VIM
RNA polymerase II	complex			0.0197	Acp5,CA12,Ccl9,CSHL1,IFIT1B,ITGA5,KPNA2,Mt1,SPI1,TOP2A
Calcineurin A	group			0.0176	COL3A1,SLC2A1,TIMP1
Ryr	group			0.0163	KCNJ2
PLD	group			0.00155	FN1,HIF1A
JIP1/2/3	group			0.0163	APP
Mlcp	complex			0.0163	NR4A1
Fibrinogen	complex			0.0452	F3,MMP14
FKHR	group			0.048	VCAM1
Fibrin	complex			2.93e-05	F3,FN1,GFAP,KDR,PLAU
Beta Secretase	group			0.048	APP
glucose oxidase	group			0.0323	SLC2A1
c-Src	group			0.034	GFAP,NFATC1
Smad2/3	group			0.0354	BIRC5,FAP,S100A4,TNC
Gli	group			0.00594	HIF1A,S100A4,SFRP1
Abl1/2	group			0.048	TEK
NMDA Receptor	complex			0.034	CAMK2A,DLG4
beta-galactosidase	group			0.00841	COL3A1,COL5A2,COL6A3
L-type Calcium Channel	complex			0.0088	ENPP1,KCNJ2
N-cor	group			0.0351	CSHL1,CTSS,IDH1,NFATC1,SLC2A1
INSC	other			0.0163	KDR
ZFAS1	other			0.0183	MMP14,VIM
Pdgf Ab	complex			0.0029	BIRC5,COL8A1,HIF1A
Pdgfra-Pdgfrb	complex			0.0323	TIMP1
Secretase gamma	complex			0.0176	APP,KCNE2,SLC2A1
Angiotensin II receptor type 1	group			0.034	HIF1A,TIMP1
RCC1	other			0.0163	RAN
MIR100HG	other			0.048	FN1
T-type Calcium Channel	complex			0.0323	ENPP1
S6K1	group			0.0156	Acp5,CTSK
EGOT	other			0.0376	ISG15,ITPR1
Morrbid	other			0.0323	NRAS
SNHG17	other			0.0163	SOX4
GPX8	enzyme			0.0109	CD44,FN1
Calcb	other			0.0323	SPI1
LINC00842	other			0.00379	FN1,VIM
SLC4A5	transporter			0.048	SPTBN1
MBNL3	other			0.0323	CD44
PLPP7	phosphatase			0.048	LMNB1
Smr3b/Vcsa2	other			0.0323	HIF1A
FOXQ1	transcription regulator			0.00379	FN1,VIM
HACE1	enzyme			0.0323	HIF1A
INTS11	enzyme			0.048	NR4A1
trypsin	group			0.0183	ELN,F3
SLC48A1	transporter			0.048	SLC2A1
SMPD3	enzyme			0.00255	APP,VCAM1
APBB2	other			0.048	TYMS
SLC38A5	transporter			0.0163	KDR
USP20	peptidase			0.0163	VCAM1
RNASEL	enzyme			0.022	IFIT1B,ISG15,PCDH7
TRIM37	enzyme			0.0346	CA12,SFRP1,VIM
PARP	group			0.0109	H2AX,VIM
ISGF3	complex			0.0272	HIF1A,ISG15
GPR3	G-protein coupled receptor			0.048	APP
ZBTB2	transcription regulator			0.0323	HIF1A
PI4K2A	kinase			0.0323	HIF1A
ADARB2	enzyme			0.0163	RHOBTB3
FUNDC1	other			0.0163	KDR
ZIC5	transcription regulator			0.0323	PDGFD
CYRIA	other			0.0323	ITGA5
SGPP1	phosphatase			0.0211	APP,Krt10
FBXL7	enzyme			0.0163	BIRC5
Snhg20	other			0.00379	FN1,LGALS3
HJURP	other			0.0109	H2AX,VIM
DPAGT1	enzyme			0.0163	CTHRC1
UBE2W	enzyme			0.0323	Krt10
PDCD10	other			0.0241	HIF1A,THBD
FBXO45	other			0.048	ISG15
MFN1	enzyme			0.0183	LDHB,SLC2A1
MSI2	other			0.0452	FN1,VIM
PIEZO1	ion channel			0.00692	FN1,VCAM1
MTNR1A	G-protein coupled receptor			0.0323	DIO2
ZNF100	transcription regulator			0.00525	DDAH1,POSTN
NOMO1 (includes others)	other			0.048	LMNB1
ECE2	peptidase			0.0163	APP
Mir100hg	other			0.048	VIM
ENTPD7	enzyme			0.0163	APP
KCNK2	ion channel			0.00379	KCNK2,VCAM1
SCGB3A2	other			0.00525	CTSS,MMP14
COLEC12	transmembrane receptor			0.0323	IFIT1B
YBX2	translation regulator			0.0183	ACE,TSN
PSPH	phosphatase			0.0323	NR4A1
RER1	other			0.0323	APP
ZNF85	transcription regulator			0.00525	DDAH1,POSTN
OVOL2	transcription regulator			0.0387	CHN1,SLC2A1,VIM
ZNF254	transcription regulator			0.00525	DDAH1,POSTN
TET3	enzyme			0.0288	EPAS1,SFRP4,SLC43A2
TMEM178A	other			0.0163	NFATC1
SLC22A5	transporter			0.0137	COL3A1,LTBP4,PLAU
NSRP1	other			0.00255	FN1,VIM
USP38	peptidase			0.00168	FN1,H2AX,TIMP1
RBM17	other			0.048	FN1
CHI3L1	enzyme			0.00935	COL16A1,SLC39A14,TNC
KLF17	transcription regulator			0.0272	FN1,VIM
SNHG7	other			0.0088	GALNT1,VIM
P4HTM	enzyme			0.00379	EPAS1,HIF1A
BMPR1A	kinase			0.0387	Acan,IBSP,PTX3
MGAT1	enzyme			0.000639	ITGA5,ITGB3,VIM
MYSM1	enzyme			0.0323	H2AX
ARHGAP35	transcription regulator			0.0163	KDR
STAT1/3/5 dimer	complex			0.00753	EPAS1,PLAU,TIMP1
FAT1	other			0.00841	CD44,PLAU,VIM
Snhg5	other			0.048	EPAS1
ACOT12	enzyme			0.048	VIM
RTN3	other			0.0323	APP
PRKAG3	kinase			0.0192	ATP1B1,JPT1,METTL7A,PAM,PPP1R14B,SLC2A1,TSPAN8
RBM20	other			0.0351	ATP1B1,CYFIP2,LPP,Rplp1 (includes others),SOX4
FKBP8	other			0.00379	HIF1A,SDC1
PARP14	enzyme			0.0132	F3,ISG15
SPRED2	cytokine			0.048	VIM
SLC9A6	transporter			0.0323	APP
MYOC	other			0.000585	CD44,FBN1,FN1,FSCN1,KCNJ2,PXDN,SFRP1
MFSD2A	transporter			0.0492	ACSL4,IDH1
RASSF8	other			0.00525	DDAH1,POSTN
CASZ1	enzyme			0.0236	Acan,ENPP1,PPP1R1B
MARCHF6	enzyme			0.0323	DIO2
GATA2-AS1	other			0.019	HIF1A,KDR,RALB
IGF2	growth factor			0.0241	BIRC5,FN1,HIF1A,IDH1,ITGA5,MCM4,RRM1
AKR1C1/AKR1C2	enzyme			0.0088	HIF1A,LDHB
ZNF503	other			0.0103	GFAP,PPP1R1B,RASGRP2
BCS1L	other			0.048	HIF1A
LLGL2	other			0.0125	FSCN1,FSTL1,TOP2A
TRIM2	enzyme			0.0492	GCLC,ITGA5
PPP1R18	other			1.69e-05	Acp5,CTSK,NFATC1
SCARA5	transmembrane receptor			0.0323	IFIT1B
SMOC2	other			0.00136	FN1,MCM4,VIM
CPXM1	peptidase			0.00525	COL16A1,COL5A1
C1QL1	other			0.048	NR4A1
SEC24A	transporter			0.0163	COL11A1
CALHM1	ion channel			0.0163	APP
ZNF431	transcription regulator			0.00525	DDAH1,POSTN
ABCA2	transporter			0.0163	APP
SLC17A6	transporter			0.0163	NR4A1
RRP1B	transcription regulator			0.00228	BIRC5,MCM4,PERP,RPA2,Rplp1 (includes others),SMAD6,TOP2A
NBR2	other			0.00155	SLC2A1,VIM
GPR4	G-protein coupled receptor			0.0323	VCAM1
RTN2	other			0.0323	APP
GSAP	peptidase			0.0163	APP
ECE	group			0.0163	APP
Integrin alpha 4 beta 1	complex			0.00379	F3,MMP14
RPS6KA	group			0.048	FN1
ETV2	transcription regulator			0.00525	KDR,TEK
ITGBL1	other			0.048	CD44
COL1A1	other			0.0272	MMP14,VCAM1
CHIT1	enzyme			0.000225	ELN,FN1,VIM
CRTAC1	other			0.0163	DLG4
COQ7	enzyme			0.048	HIF1A
MASTL	kinase			0.0431	ANLN,LPP,TUBB6
ZNF606	transcription regulator			0.0163	CX3CL1
CCDC12	other			0.00379	FN1,VIM
GFPT2	enzyme			0.0323	VIM
MFN2	enzyme			0.0413	CX3CL1,HIF1A
ADH5	enzyme			0.0323	LGALS3
MLLT11	other			0.0163	CD44
Atrial Natriuretic Peptide	group			0.0183	NPR1,TNC
CLK1	kinase			0.0163	F3
Mir205hg	other			0.0323	CSHL1
ZNF385B	other			0.0323	PERP
TRPC4AP	transporter			0.00692	APP,BZW2
NAT8	transcription regulator			0.0323	APP
HDAC11	transcription regulator			0.0132	ISG15,SLC2A1
PFKP	kinase			0.0163	F3
SLFN11	enzyme			0.0163	H2AX
HM13	peptidase			0.0163	APP
ZNF521	transcription regulator			0.000142	Ccl9,CTSK,NFATC1
HOXD13	transcription regulator			0.00396	COL5A2,FN1,TNC
KLHL42	enzyme			0.048	FN1
FFAR1	G-protein coupled receptor			0.0183	NFATC1,SLC2A1
TRPM7	kinase			0.00525	HIF1A,VCAM1
DGCR5	other			0.0132	FN1,VIM
SELENOH	other			0.0323	H2AX
PDCL3	other			0.0163	KDR
DSC2	other			0.0323	CD44
EGLN2	enzyme			0.0029	EPAS1,HIF1A,SLC2A1
KDM4B	enzyme			0.0067	LOX,LOXL2,VIM
RADIL	other			0.048	VIM
MTNR1B	G-protein coupled receptor			0.0323	DIO2
FAM3B	cytokine			0.000477	DAPK2,FN1,ITGA5,LGALS1
DHCR24	enzyme			0.0183	APP,ISG15
PPM1E	phosphatase			0.0323	VIM
KLK10	peptidase			0.0323	VCAM1
Sox2ot	other			0.034	CD44,VIM
DDX28	enzyme			0.048	EPAS1
TMEM120A	ion channel			0.0088	IFIT1B,ISG15
PTPN23	phosphatase			0.048	VIM
DEPTOR	other			0.000842	CX3CL1,VCAM1,VIM
PPP1R14B	phosphatase			8.23e-05	EPAS1,HIF1A,KDR
WDR4	enzyme			0.0109	FN1,VIM
KDM6B	enzyme			0.0162	Ccl9,FN1,VIM
FZD8	G-protein coupled receptor			0.0029	BIRC5,FN1,VIM
CPEB2	translation regulator			0.0323	HIF1A
TPSAB1/TPSB2	peptidase			0.0088	Acan,FN1
CNDP2	peptidase			0.048	CD44
SBDS	other			0.0145	COL27A1,MAFB,PCDH7,PLAGL1,TNC
Mi2	group			0.000264	Acp5,CTSK
Igf	group			0.00379	FN1,HIF1A
GPX6	enzyme			0.0163	PPP1R1B
OTUD6B	peptidase			0.0163	EPAS1
AHSA1	other			0.048	PSMD2
GPD1L	enzyme			0.000783	HIF1A,SLC2A1
FBXL2	other			0.0323	APP
PACS1	other			0.0241	H2AX,ITPR1
FLVCR1-DT	other			0.0323	KLF10
MIP1	group			0.0323	NFATC1
Focal adhesion kinase	group			0.0137	FZD4,LPP,VCAM1
Fetal Hemoglobin	complex			0.048	HIF1A
Pro-inflammatory Cytokine	group			0.000142	ENPP1,F3,GCLC,LGALS1,NR4A1,TIMP1,VCAM1
TH17 Cytokine	group			0.048	LGALS1
PROTEASE	group			0.0323	F3
CLK	group			0.0323	F3
FZD9	G-protein coupled receptor			0.0305	IFIT1B,ISG15
IDH2	enzyme			1.58e-06	FN1,H2AX,HIF1A,RACK1,RAN,SLC2A1,SOX4,VIM
SPTAN1	other			0.000333	ITGA5,ITGB3,SPTBN1
ABCB4	transporter			0.00154	COL4A1,FN1,LGALS3,TIMP1,VIM
POLG	enzyme			0.0125	EEF1B2,RACK1,Rpl36a
PRKDC	kinase			0.0114	ANLN,NR1D1,VCAM1
MEF2D-NFAT2-p300	complex			0.0163	NR4A1
BACE1-AS	other			0.0323	APP
LOXL1	enzyme			0.00136	ELN,HIF1A,TIMP1
PECAM1	other			0.0211	BIRC5,CD44
lymphokine	group			0.0163	F3
Collagen type III	complex			0.00525	ITGA5,ITGB3
Protamine	group			0.0163	IBSP
hyaluronidase	group			0.0323	FN1
Lectin	group			0.0163	F3
p85 (pik3r)	group			0.034	BIRC5,HIF1A
JDP2	transcription regulator			0.00525	Acp5,CTSK
MAPK8IP1	other			0.0492	APP,PLAU
SKP2	other			0.0253	S100A4,SLC2A1,VIM
RRM2	enzyme			0.0376	BIRC5,HIF1A
LAMTOR5	other			0.0211	GALNT1,S100A4
CIB1	other			0.0323	APP
SEMA5A	transmembrane receptor			0.0323	GFAP
GAB2	other			0.00298	APP,HIF1A,ITGB3,KDR
VWF	other			0.0088	LGALS3,MYH11
ZMAT3	other			0.048	CD44
SORCS1	transporter			0.0323	APP
DLL4	other			0.0454	ITGA5,KDR,LGALS1
STMN2	other			0.0163	APP
HEY2	transcription regulator			0.0288	CX3CL1,KCNJ2,MYH11
PDGFRB	kinase			0.0241	FN1,MYH11
LPXN	transcription regulator			0.048	MYH11
MCM10	other			0.00255	RPA2,VIM
ABL2	kinase			0.0088	MMP14,TEK
SCAP	other			0.00392	ACSL4,FABP5,Gstt3,LGALS3,Mt2,TMEM97
PGF	growth factor			0.0288	BIRC5,ETS2,HIF1A
PRRX1	transcription regulator			0.00753	HIF1A,LPP,TNC
MYO1B	other			0.0132	HIF1A,SLC2A1
SERTAD1	transcription regulator			0.048	SET
IL-35	complex			0.00341	Ccl9,TIMP1,VCAM1
NFATC4	transcription regulator			7.6e-06	Acp5,APP,COL3A1,CTSK,ITPR1,NFATC1
FGFR4	kinase			0.00171	CD44,FSCN1,KDR,MMP14,PLAU,VIM
TCF21	transcription regulator			0.0183	COL4A1,TIMP1
SPON1	other			0.0323	APP
PRKD2	kinase			0.00379	F3,KDR
IGF2R	transmembrane receptor			0.0109	DDAH1,POSTN
APBB3	other			0.0163	TYMS
DEF6	other			0.00594	FN1,NFATC1,VIM
CSDE1	enzyme			0.0029	FN1,TNC,VIM
LATS1	kinase			0.0477	CSHL1,GFAP,IBSP
TNFSF14	cytokine			0.027	HIF1A,POSTN,VCAM1
SCARB1	transporter			0.0454	CX3CL1,F3,VCAM1
GLS	enzyme			0.00255	FN1,HIF1A
S100B	other			0.0376	APP,GFAP
MBNL1	other			0.0156	POSTN,SOX4
PLCG1	enzyme			0.0413	KDR,SLC2A1
MIA	other			0.000225	FN1,ITGB3,MMP14
GNA14	enzyme			0.0298	CX3CL1,ENPP1,KCNK2,NR4A1
KLC1	other			0.0163	APP
CDK1	kinase			0.00841	BIRC5,H2AX,TIMP1
SETBP1	transcription regulator			0.0384	KDR,PTPN13,SET,TNC
ITGA5	transmembrane receptor			0.0454	CD44,MMP14,PLAU
PAIP2	translation regulator			0.0163	CAMK2A
RBL1	transcription regulator			0.00842	F3,Krt10,RRM1,SFRP1,TYMS
GRIA4	ion channel			0.0323	GABBR1
CCN4	other			0.034	COL4A1,FN1
NREP	other			0.0272	COL3A1,ITGA5
MSR1	transmembrane receptor			0.0413	IFIT1B,ISG15
SCARA3	transmembrane receptor			0.0323	IFIT1B
CITED4	transcription regulator			0.0163	HIF1A
HIF1AN	enzyme			0.0114	BIRC5,HIF1A,SLC2A1
CBS/LOC102724560	enzyme			0.034	LMNB1,LOX
TOP1	enzyme			0.0156	F3,HIF1A
DUSP10	phosphatase			0.0376	COL3A1,FN1
SCN1A	ion channel			0.000264	GFAP,VIM
DAPK3	kinase			0.0323	BIRC5
ACVR1	kinase			0.000109	EDIL3,FSTL1,IBSP,PTX3,SRPX2,VCAM1
HIPK1	kinase			0.0132	GCLC,GSTM5
ISLR	other			0.0236	DLG3,FSTL1,PRSS23
SLC11A2	transporter			0.0323	APP
COL3A1	other			0.048	FN1
TRPM2	ion channel			0.0149	EPAS1,HIF1A,SLC2A1
PTP4A3	phosphatase			0.0452	FN1,ITGB3
RAB27A	enzyme			0.0163	CD44
RRM1	enzyme			0.048	H2AX
PFKFB3	kinase			0.0376	EPAS1,VCAM1
CNKSR2	other			0.048	Rbfox3
EMP2	other			0.048	ITGA5
GPNMB	enzyme			0.00104	Acp5,ITGA5,NFATC1,SPI1
ETV4	transcription regulator			0.0236	FN1,MMP14,VIM
HSP90AA1	enzyme			0.00396	BIRC5,FN1,GJB2
LOXL2	enzyme			0.00136	FN1,MMP14,VIM
TMOD1	enzyme			0.000783	GNL3,PTK2B
PJA1	enzyme			0.0163	SPTBN1
ZNF148	transcription regulator			0.0492	FN1,VIM
APBA1	transporter			0.0323	APP
IDH1	enzyme			0.0193	EPAS1,FN1,SLC2A1,VIM
SH3PXD2A-AS1	other			0.0067	ANLN,CX3CL1,HIF1A
ADAMTS9-AS2	other			0.0323	TGFBR3
IFNAR1	transmembrane receptor			0.0165	Ccl9,FAP,FN1,IFIT1B,ISG15,SDC1,VCAM1
MCM2	enzyme			0.0323	MCM4
FZD7	G-protein coupled receptor			0.0183	CD44,GCLC
YARS1	enzyme			0.048	F3
EDN3	other			0.0452	ITGA5,ITGB3
CLK4	kinase			0.0163	F3
MLIP	transcription regulator			0.0323	SLC2A1
DMD	other			0.00326	COL3A1,CTSS,CYFIP2,IFIT1B,POSTN,PTGFRN,SH3GLB1,SORT1,UCK2,VIM
PRKG1	kinase			0.0149	COL3A1,FN1,VCAM1
LIMS1	other			0.0211	HIF1A,SLC2A1
CD24	other			0.0317	LPP,NAGK,PLAU,SMC4,TOP2A
CREM	transcription regulator			0.016	ACE,COL3A1,COL8A1,DIO2,NFATC1,NR4A1,SMC4
FBXL20	other			0.048	APP
CTSS	peptidase			0.000899	COL4A1,CTSK,CX3CL1,ITGA5
VASP	other			0.0211	EPAS1,HIF1A
NUMB	other			0.00935	APP,Mt2,VIM
MMP14	peptidase			0.019	BCAM,MMP14,SDC1
NFYB	transcription regulator			0.0137	COL5A3,EPAS1,IBSP,NPR1,PCLAF,RPL41,S100A4,TOP2A,TYMS,VIM
MYOF	other			0.0211	KDR,NFATC1
LAMA1	other			0.0323	PLAU
FOXP3	transcription regulator			0.00353	ANLN,CAPG,LGALS1,LGALS3,NPR1,NR4A1,PLAGL1,SLCO4A1,TTR
FLI1	transcription regulator			0.0248	LOX,RACK1,TEK,TNC
RLIM	enzyme			0.0132	FN1,VIM
AGRP	other			0.0109	DIO2,PSMA4
CLCN3	ion channel			0.048	VCAM1
SH3KBP1	other			0.0156	FN1,HIF1A
DAB2IP	other			0.000639	CD44,EPAS1,VIM
NGFR	transmembrane receptor			0.0253	APP,GFAP,SORT1
PLD1	enzyme			0.00841	APP,CD44,VCAM1
DBN1	other			0.00155	COL3A1,CTHRC1
SUMO2	enzyme			0.0346	ISG15,MMP14,TNC
SLC20A1	transporter			0.048	CSHL1
TRAK2	transporter			0.0163	KCNJ2
EAF2	transcription regulator			0.00255	H2AX,HIF1A
RAD51	enzyme			0.048	H2AX
SYNJ1	phosphatase			0.000264	APP,SLC2A1
PKP2	other			0.0109	COL3A1,FN1
APBB1	transcription regulator			0.0241	APP,TYMS
MIR124	group			0.019	IQGAP1,SPI1,VIM
MIR320	group			0.0109	ETS2,FN1
NFATC2IP	other			0.048	NFATC1
mir-338	microRNA			0.00047	HIF1A,SOX4,VIM
mir-622	microRNA			0.0323	HIF1A
miR-520g-3p (and other miRNAs w/seed CAAAGUG)	mature microRNA			0.048	SMAD6
mir-515	microRNA			0.00457	APP,CD44,HIF1A
miR-302b-5p (and other miRNAs w/seed CUUUAAC)	mature microRNA			0.0163	BIRC5
mir-302	microRNA			0.0211	KPNA2,SLC25A12
MIR499B	microRNA			0.0163	HIF1A
miR-210-3p (miRNAs w/seed UGUGCGU)	mature microRNA			0.0452	HIF1A,SLC2A1
miR-513c-5p (and other miRNAs w/seed UCUCAAG)	mature microRNA			0.0163	KLF10
miR-424-3p (miRNAs w/seed AAAACGU)	mature microRNA			0.048	LGALS3
mir-322	microRNA			0.034	FN1,VIM
miR-301a-5p (and other miRNAs w/seed CUCUGAC)	mature microRNA			0.0323	HIF1A
mir-130	microRNA			0.0307	KDR,MAFB,Rbfox3
mir-7	microRNA			0.00841	HIF1A,PIK3R3,VIM
miR-376a-3p (and other miRNAs w/seed UCAUAGA)	mature microRNA			0.0323	HIF1A
miR-192-5p (and other miRNAs w/seed UGACCUA)	mature microRNA			0.00379	BIRC5,TYMS
mir-192	microRNA			0.0305	FN1,TYMS
miR-292-3p (and other miRNAs w/seed AGUGCCG)	mature microRNA			0.0323	BIRC5
miR-4472 (and other miRNAs w/seed GUGGGGG)	mature microRNA			0.0163	NR1D1
miR-874-3p (miRNAs w/seed UGCCCUG)	mature microRNA			0.00525	ADAM19,FN1
miR-181a-1-3p (and other miRNAs w/seed CCAUCGA)	mature microRNA			0.0163	BIRC5
miR-129-5p (and other miRNAs w/seed UUUUUGC)	mature microRNA			0.034	GALNT1,SOX4
miR-31-5p (and other miRNAs w/seed GGCAAGA)	mature microRNA			0.0452	HIF1A,ITGA5
mir-463	microRNA			0.0163	BIRC5
mir-140	microRNA			5.5e-05	COL3A1,HIF1A,LOX,LOXL2,VIM
miR-1226-3p (miRNAs w/seed CACCAGC)	mature microRNA			0.048	NRAS
mir-193	microRNA			0.0149	PIK3R3,PLAU,Podxl
mir-153	microRNA			0.048	APP
mir-143	microRNA			0.0376	COL3A1,SLC2A1
miR-455-5p (and other miRNAs w/seed AUGUGCC)	mature microRNA			0.0163	EPAS1
mir-378	microRNA			0.0272	TOB2,VIM
miR-23a-3p (and other miRNAs w/seed UCACAUU)	mature microRNA			0.0149	HIF1A,LMNB1,PLAU
miR-186-5p (miRNAs w/seed AAAGAAU)	mature microRNA			0.0492	TGFBR3,VIM
miR-199a-3p (and other miRNAs w/seed CAGUAGU)	mature microRNA			0.00522	CALU,CD44,FN1
mir-944	microRNA			0.0323	VIM
miR-92a-3p (and other miRNAs w/seed AUUGCAC)	mature microRNA			0.0346	ITGA5,ITGB3,MAPRE1
mir-96	microRNA			0.0366	FN1,ISG15,VIM
mir-471	microRNA			0.0163	BIRC5
mir-644	microRNA			0.0323	APP
RTN1	other			0.0163	APP
PPP2R5E	phosphatase			0.0163	FN1
ARF3	enzyme			0.0163	APP
CASP4	peptidase			0.0346	Ccl9,CKAP4,PLAU
BMI1	transcription regulator			0.00469	CYFIP2,H2AX,LOX,RRM1,VIM
REN	peptidase			0.0103	ACE,COL3A1,F3
CHEK2	kinase			0.034	BIRC5,H2AX
HTR1A	G-protein coupled receptor			0.0132	FN1,VIM
MMP12	peptidase			0.0248	APP,FSCN1,MAPRE1,MMP14
Ccl6	cytokine			0.0088	CTSK,CTSS
MRAS	enzyme			0.0132	SPRED2,VIM
HIF3A	transcription regulator			0.00108	EPAS1,HIF1A,SLC2A1
MB	transporter			0.000333	EPAS1,HIF1A,VCAM1
PRAME	other			0.0156	S100A4,TOP2A
CNTN1	enzyme			0.048	CNTNAP1
USP33	peptidase			0.000264	EPAS1,SPI1
SMURF1	enzyme			0.0413	NR4A1,SMAD6
ARHGAP5	enzyme			0.000333	COL3A1,FN1,LOX
SFRP4	transmembrane receptor			0.0125	BIRC5,FN1,VIM
YWHAZ	enzyme			0.0205	Acp5,CTSK,FN1
ADAR	enzyme			4.38e-05	ADAM12,IFIT1B,ISG15,SPI1
PLRG1	other			0.0163	H2AX
HIF1A-AS1	other			0.048	HIF1A
DNM1L	enzyme			0.034	CAMK2N1,VCAM1
LGALS3BP	transmembrane receptor			0.000842	APP,FN1,MMP14
MIR5590	microRNA			0.0323	VIM
FBN1	other			0.000566	COL3A1,COL6A3,FBN1,MYH11
RCE1	peptidase			0.0288	FBN1,FSTL1,RCN1
HDAC3	transcription regulator			0.034	Acan,IBSP,NFATC1,SLC2A1,VIM
F10	peptidase			0.0211	F3,VCAM1
ATN1	transcription regulator			0.0225	ASGR1,ATP1B1,DBP,DLG4,MARCKSL1,SOX4
CDK10	kinase			0.0323	ETS2
POR	enzyme			0.000796	GSTM5,Gstt3,HIF1A,HLF,Hsdl2,KDR,LGALS1,Mt1,SLC23A2,TMEM97
XRCC2	enzyme			0.0163	H2AX
EEF1G	translation regulator			0.0163	VIM
ECE1	peptidase			0.0323	APP
MAFF	transcription regulator			0.0241	ABCC4,GCLC
THBS2	other			0.0211	HIF1A,SLC2A1
STK3	kinase			0.0305	BIRC5,SOX4
FECH	enzyme			0.0137	COL3A1,COL4A1,COL6A3
EPHX2	enzyme			0.0492	APP,VCAM1
CDC14A	phosphatase			0.00525	GFAP,Rbfox3
H2AX	transcription regulator			0.0431	HIF1A,SFRP4,SLC2A1
CDC7	kinase			0.0323	MCM4
IDE	peptidase			0.0323	APP
ATXN1	transcription regulator			0.0162	APP,CD44,ITPR1
ITGA9	other			0.00522	MMP14,TNC,VIM
HDAC7	transcription regulator			0.0067	CD44,NFATC1,NR4A1
ANGPT1	growth factor			0.00656	BIRC5,COL3A1,TEK,VCAM1
HEXIM1	transcription regulator			0.000776	HIF1A,LOXL2,SLC2A1,VIM
ZNF665	other			0.00525	DDAH1,POSTN
MFSD8	other			0.048	GFAP
CYP4A11	enzyme			0.00692	ACE,FN1
ZNF528	other			0.00525	DDAH1,POSTN
SLC6A3	transporter			0.0029	DLG4,GFAP,PPP1R1B
NPR1	enzyme			0.0103	ACE,COL3A1,FN1
POLDIP3	other			0.0323	ISG15
COX4I1	enzyme			0.0452	POSTN,TSPAN8
SRSF1	other			0.0162	BIRC5,FN1,VIM
POLK	enzyme			0.0163	H2AX
GNB2	enzyme			0.00298	MAFB,NR4A1,PLAU,THBD
HOXC8	transcription regulator			0.019	ADAM19,APP,PLAGL1
NFIX	transcription regulator			0.0103	ADAM12,GFAP,POSTN
DCSTAMP	other			0.0163	Acp5
TNFRSF11A	transmembrane receptor			0.0492	FN1,VCAM1
SCN1B	ion channel			0.0088	POSTN,VIM
SUPT16H	transcription regulator			0.0178	DLG3,EXT1,LOXL2,PALMD,PLAU,TMTC1
NPTX1	other			0.048	DLG4
IGFBP1	other			0.0272	ITGA5,ITGB3
TRIB3	kinase			0.0205	GARS1,HIF1A,SLC2A1
MBD3	other			0.0448	CD44,FZD4,Mt1,SFRP1
APBA2	transporter			0.0163	APP
COL4A3	other			2.33e-06	COL3A1,COL4A1,FN1,ITGB3,MAPRE1,MMP14,TIMP1
PIK3R2	kinase			0.0183	ISG15,PLAU
PLA2G4A	enzyme			0.00396	CX3CL1,GSTM5,PLA2G5
GPI	enzyme			0.034	FN1,VIM
CD74	transmembrane receptor			0.0241	CD84,HIF1A
P2RY1	G-protein coupled receptor			0.00525	FN1,VCAM1
PTBP3	other			0.0088	FN1,VIM
PPP1R13L	transcription regulator			0.00396	H2AX,PERP,SLC2A1
HPS1	other			0.0323	LGALS3
HSPA4	other			0.048	APP
MYBL2	transcription regulator			0.0115	BIRC5,ELN,IQGAP1,TOP2A
ITM2B	other			0.0323	APP
ACKR1	G-protein coupled receptor			0.0452	MYO5A,VCAM1
RPS6KB1	kinase			0.0346	HIF1A,ISG15,MYH11
GRM1	G-protein coupled receptor			0.0088	BIRC5,HIF1A
ADRA1B	G-protein coupled receptor			0.000123	COL3A1,DDAH1,FABP5,FN1,LOX,NR4A1
PKNOX1	transcription regulator			0.00104	COL5A2,HIF1A,KDR,PLAU
NFYC	transcription regulator			0.0288	COL5A3,NPR1,TYMS
MAPK10	kinase			0.0272	APP,CD44
HOXB5	transcription regulator			0.0109	ITGB3,PLAU
IFI30	enzyme			0.048	CTSS
ADRA1A	G-protein coupled receptor			2.03e-05	ADAM12,COL3A1,DDAH1,FABP5,FN1,LOX,NR4A1
MAOA	enzyme			0.0176	CD44,TNC,VIM
NRP2	kinase			0.00379	H2AX,S100A4
ITGA2	transmembrane receptor			0.0492	CSHL1,ITGA5
MFGE8	other			0.0241	COL3A1,EDIL3
KCNE3	ion channel			0.026	FABP5,IBSP,KCNJ2,NR4A1
ADRA1D	G-protein coupled receptor			0.000123	COL3A1,DDAH1,FABP5,FN1,LOX,NR4A1
HHEX	transcription regulator			0.027	CX3CL1,KDR,TEK
HMMR	transmembrane receptor			0.0088	FN1,VIM
ITGB4	transmembrane receptor			0.00753	ACSL4,BIRC5,VIM
GAN	other			0.0163	GFAP
P2RY4	G-protein coupled receptor			0.00525	TIMP1,VCAM1
P2RY2	G-protein coupled receptor			0.0103	F3,HIF1A,VCAM1
RAD50	enzyme			0.048	H2AX
KLF1	transcription regulator			0.0088	BCAM,CD44,DMTN,SLC2A1
CLCA2	ion channel			0.0156	FN1,VIM
DDR2	kinase			0.00168	LOXL2,MMP14,POSTN
NT5E	phosphatase			0.0067	COL3A1,KDR,TIMP1
NFYA	transcription regulator			0.0145	COL11A1,COL5A3,IBSP,NPR1,TOP2A
HSPA9	other			0.0288	FN1,TIMP1,VIM
P2RX4	ion channel			0.0305	COL3A1,VIM
BCAN	other			0.0323	ITGB3
ITGA6	transmembrane receptor			0.00522	BIRC5,RPSA,VIM
OGG1	enzyme			0.0241	HIF1A,VIM
AKT2	kinase			0.0155	GCLC,MYH11,TIMP1,VIM
CTSB	peptidase			0.0137	APP,H2AX,KDR
KCNJ10	ion channel			0.0413	LGALS3,TIMP1
IQGAP2	other			0.0211	IQGAP1,SFRP1
ABCC9	ion channel			0.00155	HIF1A,SLC2A1
MCM3	enzyme			0.0323	MCM4
ZNF197	transcription regulator			0.0323	HIF1A
H19	other			0.0376	COL3A1,MMP14
LOX	enzyme			0.00594	COL3A1,ELN,TEK
CTLA4	transmembrane receptor			0.0273	IL3RA,KPNA2,NFATC1,TOP2A
TXNRD1	enzyme			0.0346	GCLC,GSTM5,SLC2A1
AP4E1	other			0.0163	APP
S1PR2	G-protein coupled receptor			0.00341	F3,TIMP1,VCAM1
TERC	other			0.0307	COL5A1,GFAP,NR1D1
MKNK2	kinase			0.048	ISG15
KCNQ2	ion channel			0.048	DLG4
EPB41	other			0.0088	EPB41L2,SPTAN1
CSF1R	kinase			0.0346	Acp5,SPI1,VCAM1
LMNA	other			0.000131	ADAMTS10,CAMK2A,COL11A1,COL3A1,COL8A1,ELN,FN1,GCLC,KANK3,KCNE4,LMNB1,MAP4K2,MMP14,PCDH7,PHF1
GSR	enzyme			0.0205	GCLC,GSTM5,SLC2A1
TMPO	other			0.00525	COL11A1,COL3A1
ACVRL1	kinase			0.00269	KDR,PLAU,SMAD6,VCAM1
RBL2	other			0.0071	KLF10,KPNA2,RANBP1,SFRP1,TYMS,UCK2
LAMP2	enzyme			0.0125	FN1,HIF1A,ITGB3
PLPP3	phosphatase			0.0323	FN1
FANCC	other			0.00636	ATP1B1,DLG2,FZD4,PTX3,SFRP1
CLN5	other			0.0163	APP
BACE2	peptidase			0.0163	APP
F7	peptidase			0.0288	F3,MMP14,VCAM1
ZNF43	transcription regulator			0.00525	DDAH1,POSTN
ZNF429	transcription regulator			0.00525	DDAH1,POSTN
DKK1	growth factor			0.0325	APP,BIRC5,CD44,DLG4
BMAL1	transcription regulator			0.0448	DBP,HIF1A,HLF,NR1D1
ZHX2	transcription regulator			0.0241	HIF1A,MYH11
SNF8	enzyme			0.048	RHOBTB3
AGTR1	G-protein coupled receptor			0.0409	COL3A1,FN1,GSTM5
RANBP9	other			0.0109	DLG4,PTK2B
BACE1	peptidase			0.000842	APP,DLG4,KCNE2
MLST8	other			0.048	ISG15
VIM	other			0.00753	F3,KCNJ2,PLAU
TNK1	kinase			0.0305	APP,IFIT1B
CDCP1	other			0.0109	CD44,VIM
GHSR	G-protein coupled receptor			0.00108	Acp5,CSHL1,CTSK
CXCR3	G-protein coupled receptor			0.0137	FN1,GFAP,TNC
AP2A1	transporter			0.00155	APP,TALDO1
MAP2K6	kinase			0.0369	ISG15,MYH11,NPR1,PLAU
SMARCA2	transcription regulator			0.0285	CD44,COL11A1,KDR,TYMS
EIF3A	translation regulator			0.0109	ISG15,RPA2
E2F4	transcription regulator			0.00475	ANLN,EPAS1,H2AX,MCM4,PCLAF,RANBP1,RRM1,SFRP1,SMC4,TOP2A
SND1	enzyme			0.019	SLCO4A1,SOX4,VIM
MAT2A	enzyme			0.000333	Acp5,CTSK,NFATC1
DSG2	other			0.00136	COL3A1,EPAS1,HIF1A
ASAH1	enzyme			0.027	Acan,ITGA5,NR4A1
FSCN1	other			0.0156	FN1,LOXL2
TIAM2	enzyme			0.0323	VIM
CUL7	enzyme			0.00692	BIRC5,VIM
PLEKHA1	other			0.0323	SLC2A1
QPCT	enzyme			0.0163	APP
JAK2	kinase			0.0146	ACE,Ccl9,FN1,GFAP,ITGA5,NR4A1,SET
LIMD1	transcription regulator			0.0323	NFATC1
TRIM14	other			0.00525	IFIT1B,ISG15
LRRC17	other			0.0163	NFATC1
RUVBL1	transcription regulator			0.00656	KIFC2,MCM4,NUCKS1,NUDCD2
ORC1	other			0.0323	MCM4
CTNNAL1	other			0.00155	FN1,ITGB3
COL6A1	other			0.0211	IDH1,TNC
BTK	kinase			0.0451	FABP5,ISG15,ITGB3,NFATC1,SPI1
ILKAP	phosphatase			0.0492	NR4A1,SPI1
LASP1	transporter			0.00692	S100A4,VIM
E2F6	transcription regulator			0.0214	CAMTA2,PCLAF,PODXL2,RPA2
MT-ND2	enzyme			0.0163	HIF1A
BMX	kinase			0.0211	COL3A1,TIMP1
SLC1A5	transporter			0.00155	SLC38A1,VIM
C9	other			0.000842	COL3A1,FN1,VCAM1
PINK1	kinase			0.0156	HIF1A,SLC2A1
SLC12A6	transporter			0.048	VIM
HOXD3	transcription regulator			0.00396	ITGA5,ITGB3,SDC1
LAMC1	other			0.00136	ETS2,FN1,VIM
SFN	other			0.0103	F3,PPP1R1B,VIM
MYL9	other			0.0163	HIF1A
GNB1	enzyme			0.000405	MAFB,MYH11,NR4A1,PLAU,THBD
TBP	transcription regulator			0.0325	CSHL1,ETS2,FN1,RANBP1
Ly6a (includes others)	other			0.048	APP
HOXA4	transcription regulator			0.0211	BIRC5,MYH11
FAIM	other			0.0323	NR4A1
CDK3	kinase			0.0163	TYMS
SPRY1	other			0.00841	ISG15,LOX,MMP14
MBD5	other			0.048	CSHL1
Ank2	other			0.048	SPTBN1
ANK2	other			0.0163	SPTBN1
ADAMTS13	peptidase			0.0323	LGALS3
NOX1	enzyme			0.00522	EPAS1,F3,KDR
FOXP4	transcription regulator			0.0305	DIO2,VIM
CRYM	enzyme			0.0323	CSHL1
BIRC5	other			3.28e-06	BIRC5,COL3A1,COL5A2,COL8A1,FBN1,FN1,ITGA5,VIM
BARX2	transcription regulator			0.0376	ANLN,TIMP1
CMAHP	other			0.048	VIM
COMP	other			0.0323	LGALS3
LYPD6	other			0.048	FZD4
DTNA	other			0.048	CAMK2A
FOSL2	transcription regulator			0.0138	DIO2,F3,SOX4,TIMP1
HECTD2	enzyme			0.0305	FN1,ITGA5
OSTM1	other			2.08e-05	Acp5,CTSK,MAFB,NFATC1
GNG2	enzyme			0.048	MYH11
GPC1	transmembrane receptor			0.00047	CX3CL1,ITGB3,PTK2B
Hbb-b2	other			0.0387	CD44,FN1,SPI1
HOXA5	transcription regulator			0.0366	KLF10,PTX3,VIM
ITGA3	other			0.0156	FN1,PLAU
ITGB3	transmembrane receptor			0.000142	FN1,ITGA5,ITGB3,KDR,MMP14,PLAU,TIMP1
DKC1	enzyme			0.00692	COL3A1,VIM
MPO	enzyme			0.00255	APP,VCAM1
MAP7	other			0.0163	TRPV4
RASGRF1	other			0.0156	CSHL1,NRAS
RORC	ligand-dependent nuclear receptor			0.0447	ATP1B1,COL3A1,Gstt3,HIF1A,Mt1,Mt2,SLC29A4
SH3GL1	other			4.17e-05	COL3A1,FN1,MMP14
SIN3B	transcription regulator			0.0452	KLF10,TYMS
TNKS	enzyme			0.0211	IFIT1B,SORT1
SVIL	other			0.0323	ANLN
CREB5	transcription regulator			0.048	TOP1MT
CNTNAP2	other			0.0163	ATP2B2
RSL1D1	other			0.048	PLAU
HSF4	transcription regulator			0.0156	HIF1A,VIM
BMAL2	transcription regulator			0.0323	THBD
ADGRE2	other			0.022	COL6A3,FSTL1,ITGB3
NPFF	other			0.0211	ACE,SLC2A1
S100A2	other			0.048	SLC2A1
BABAM2	other			0.0163	NFATC1
Mir200	group			0.00594	COL3A1,LOX,LOXL2
SSRP1	transcription regulator			0.0162	LOXL2,PLAU,TMTC1
ATXN3	peptidase			0.00108	APP,IFIT1B,ISG15
PDPN	other			0.0163	CD44
SERP1	other			0.048	CSHL1
GABBR1	G-protein coupled receptor			0.0376	Acan,VIM
PDCD4	other			0.0376	LOX,PLAU
RAMP3	G-protein coupled receptor			0.0323	VIM
DBF4B	other			0.0323	H2AX
PRKCB	kinase			0.026	Acp5,APP,FN1,HIF1A
ATP7A	transporter			0.000639	APP,ELN,PAM
BID	other			0.00396	CTSK,CTSS,TIMP1
PLEKHA2	other			0.0323	SLC2A1
TRPV4	ion channel			0.0162	FN1,TIMP1,VCAM1
SMAD5	transcription regulator			0.00173	GFAP,IL3RA,SMAD6,VCAM1
STX6	transporter			0.048	ITGA5
ARID1A	transcription regulator			0.00303	EDIL3,EEF1A2,FN1,FSCN1,FZD4,ITGA5,LSR,PLOD2,PTGFRN,TNC,VIM
SIN3A	transcription regulator			0.0204	Acp5,CTSK,KLF10,SET
ADRB1	G-protein coupled receptor			0.000399	APP,COL3A1,DIO2,SMC4
PPP3CA	phosphatase			0.00414	APP,FN1,GFAP,NFATC1,S100A4,VIM
SLC16A2	transporter			0.0236	MARCKSL1,Nrgn,SLCO1C1
SCX	transcription regulator			0.00457	Acan,POSTN,TNC
VCAM1	transmembrane receptor			0.00255	CD44,VCAM1
MTHFR	enzyme			0.0323	APP
EDNRB	G-protein coupled receptor			0.0272	HIF1A,RPSA
RAPGEF4	other			0.00525	CTSK,NFATC1
IL6ST	transmembrane receptor			0.0369	CD44,GFAP,TIMP1,VCAM1
MCAM	other			0.0088	FN1,VIM
PTGFR	G-protein coupled receptor			0.034	GCLC,NR4A1
TFAP2B	transcription regulator			0.0253	CX3CL1,EPAS1,KDR
RND3	enzyme			0.00457	FN1,HIF1A,VIM
mir-467	microRNA			0.048	Podxl
MSH3	enzyme			0.0323	H2AX
ARL6IP5	other			0.0163	ITGB3
CCNE1	transcription regulator			0.0149	CD44,HIF1A,MCM4
GPBP1	transcription regulator			0.0323	TOP2A
ST3GAL4	enzyme			0.048	CSHL1
HLF	transcription regulator			0.000842	CSHL1,HIF1A,HLF
HIPK2	kinase			0.00797	GCLC,GSTM5,HIF1A,LGALS3,VIM
VDAC1	ion channel			0.048	APP
PRDX3	enzyme			0.048	HIF1A
PAX3	transcription regulator			0.0161	APP,F3,GSTM5,LRRC17,PXDN,SOX4,TEK,TNC
ASGR2	transmembrane receptor			0.0323	ASGR1
NECAB3	other			0.0163	APP
HEY1	transcription regulator			0.0103	KDR,MYH11,NFATC1
ARCN1	other			0.0163	APP
PNPT1	enzyme			0.0477	DTX3,IFIT1B,ISG15
EDNRA	transmembrane receptor			0.0241	COL3A1,TIMP1
DNM1	enzyme			0.00379	APP,MMP14
ERCC6	transcription regulator			0.048	LGALS3
ANXA1	enzyme			0.0115	COL18A1,LGALS1,LGALS3,PLAU
ROR2	kinase			0.022	ABRACL,BIRC5,MCM4,RACK1,SLC39A14
EXOC6B	other			0.0323	HIF1A
KLKB1	peptidase			0.00525	F3,VCAM1
S1PR3	G-protein coupled receptor			0.0305	CD44,VCAM1
MYCBP2	enzyme			0.034	FYB1,MYO5A
PAK1	kinase			0.019	F3,FN1,MMP14
GFAP	other			1.41e-05	CD44,GFAP,H2AX,KCNJ2,VIM
FOXF2	transcription regulator			0.00841	FN1,MYH11,VIM
VTN	other			0.0137	F3,ITGA5,PLAU
IFIT2	other			0.00396	HIF1A,IFIT1B,ISG15
TKT	enzyme			0.0088	BIRC5,H2AX
MPL	transmembrane receptor			0.0088	ITGB3,SLC2A1
TRMT13	other			0.048	VIM
ZFPM1	transcription regulator			0.0384	ENPP1,FYB1,GRB10,SPI1
IL15RA	transmembrane receptor			0.0492	CD44,CD84
AGXT	enzyme			0.0323	COL3A1
PRNCR1	other			0.048	FSCN1
ELN	other			0.0156	ELN,FN1
COL6A2	other			0.048	TIMP1
COL11A1	other			0.00255	COL11A1,FAP
ITM2C	other			0.0163	APP
SFTPC	other			0.0205	LGALS3,PSMD2,S100A4
BET	group			0.0211	DMTN,GCLC
NRXN1	transporter			0.0162	GFAP,PCDH19,TNC
PRKACA	kinase			0.00656	DIO2,SDC1,SFRP4,VCAM1
POLD4	enzyme			0.0163	H2AX
ST8SIA2	enzyme			0.0323	GFAP
DSP	other			0.0452	COL3A1,MMP14
RAB11FIP1	other			0.048	VIM
PLA2G5	enzyme			0.00692	COL3A1,PLA2G5
PRDX6	enzyme			0.0163	PLAU
TNFSF15	cytokine			0.0387	FN1,POSTN,VIM
IPO9	other			0.0323	PTK2B
NFIB	transcription regulator			0.0387	LOX,MYOC,WHRN
ATP2B4	transporter			0.048	ATP2A3
PDCD5	other			0.0156	POSTN,TNC
DYSF	other			2.71e-05	ABRACL,CTSS,FN1,HSPB1,ITGB3,LGALS3,PRSS23,S100A4,TIMP1
PARK7	enzyme			0.0205	FN1,HIF1A,VIM
IFNLR1	transmembrane receptor			0.0387	Ccl9,IFIT1B,ISG15
PICALM	other			0.0323	APP
PAK3	kinase			0.0163	APP
CDKL2	kinase			0.0163	CD44
ZBTB17	transcription regulator			0.0448	ANLN,CAMK2N1,SPTBN1,TOP2A
CAMK2A	kinase			0.0109	CAMK2A,DLG4
TMPRSS4	peptidase			0.00255	ITGA5,PLAU
PBLD	enzyme			0.0132	HIF1A,KDR
IKZF4	transcription regulator			0.00379	Acp5,CTSK
ZNF91	transcription regulator			0.00692	DDAH1,POSTN
SRRM1	other			0.0163	CD44
RRAGB	enzyme			0.0163	HIF1A
SYNCRIP	other			0.0183	FN1,VIM
BRMS1	transcription regulator			0.0109	GJB2,PLAU
Sf1	other			0.0323	VCAM1
APOC1	transporter			0.034	FSCN1,TIMP1
EWSR1	other			0.022	MAP4K2,PCLAF,TOP2A
AP2B1	transporter			0.048	KDR
TOP2A	enzyme			0.00155	HIF1A,TOP2A
GBP2	enzyme			0.048	FN1
HNRNPA1	other			0.0452	APP,CD44
NAT8B	enzyme			0.0323	APP
RANBP2	enzyme			0.0323	FN1
CCL7	cytokine			0.0088	F3,VCAM1
ZNF708	other			0.00525	DDAH1,POSTN
PPBP	cytokine			0.0132	COL18A1,COL6A3
SNRPA	other			0.0323	APP
IFITM1	transmembrane receptor			0.0376	ACBD4,EDIL3
VPS26B	transporter			0.0323	SORT1
H2BC21	other			0.0163	RAN
RPS4Y1	other			0.0323	VIM
ADM	other			0.0147	ACE,FN1,HIF1A,VCAM1
PBX2	transcription regulator			0.00692	COL5A2,PLAU
WASF1	other			0.048	APP
RAPGEF3	other			0.00594	CTSK,FN1,NFATC1
SMAD6	transcription regulator			0.0305	Acan,NFATC1
SHC3	kinase			0.0163	APP
NET1	other			0.00379	FN1,MMP14
BRAF	kinase			2.45e-11	APP,BCAM,COL16A1,COL18A1,COL27A1,COL3A1,COL4A1,COL5A1,COL5A2,COL5A3,COL8A1,EPAS1,F3,FAP,FN1,HIF1A,ITGB3,LOXL2,MMP14,PTPRM,SDC1,TIMP1,TSPAN13,VIM
ZC3H13	other			0.00155	LDHB,SLC2A1
HDAC8	transcription regulator			0.0305	FN1,VIM
OLR1	transmembrane receptor			0.0088	ACE,FN1,TGFBR3,VCAM1
CNTNAP1	other			0.0163	APP
HOXA7	transcription regulator			0.0114	Nrgn,SOX4,VIM
HPSE	enzyme			4.38e-05	APP,F3,PLAU,SDC1
NME1	kinase			0.00607	METTL1,MMP14,NOP58,TIMP1
MAP4	other			0.0323	HIF1A
SCGB1A1	cytokine			0.0103	COL4A1,FN1,MMP14
SLC30A3	transporter			0.0088	APP,DLG4
DPYSL2	enzyme			0.00155	CD44,VIM
NGB	transporter			0.0323	APP
CYBA	enzyme			0.0132	EPAS1,FN1
GNA15	enzyme			0.0105	ENPP1,LGALS3,Mt1,MYH11,THBD,TIMP1
LPCAT1	enzyme			0.0323	DNAJB9
SNRNP70	other			0.048	APP
mir-3648	microRNA			0.0109	CD44,HIF1A
YAP/TAZ	group			0.0452	BIRC5,HSPB1
RP11_750H95	other			0.0163	SPI1
KPNA2	other			0.0183	ISG15,LOXL2
RPL9	other			0.0163	VIM
TOM1	transporter			0.0163	APP
SOD1	enzyme			4.68e-06	APP,DLG4,ETS2,FAP,GCLC,GFAP,GSTM5,HSPB1,ISG15,JPT1,KCNJ2,MINK1,Mt1,Mt2,PTK2B,Rplp1 (includes others),VCAM1
Hotairm1	other			0.0088	CTSK,NFATC1
prolyl hydroxylase	group			0.0323	HIF1A
HNRNPAB	enzyme			0.0413	S100A4,VIM
MALAT1	other			0.0413	HIF1A,VIM
Collagen type V	complex			0.00255	ITGA5,ITGB3
Complement	complex			0.0183	F3,VCAM1
TCF	group			0.000764	CD44,DIO2,LGALS3,PCCA,RCN1,TOB2,TSPAN8

## Sheet: IPA 7dpi-Aged TBI UR & CP
Upstream Regulator	Molecule Type	Predicted Activation State	Activation z-score	p-value of overlap	Target molecules in dataset		Aged 7d CCI_v_Aged 7d Sham					Ingenuity Canonical Pathways	-log(p-value)	Ratio	z-score	Molecules
SORL1	transporter	Activated	4.123	1.81e-06	ADAM12,CACHD1,COL11A1,COL18A1,COL1A1,COL3A1,COL4A1,COL5A1,COL5A2,ECM1,EEA1,EFNA5,FN1,ITGA5,ITGAV,LAMA2,LAMA4,TGFB1							Pulmonary Fibrosis Idiopathic Signaling Pathway	6.14	0.0828	2.887	CERT1,COL11A1,COL16A1,COL18A1,COL1A1,COL3A1,COL4A1,COL4A2,COL5A1,COL5A2,COL6A2,COL6A3,COL9A3,EED,EFNB2,FN1,IL1B,ITGAV,JAG1,MAP2K4,MAPK3,MMP23B,PIK3C2A,PINK1,SUZ12,TGFB1,TGFB2
Tgf beta	group	Activated	3.786	7.57e-09	ADAM12,ANGPTL4,ARNT,ATP1B1,BMAL1,CCR2,CD36,CDK6,COL1A1,COL3A1,COL4A1,COL4A2,COL5A1,COL6A2,EPAS1,FN1,GRID2,ID2,ID4,IL1B,ITGA5,ITGAV,JAG1,LOX,LOXL2,MT-ND2,NEDD9,NEUROD1,NR4A2,OLIG1,POSTN,RUNX1,RUNX2,SMAD6,SPARC,TGFB1,TIMP1,TNFRSF11A		UR- Upstream Regulators					GP6 Signaling Pathway	8.49	0.15	2.828	CERT1,COL11A1,COL16A1,COL18A1,COL1A1,COL3A1,COL4A1,COL4A2,COL5A1,COL5A2,COL6A2,COL6A3,COL9A3,GSK3A,LAMA2,LAMA4,LAMA5,PIK3C2A,VAV1
AGT	growth factor	Activated	3.424	2.4e-14	Acan,ACE,ADAM12,ADAM23,ATP1A1,ATP1B1,BMAL1,BMP1,BSG,C1QTNF6,CACNA1C,CCDC80,Ccl9,CCR2,CD109,CD36,CD44,CDH13,CDK8,CIT,COL16A1,COL18A1,COL1A1,COL3A1,COL4A1,COL4A2,COL5A1,COL5A2,COL6A2,COL6A3,Cox6c,Cox7c,CSPG4,DVL3,ECM1,EFNA5,EFNB2,ELN,ETV1,FN1,Foxn3,GJA1,HMGB2,IL1B,ITGA5,ITGAV,JAG1,LOX,LOXL2,MFAP2,MT-TE,NR4A2,PARP1,PCSK5,POSTN,ROBO1,RUNX1,SEMA4D,SLC2A1,SOX6,SPARC,STK39,SULF1,SVEP1,TGFB1,TGFB2,TIMP1,…		CP- Canonical Pathways					Role Of Osteoclasts In Rheumatoid Arthritis Signaling Pathway	7.72	0.0939	2.746	ADAM12,ADAM19,ADAM23,BAD,CAMK4,CERT1,COL11A1,COL16A1,COL18A1,COL1A1,COL3A1,COL4A1,COL4A2,COL5A1,COL5A2,COL6A2,COL6A3,COL9A3,IKBKB,IL1B,ITGA5,MAP2K4,MAP2K5,MAPK3,MMP23B,NFATC1,PIK3C2A,TAB2,TNFRSF11A
BRD4	kinase	Activated	3.317	0.00332	COL1A1,COL4A1,COL5A1,FBN1,FN1,ID2,ITGA5,KIF23,LOX,LOXL2,TIMP1,TOP2A							IL-12 Signaling and Production in Macrophages	2.12	0.0593	2.673	COL18A1,COL1A1,COL3A1,IKBKB,JCHAIN,MAPK3,NFATC1,NFATC3,PIK3C2A,PRKDC,RIGI,TGFB1,TGFB2,TNFRSF11A
TGFB1	growth factor	Activated	3.215	1.5e-08	ACACA,Acan,ACE,ADAM12,ADAM19,ANGPTL4,ARHGEF2,ATP1B1,BAD,BMP1,BSG,C3AR1,CALML4,CCR2,CD36,CD44,CD9,COL11A1,COL16A1,COL18A1,COL1A1,COL3A1,COL4A1,COL4A2,COL5A1,COL6A2,COL6A3,CSPG4,ECM1,ELN,FBN1,FN1,GJA1,GJB2,GLCE,GPD1,GRID2,HEXIM1,HNRNPC,HOPX,HS6ST2,HTRA1,ID2,ID4,IL1B,ITGA5,ITGAV,JAG1,KCNK1,KLF3,KRT18,LOX,LOXL2,LSR,MAP1B,MAPK3,MFAP2,MPZ,MYL12A,MYLK,MYO10,NEDD9,NET1,NFATC1,NR4A2,PARP1,PDK2,PGRMC1,PINK…							CREB Signaling in Neurons	0.343	0.0297	2.668	ADCY6,ADGRV1,C3AR1,CACNA1C,CAMK2A,CAMK4,CCR2,GRID2,IGF2R,MAPK3,NTRK3,PIK3C2A,PLCL2,POLR2F,PTH1R,TGFB1,TGFB2,TNFRSF11A
KDM5A	transcription regulator	Activated	3.162	0.0037	ATP1A1,ATP1B1,CERT1,DLST,GHITM,MDH1,NDUFA3,NDUFA6,NDUFS2,TXN2							HIPPO signaling	3.14	0.105	2.449	CD44,DLG2,DLG3,PPP2R1A,SKP1,YWHAB,YWHAE,YWHAH,YWHAQ
RICTOR	other	Activated	3.143	6.25e-05	ATP5MC3,ATP6AP1,BAD,BSG,Cox6c,Cox7c,IL1B,MRPL13,NDUFA1,NDUFA3,NDUFA6,NDUFB3,NDUFB4,NDUFC2,NDUFS2,PSMA4,PSMB1,PSMD13,SDHA,TCIRG1,UQCR10							FAK Signaling	0	0.0231	2.449	ADGRV1,ARPC1A,ASAP1,BAD,C3AR1,CCR2,COL18A1,COL1A1,COL3A1,ECM1,EFNA5,EFNB2,GSK3A,ITGA5,ITGAV,MAP2K4,MAP2K5,MAPK3,NEDD9,PIK3C2A,PTH1R,SOCS6,TGFB1,TGFB2
PDGF BB	complex	Activated	3.077	0.000122	CCNL1,CD44,CERT1,COL18A1,COL1A1,COL3A1,COL5A1,FN1,GJA1,IL1B,ITGA5,MAP2K4,NR4A2,POSTN,SYNE1,TGFB1,TIMP1,TRIOBP,VAPB,YWHAB,YWHAE,YWHAH,YWHAQ							Sirtuin Signaling Pathway	4.94	0.0785	2.357	BMAL1,EPAS1,LDHB,MAPK3,MT-CYB,MT-ND1,MT-ND2,MT-ND4,NDUFA1,NDUFA3,NDUFA6,NDUFB3,NDUFB4,NDUFS2,PARP1,POLR1B,POLR2F,PRKDC,SDHA,SLC2A1,TIMM23,TUBA1B,VDAC2
SMAD3	transcription regulator	Activated	2.963	5.56e-05	ADAM12,ADAM23,COL1A1,COL3A1,COL4A1,COL4A2,COL6A2,COL6A3,ELN,FBN1,FN1,ID2,IL1B,JAG1,LAMA4,LOX,NET1,PCSK5,RUNX2,SPARC,TGFB1,TGFB2,TIMP1							HOTAIR Regulatory Pathway	1.75	0.0613	2.333	CD44,COL1A1,COL3A1,EED,KMT2A,MMP23B,PIK3C2A,REST,SUZ12,TGFB1
CCN2	growth factor	Activated	2.941	0.000963	Acan,CD44,COL1A1,COL4A2,FN1,LOX,PTH1R,SPARC,TGFB1,TIMP1							WNT/Ca+ pathway	1.41	0.0758	2.236	CAMK2A,DVL3,NFATC1,NFATC3,PLCL2
RGS4	enzyme	Activated	2.828	0.00521	CEP97,CPOX,HEATR5B,ID4,NR4A2,POSTN,TPRA1,UGCG							IL-4 Signaling	0.33	0.0295	2.183	CERT1,COL11A1,COL16A1,COL18A1,COL1A1,COL3A1,COL4A1,COL4A2,COL5A1,COL5A2,COL6A2,COL6A3,COL9A3,MAPK3,PIK3C2A,TGFB1,TGFB2
CTNNB1	transcription regulator	Activated	2.773	5.24e-06	ABCD4,ACACA,Acan,ADGRV1,ATP5MC3,BMP1,BOLA1,Ccl9,CD36,CD44,COL1A1,COL3A1,COL4A1,COL4A2,Cux1,ECM1,ENPP2,ETV1,FN1,GJA1,GJB2,HTRA1,HYCC1,ID2,ID4,IL1B,JAG1,JCHAIN,KIF23,MMP23B,MPZ,MYLK,NDUFC2,NDUFS2,NEUROD1,NFATC1,OLIG1,PDE4B,PRRC2A,PRX,PTPRJ,RUNX2,SDHA,SMAD6,SQSTM1,SUZ12,TGFB1,TIMP1,TPRA1,UGCG,UQCR10,USO1,VAV1,XAF1							Thrombin Signaling	0.971	0.0444	2.121	ADCY6,ARHGEF2,CAMK2A,CAMK4,IKBKB,MAPK3,MYL12A,MYLK,PIK3C2A,PLCL2
RETNLB	other	Activated	2.714	1.29e-05	BMP1,Ccl9,CCR2,COL1A1,ELN,FN1,IL1B,LMNB1,TGFB1,TIMP1,UBE2T							Chronic Myeloid Leukemia Signaling	0.777	0.0396	2.111	BAD,CDK6,DVL3,IKBKB,MAPK3,NFATC1,NFATC3,PIK3C2A,PLCL2,TGFB1,TGFB2
EIF6	translation regulator	Activated	2.714	0.000259	ABHD2,ACACA,CD36,COL1A1,COL3A1,COL4A1,COL5A2,Cox6c,Cox7c,PIK3C2A,ROBO1							ICOS-ICOSL Signaling in T Helper Cells	0	0.0138	1.89	BAD,CAMK2A,IKBKB,NFATC1,NFATC3,PIK3C2A,VAV1
NPM1	transcription regulator	Activated	2.673	0.000178	COL16A1,COL4A1,COL4A2,COL5A1,COL6A2,ECM1,FN1,GJA1,IL1B,ITGAV,JAG1,LOX,LOXL2,NR1D1							PI3K Signaling in B Lymphocytes	0	0.0118	1.89	CAMK2A,IKBKB,MAPK3,NFATC1,NFATC3,PLCL2,VAV1
TFEB	transcription regulator	Activated	2.595	0.000316	ACACA,ACADM,CCNH,CHST2,CUL4A,ECM1,GBA1,HOPX,HPS5,IGF2R,IL1B,JAG1,KIF23,LIN9,NUP155,NUP160,ORC5,POLE,SQSTM1,TOP2A							Phagosome Formation	0	0.0273	1.886	ADGRV1,ARPC1A,C3AR1,CCR2,CD36,FN1,ITGA5,ITGAV,JCHAIN,MAP2K4,MAP2K5,MAPK3,MYL12A,MYLK,MYO10,PIK3C2A,PLD2,PTH1R,VAV1
RRAS2	enzyme	Activated	2.53	0.0048	CD36,COL6A3,ITGA5,ITGAV,JAG1,NUB1,PCDH7,POSTN,RELN,SLIT2							Wound Healing Signaling Pathway	6.04	0.0913	1.877	CERT1,COL11A1,COL16A1,COL18A1,COL1A1,COL3A1,COL4A1,COL4A2,COL5A1,COL5A2,COL6A2,COL6A3,COL9A3,FN1,IKBKB,IL1B,LAMA2,LAMA5,MAP2K4,MAP2K5,MAPK3,TGFB1,TGFB2
Insulin	group	Activated	2.49	2.12e-07	ACACA,ACADM,ADAM12,ANGPTL4,APAF1,ATP1A1,ATP1A2,BAD,BMAL1,CD36,CD44,CDK8,COL18A1,COL1A1,COL3A1,COL4A1,COL5A1,Cox7c,ENPP2,EPAS1,ETFA,FBN1,FN1,GPD1,GSK3A,HNRNPK,IL1B,LDHB,MAPK3,MPZ,MT-ND1,NDUFA1,NDUFS2,NFE2L1,NR4A2,PDK2,PPIC,RRM1,RUNX2,SDHA,SLC2A1,SPARC,TGFB1,TIMP1,UBE2D2							Mitochondrial Dysfunction	4.72	0.0725	1.8	ATP1A1,ATP1A2,ATP1B1,ATP5MC3,BAD,CACNA1C,CAMK2A,Cox6c,CPOX,MAP2K4,MT-CYB,MT-ND1,MT-ND2,MT-ND4,NDUFA1,NDUFA3,NDUFA6,NDUFB3,NDUFB4,NDUFS2,PIK3C2A,PINK1,SDHA,UQCR10,VDAC2
STIM1	ion channel	Activated	2.449	0.0123	CAMK4,CDK6,ITGA5,KLF3,NFATC3,TGFB1							B Cell Receptor Signaling	0	0.0205	1.732	BAD,CAMK2A,GSK3A,IKBKB,INPP5F,JCHAIN,MAP2K4,MAP3K12,MAPK3,NFATC1,NFATC3,PIK3C2A,VAV1
HAX1	other	Activated	2.449	0.00136	DLST,NDUFA6,NDUFB4,NDUFC2,NDUFS2,SDHA							Cardiac Hypertrophy Signaling (Enhanced)	1.44	0.0424	1.706	ACE,ADCY6,ATP2A3,CACNA1C,CAMK2A,DVL3,GSK3A,IKBKB,IL1B,INPP5F,ITGA5,ITGAV,MAP2K4,MAP2K5,MAP3K12,MAPK3,NFATC1,NFATC3,PDE4B,PIK3C2A,PLCL2,TGFB1,TGFB2
Pdgf (complex)	complex	Activated	2.424	0.000103	CD44,CDK6,COL4A1,FN1,GJA1,ITGA5,JAG1,NR4A2,SPARC,TGFB1,TIMP1							Opioid Signaling Pathway	0.401	0.0321	1.667	ADCY6,BAD,CACNA1C,CAMK2A,CAMK4,MAP2K4,MAP2K5,MAPK3,PLD2
JAG1	growth factor	Activated	2.414	0.0159	COL1A1,ITGAV,JAG1,RUNX2,TGFB1,TGFB2							PKCθ Signaling in T Lymphocytes	0	0.0179	1.667	CACNA1C,CAMK2A,IKBKB,MAP2K4,MAP3K12,MAPK3,NFATC1,NFATC3,PIK3C2A,VAV1
SOX9	transcription regulator	Activated	2.408	7.14e-05	Acan,COL1A1,COL3A1,COL5A1,FN1,MAPK3,MYLK,NFATC1,POSTN,RUNX2,SDK2,SOSTDC1,TGFB1							Cell Cycle Control of Chromosomal Replication	2.31	0.107	1.633	CDK10,CDK6,CDK8,ORC5,POLE,TOP2A
TP53	transcription regulator	Activated	2.402	7.46e-12	ACADM,ACBD4,ACE,ADAM12,ALDH4A1,ANLN,APAF1,ARHGEF2,ARL6IP1,ATP1A1,ATP5MC3,BAD,BMP1,BRCA2,CCDC80,CCNL1,CCR2,CD36,CD44,CDC42BPA,COL18A1,COL1A1,COL3A1,COL4A1,COL4A2,COL5A2,COL6A2,CPOX,Crip2,DLST,DSTN,ECM1,ENPP2,EPAS1,EPHX1,Esrra,ETFA,EZR,FN1,GJA1,GPD1,GSK3A,HADHB,HMGB2,ID2,IL1B,IPO7,ITGAV,KIF23,KMT2A,KRT18,LAMA5,LDHB,LOX,MAP2K4,MAPK3,MFAP2,MICALL1,MMP23B,MRPL1,MT-CYB,MYO10,NAP1L1,NCAPD3,NEDD8,PAICS,P…							ERK/MAPK Signaling	1.07	0.0465	1.633	BAD,ITGA5,ITGAV,MAPK3,NFATC1,PIK3C2A,PPP2R1A,YWHAB,YWHAH,YWHAQ
TGFB3	growth factor	Activated	2.38	2.39e-05	ADAM12,ADAM19,COL11A1,COL1A1,COL3A1,COL5A1,ELN,FN1,GJA1,HTRA1,ITGAV,MYO10,TGFB1							HER-2 Signaling in Breast Cancer	0.951	0.0441	1.633	BAD,Cox6c,GLE1,GSK3A,IKBKB,MAPK3,NUP155,NUP160,NUP214,PIK3C2A
PI3K (complex)	complex	Activated	2.356	0.0186	ADAM12,CD44,COL1A1,FN1,GJA1,IL1B,IRF2,MAP2K4,NFATC1,NR4A2,POSTN,PPP1R1B,TNFRSF11A,TUBB3,UGCG							Gαq Signaling	0.456	0.0353	1.633	IKBKB,MAPK3,NFATC1,NFATC3,PIK3C2A,PLD2
FOXC1	transcription regulator	Activated	2.345	0.0398	COL1A1,ECM1,EFNB2,GBP4,IRF2,RUNX1,RUNX2,SOX6,XAF1							Role of NFAT in Regulation of the Immune Response	0	0.00579	1.633	GSK3A,IKBKB,MAPK3,NFATC1,NFATC3,PIK3C2A
ROCK1	kinase	Activated	2.335	4.1e-09	CD44,COL1A1,COL3A1,COL4A2,COL5A1,COL6A2,FBN1,LAMA2,LAMA4,TGFB2							Granzyme A Signaling	7.68	0.187	1.604	FN1,HMGB2,IL1B,LMNB1,MT-ND1,MT-ND2,MT-ND4,NDUFA1,NDUFA3,NDUFA6,NDUFB3,NDUFB4,NDUFS2,PARP1
NANOG	transcription regulator	Activated	2.321	0.0213	CDK6,COL3A1,HOPX,ID2,ID4,MAP1B,REST,SMAD6,TGFB2,YWHAE							CLEAR Signaling Pathway	4.16	0.0737	1.528	ATP6AP1,DEPDC5,GBA1,GSK3A,HPS5,IGF2R,IKBKB,MAP4K3,MAPK3,NTRK3,PINK1,PPP2R1A,SLC38A9,TCIRG1,TGFB1,TGFB2,TNFRSF11A,YWHAB,YWHAE,YWHAH,YWHAQ
OSM	cytokine	Activated	2.276	0.376	ACE,ANGPTL4,ARHGEF2,COL1A1,COL3A1,ECM1,FN1,GLE1,ID2,IL1B,JAG1,LARGE1,RUNX1,SON,SYNE1,TIMP1,TNFRSF11A,TOP2A							Pathogen Induced Cytokine Storm Signaling Pathway	2.66	0.0566	1.528	Ccl9,CERT1,COL11A1,COL16A1,COL18A1,COL1A1,COL3A1,COL4A1,COL4A2,COL5A1,COL5A2,COL6A2,COL6A3,COL9A3,IL1B,MAPK3,RAB27A,RIGI,SLC2A1,TGFB1,TGFB2
SIRT3	enzyme	Activated	2.253	0.000938	ACADM,IL1B,MT-CYB,MT-ND1,MT-ND2,MT-ND4,SLC2A1,SQSTM1							Breast Cancer Regulation by Stathmin1	0	0.0269	1.5	ADGRV1,ARHGEF2,C3AR1,CAMK2A,CAMK4,CCR2,CDK6,MAPK3,PIK3C2A,PPP2R1A,PTH1R,TGFB1,TGFB2,TUBA1B,TUBB3,UHMK1
ITGA11	other	Activated	2.236	0.00034	COL1A1,FN1,SPARC,TGFB1,TIMP1							WNT/β-catenin Signaling	0.914	0.046	1.414	CD44,DVL3,GJA1,GSK3A,PPP2R1A,SOX6,TGFB1,TGFB2
SAMMSON	other	Activated	2.236	0.00505	MRPL50,MT-ND1,NDUFA1,NDUFA6,NDUFB4							NF-κB Signaling	0	0.014	1.414	IGF2R,IKBKB,IL1B,MAP4K4,NTRK3,PIK3C2A,TAB2,TNFRSF11A
PTPN3	phosphatase	Activated	2.236	0.000272	ANGPTL4,COL1A1,FN1,ITGAV,JAG1							T Cell Receptor Signaling	0	0.013	1.414	GSK3A,IKBKB,MAP2K4,MAPK3,NFATC1,NFATC3,PIK3C2A,VAV1
TCF7L2	transcription regulator	Activated	2.228	0.0589	ANLN,CD44,DOCK10,ENPP2,EPAS1,FN1,Foxn3,G2E3,ID2,ID4,JAG1,KLHL2,MAP4K4,NNAT,SEMA4D,SQSTM1,STK39,SUZ12							G-Protein Coupled Receptor Signaling	0	0.0256	1.414	ADCY6,ADGRV1,C3AR1,CAMK2A,CAMK4,CCR2,IKBKB,MAP2K4,MAP2K5,MAP3K12,MAPK3,MYL12A,MYLK,NFATC1,NFATC3,PDE4B,PIK3C2A,PTH1R
TWIST2	transcription regulator	Activated	2.219	0.0108	CD44,FN1,IL1B,POSTN,TGFB1							Tumor Microenvironment Pathway	3.22	0.0782	1.387	BAD,CD44,COL1A1,COL3A1,CSPG4,FN1,IL1B,ITGA5,MAPK3,MMP23B,PIK3C2A,SLC2A1,TGFB1,TGFB2
USP1	peptidase	Activated	2.216	7.17e-05	COL6A2,ITGA5,LOXL2,SPARC,TIMP1							Cyclins and Cell Cycle Regulation	1.47	0.0706	1.342	CCNH,CDK6,PPP2R1A,SKP1,TGFB1,TGFB2
FOXC2	transcription regulator	Activated	2.213	0.105	COL1A1,EFNB2,FN1,RUNX2,SOX6							Glioma Signaling	0.842	0.048	1.342	CAMK2A,CAMK4,CDK6,IGF2R,MAPK3,PIK3C2A
GSN	other	Activated	2.207	9.71e-05	COL1A1,COL3A1,FN1,POSTN,TGFB1							Neuropathic Pain Signaling In Dorsal Horn Neurons	0.801	0.0495	1.342	CAMK2A,CAMK4,MAPK3,PIK3C2A,PLCL2
TAL1	transcription regulator	Activated	2.169	0.285	BCOR,C3AR1,CDK6,CPLX1,CUL4A,FBN1,ID2,RUNX1							DNA Methylation and Transcriptional Repression Signaling	0.674	0.0446	1.342	CDK10,CDK6,CDK8,GATAD2B,MTA3
CPT1B	enzyme	Activated	2.164	0.00245	ACACA,ACADM,ANGPTL4,Cox6c,EPAS1,IKBKB,MAPK3,NDUFA1,NDUFA3,NDUFA6,NDUFB3,NDUFS2,SDHA,UQCR10							Sphingosine-1-phosphate Signaling	0.597	0.0417	1.342	ADCY6,MAPK3,PIK3C2A,PLCL2,SMPD4
FGFR1	kinase	Activated	2.163	0.00838	Acan,COL1A1,COL3A1,COL4A1,ELN,LOX,SPARC,TGFB1,TUBB3							IL-15 Production	0.57	0.0407	1.342	FES,MAP2K4,MAP2K5,NTRK3,PTK7
Interferon alpha	group	Activated	2.157	1	ADAM19,C3AR1,COL1A1,DOCK10,ENPP2,IL1B,LARGE1,MAP4K4,MT-CYB,RIGI,TGFB1,TRIOBP							Endocannabinoid Neuronal Synapse Pathway	0.383	0.0336	1.342	ADCY6,CACNA1C,MAPK3,NDUFS2,PLCL2
STAT6	transcription regulator	Activated	2.116	0.00694	ADAM19,Cd59a,COL1A1,COL3A1,CPOX,DOCK10,EPHX1,FN1,HBA1/HBA2,HYCC1,IGF2R,IL1B,JAG1,LMO7,NEDD9,NFATC1,PSTPIP1,Ptprv,SQSTM1,STK39,TGFB1,TIMP1,TNFRSF11A							Synaptic Long Term Depression	0	0.0253	1.342	CACNA1C,GRID2,MAPK3,PLCL2,PPP2R1A
ERBB2	kinase	Activated	2.082	4.02e-08	ADAM12,ADAM19,ANGPTL4,APLP2,BCAM,BMP1,C3AR1,CCDC80,CCR2,CD36,CD9,CDK6,CHST2,COL18A1,COL1A1,COL3A1,COL4A1,COL5A1,COL5A2,COL6A2,COL6A3,ETV1,FN1,FOLR1,GBE1,GJA1,GXYLT2,HADHB,HMGB2,HNRNPK,HSPB8,HTRA1,ID2,IGF2R,IKBKB,IL1B,ITGA5,JAG1,JCHAIN,LSR,MAP1B,MFAP2,MYO10,NEDD9,NET1,PAICS,PINK1,POLE,POLR1B,RCN3,RRM1,SKP1,SLC2A1,SLCO4A1,SPARC,SPINT2,STRBP,TGFB1,TOP2A,TSPAN3,UQCR10							Endothelin-1 Signaling	0	0.0258	1.342	ADCY6,MAPK3,PIK3C2A,PLCL2,PLD2
PRL	cytokine	Activated	2.078	0.00362	COL1A1,COL3A1,COL5A1,ECM1,FN1,HERPUD1,ID2,IL1B,NEDD9,PDK2,PGRMC1,PPRC1,RIGI,SPARC,TGFB1,TIMP1,TUBA1B,XAF1							Gustation Pathway	0	0.0246	1.342	ADCY6,CACNA1C,CD36,DAGLB,GABRA2
CD44	other	Activated	2.067	4.53e-05	BCAM,CCR2,CD36,CD44,COL18A1,COL1A1,COL3A1,COL5A2,ECM1,EPN2,FN1,IL1B,ITGA5,ITGAV,MYO1B,NR1D1,SLC2A1,TCIRG1,TNFRSF11A							Osteoarthritis Pathway	1.13	0.0466	1.265	EPAS1,FN1,HTRA1,IL1B,ITGA5,ITGAV,JAG1,PTH1R,RUNX2,SMAD6,TGFB1
IL6	cytokine	Activated	2.05	0.283	CCR2,CD36,CD44,COL1A1,COL3A1,CUL4A,ENPP2,FN1,ID2,IL1B,ITGAV,JCHAIN,KRT18,LARGE1,PCLAF,PPRC1,RAB27A,RUNX2,SLC40A1,SOX6,TBC1D9,TGFB1,TIMP1,TNFRSF11A,TOP2A,TTR							Oxytocin Signaling Pathway	0.556	0.0355	1.265	CACNA1C,CD36,GJA1,MAP2K4,MAP2K5,MAPK3,MYLK,MYO10,NFATC1,PIK3C2A
PTH	other	Activated	2.04	0.000131	Acan,COL1A1,EFNB2,FN1,GJA1,ID4,ITGAV,NR4A2,POSTN,PPP1R1B,PTH1R,RBM14,RUNX1,RUNX2,TGFB1							BMP signaling pathway	1.83	0.0769	1.134	BMP1,CAMK4,MAP2K4,MAPK3,RUNX2,SMAD6,SOSTDC1
EGR1	transcription regulator	Activated	2.024	0.0431	ACE,Ccl9,CCR2,CD44,COL1A1,FN1,IL1B,SLC4A2,TGFB1,TIMP1							Ferroptosis Signaling Pathway	1.09	0.053	1.134	ACACA,ANGPTL4,H2BC10,MAPK3,SLC11A2,SQSTM1,VDAC2
HIF1A	transcription regulator	Activated	2	6.1e-05	ACE,ANGPTL4,ATP5MC3,CCR2,CD36,CD44,Cox6c,EED,EPAS1,FN1,GBE1,GJA1,ID2,IL1B,ITGA5,ITGAV,KLHL20,KRT18,LOX,LOXL2,MT-ND1,NDUFC2,NDUFS2,SDHA,SLC2A1,SLC40A1,SPOP,SULF1,SUZ12,TGFB1,TGFB2,TIMP1,UQCR10							Calcium Signaling	0.544	0.0364	1.134	ATP2A3,CACNA1C,CAMK2A,CAMK4,MAPK3,MYO10,NFATC1,NFATC3
G protein alpha i	group	Activated	2	0.15	ADAMTS9,GBP4,RIGI,TIMP1							IL-8 Signaling	0.416	0.0333	1.134	IKBKB,ITGAV,MAP2K4,MAP4K4,MAPK3,PIK3C2A,PLD2
H1-6	other	Activated	2	0.21	CD36,CPOX,KIF21B,RRM1							CD28 Signaling in T Helper Cells	0	0.0135	1.134	ARPC1A,IKBKB,MAP2K4,NFATC1,NFATC3,PIK3C2A,VAV1
CLPB	transcription regulator	Activated	2	0.00771	DLST,NDUFA6,NDUFS2,SDHA							Phospholipase C Signaling	0	0.00981	1.134	ADCY6,ARHGEF2,CAMK4,ITGA5,ITGAV,JCHAIN,MAPK3,MYL12A,NFATC1,NFATC3,PLD2
FFAR1	G-protein coupled receptor	Activated	2	0.000328	CD36,IL1B,NFATC1,SLC2A1							Estrogen Receptor Signaling	3.54	0.0611	1	ADCY6,BAD,CACNA1C,CDK8,GSK3A,IGF2R,MAPK3,MED1,MMP23B,MT-CYB,MT-ND1,MT-ND2,MT-ND4,MYL12A,NDUFA3,NDUFA6,NDUFB3,NDUFB4,NDUFS2,PIK3C2A,PLCL2,PRKDC,RUNX2,SDHA,TBL1XR1
TGS1	enzyme	Activated	2	0.0215	CDK6,DNAJB9,HERPUD1,SRPRA							Granzyme B Signaling	3.05	0.25	1	APAF1,LMNB1,PARP1,PRKDC
HOXD10	transcription regulator	Activated	2	0.121	CD44,EZR,FMR1,TIMP1							April Mediated Signaling	1.52	0.0952	1	IKBKB,MAP2K4,NFATC1,NFATC3
IGF2BP1	translation regulator	Activated	2	0.0025	CD44,COL1A1,COL5A1,COL6A2,COL6A3							B Cell Activating Factor Signaling	1.48	0.093	1	IKBKB,MAP2K4,NFATC1,NFATC3
EDNRA	transmembrane receptor	Activated	2	0.0006	COL1A1,COL3A1,TGFB1,TIMP1							Ribonucleotide Reductase Signaling Pathway	1.27	0.0529	1	BAD,CDK6,MAP2K4,MAPK3,PARP1,PIK3C2A,RRM1,SETD2,SKP1
CLEC4A	transmembrane receptor	Activated	2	0.0821	CAMK2A,CD36,ID2,IL1B							Lymphotoxin β Receptor Signaling	1.15	0.0727	1	APAF1,IKBKB,MAPK3,PIK3C2A
H1f1	other	Activated	2	0.21	CD36,CPOX,KIF21B,RRM1							Regulation Of The Epithelial Mesenchymal Transition By Growth Factors Pathway	1.02	0.0469	1	DOCK10,ID2,IKBKB,MAP2K4,MAP2K5,MAPK3,PIK3C2A,TGFB1,TGFB2
ARHGAP5	enzyme		1.987	6.32e-05	COL1A1,COL3A1,FN1,LOX							ERB2-ERBB3 Signaling	0.951	0.0615	1	BAD,GSK3A,MAPK3,PIK3C2A
NPC1	transporter		1.982	0.217	ATP6AP1,BMAL1,CCR2,PI4K2A,SQSTM1,TGFB1							GM-CSF Signaling	0.863	0.0571	1	CAMK2A,MAPK3,PIK3C2A,RUNX1
DLX1	transcription regulator		1.982	0.121	CD44,GJA1,HTRA1,LOXL2							NF-κB Activation by Viruses	0.745	0.0513	1	IKBKB,ITGAV,MAPK3,PIK3C2A
CDK6	kinase		1.982	0.362	ACACA,CD36,CDK6,FN1							Heparan Sulfate Biosynthesis	0.622	0.0455	1	B4GALT7,CHST2,GLCE,HS6ST2
PRKN	enzyme		1.981	0.124	CDK6,FN1,IL1B,SDHA,SLC11A2							Small Cell Lung Cancer Signaling	0.539	0.0417	1	APAF1,CDK6,IKBKB,PIK3C2A
ZEB2	transcription regulator		1.969	0.0476	CDK6,ID2,ID4,KRT18,MTA3							Regulation of eIF4 and p70S6K Signaling	0.391	0.0331	1	EIF4A2,ITGA5,ITGAV,MAPK3,PIK3C2A,PPP2R1A
VTN	other		1.969	0.00143	COL1A1,EFNB2,IL1B,ITGA5,RUNX2							Nitric Oxide Signaling in the Cardiovascular System	0.355	0.0333	1	ATP2A3,CACNA1C,MAPK3,PIK3C2A
IFT57	other		1.964	0.000783	MT-ND1,MT-ND4,REST,SDHA							Th2 Pathway	0.264	0.0292	1	JAG1,PIK3C2A,TGFB1,VAV1
NR1H3	ligand-dependent nuclear receptor		1.961	0.317	ACACA,ANLN,CCR2,GBP4,IL1B,KIF23,SLC16A2,TOP2A							Oxytocin In Brain Signaling Pathway	0	0.0201	1	CACNA1C,IL1B,MAPK3,PIK3C2A
PTHLH	other		1.96	0.0251	Acan,ECM1,EFNB2,FN1,RUNX1,RUNX2							Dendritic Cell Maturation	0	0.0168	1	COL18A1,COL1A1,COL3A1,IKBKB,IL1B,JCHAIN,MAP2K4,MAPK3,PIK3C2A,PLCL2
PTK2	kinase		1.954	0.00937	COL1A1,CSPG4,FN1,ITGA5,KRT18,TIMP1							mTOR Signaling	0	0.0234	1	EIF4A2,MAPK3,PIK3C2A,PLD2,PPP2R1A
IRAK3	kinase		1.954	0.0149	CCR2,COL1A1,IL1B,TGFB1							NUR77 Signaling in T Lymphocytes	0	0.0078	1	APAF1,MAP2K5,MAPK3,NFATC1
CCN4	other		1.953	0.00126	COL1A1,COL4A1,FN1,RUNX2							TEC Kinase Signaling	0	0.00865	1	ITGA5,ITGAV,MAP2K4,PIK3C2A,VAV1
PDGFB	growth factor		1.949	0.126	COL1A1,COL3A1,FN1,TIMP1							Systemic Lupus Erythematosus In T Cell Signaling Pathway	0	0.014	1	CAMK4,CD44,EZR,MAP2K4,MAP2K5,MAPK3,PIK3C2A,PPP2R1A,VAV1
IFN Beta	group		1.948	0.0826	APAF1,C3AR1,FN1,HNRNPK,IL1B,IRF2,MT-ND2,RALGPS2,RIGI,TGFB1,XAF1							Hepatic Fibrosis Signaling Pathway	1.48	0.0449	0.943	CACNA1C,COL18A1,COL1A1,COL3A1,DVL3,IKBKB,IL1B,ITGA5,ITGAV,MAP2K4,MAP2K5,MAPK3,MYL12A,MYLK,PIK3C2A,SDHA,TGFB1,TGFB2,TIMP1
ZEB1	transcription regulator		1.944	0.000723	CCR2,COL1A1,COL3A1,Dnm3os,FN1,IL1B,KRT18,LOX,LOXL2,MAP1B							Human Embryonic Stem Cell Pluripotency	1.55	0.0547	0.905	BMP1,ID2,ID4,MAP2K4,MAP2K5,NTRK3,PIK3C2A,REST,SMAD6,TGFB1,TGFB2
ADORA2B	G-protein coupled receptor		1.944	0.0421	IL1B,RUNX2,TGFB1,TIMP1							Systemic Lupus Erythematosus In B Cell Signaling Pathway	0	0.0152	0.905	BAD,IL1B,INPP5F,MAP4K4,MAPK3,NFATC1,NFATC3,PIK3C2A,TGFB1,TGFB2,VAV1
FOXO1	transcription regulator		1.942	0.00453	ACACA,Acan,ANGPTL4,ANLN,APAF1,ATP5MC3,CAMK4,CD36,COL1A1,COL4A1,COL4A2,Dnm3os,FN1,FOLR1,GPD1,IL1B,ITGAV,JAG1,NEUROD1,NFATC1,Ptprv,RUNX2,TGFB1,TNFRSF11A							IL-7 Signaling Pathway	1.63	0.0769	0.816	BAD,GSK3A,MAPK3,NFATC1,PIK3C2A,SLC2A1
STX18	transporter		1.941	1.5e-05	ANLN,BCAM,BMP1,COL5A1,COL6A2,HTRA1,ID2,LMNB1,LOXL2,PDE4B,SPTBN1,TGFB1,TOP2A							IL-13 Signaling Pathway	0.951	0.0517	0.816	CD36,MAPK3,PIK3C2A,POSTN,TGFB1,TGFB2
TREM2	transmembrane receptor		1.939	0.13	CD36,IL1B,LOX,PTK7							NGF Signaling	0.9	0.05	0.816	IKBKB,MAP2K4,MAP3K12,MAPK3,PIK3C2A,SMPD4
SULF2	enzyme		1.932	0.00384	Acan,BAD,POSTN,TGFB1							Macrophage Classical Activation Signaling Pathway	0.772	0.0423	0.816	EED,GBP4,IKBKB,IL1B,SDHA,SUZ12,TGFB1,TGFB2
LRP6	transmembrane receptor		1.927	0.0226	COL1A1,IL1B,KRT18,RUNX2,TGFB1							Factors Promoting Cardiogenesis in Vertebrates	0.575	0.0392	0.816	BMP1,CAMK2A,MAP2K4,PLCL2,TGFB1,TGFB2
Lh	complex		1.89	0.0171	ARPC1A,BAD,BMAL1,COL18A1,EZR,GJA1,KRT18,MAP4K4,PGRMC1,PI4K2A,PPP2R1A,RAB27A,RAB2A,RUNX1,RUNX2,SLIT2,TGFB2							Dopamine-DARPP32 Feedback in cAMP Signaling	0.561	0.0376	0.816	ADCY6,ATP2A3,CACNA1C,CAMK4,PLCL2,PPP1R1B,PPP2R1A
KLF11	transcription regulator		1.89	0.0035	CCR2,COL3A1,HADHB,IL1B,ITGAV,LOX,SMAD6,TGFB1,TGFB2,TIMP1							Necroptosis Signaling Pathway	0.551	0.0385	0.816	CAMK2A,IKBKB,SLC25A3,TAB2,TIMM23,VDAC2
TNFSF11	cytokine		1.879	1.77e-05	BSG,C3AR1,Ccl9,CD44,CUL4A,Gm10800,IL1B,ITGA5,ITGAV,LSR,MT-CYB,MT-ND4,NFATC1,NFATC3,PCDH7,SLC11A2,SLC2A1,SLC9B2,SMARCAD1,TCIRG1,TGFB1,TNFRSF11A							S100 Family Signaling Pathway	0.46	0.0311	0.816	ADGRV1,ARNT,BSG,C3AR1,CACNA1C,CAMK2A,CCR2,CD36,EZR,IKBKB,IL1B,JCHAIN,MAP2K4,MAP2K5,MAPK3,MMP23B,PIK3C2A,PLCL2,PTH1R,S100A1,S100B,SMAD6,TGFB1,TGFB2
FLCN	other		1.869	0.0117	ECM1,Esrra,MT-CYB,MT-ND1,MT-ND2,NDUFB4,SLC2A1,SPARC,UQCR10							Production of Nitric Oxide and Reactive Oxygen Species in Macrophages	0.341	0.0314	0.816	IKBKB,MAP2K4,MAP3K12,MAPK3,PIK3C2A,PPP2R1A
FMR1	translation regulator		1.863	0.301	CAMK2A,COL5A2,DLG2,DLG3,LYNX1,MAP1B,MTG2,SHANK1							cAMP-mediated signaling	0.298	0.0297	0.816	ADCY6,AKAP1,CAMK2A,CAMK4,MAPK3,PDE4B,PTH1R
MAPK1	kinase		1.861	0.00123	ADAM12,ANGPTL4,ATP1A2,ATP1B1,CCDC80,CHST2,CRYL1,DOCK10,FES,FN1,HBA1/HBA2,IL1B,ITGA5,ITGAV,LAMA4,LOX,MAPK3,NFATC1,POSTN,RIGI,SETD2,UTP18							p70S6K Signaling	0	0.0172	0.816	BAD,EEF2K,MAPK3,PIK3C2A,PLCL2,PPP2R1A,YWHAB,YWHAE,YWHAH,YWHAQ
KLF6	transcription regulator		1.858	0.00164	ACADM,ANGPTL4,BSG,CCNL1,CD44,COL1A1,ID2,IL1B,ITGA5,KIF2A,NR1D1,PDE4B,SEMA4D,SLC11A2,SQSTM1,TGFB1,TIMP1							Myelination Signaling Pathway	1.91	0.052	0.728	BMP1,ID2,ID4,IGF2R,LAMA2,LAMA4,LAMA5,LMNB1,MAPK3,MPZ,NFATC1,NFATC3,OLIG1,PIK3C2A,SLC2A1,SMAD6,XAF1
FOXM1	transcription regulator		1.858	0.00031	ACE,BRCA2,CD44,FN1,IKBKB,IL1B,IPO7,ITGA5,ITGAV,KIF23,LAMA4,LOX,SQSTM1,TOP2A							RANK Signaling in Osteoclasts	2.37	0.0879	0.707	IKBKB,MAP2K4,MAP3K12,MAPK3,NFATC1,PIK3C2A,TAB2,TNFRSF11A
FGF2	growth factor		1.843	9.63e-08	ACE,ANGPTL4,BRIX1,COL1A1,COL3A1,CSPG4,EFNB2,ELN,ENPP2,EPAS1,ETV1,FBN1,FN1,GJA1,ID2,IL1B,ITGA5,LOX,MPZ,NEUROD1,NR4A2,PRKDC,REST,RUNX1,RUNX2,SLC2A1,SPARC,SQSTM1,TGFB1,TGFB2,TIMP1,TOP2A,TUBB3,YWHAB,YWHAE,YWHAH,YWHAQ							Xenobiotic Metabolism General Signaling Pathway	1.29	0.0559	0.707	ABCA4,ARNT,MAP2K4,MAP2K5,MAP3K12,MAPK3,NQO2,PIK3C2A
YAP1	transcription regulator		1.827	1.48e-07	ACACA,ANLN,APLP2,B4GALT7,CCDC80,CD36,CD44,CDK6,CIT,COL1A1,COL4A1,COL4A2,COL5A1,ERC1,FN1,ID2,IL1B,ITGA5,KIF23,KIF2A,LMNB1,LOX,LOXL2,MAP1B,NAP1L1,NDUFB3,PRKDC,PTK7,RRM1,SLC25A3,SMAD6,SPINT2,SPOP,TGFB1,TGFB2,TIMP1,TOP2A,TPRA1							Regulation of IL-2 Expression in Activated and Anergic T Lymphocytes	0	0.0173	0.707	IKBKB,MAP2K4,MAPK3,NFATC1,NFATC3,TGFB1,TGFB2,VAV1
TICAM1	other		1.808	1	IL1B,JAG1,PDE4B,RIGI							Role of NFAT in Cardiac Hypertrophy	0.979	0.0446	0.632	ADCY6,CACNA1C,CAMK2A,CAMK4,MAP2K4,MAPK3,PIK3C2A,PLCL2,TGFB1,TGFB2
IL10RA	transmembrane receptor		1.807	0.0273	CACHD1,CD36,CLIC6,ECM1,ETV1,FBN1,FN1,GSAP,HMCN1,IL1B,POSTN,SLC2A1,SPARC,TGFB1,TTR							Semaphorin Neuronal Repulsive Signaling Pathway	2.93	0.08	0.577	Acan,CD44,CSPG4,FES,ITGA5,ITGAV,MAP2K4,MAP2K5,MYL12A,PDE4B,PIK3C2A,SEMA4D
Akt	group		1.769	0.0173	APLP2,BAD,BCAM,CD36,CD44,COL3A1,EPAS1,FN1,GHITM,GXYLT2,IL1B,LMBRD1,NET1,NFATC1,PPP1R1B,RUNX2,SLC2A1,SSB,TNFRSF11A							MicroRNA Biogenesis Signaling Pathway	2.14	0.0642	0.577	EXOSC3,EXOSC9,GLE1,HOPX,MAPK3,NUP155,NUP160,NUP214,PIK3C2A,POLR2F,TGFB1,TGFB2
AGO2	translation regulator		1.767	0.445	ACADM,MT-CYB,MT-ND2,MT-ND4,NFATC1,STK39							HIF1α Signaling	1.8	0.0577	0.577	ARNT,CAMK2A,CAMK4,LDHB,MAP2K4,MAP2K5,MAPK3,MMP23B,PIK3C2A,SLC2A1,TGFB1,TGFB2
CAV1	transmembrane receptor		1.741	0.0294	CD36,FN1,FOLR1,IL1B,KRT18,NFATC1,PDK2,SMAD6,SPAG9							Signaling by Rho Family GTPases	1.38	0.0487	0.577	ARHGEF2,ARPC1A,CDH13,CIT,EZR,ITGA5,ITGAV,MAP2K4,MAP3K12,MAPK3,MYL12A,MYLK,PIK3C2A
SMAD4	transcription regulator		1.737	0.00459	Acan,ANGPTL4,ARHGEF2,CDK6,FN1,GJA1,HMCN1,ID2,IL1B,JAG1,RUNX1,RUNX2,SMAD6,TGFB1,TGFB2,TIMP1,VAPB							Synaptogenesis Signaling Pathway	0.943	0.0413	0.577	ADCY6,ARPC1A,BAD,CAMK2A,CDH13,CPLX1,EFNA5,EFNB2,MAP1B,MAPK3,NAP1L1,PIK3C2A,RELN
HMG20A	transcription regulator		1.732	5.42e-05	CD44,CD9,CHST2,ECM1,ELN,ITGA5,KRT18,MYLK,POSTN,SEMA3B,TGFB1,TIMP1							Apelin Liver Signaling Pathway	3.06	0.185	0.447	COL18A1,COL1A1,COL3A1,GSK3A,MAP2K4
CNR1	G-protein coupled receptor		1.718	0.00971	ACACA,BCL11B,HPRT1,PIK3C2A,S100B,SLC22A17,SLIT2,SOX6,TGFB1,TIMP1							CD27 Signaling in Lymphocytes	1.65	0.0877	0.447	APAF1,IKBKB,MAP2K4,MAP2K5,MAP3K12
GRN	growth factor		1.71	0.00587	Acan,C3AR1,CCR2,CD9,CSPG4,DNAJB9,GBA1,IL1B,LSR,SQSTM1,TGFB1,YWHAQ							Pancreatic Adenocarcinoma Signaling	1.57	0.0635	0.447	BAD,BRCA2,MAP2K4,MAPK3,PIK3C2A,PLD2,TGFB1,TGFB2
YY1	transcription regulator		1.71	0.00125	COL1A1,COL9A3,HNRNPC,ID2,ID4,IL1B,JCHAIN,KIF23,LMNB1,NNAT,PTBP3,REST,ROBO1,RRM1,TGFB2,TIMP1,TOP2A,VAV1,YWHAE							CD40 Signaling	1.39	0.0746	0.447	IKBKB,MAP2K4,MAP2K5,MAPK3,PIK3C2A
FGF7	growth factor		1.706	0.0202	CD44,COL1A1,HPRT1,IRF2,RUNX2,TGFB1							Acute Myeloid Leukemia Signaling	1.35	0.0659	0.447	BAD,MAP2K4,MAP2K5,MAPK3,PIK3C2A,RUNX1
POSTN	other		1.706	0.00685	FN1,LOX,LOXL2,RUNX2,TGFB1							Glioma Invasiveness Signaling	1.25	0.0685	0.447	CD44,ITGAV,MAPK3,PIK3C2A,TIMP1
Ige	complex		1.702	0.00242	Ccl9,COL18A1,Crip2,HBA1/HBA2,IL1B,ITGA5,ITGAV,KLC1,LAMA5,NFATC1,PPAN,RASA2,RUNX1,SLCO4A1,SNRPD1,TCIRG1,TGFB1,UGCG,VMP1							Type II Diabetes Mellitus Signaling	1.16	0.0523	0.447	CACNA1C,CD36,IKBKB,MAP2K4,MAPK3,PIK3C2A,SMPD4,SOCS6
CCR2	G-protein coupled receptor		1.692	2.96e-06	Ccl9,CCR2,COL1A1,COL4A1,COL4A2,COL6A2,COL6A3,FBN1,FN1,IL1B,SPARC,TGFB1,TGFB2,TIMP1							Death Receptor Signaling	0.866	0.0521	0.447	APAF1,IKBKB,MAP2K4,MAP4K4,PARP1
EDN1	cytokine		1.687	0.00546	ADAM12,ADAM19,COL4A1,COL5A1,EZR,FN1,GJA1,ITGA5,ITGAV,NFATC3,SLC2A1,TIMP1,YWHAE							Salvage Pathways of Pyrimidine Ribonucleotides	0.851	0.0515	0.447	CDK6,CDK8,MAP2K4,MAPK3,NME7
IHH	enzyme		1.664	0.0465	Acan,COL11A1,COL9A3,POSTN,PTH1R,RUNX2							HGF Signaling	0.764	0.0455	0.447	ITGA5,ITGAV,MAP2K4,MAP3K12,MAPK3,PIK3C2A
MAP3K1	kinase		1.664	0.000652	COL3A1,COL4A1,Ctla2a/Ctla2b,IKBKB,TGFB1,TIMP1,TOP2A							PPAR Signaling	0.728	0.0467	0.447	IKBKB,IL1B,MAP4K4,MAPK3,MED1
RHOA	enzyme		1.664	0.0305	ANLN,COL1A1,COL3A1,FN1,IL1B,RUNX2,TGFB1							Endocannabinoid Developing Neuron Pathway	0.536	0.0394	0.447	ADCY6,MAP2K4,MAP2K5,MAPK3,PIK3C2A
Pkc(s)	group		1.647	0.000137	ARNT,BCL11B,CACNA1C,CCR2,CD36,COL1A1,COL3A1,FN1,ID2,IL1B,ITGA5,MAPK3,NR1D1,NR4A2,S100A1,TGFB1,TNFRSF11A							fMLP Signaling in Neutrophils	0.504	0.0382	0.447	ARPC1A,MAPK3,NFATC1,NFATC3,PIK3C2A
NOTCH3	transcription regulator		1.633	0.00516	COL18A1,COL3A1,COL5A1,COL6A2,EPAS1,FN1,SPARC							Insulin Receptor Signaling	0.439	0.0357	0.447	BAD,GSK3A,INPP5F,MAPK3,PIK3C2A
Brd4	kinase		1.617	2.63e-07	ADAM19,ATP2A3,CCR2,COL1A1,COL3A1,COL4A1,COL4A2,COL5A2,COL6A3,HBA1/HBA2,LOX,LOXL2,NEK6,SLC2A1,TIMP1							Apelin Endothelial Signaling Pathway	0.433	0.0355	0.447	ADCY6,ARNT,MAP2K4,MAPK3,PIK3C2A
GLIS1	transcription regulator		1.572	4.71e-05	COL16A1,COL4A1,COL4A2,COL6A2,LOXL2,MYOC,SPARC							Cardiac β-adrenergic Signaling	0.397	0.0333	0.447	ADCY6,AKAP1,ATP2A3,CACNA1C,PDE4B,PPP2R1A
TGFB2	growth factor		1.544	1.67e-07	ANGPTL4,CD248,CD36,COL1A1,COL3A1,COL4A1,COL6A2,Ctla2a/Ctla2b,FN1,ID4,JAG1,RUNX1,SULF1,TGFB1,TGFB2,TIMP1							Neurovascular Coupling Signaling Pathway	0	0.0216	0.447	CACNA1C,GABRA2,GJA1,PLD2,TRPV4
Vegf	group		1.53	0.00626	ACE,ANGPTL4,APAF1,BMAL1,CD44,Ctla2a/Ctla2b,DNAJB9,EFNB2,ELN,ENPP2,FN1,GASK1B,GJB2,HERPUD1,HOPX,KMT2A,NFATC1,NR4A2,PPAN,PPP1R1B,RNF187,TGFB1,TIMP1,TNFRSF11A,UGCG							T Cell Exhaustion Signaling Pathway	0	0.0123	0.447	MAP2K4,MAPK3,NFATC1,NFATC3,PIK3C2A,PPP2R1A,TGFB1
ITGAV	transmembrane receptor		1.526	1.98e-05	CD36,COL1A1,FN1,IL1B,ITGA5,ITGAV,RUNX2,TGFB1,TIMP1							Dilated Cardiomyopathy Signaling Pathway	1.2	0.0533	0.378	ADCY6,BAD,CACNA1C,CAMK2A,CAMK4,LAMA4,MAPK3,MYO10
NOTCH1	transcription regulator		1.515	0.000429	ADAM19,Ccl9,CD44,COL1A1,EFNB2,EPAS1,HBA1/HBA2,ID2,JAG1,LOX,MPZ,MYLK,NEUROD1,RUNX2,S100A1,SDHA,SLC2A1,TGFB1,TGFB2							IL-6 Signaling	1.13	0.0543	0.378	COL1A1,IKBKB,IL1B,MAP2K4,MAP4K4,MAPK3,PIK3C2A
STAT3	transcription regulator		1.514	0.000104	ANGPTL4,CD44,CD9,COL1A1,COL3A1,COL5A1,Crip2,DVL3,EED,ENPP2,EPAS1,FBN1,FN1,GBE1,GJA1,ID2,IL1B,INO80,ITGA5,ITGAV,JAG1,LDHB,LOX,MAP2K5,MT-CYB,MT-ND1,MT-ND2,MT-ND4,NFATC1,NR4A2,Peg13,RAB27A,RUNX1,RUNX2,SLC2A1,SLC9B2,SMAD6,SOX6,TGFB1,TIMP1,XAF1							Role Of Chondrocytes In Rheumatoid Arthritis Signaling Pathway	0.975	0.0496	0.378	FN1,IL1B,ITGA5,MAP2K4,MAPK3,MMP23B,RUNX2
HOXA10	transcription regulator		1.511	0.00475	ATP1A2,COL3A1,ENPP2,FN1,GJA1,ID2,KRT18,LAMA2,MAP1B,MYLK,NUP214,S100B							Leukocyte Extravasation Signaling	0.514	0.0363	0.378	CD44,EZR,MAP2K4,MMP23B,PIK3C2A,TIMP1,VAV1
mir-223	microRNA		1.509	0.0227	CD36,GASK1B,ID2,IL1B,PARP1,POSTN,SLC11A2,SLC40A1,SOX6							Pulmonary Healing Signaling Pathway	0.476	0.0352	0.378	JAG1,MAP2K4,MAPK3,MMP23B,NFATC1,TGFB1,TGFB2
ILK	kinase		1.506	0.00262	CD44,FN1,IKBKB,IL1B,MAPK3,TGFB1							ID1 Signaling Pathway	0.465	0.0348	0.378	FN1,MAPK3,PIK3C2A,PTK7,REST,TGFB1,TGFB2
MECP2	transcription regulator		1.501	0.0419	ADAM12,BSG,CAMK2A,EFNA5,GABRA2,HBA1/HBA2,PACSIN2,RELN,REST,YWHAB							AMPK Signaling	0.276	0.0289	0.378	ACACA,EEF2K,PIK3C2A,PPP2R1A,RAB27A,RAB2A,SLC2A1
MRTFA	transcription regulator		1.49	0.000919	ANLN,CACNA1C,CD44,CDC42BPA,COL3A1,COL5A2,COL6A3,EFNA5,EZR,ITGA5,MYLK,OSCP1,RUNX1,SLIT2,TGFB2							CDC42 Signaling	0	0.0139	0.378	ARPC1A,CDC42BPA,ITGA5,ITGAV,MAP2K4,MYL12A,MYLK,VAV1
BCL2L1	other		1.48	0.000389	CD44,COL6A2,ECM1,FN1,IL1B,NEUROD1,TIMP1,TUBB3							Erythropoietin Signaling Pathway	1.19	0.0508	0.333	APAF1,ARNT,BAD,HBA1/HBA2,IL1B,MAPK3,PIK3C2A,TGFB1,TGFB2
LCN2	transporter		1.463	0.0165	ANLN,COL1A1,FN1,IL1B,KIF23,RUNX2,TGFB1							Natural Killer Cell Signaling	0.955	0.0455	0.333	COL18A1,COL1A1,COL3A1,MAP3K12,MAPK3,NFATC1,NFATC3,PIK3C2A,VAV1
T3-TR-RXR	complex		1.455	0.000824	ACACA,CAMK4,COL6A3,RAB3B,SLC2A1,STRBP							Reelin Signaling in Neurons	2.71	0.0797	0.302	ARHGEF2,ARPC1A,CAMK2A,ITGA5,MAP1B,MAP2K4,MAP2K5,MAPK3,PDK2,PIK3C2A,RELN
NR4A1	ligand-dependent nuclear receptor		1.453	2.55e-07	ACACA,ATP5MC3,CD36,COL16A1,COL1A1,COL6A2,DLST,FN1,GBE1,GPD1,GSK3A,IL1B,KRT18,MDH1,MED1,MPZ,NDUFA1,NDUFA3,NDUFA6,NDUFB3,NDUFB4,NEUROD1,NR4A2,SPINT2,STARD10,SUCLA2							Protein Kinase A Signaling	2.46	0.0535	0.229	ADCY6,AKAP1,BAD,CAMK2A,CDC26,GSK3A,MAPK3,MYL12A,MYLK,NFATC1,NFATC3,PDE4B,PLCL2,PPP1R1B,PTPRJ,Ptprv,TGFB1,TGFB2,YWHAB,YWHAE,YWHAH,YWHAQ
SRC (family)	group		1.432	0.0137	ATP1A1,CD36,FN1,ITGAV,NEUROD1							Senescence Pathway	3.03	0.0635	0	CACNA1C,CDC26,CDK6,EED,IKBKB,MAP2K4,MAP2K5,MAPK3,NFATC1,NFATC3,PARP1,PDK2,PHF1,PIK3C2A,PPP2R1A,SMAD6,SQSTM1,TGFB1,TGFB2
ADAM10	peptidase		1.432	0.0436	CAMK2A,CCR2,EFNA5,HPRT1,ITGA5,TGFB1,YWHAQ,ZC3HC1							STAT3 Pathway	2.29	0.0741	0	IGF2R,IL1B,MAP2K4,MAP3K12,MAPK3,NTRK3,SOCS6,TGFB1,TGFB2,TNFRSF11A
IGFBP2	other		1.432	0.00421	Acan,COL11A1,FN1,ITGA5,NEDD9,POSTN							PPARα/RXRα Activation	2.01	0.0615	0	ADCY6,CD36,GPD1,IKBKB,IL1B,MAP2K4,MAP4K4,MAPK3,MED1,PLCL2,TGFB1,TGFB2
NOS2	enzyme		1.424	0.0383	Ccl9,CD44,COL4A1,GJA1,GPD1,HMGB2,IL1B,SLC40A1,TGFB1,TIMP1							IGF-1 Signaling	2	0.0762	0	BAD,MAPK3,PIK3C2A,SOCS6,YWHAB,YWHAE,YWHAH,YWHAQ
KCNJ2	ion channel		1.414	0.021	CDC42BPA,CNTLN,COL11A1,GCC2,KIF21B,MAP1B,SETD2,SPTBN1							Adrenomedullin signaling pathway	1.57	0.0553	0	ADCY6,ARNT,BAD,GSK3A,IL1B,MAP2K4,MAP2K5,MAPK3,MYLK,PIK3C2A,PLCL2
ERBB3	kinase		1.414	0.00126	ADAM19,COL1A1,EZR,FBN1,FN1,HBA1/HBA2,LAMA4,SPARC,TOP2A,TSPAN3							Apoptosis Signaling	1.55	0.0673	0	APAF1,BAD,IKBKB,MAP2K4,MAP4K4,MAPK3,PARP1
GRIN1	ion channel		1.414	6.73e-05	CAMK2A,COL1A1,FN1,IL1B,LMO7,LOX,LOXL2,PPP5C,SPARC							NER (Nucleotide Excision Repair, Enhanced Pathway)	1.55	0.0673	0	CCNH,CETN2,CUL4A,NEDD8,POLE,POLR2F,TOP2A
IL10	cytokine		1.412	0.0123	BRCA2,Ccl9,CCR2,CD36,CD44,CDH13,CDK6,CIT,COL1A1,HMGB2,IKBKB,IL1B,NEDD9,NFATC1,PDE4B,POLE,S100B,TGFB1,TIMP1,TNFRSF11A,TOP2A,VAV1							Xenobiotic Metabolism AHR Signaling Pathway	1.43	0.069	0	ALDH4A1,ALDH6A1,ARNT,IL1B,NQO2,SENP1
CCL20	cytokine		1.408	0.000939	C3AR1,Ccl9,CCR2,HMGB2,IL1B,POSTN							Mitotic Roles of Polo-Like Kinase	1.39	0.0746	0	CDC26,KIF23,PLK5,PPP2R1A,TGFB1
ERG	transcription regulator		1.387	0.00062	ARHGAP20,ARHGEF2,DOCK10,DSTN,HERPUD1,LAMA5,MYO10,NR4A2,RAB2A,RALGPS2,RAPH1,RASA2,RASIP1,SLIT2,SPARC,TRIOBP							PAK Signaling	1.31	0.0598	0	ITGA5,ITGAV,MAP2K4,MAPK3,MYL12A,MYLK,PIK3C2A
POU4F1	transcription regulator		1.373	0.0035	CLIC6,DLG2,ETV1,MAB21L1,NEUROD1,NR4A2,NTRK3,OLIG1,RUNX1							Spliceosomal Cycle	1.31	0.0816	0	AQR,DHX8,PRPF18,SF3B6
MRTFB	transcription regulator		1.362	0.00102	ANLN,CACNA1C,COL3A1,COL5A2,COL6A3,EFNA5,EZR,ITGA5,OSCP1,POSTN,RUNX1,SLIT2,SULF1,TGFB2							TGF-β Signaling	1.26	0.0625	0	MAP2K4,MAPK3,RUNX2,SMAD6,TGFB1,TGFB2
VHL	transcription regulator		1.353	1.44e-05	ARPC1A,EPAS1,FN1,GBE1,GLCE,ITGA5,LOX,LOXL2,NEDD9,NOSIP,RUNX1,SLC11A2,SLC2A1,SLC40A1,SPARC							Toll-like Receptor Signaling	1.15	0.0641	0	IKBKB,IL1B,MAP2K4,MAP4K4,TAB2
CDK4/6	group		1.342	0.0476	ARHGEF2,CDK6,CLIC6,KMT2A,TUBA1B							Neurotrophin/TRK Signaling	1.15	0.0641	0	MAP2K4,MAP2K5,MAPK3,NTRK3,PIK3C2A
ADCY	group		1.342	0.00042	COL3A1,GJA1,IL1B,NFATC1,NR4A2							CSDE1 Signaling Pathway	1.13	0.0714	0	APAF1,FN1,HNRNPC,TGFB1
NORAD	other		1.342	0.00505	COL4A1,COL4A2,COL5A1,COL6A2,SMAD6							Actin Cytoskeleton Signaling	1.06	0.0451	0	ARPC1A,EZR,FN1,ITGA5,ITGAV,MAPK3,MYL12A,MYLK,MYO10,PIK3C2A,VAV1
ELOVL3	enzyme		1.342	0.0452	C3AR1,COL3A1,COL6A3,EPAS1,TIMP1							GADD45 Signaling	1.05	0.0667	0	IL1B,MAP2K4,TGFB1,TGFB2
AHSG	other		1.342	0.00621	COL1A1,COL3A1,KRT18,MPZ,PEF1							RAC Signaling	1.02	0.0511	0	ARPC1A,CD44,ITGA5,ITGAV,MAP2K4,MAPK3,PIK3C2A
ABCB1	transporter		1.342	0.0148	HNRNPK,IL1B,PIK3C2A,SLC11A2,UGCG							Induction of Apoptosis by HIV1	0.951	0.0615	0	APAF1,IKBKB,MAP2K4,SLC25A3
BMP2	growth factor		1.334	6.29e-05	Acan,BSG,CAMK4,COL1A1,FN1,ID2,ID4,NFATC1,NTRK3,POSTN,PTH1R,RUNX2,SMAD6,SOSTDC1,SOX6,SPARC,TIMP1,TUBB3							Pyridoxal 5'-phosphate Salvage Pathway	0.951	0.0615	0	CDK6,CDK8,MAP2K4,MAPK3
CCND1	transcription regulator		1.333	0.0125	ARHGEF2,CD44,CDK6,CLIC6,COL1A1,COL5A2,ENPP2,HSPB8,ITGAV,KMT2A,MYLK,PCLAF,PTBP3,RAB3B,SLC9B2,TUBA1B,VPS54							IL-17A Signaling in Airway Cells	0.914	0.0597	0	IKBKB,MAP2K4,MAPK3,PIK3C2A
CX3CR1	G-protein coupled receptor		1.32	0.0262	ADGRV1,CD36,GJA1,HSPB11,IL1B,KCNE2,KIF21B,MAP1B,NEUROD1,TGFB1							Ephrin B Signaling	0.833	0.0556	0	EFNB2,HNRNPK,MAPK3,VAV1
WNT3A	cytokine		1.311	7.33e-07	Acan,ATP1B1,ATP5MC3,CAMK4,CCDC80,CD44,COL1A1,DPAGT1,DVL3,EPAS1,FN1,IL1B,JAG1,MAB21L1,NDUFC2,NDUFS2,NEK6,NFATC1,OLIG1,PTH1R,RUNX1,RUNX2,SDHA,SPARC,TGFB1,TGFB2,TUBB3,UQCR10							SNARE Signaling Pathway	0.724	0.0441	0	ADCY6,CAMK2A,CPLX1,MYO10,RAB27A,RAB2A
PRKCA	kinase		1.309	0.00332	ACACA,CD36,COL1A1,FN1,GBA1,ID2,RUNX1,RUNX2,SCAMP1,TGFB2							Cardiac Hypertrophy Signaling	0.684	0.0383	0	ADCY6,CACNA1C,MAP2K4,MAP3K12,MAPK3,MYL12A,PIK3C2A,PLCL2,TGFB1,TGFB2
TWIST1	transcription regulator		1.299	0.0271	Acan,CD44,COL1A1,COL4A1,EFNB2,FN1,IL1B,RUNX2,TGFB1,TGFB2							ILK Signaling	0.676	0.0398	0	FN1,GSK3A,KRT18,MAP2K4,MAPK3,MYO10,PIK3C2A,PPP2R1A
ZBTB16	transcription regulator		1.278	0.042	CCR2,CD44,CDS2,COL1A1,Ctla2a/Ctla2b,GBE1,ID2,ITGAV,ME3,RUNX2,SLC2A1							CDX Gastrointestinal Cancer Signaling Pathway	0.668	0.0396	0	BMP1,IKBKB,IL1B,MAPK3,PIK3C2A,PNN,TGFB1,TGFB2
ERK	group		1.269	0.00156	COL1A1,COL3A1,EPAS1,FN1,IL1B,ITGAV,JAG1,KRT18,MAP4K4,MYLK,POSTN,RUNX2,SLC2A1,SPTBN1,TIMP1,UGCG							LPS-stimulated MAPK Signaling	0.658	0.0471	0	IKBKB,MAP2K4,MAPK3,PIK3C2A
HSF1	transcription regulator		1.264	0.0294	ACACA,CD36,COL18A1,COL6A2,EIF4A2,HSPB8,IL1B,LAMA4,POSTN,PRKDC,SDK2,TTR,XAF1							Regulation of Actin-based Motility by Rho	0.644	0.0435	0	ARPC1A,ITGA5,ITGAV,MYL12A,MYLK
SPP1	cytokine		1.242	5.77e-05	APAF1,BAD,CCR2,CD44,CD9,COL1A1,FN1,IL1B,ITGAV,JAG1,KRT18,LOX,PNN,RUNX2,SSB,TGFB1,TIMP1							PDGF Signaling	0.635	0.046	0	INPP5F,MAP2K4,MAPK3,PIK3C2A
SNAI1	transcription regulator		1.241	0.00621	Acan,CD44,COL1A1,FN1,ID4,KRT18,OLIG1,RUNX2,SMAD6,SPARC,TGFB1							IL-33 Signaling Pathway	0.561	0.0376	0	H2BC10,IKBKB,IL1B,MAP2K4,MAPK3,NFATC1,PIK3C2A
PIN1	enzyme		1.238	0.00183	CDK10,COL3A1,DNAJB9,FN1,IL1B,NFE2L1,TGFB1,TIMP1							Colorectal Cancer Metastasis Signaling	0.299	0.0295	0	ADCY6,BAD,MAP2K4,MAPK3,MMP23B,PIK3C2A,TGFB1,TGFB2
MFAP4	other		1.236	0.000158	COL1A1,FN1,IL1B,TGFB1							P2Y Purigenic Receptor Signaling Pathway	0.282	0.0301	0	ADCY6,MAPK3,PIK3C2A,PLCL2
N6AMT1	enzyme		1.234	0.013	BRCA2,CEP192,CIT,MPZL1,MYO1B,PAICS,POLE,RASL11B,REST,TBC1D9							IL-10 Signaling	0	0.026	0	IKBKB,IL1B,MAP2K4,MAP4K4
SOX2	transcription regulator		1.218	0.0142	CD44,CD9,COL1A1,COL9A3,DOCK10,EFS,GBP4,GJA1,HOPX,ID2,JAG1,KRT18,MPZL1,OLIG1,S100A1,SMARCAD1,SOSTDC1,SOX6,TGFB1,TGFB2,TRIM33,TTYH2,TUBB3							SAPK/JNK Signaling	0	0.0159	0	HNRNPK,MAP2K4,MAP3K12,MAP4K3,MAP4K4,NFATC1,NFATC3,PIK3C2A
26s Proteasome	complex		1.21	0.00929	APAF1,ARNT,BRCA2,HMGB2,HSPB8,KIF23,PRKDC,RIGI,SQSTM1,TOP2A							PI3K/AKT Signaling	1.92	0.06	-0.302	BAD,GSK3A,IKBKB,INPP5F,ITGA5,ITGAV,MAPK3,PPP2R1A,YWHAB,YWHAE,YWHAH,YWHAQ
ANGPT2	growth factor		1.192	0.0187	ADAM12,ARHGEF2,COL18A1,COL1A1,COL3A1,FN1,IL1B,INPP5F,POSTN,RBM14,TGFB1,TUBB3							Chaperone Mediated Autophagy Signaling Pathway	0	0.0171	-0.302	ATP6AP1,BMAL1,IKBKB,IL1B,MAP2K4,MMP23B,PIK3C2A,PSMA4,PSMB1,RAB11B,TCIRG1
SMAD1	transcription regulator		1.192	0.00905	COL1A1,COL4A1,ID4,RUNX2,SMAD6							Integrin Signaling	1.4	0.0519	-0.333	ARPC1A,ASAP1,ITGA5,ITGAV,MAP2K4,MAPK3,MYL12A,MYLK,NEDD9,PIK3C2A,TSPAN3
MMP11	peptidase		1.192	0.00384	ACACA,CD36,LDHB,PSMB1							Macrophage Alternative Activation Signaling Pathway	0.917	0.0446	-0.333	ACADM,CD36,EPAS1,IL1B,JCHAIN,MAPK3,PIK3C2A,TGFB1,TGFB2
HRAS	enzyme		1.182	4.26e-07	ACACA,ACADM,Acan,ASAP1,BMP1,CCDC80,CD44,CDC42BPA,COL18A1,COL1A1,COL3A1,COL4A1,COL5A2,COL6A2,Crip2,ELN,EPHX1,ETV1,FN1,GJA1,GJB2,HADHB,HTRA1,ID2,IL1B,ITGA5,ITGAV,KLF3,KRT18,LMNB1,MAPK3,MMP23B,MYL12A,NNAT,POSTN,PPIC,RRM1,SDHA,SPARC,STAU1,TGFB1,TGFB2,TIMP1,TOP2A							Gα12/13 Signaling	1.08	0.0526	-0.378	CDH13,IKBKB,MAP2K4,MAPK3,MYL12A,PIK3C2A,VAV1
COPS5	transcription regulator		1.155	0.0161	ADCY6,APAF1,BCAM,CETN2,HMGB2,KIF23,LDHB,LMNB1,NAP1L1,PAICS,PDE4B,POLR2F,TOP2A							Role of PKR in Interferon Induction and Antiviral Response	1.04	0.0515	-0.378	APAF1,IKBKB,IL1B,MAP2K4,MAPK3,RIGI,TAB2
EGLN1	enzyme		1.154	0.00236	Acan,EPAS1,IL1B,JAG1,SLC2A1,TGFB1,TGFB2							Endocannabinoid Cancer Inhibition Pathway	0.907	0.0476	-0.378	ADCY6,BAD,MAP2K4,MAP2K5,MAPK3,PIK3C2A,SMPD4
TNF	cytokine		1.149	0.00127	ACACA,ACADM,Acan,ACE,ANGPTL4,APAF1,APLP2,ATP1A1,C3AR1,CCDC80,Ccl9,CCR2,CD36,CD44,CDH13,CERT1,CHST2,COL16A1,COL1A1,COL3A1,COL4A1,COL4A2,COL5A1,EFNB2,ENPP2,FN1,GABRA2,GASK1B,GBP4,GJA1,GPD1,HPRT1,HTRA1,IKBKB,IL1B,IRF2,ITGA5,ITGAV,JAG1,KRT18,LAMA4,LOX,LOXL2,MAEA,MAP2K4,MAP4K4,MT-CYB,MYLK,NEDD9,NET1,NEUROD1,NFATC1,NR4A2,PARP1,PCDH7,PDE4B,POSTN,PPP5C,PRKDC,RCN3,RIGI,ROBO1,RRM1,RUNX1,RUNX2,SLC11A2,SLC16…							RHOGDI Signaling	0.762	0.0409	-0.378	ARHGEF2,ARPC1A,CD44,CDH13,EZR,ITGA5,ITGAV,MYL12A,MYO10
CXCL12	cytokine		1.143	0.00224	BAD,BMP1,CD36,CD44,CD9,COL1A1,COL3A1,FN1,IL1B,LOXL2,RBM14,RUNX2,TIMP1,TNFRSF11A							HMGB1 Signaling	0.708	0.0419	-0.378	IL1B,MAP2K4,MAP2K5,MAPK3,PIK3C2A,TGFB1,TGFB2
IL6R	transmembrane receptor		1.138	0.0119	CD36,COL1A1,FN1,IL1B,TGFB1,TIMP1,TNFRSF11A							Xenobiotic Metabolism PXR Signaling Pathway	0.52	0.0365	-0.378	ALDH4A1,ALDH6A1,CAMK2A,CHST2,DNAJC7,HS6ST2,MED1
RGS2	enzyme		1.134	0.0192	BAD,GJA1,ITM2A,PSTPIP1,SLC2A1,SLCO4A1,UGCG							Multiple Sclerosis Signaling Pathway	0.357	0.0315	-0.378	EED,IL1B,MAPK3,PARP1,SUZ12,TGFB1,TGFB2
ERBB4	kinase		1.134	0.0119	ADAM19,COL3A1,COL5A2,EFNB2,GJA1,HBA1/HBA2,SLC2A1							BER (Base Excision Repair) Pathway	2.11	0.114	-0.447	MAP2K4,MAP2K5,MAPK3,PARP1,POLE
MAP4K4	kinase		1.134	0.0161	ACACA,ALDH4A1,DLST,HADHB,ITGA5,LDHB,NDUFA3,PTS							PFKFB4 Signaling Pathway	1.95	0.104	-0.447	MAP2K4,MAP2K5,MAPK3,TGFB1,TGFB2
TFAM	transcription regulator		1.134	2.05e-05	ACADM,HS6ST2,IL1B,ITGA5,LDHB,MT-CYB,MT-ND1,MT-ND2,MT-ND4,RUNX2,SLC2A1							Antioxidant Action of Vitamin C	1.36	0.0614	-0.447	IKBKB,MAP2K4,MAPK3,PLCL2,PLD2,SELENOT,SLC2A1
TGFBR1	kinase		1.129	0.00616	Acan,C3AR1,CCR2,COL1A1,FN1,ID4,IL1B,JAG1,RUNX1							Melatonin Signaling	1.27	0.0694	-0.447	CAMK2A,MAP2K4,MAP2K5,MAPK3,PLCL2
IL13	cytokine		1.124	0.00156	C3AR1,CD36,CD44,CHST2,COL18A1,COL1A1,COL3A1,COL6A2,DYNLT3,ENPP2,EPAS1,EZR,FEZ1,FN1,HTRA1,IL1B,JAG1,MRPL13,NFATC1,POSTN,PTH1R,SPINT2,TGFB1,TIMP1,TNFRSF11A							Role of JAK family kinases in IL-6-type Cytokine Signaling	1.13	0.0633	-0.447	MAP2K4,MAPK3,TGFB1,TGFB2,TIMP1
KLF2	transcription regulator		1.121	6.55e-05	ACE,CCR2,CD36,CD44,COL4A1,ECM1,ELN,EPAS1,IL1B,PTPRJ,RUNX2,SLC2A1,TGFB1,TGFB2,TIMP1,VAV1							Role of Pattern Recognition Receptors in Recognition of Bacteria and Viruses	1.12	0.0513	-0.447	C3AR1,IL1B,MAP2K4,MAPK3,PIK3C2A,RIGI,TGFB1,TGFB2
GATA6	transcription regulator		1.116	0.000264	BCAM,CALML4,COL4A1,COL4A2,CRYL1,DLST,HBA1/HBA2,IL1B,LDHB,MYLK,NDUFA1,NDUFA3,SPARC,SUCLA2,TGFB1,TGFB2							RHOA Signaling	0.854	0.0484	-0.447	ANLN,ARPC1A,CIT,EZR,MYL12A,MYLK
WWTR1	transcription regulator		1.105	0.000629	AMN1,ANGPTL4,CD44,COL1A1,FN1,GJA1,ID2,IL1B,LAMA5,RIGI,RRM1,RUNX2							Mouse Embryonic Stem Cell Pluripotency	0.764	0.0481	-0.447	DVL3,ID2,ID4,MAPK3,PIK3C2A
SUCNR1	G-protein coupled receptor		1.1	2.88e-08	COL1A1,COL3A1,COL4A2,COL5A1,COL5A2,IL1B,LAMA2,LAMA5							Fc Epsilon RI Signaling	0.614	0.0424	-0.447	INPP5F,MAP2K4,MAPK3,PIK3C2A,VAV1
ERFE	other		1.091	0.00126	CD36,ID2,RUNX2,SMAD6							GNRH Signaling	0.341	0.0314	-0.447	ADCY6,CACNA1C,CAMK2A,MAP2K4,MAP3K12,MAPK3
EGF	growth factor		1.075	0.000159	ANGPTL4,ARHGEF2,BRIX1,CD44,COL1A1,COL3A1,COL4A2,CSPG4,EFNB2,EPAS1,EZR,FN1,GJA1,HNRNPK,ID2,IDS,IL1B,MAPK3,NEUROD1,NFE2L1,NR4A2,PRKDC,PSMB1,REST,RRM1,RUNX1,RUNX2,SPARC,TGFB1,TIMP1,TUBB3,YWHAB,YWHAE,YWHAH,YWHAQ							CXCR4 Signaling	0.286	0.0298	-0.447	ADCY6,MAP2K4,MAPK3,MYL12A,PIK3C2A
MASTL	kinase		1.073	0.000312	ANLN,ARHGEF2,ASAP1,CDK6,DLST,NUP160,PACSIN2							Type I Diabetes Mellitus Signaling	0	0.00982	-0.447	APAF1,IKBKB,IL1B,MAP2K4,SOCS6
PLAU	peptidase		1.069	0.0476	FN1,GJA1,IL1B,ITGAV,SLC2A1							14-3-3-mediated Signaling	3.58	0.0945	-0.632	BAD,GSK3A,MAP2K4,MAPK3,PIK3C2A,PLCL2,TUBA1B,TUBB3,YWHAB,YWHAE,YWHAH,YWHAQ
TRPS1	transcription regulator		1.067	0.0127	FN1,RUNX1,RUNX2,TGFB2,TOP2A							Xenobiotic Metabolism CAR Signaling Pathway	1.34	0.0524	-0.632	ALDH4A1,ALDH6A1,CHST2,DNAJC7,HS6ST2,MAP2K4,MAP2K5,MAPK3,MED1,PPP2R1A
SERPINF1	other		1.067	0.0226	BAD,CSPG4,LOXL2,OLIG1,TGFB1							Role Of Osteoblasts In Rheumatoid Arthritis Signaling Pathway	0.807	0.041	-0.632	COL1A1,IGF2R,IL1B,MAPK3,MMP23B,PIK3C2A,RUNX2,SMAD6,TGFB1,TGFB2
NT5E	phosphatase		1.067	0.00042	COL1A1,COL3A1,IL1B,TGFB1,TIMP1							Insulin Secretion Signaling Pathway	0.613	0.0368	-0.632	ADCY6,CACNA1C,CAMK2A,EIF4A2,MAPK3,NEUROD1,PIK3C2A,PLCL2,SLC2A1,SRP14
IL4	cytokine		1.067	5.03e-07	ADAM19,B4GALT7,CD36,CD44,CDK6,COL18A1,COL1A1,COL3A1,COL6A2,COL6A3,CPOX,Ctla2a/Ctla2b,DOCK10,DPAGT1,EEA1,EPAS1,EPHX1,Esrra,FN1,GBE1,GCN1,GJA1,HOPX,HYCC1,IGF2R,IL1B,ITGAV,JAG1,JCHAIN,KCNK1,KLF3,LMO7,LSR,MAPK3,MED1,MRPL13,NAP1L1,NCBP1,NEDD9,NFATC1,NUP155,NUP214,ORC5,PDE4B,PINK1,POSTN,PPP5C,PRKDC,PRR7,PSTPIP1,RIGI,SEMA4D,SLC2A1,SON,SORCS2,SPINT2,SPTBN1,SQSTM1,STK39,TGFB1,TIMP1,TNFRSF11A,USO1,VPS13C,X…							Aryl Hydrocarbon Receptor Signaling	2.71	0.0755	-0.707	ALDH4A1,ALDH6A1,APAF1,ARNT,CDK6,IL1B,MAPK3,MED1,NEDD8,NQO2,TGFB1,TGFB2
NR3C2	ligand-dependent nuclear receptor		1.063	0.0499	ATP1B1,COL1A1,COL3A1,FN1,IL1B,NR4A2,TGFB1,TUBB3							Apelin Cardiomyocyte Signaling Pathway	2.15	0.0808	-0.707	ARNT,ATP2A3,MAPK3,MYL12A,MYLK,PIK3C2A,PLCL2,TGFB1
F2	peptidase		1.062	0.00184	ADAMTS9,ANGPTL4,BSG,Ccl9,CD36,CD44,COL1A1,COL4A1,DOCK10,FN1,IL1B,LOXL2,MAPK3,S100B,SLIT2,TGFB2,TUBB3							MSP-RON Signaling In Cancer Cells Pathway	1.34	0.0571	-0.707	ARNT,MAPK3,PIK3C2A,TRIM24,YWHAB,YWHAE,YWHAH,YWHAQ
SOX11	transcription regulator		1.062	0.0172	CD9,IGIP,MPZ,MYO1B,POSTN,PTH1R,RUNX2,TBL1XR1,TUBB3							3-phosphoinositide Biosynthesis	1.17	0.0488	-0.707	ATP1A1,ATP1A2,INPP5F,PI4K2A,PIK3C2A,PPP1R1B,PPP2R1A,PPP5C,PTPRJ,WBP11
JUN	transcription regulator		1.051	0.0278	C3AR1,CD44,COL1A1,Crip2,Dgcr6,EPAS1,EZR,FN1,GJA1,ID2,IGF2R,IL1B,ITGAV,MAPK3,MPZ,NFATC1,RNF7,RUNX2,SLC2A1,SPARC,TGFB1,TIMP1							Acute Phase Response Signaling	0.81	0.0432	-0.707	FN1,HNRNPK,IKBKB,IL1B,MAP2K4,MAPK3,SOCS6,TTR
HTT	transcription regulator		1.05	7.36e-10	ACADM,ADAM23,ATP1A1,BCL11B,BMAL1,BMP1,CALML4,CAMK2A,CAMK4,CD9,CIT,CLIC6,COL16A1,COL18A1,COL4A1,COL4A2,COL6A3,DLG3,DLST,ENPP2,Esrra,ETV1,FN1,FOLR1,HBA1/HBA2,HMGB2,LDHB,LOX,MED1,MT-CYB,Mt3,NDUFA1,NDUFA3,NDUFB4,NEDD8,NEUROD1,NR1D2,NR4A2,NSG2,PDE4B,PDK2,PPP1R1B,PPP5C,PPRC1,SDHA,SLC2A1,SLC40A1,SQSTM1,STAU1,SYVN1,VAPB							ERK5 Signaling	1.74	0.0811	-0.816	BAD,MAP2K5,YWHAB,YWHAE,YWHAH,YWHAQ
BHLHE40	transcription regulator		1.049	0.00178	ATP1B1,C3AR1,CD9,ECM1,EPHX1,GBE1,H2BC10,JCHAIN,KRT18,LOX,NTRK3,NUB1,PCDH7,PDE4B,PNRC1,SLC11A2,SLC2A1,SPPL2A,ST3GAL5							Fcγ Receptor-mediated Phagocytosis in Macrophages and Monocytes	1.3	0.0638	-0.816	ARPC1A,EZR,MAPK3,PLD2,RAB11B,VAV1
CST5	other		1.043	2.74e-06	ARHGEF2,BRIX1,CD44,CEP170,DTNB,EZR,FBXO2,HNRNPC,MAP1B,MYO10,NCBP1,NCBP2,NDUFC2,NUP155,PCLAF,PPAN,PPIC,PUF60,RTN3,RUNX1,RUNX2,UTP18,VDAC2							D-myo-inositol (1,4,5,6)-Tetrakisphosphate Biosynthesis	0.863	0.0447	-0.816	ATP1A1,ATP1A2,INPP5F,PPP1R1B,PPP2R1A,PPP5C,PTPRJ,WBP11
mir-24	microRNA		1.041	0.000815	ARNT,FN1,ID2,NET1,NEUROD1,PARP1,TGFB1							D-myo-inositol (3,4,5,6)-tetrakisphosphate Biosynthesis	0.863	0.0447	-0.816	ATP1A1,ATP1A2,INPP5F,PPP1R1B,PPP2R1A,PPP5C,PTPRJ,WBP11
IL11	cytokine		1.032	0.00516	CDH13,EZR,IL1B,MMP23B,POSTN,SMAD6,TIMP1							Huntington's Disease Signaling	0.742	0.0389	-0.816	APAF1,MAP2K4,MAPK3,NEUROD1,PIK3C2A,POLR2F,PSMA4,PSMB1,PSMD13,REST,SDHA
TGFBR2	kinase		1.023	6.85e-05	ANGPTL4,ATP1A2,CD44,COL1A1,DPAGT1,EPAS1,Esrra,FN1,GCN1,GJA1,GJB2,IL1B,KRT18,PRR7,PTH1R,RUNX2,SLC2A1,SORCS2,SPARC,SVEP1,TAB2,TGFB1,TGFB2,TIMP1,WDFY3,ZNF219							NAD Signaling Pathway	2.9	0.0795	-0.905	ACADM,BMAL1,ETFA,GJA1,H2BC10,LDHB,PARP1,PIK3C2A,POLR2F,SLC29A4,TGFB1,TGFB2
CXCL8	cytokine		1.011	0.0292	CD44,COL18A1,COL1A1,COL3A1,IL1B,ITGA5,PLD2							CTLA4 Signaling in Cytotoxic T Lymphocytes	0	0.0181	-0.905	GSK3A,MAP2K4,MAPK3,NFATC1,NFATC3,PIK3C2A,PLD2,PPP2R1A,TGFB1,TGFB2,VAV1
SLC22A5	transporter		1	0.00978	ACADM,COL3A1,HADHB,TGFB1							Cell Cycle: G2/M DNA Damage Checkpoint Regulation	3.31	0.14	-1	PRKDC,SKP1,TOP2A,YWHAB,YWHAE,YWHAH,YWHAQ
mir-296	microRNA		1	1.83e-05	CALML4,COL1A1,HGS,IL1B							Epithelial Adherens Junction Signaling	1.46	0.0573	-1	ARPC1A,KIF23,MYL12A,PPP2R1A,TGFB2,YWHAB,YWHAE,YWHAH,YWHAQ
CXCR4	G-protein coupled receptor		1	0.0408	CD44,CD9,ID2,IL1B,RUNX2							UVB-Induced MAPK Signaling	1.23	0.0769	-1	BAD,MAP2K4,MAPK3,PIK3C2A
C9	other		1	0.000232	COL1A1,COL3A1,FN1,IL1B							Superpathway of Inositol Phosphate Compounds	1.15	0.047	-1	ATP1A1,ATP1A2,INPP5F,PI4K2A,PIK3C2A,PIP4P2,PPP1R1B,PPP2R1A,PPP5C,PTPRJ,WBP11
Hbb-b2	other		1	0.0369	CCR2,CD44,FN1,IL1B							NOD1/2 Signaling Pathway	1.05	0.0476	-1	IKBKB,IL1B,MAP2K4,MAP4K4,MAPK3,RIGI,TAB2,TGFB1,TGFB2
NFKBIA	transcription regulator		1	0.00893	Ccl9,CD44,CDH13,COL3A1,COL5A2,ENPP2,FN1,IGF2R,IL1B,ITGAV,KRT18,LAMA5,LYNX1,MT-CYB,PCDH7,RRM1,SLC16A2,SPTBN1,TGFB1,TGFB2,TIMP1,Zfp68							Renin-Angiotensin Signaling	0.587	0.0413	-1	ACE,ADCY6,MAP2K4,MAPK3,PIK3C2A
CD38	enzyme		0.962	0.00238	ATP1B1,B4GALT7,CD44,COL1A1,FN1,GBE1,GBP4,JCHAIN,LMO7,SLC2A1,STK39,TGFB1							Role of MAPK Signaling in Promoting the Pathogenesis of Influenza	0.394	0.0351	-1	ATP6AP1,MAP2K4,MAPK3,TCIRG1
TRAF3IP2	enzyme		0.956	0.00384	ACE,CCR2,COL1A1,COL3A1,IL1B,POSTN,TGFB1							Cholecystokinin/Gastrin-mediated Signaling	0.361	0.0336	-1	IL1B,MAP2K4,MAP2K5,MAPK3
FGF8	growth factor		0.956	0.0156	COL18A1,NAP1L1,RUNX2,S100B,SLC22A17,SPARC,TUBB3							Corticotropin Releasing Hormone Signaling	0	0.0263	-1	ADCY6,CACNA1C,CAMK4,MAPK3
SPRY2	other		0.943	0.0318	ANGPTL4,CAB39L,EPAS1,ETV1,ID2,IL1B,SLC2A1							3-phosphoinositide Degradation	1.03	0.0471	-1.134	ATP1A1,ATP1A2,INPP5F,PIP4P2,PPP1R1B,PPP2R1A,PPP5C,PTPRJ,WBP11
RUNX2	transcription regulator		0.942	1.06e-05	CCR2,COL11A1,COL1A1,FN1,HTRA1,JAG1,OLIG1,RUNX1,RUNX2,SMAD6,SOX6,ST3GAL5,TIMP1,UGCG							D-myo-inositol-5-phosphate Metabolism	0.987	0.0462	-1.134	ATP1A1,ATP1A2,INPP5F,PIP4P2,PPP1R1B,PPP2R1A,PPP5C,PTPRJ,WBP11
EPAS1	transcription regulator		0.893	0.0264	ACACA,ANGPTL4,CCR2,FN1,GBE1,GJA1,ITGAV,LOX,LOXL2,SLC11A2,SLC2A1,SLC40A1,TGFB1							IL-17 Signaling	0.553	0.0374	-1.134	IL1B,MAP2K4,MAPK3,PIK3C2A,TAB2,TGFB1,TGFB2
NLRP3	other		0.89	0.0219	CAMK2A,FN1,IL1B,PARP1,PINK1,PRKDC,RUNX1,TGFB1,TIMP1							PTEN Signaling	2.41	0.0728	-1.265	BAD,GSK3A,IGF2R,IKBKB,INPP5F,ITGA5,ITGAV,MAPK3,NTRK3,TNFRSF11A,YWHAH
MMP9	peptidase		0.883	0.00154	ADAM23,CD44,COL18A1,GJA1,IL1B,JAG1,NFATC1,PRKDC,TGFB1,TIMP1							Neuroinflammation Signaling Pathway	0.541	0.0347	-1.265	GABRA2,IKBKB,IL1B,MAP2K4,MAPK3,NFATC1,NFATC3,PIK3C2A,S100B,TGFB1,TGFB2
YWHAZ	enzyme		0.882	0.0165	BAD,COL1A1,FN1,IL1B							CDK5 Signaling	0.967	0.0522	-1.342	ADCY6,LAMA2,LAMA5,MAPK3,PPP1R1B,PPP2R1A
HAS2	enzyme		0.882	0.00384	CD44,LOX,TGFB1,TIMP1							Inhibition of ARE-Mediated mRNA Degradation Pathway	2.18	0.0679	-1.414	EXOSC3,EXOSC9,MAPK3,PPP2R1A,PSMA4,PSMB1,PSMD13,YWHAB,YWHAE,YWHAH,YWHAQ
ESRRA	transcription regulator		0.849	5.65e-05	ACACA,ACADM,ANGPTL4,C3AR1,CCR2,CD36,Cd59a,COL1A1,COL4A1,COL4A2,EFNB2,EPAS1,Esrra,LDHB,LOXL2,MED1,NDUFA1,NR1D1,PPP1R1B,RUNX2,TNFRSF11A,TOP2A							NRF2-mediated Oxidative Stress Response	1.12	0.0464	-1.633	DNAJB9,DNAJC7,EPHX1,HERPUD1,HSPB8,MAP2K4,MAP2K5,MAPK3,NQO2,PIK3C2A,SQSTM1
Ap1	complex		0.849	0.0144	ACE,C3AR1,CD44,EZR,FN1,IL1B,KRT18,RNF7,SPARC,TGFB1,TIMP1							p38 MAPK Signaling	0.9	0.05	-1.633	EEF2K,IL1B,MAP2K4,TAB2,TGFB1,TGFB2
IL2	cytokine		0.848	0.00928	ADAM19,ARHGAP20,ARHGEF2,Ccl9,CCR2,CD44,CD9,CDK6,DLST,ECM1,ENPP2,EPAS1,EPHX1,EXOSC9,HOPX,IFT80,IL1B,KCNA2,KCNK1,KLF3,LAMA5,LSR,NET1,PDE4B,POLR1B,PPP5C,PSMB1,PTPRJ,SLC40A1,TGFB1,TIMP1,TNFRSF11A,VAV1							Adipogenesis pathway	0.695	0.0432	-1.633	BMAL1,CCNH,KLF3,NR1D1,TBL1XR1,TGFB1
VEGFA	growth factor		0.845	2.02e-05	ACADM,ACE,ATP5MC3,Ccl9,CD36,COL1A1,EFNB2,ETFA,FN1,GJA1,IL1B,ITGAV,MYLK,NDUFA1,NFATC1,NR4A2,PARP1,RUNX1,RUNX2,SPARC,TGFB1,TIMP1,TXN2							Coronavirus Pathogenesis Pathway	0.9	0.0441	-1.667	ACE,ATP6AP1,CCR2,IKBKB,IL1B,MAP2K4,MAPK3,RIGI,TGFB1
ESR2	ligand-dependent nuclear receptor		0.837	9.04e-06	ABHD2,AKAP1,AP4M1,BRCA2,CDC42BPA,CDH13,CDK6,CHST2,COL11A1,COL16A1,COL1A1,DOCK10,ENPP2,ETV1,FBN1,FMR1,FN1,GJA1,HPRT1,IKBKB,IL1B,ITGAV,JAG1,LMNB1,LOX,MAPK3,MYL12A,MYLK,NEDD9,POSTN,PSMA4,PTH1R,RELN,RIGI,RUNX2,SEMA3B,SLIT2,STK39,SUCLA2,SULF1,TGFB1,TGFB2,TIMP1,UBE2E1							TCA Cycle II (Eukaryotic)	2.44	0.174	-2	DLST,MDH1,SDHA,SUCLA2
FOXF1	transcription regulator		0.831	0.0109	CACNA1C,CDK6,ITGA5,MYLK							Coronavirus Replication Pathway	1.42	0.0889	-2	ACE,GSK3A,TUBA1B,TUBB3
ADRB	group		0.822	0.0172	ANGPTL4,BAD,BRCA2,CDK6,NR4A2,SLC40A1,SLCO4A1,SMAD6,SQSTM1							Autophagy	1.35	0.0509	-2.111	ARNT,BAD,GSK3A,MAP2K4,MAPK3,PI4K2A,PIK3C2A,PPP2R1A,SQSTM1,TGFB1,TGFB2
OGA	enzyme		0.816	0.000769	ACADM,ADAM19,BCOR,C3AR1,Ccl9,CD36,CD44,Cd59a,CDK10,CDK6,CDKAL1,DAGLB,DLST,EFNB2,FN1,GABRA2,IL1B,MYO10,NDUFA6,NDUFC2,RAB27A,SLC33A1,TGFB1,TIMP1							Ceramide Signaling	1.35	0.0659	-2.236	BAD,MAP2K4,MAPK3,PIK3C2A,PPP2R1A,SMPD4
DSCAML1	other		0.816	0.0373	KCNA2,ROBO2,SHANK1,SLC29A4,SOX6,TUBB3							Neutrophil Extracellular Trap Signaling Pathway	7	0.0799	-3.656	CERT1,COL11A1,COL16A1,COL18A1,COL1A1,COL3A1,COL4A1,COL4A2,COL5A1,COL5A2,COL6A2,COL6A3,COL9A3,IL1B,JCHAIN,MAP2K4,MAP2K5,MAPK3,MT-CYB,MT-ND1,MT-ND2,MT-ND4,NDUFA3,NDUFA6,NDUFB3,NDUFB4,NDUFS2,PIK3C2A,PLCL2,SDHA,SLC2A1,TIMM23,VDAC2
VCAN	other		0.794	0.000686	ADAMTS9,ANGPTL4,CDH13,ELN,ENPP2,FN1,IL1B,ITGA5,MAP1B,PCSK5,TGFB1,TIMP1,XAF1							Oxidative Phosphorylation	5.51	0.126	-3.742	ATP5MC3,Cox6c,MT-CYB,MT-ND1,MT-ND2,MT-ND4,NDUFA1,NDUFA3,NDUFA6,NDUFB3,NDUFB4,NDUFS2,SDHA,UQCR10
CALR	transcription regulator		0.793	0.0108	COL1A1,COL3A1,FN1,GJA1,TGFB1							Hepatic Fibrosis / Hepatic Stellate Cell Activation	5.54	0.0979	#NUM!	CERT1,COL11A1,COL16A1,COL18A1,COL1A1,COL3A1,COL4A1,COL4A2,COL5A1,COL5A2,COL6A2,COL6A3,COL9A3,FN1,IL1B,MYO10,TGFB1,TGFB2,TIMP1
NEUROG3	transcription regulator		0.788	0.00927	ACACA,EFNB2,Gm15807/Hmgn5,IGF2R,NEUROD1,OLIG1,ROBO1,TTR							TR/RXR Activation	3.89	0.119	#NUM!	ACACA,CAMK4,COL6A3,MED1,PIK3C2A,RAB3B,SLC16A2,SLC2A1,STRBP,TBL1XR1
BACH1	transcription regulator		0.762	0.0123	ATP5MC3,DNAJC7,NDUFA6,PDK2,SLC40A1,SQSTM1							Axonal Guidance Signaling	3.5	0.057	#NUM!	ACE,ADAM12,ADAM19,ADAM23,ADAMTS9,ARPC1A,BMP1,EFNA5,EFNB2,FES,ITGA5,ITGAV,KLC1,LRRC4C,MAPK3,MMP23B,MYL12A,NFATC1,NFATC3,NTRK3,PIK3C2A,PLCL2,ROBO1,ROBO2,SEMA3B,SEMA4D,SLIT2,TUBA1B,TUBB3
CSF1	cytokine		0.755	0.00574	BAD,CCR2,CD36,CD9,CDK6,FN1,ID2,IL1B,ITGA5,ITGAV,NFATC1,PTPRJ,RIGI,RUNX1,SLC2A1,SPARC,TGFB1,TNFRSF11A,XAF1							Iron homeostasis signaling pathway	3.25	0.087	#NUM!	ARNT,ATP6AP1,BMP1,CIAO2A,EPAS1,HBA1/HBA2,MAPK3,MMS19,SKP1,SLC11A2,SLC40A1,TCIRG1
FGFR2	kinase		0.754	2.13e-05	CLIC6,COL1A1,COL3A1,COL4A1,COL4A2,FN1,GASK1B,GJA1,ID2,IL1B,NNAT,PTH1R,RUNX2,TTR							Role of Osteoblasts, Osteoclasts and Chondrocytes in Rheumatoid Arthritis	3.08	0.0702	#NUM!	BAD,BMP1,COL1A1,IKBKB,IL1B,ITGA5,MAP2K4,MAPK3,NFATC1,NFATC3,PIK3C2A,RUNX2,SMAD6,TAB2,TGFB1,TNFRSF11A
NR1D1	ligand-dependent nuclear receptor		0.75	0.00505	ACACA,BMAL1,MDH1,NR1D1,SLC2A1							Xenobiotic Metabolism Signaling	2.39	0.0584	#NUM!	ALDH4A1,ALDH6A1,ARNT,CAMK2A,CAMK4,CHST2,DNAJC7,HS6ST2,IL1B,MAP2K4,MAP2K5,MAP3K12,MAPK3,MED1,NQO2,PIK3C2A,PPP2R1A
C3	peptidase		0.728	0.00879	C3AR1,Ccl9,FN1,IL1B,TGFB1,TIMP1,TTR							Docosahexaenoic Acid (DHA) Signaling	2.38	0.132	#NUM!	APAF1,BAD,GSK3A,IL1B,PIK3C2A
Pka	complex		0.728	0.0436	CAMK4,CD44,GJA1,NR4A2,PDE4B,PPP1R1B,RUNX1,XAF1							FAT10 Signaling Pathway	2.31	0.107	#NUM!	NUB1,PSMA4,PSMB1,PSMD13,SQSTM1,UBA6
LEF1	transcription regulator		0.728	0.000359	Acan,ADAM23,ARHGAP20,CD44,COL11A1,ECM1,ENPP2,EPHX1,FN1,GSAP,ID2,IFT80,INPP5F,JAG1,NNAT,RUNX2,SCAMP1,SH3BGRL2,TGFB1,TNFRSF11A							Protein Ubiquitination Pathway	1.94	0.0549	#NUM!	DNAJB9,DNAJC7,HSPA12A,HSPB11,HSPB8,PSMA4,PSMB1,PSMD13,SKP1,UBE2B,UBE2D2,UBE2E1,UBE2T,USO1,USP3
KLF3	transcription regulator		0.728	0.0228	AP4M1,ATP2A3,BOLA1,CDK10,CENPT,Cux1,DMWD,DTNB,H2BC10,HYCC1,PRMT2,RELN,SLC38A9,SMCHD1,SP140,UGCG,VAV1							Glucocorticoid Receptor Signaling	1.81	0.0447	#NUM!	CCNH,GJA1,GTF2E2,IKBKB,IL1B,KRT18,MAP2K4,MAPK3,MED1,MT-CYB,MT-ND1,MT-ND2,MT-ND4,NDUFA3,NDUFA6,NDUFB3,NDUFB4,NDUFS2,NFATC1,NFATC3,PIK3C2A,POLR2F,SDHA,TGFB1,TGFB2,YWHAH
Growth hormone	group		0.721	0.00342	ACACA,ANGPTL4,CD36,COL18A1,COL1A1,COL3A1,FN1,HADHB,IL1B,MT-CYB,NEDD9,NR1D1,S100B,SLC2A1,TGFB1							Valine Degradation I	1.69	0.143	#NUM!	ACAD8,ALDH6A1,HADHB
SEMA7A	transmembrane receptor		0.718	5.08e-08	ACACA,CD36,COL1A1,COL3A1,ELN,FN1,SMAD6,TGFB1,TIMP1							Vitamin-C Transport	1.58	0.13	#NUM!	GJB2,SELENOT,SLC2A1
CASR	G-protein coupled receptor		0.707	0.0353	Acan,ANLN,CD44,COL4A1,COL4A2,NEDD9,NFATC1,TGFB2							Cellular Effects of Sildenafil (Viagra)	1.57	0.06	#NUM!	ADCY6,CACNA1C,MYL12A,MYLK,MYO10,PDE4B,PLCL2,SLC4A10,SLC4A5
OGT	enzyme		0.705	0.0146	ACADM,DLST,IL1B,KRT18,NDUFA6,NDUFC2,OLIG1,SQSTM1							BAG2 Signaling Pathway	1.5	0.0714	#NUM!	ATXN3,MAPK3,PINK1,PSMA4,PSMB1,PSMD13
RPTOR	other		0.705	0.0187	ACACA,ACADM,CDK6,GHITM,IL1B,OLIG1,RUNX2,SLC2A1,SQSTM1							RAR Activation	1.49	0.0537	#NUM!	ADCY6,CCNH,MAP2K4,MED1,PARP1,PNRC1,PRMT2,SMAD6,TGFB1,TGFB2,TRIM24
CSF2	cytokine		0.697	0.0138	ACE,ANLN,APAF1,BAD,BSG,CCR2,ELN,ID2,IL1B,IRF2,MAEA,NET1,NFATC1,NR4A2,PDE4B,POLE,SLC11A2,SLC2A1,SNRPD1,SQSTM1,TGFB1,TNFRSF11A,TOP2A,ZNF25							Molecular Mechanisms of Cancer	1.49	0.0444	#NUM!	ADCY6,APAF1,ARHGEF2,BAD,BMP1,CAMK2A,CDK10,CDK6,CDK8,GSK3A,ITGA5,ITGAV,MAP2K4,MAPK3,PIK3C2A,PRKDC,SMAD6,TAB2,TGFB1,TGFB2
NRG1	growth factor		0.696	0.00403	ARHGEF2,COL1A1,COL6A3,FN1,HNRNPK,ITGAV,MED1,NUP214,RUNX1,S100B,SDHA,SLC2A1,SLIT2,TGFB2,TOP2A,TSPAN3							Assembly of RNA Polymerase I Complex	1.36	0.167	#NUM!	POLR1B,POLR2F
BCAP31	transporter		0.692	0.000312	ACACA,CD9,COL1A1,FN1,IL1B,IRF2,RTN3							Regulation of the Epithelial-Mesenchymal Transition Pathway	1.29	0.0513	#NUM!	DVL3,ID2,JAG1,LOX,MAP2K4,MAP2K5,MAPK3,PIK3C2A,TGFB1,TGFB2
CD3	complex		0.691	0.0488	CAMK2A,CCNH,CCR2,CD44,CDK6,CUL4A,EIF1B,HGS,HMCN1,ID4,IL1B,NFATC1,PDE4B,POLR2F,PTPRJ,RAB2A,SPOP,SRP14,SSB,TGFB1,TNFRSF11A,TOP2A,TRIM24,VDAC2,XAF1							Germ Cell-Sertoli Cell Junction Signaling	1.27	0.0529	#NUM!	EPN2,MAP2K4,MAP3K12,MAPK3,PIK3C2A,TGFB1,TGFB2,TUBA1B,TUBB3
ISL1	transcription regulator		0.666	0.0016	CLIC6,DLG2,ETV1,IL1B,MAB21L1,NEUROD1,NTRK3,OLIG1,RUNX1							UDP-D-xylose and UDP-D-glucuronate Biosynthesis	1.25	0.5	#NUM!	UXS1
SCD	enzyme		0.663	0.0361	ACACA,ANGPTL4,CD36,CD44,DAGLB,HERPUD1,IL1B,SLC16A2,SLC2A1,UGCG							β-alanine Degradation I	1.25	0.5	#NUM!	ALDH6A1
ERF	transcription regulator		0.655	0.00595	BCL11B,CDH13,ETV1,ROBO2							4-hydroxyproline Degradation I	1.25	0.5	#NUM!	ALDH4A1
ISG15	other		0.647	0.0394	COL1A1,COL5A2,RIGI,TIMP1							DNA Double-Strand Break Repair by Non-Homologous End Joining	1.24	0.143	#NUM!	PARP1,PRKDC
Calcineurin A	group		0.64	0.00029	COL1A1,COL3A1,GJA1,SLC2A1,TGFB1,TIMP1							UVA-Induced MAPK Signaling	1.22	0.0612	#NUM!	MAP2K4,MAPK3,PARP1,PIK3C2A,PLCL2,SMPD4
NRAS	enzyme		0.64	0.0376	ACADM,Crip2,EPAS1,EPHX1,ETV1,FN1,GJA1,HTRA1,IL1B,JCHAIN,SLC2A1							Hypoxia Signaling in the Cardiovascular System	1.19	0.0658	#NUM!	ARNT,UBE2B,UBE2D2,UBE2E1,UBE2T
MMP2	peptidase		0.634	0.000151	CD36,CD44,COL18A1,COL3A1,FN1,IL1B,PDK2,PPP2R1A,TGFB1							Sertoli Cell-Sertoli Cell Junction Signaling	1.16	0.0485	#NUM!	EPN2,GSK3A,ITGA5,ITGAV,MAP2K4,MAP3K12,MAPK3,SPTBN1,TUBA1B,TUBB3
DPP4	peptidase		0.63	0.0369	IL1B,TGFB1,TIMP1,TOP2A							4-1BB Signaling in T Lymphocytes	1.15	0.0882	#NUM!	IKBKB,MAP2K4,MAPK3
JUNB	transcription regulator		0.61	0.000429	C3AR1,CD44,COL1A1,Dgcr6,EPAS1,FN1,ID2,IL1B,ITGAV,MYL12A,RUNX2,TGFB2,TIMP1							Inhibition of Angiogenesis by TSP1	1.15	0.0882	#NUM!	CD36,MAP2K4,TGFB1
IFNG	cytokine		0.604	0.0187	ACE,ADAMTS9,ANGPTL4,ATP1A1,ATP1B1,BRCA2,CAMK4,Ccl9,CCR2,CD36,CD44,CDH13,COL1A1,COL5A2,DMWD,EFNB2,ELN,FN1,GBP4,GJA1,GJB2,HTRA1,ID2,IL1B,IRF2,ITGA5,ITGAV,JAG1,KIF23,LARGE1,LOX,MED1,NEDD9,NEUROD1,NFE2L1,NR1D1,POLR2F,PPP1R1B,PPP5C,PSMA4,RAB27A,RIGI,RUNX1,RUNX2,SLC11A2,SLC2A1,SLC40A1,SLC4A2,SQSTM1,STK39,TCIRG1,TGFB1,TGFB2,TIMP1,TNFRSF11A,TUBB3,UBE2E1,XAF1							Renal Cell Carcinoma Signaling	1.13	0.0633	#NUM!	ARNT,MAPK3,PIK3C2A,SLC2A1,TGFB1
PARP1	enzyme		0.591	0.0393	BRCA2,CCR2,COL1A1,COL3A1,GBP4,IL1B,PARP1,TIMP1							Diphthamide Biosynthesis	1.08	0.333	#NUM!	DPH5
PNPLA2	enzyme		0.562	0.00214	ACADM,CD36,COL1A1,IL1B,SLC2A1,TGFB1,TGFB2,UBE2B							Guanine and Guanosine Salvage I	1.08	0.333	#NUM!	HPRT1
INHBB	growth factor		0.555	0.00123	COL3A1,COL4A1,Ctla2a/Ctla2b,SOSTDC1,TIMP1							Proline Degradation	1.08	0.333	#NUM!	ALDH4A1
CCR1	G-protein coupled receptor		0.555	0.000888	ITGAV,NFATC1,RUNX2,SPARC,TNFRSF11A							Tetrahydrobiopterin Biosynthesis I	1.08	0.333	#NUM!	PTS
E2F1	transcription regulator		0.548	0.0213	Acan,APAF1,BAD,CD44,CD9,CDK6,Cox7c,EED,Esrra,EXOSC9,HMGB2,HNRNPK,KIF23,MDH1,NEDD8,PCLAF,PRKDC,RRM1,SDHA,SRPRA,TGFB1,TOP2A,YWHAE							D-glucuronate Degradation I	1.08	0.333	#NUM!	CRYL1
DNMT3A	enzyme		0.535	0.000483	ACE,ADAMTS9,Akap17b,BRCA2,BSG,CACNA1C,CAMK2A,ITGAV,JCHAIN,NFATC3,RUNX2,S100A1,SLIT2,SPARC,TGFB1							Inosine-5'-phosphate Biosynthesis II	1.08	0.333	#NUM!	PAICS
MYOD1	transcription regulator		0.532	0.023	ACACA,ARNT,COL4A1,ENPP2,HSPB8,ID2,PCLAF,POSTN,RUNX1,SLC2A1,SPTBN1,TGFB1,TOP2A							Biotin-carboxyl Carrier Protein Assembly	1.08	0.333	#NUM!	ACACA
FOXO4	transcription regulator		0.522	0.0146	ACACA,Acan,COL4A1,COL4A2,JAG1,RUNX2,SLC2A1,TGFB1							Glycerol-3-phosphate Shuttle	1.08	0.333	#NUM!	GPD1
mir-21	microRNA		0.516	0.00218	ANLN,APAF1,ARL6IP1,BMAL1,CD44,CDK6,COL1A1,COL3A1,ELN,FN1,HNRNPK,IL1B,JAG1,KIF23,POLR2F,SOCS6,TGFB1,TOP2A,TUBB3,YWHAB							Tetrahydrobiopterin Biosynthesis II	1.08	0.333	#NUM!	PTS
IRF8	transcription regulator		0.511	0.0456	BCOR,Ccl9,CCR2,IL1B,KCNE2,MAP4K4,MYOC,NFATC1,PCDH7,RIGI							Atherosclerosis Signaling	1.08	0.0526	#NUM!	CCR2,CD36,COL18A1,COL1A1,COL3A1,IL1B,TGFB1
FN1	enzyme		0.5	0.00031	ACE,APLP2,CDK6,COL1A1,FN1,GSK3A,IL1B,ITGA5,ITGAV,KIF21B,RUNX2,SLC2A1,SPARC,SQSTM1,TGFB1,UBE2B							Isoleucine Degradation I	1.04	0.111	#NUM!	ACAD8,HADHB
SPARC	other		0.476	0.000711	BRCA2,COL1A1,FN1,GPD1,IL1B,MPZL1,POLE,RRM1,SPARC,TGFB1,XAF1							Inhibition of Matrix Metalloproteases	1.01	0.0769	#NUM!	ADAM12,MMP23B,TIMP1
ITGB3	transmembrane receptor		0.464	4.97e-08	APLP2,CD36,COL1A1,FN1,IL1B,ITGA5,ITGAV,KMT2A,RUNX1,RUNX2,SPARC,TGFB1,TIMP1							2-ketoglutarate Dehydrogenase Complex	0.967	0.25	#NUM!	DLST
MGA	transcription regulator		0.447	0.0257	ACE,EPAS1,GPD1,GSAP,PPP1R1B							Heme Biosynthesis from Uroporphyrinogen-III I	0.967	0.25	#NUM!	CPOX
RET	kinase		0.447	0.0294	COL1A1,ELN,ETV1,GJA1,HOPX,IL1B,LOX,RNF11,TGFB2							Arginine Degradation I (Arginase Pathway)	0.967	0.25	#NUM!	ALDH4A1
MSTN	growth factor		0.44	0.05	FN1,NFATC1,RUNX2,SLC2A1,TGFB1							Gap Junction Signaling	0.955	0.0455	#NUM!	ADCY6,GJA1,GJB2,MAP2K5,MAPK3,PIK3C2A,PLCL2,TUBA1B,TUBB3
SP1	transcription regulator		0.438	0.00598	ABHD2,ATP2A3,BSG,CDK6,COL1A1,CPLX1,EZR,FES,FN1,GJA1,HADHB,ID4,IL1B,ITGAV,KRT18,MYLK,PARP1,PIGM,PTH1R,RUNX2,SLC11A2,SLC2A1,SLC4A2,SPARC,TGFB1,TGFB2,TIMP1,UGCG							Regulation of Cellular Mechanics by Calpain Protease	0.951	0.0556	#NUM!	CDK6,EZR,ITGA5,ITGAV,MAPK3
E2F3	transcription regulator		0.426	0.0107	ARPC1A,CD9,COL18A1,EED,HMGB2,KMT2A,LAMA4,PCLAF,RALGPS2,RRM1,TM9SF2							Intrinsic Prothrombin Activation Pathway	0.939	0.0714	#NUM!	COL18A1,COL1A1,COL3A1
TAFAZZIN	enzyme		0.418	1.84e-07	APAF1,CCR2,CD44,Cd59a,CDK6,COL1A1,COL5A1,COL5A2,COL6A2,ENPP2,FN1,GBE1,GTF2E2,HGS,IL1B,LOX,LOXL2,Otub1,PSMA4,PSMB1,RUNX2,SLC2A1,SLC40A1,TGFB1,TIMP1,USP3							Aldosterone Signaling in Epithelial Cells	0.936	0.0465	#NUM!	DNAJB9,DNAJC7,HSPA12A,HSPB11,HSPB8,MAPK3,PIK3C2A,PLCL2
BMPR2	kinase		0.414	0.00143	Ccl9,EFNB2,FN1,ID2,RUNX2							Remodeling of Epithelial Adherens Junctions	0.896	0.0588	#NUM!	ARPC1A,HGS,TUBA1B,TUBB3
BCL2	transporter		0.411	0.0305	Acan,IL1B,NNAT,NSG2,SQSTM1,TGFB2,TIMP1							Cell Cycle: G1/S Checkpoint Regulation	0.896	0.0588	#NUM!	CDK6,SKP1,TGFB1,TGFB2
IGF1	growth factor		0.408	1.13e-06	ACACA,Acan,BAD,BSG,CCDC80,CD44,COL16A1,COL1A1,COL3A1,COL5A2,EFNB2,EFS,ELN,EPAS1,FN1,GPD1,HOPX,HTRA1,ID2,IL1B,ITGA5,ITGAV,LOXL2,MAPK3,MPZ,PARP1,POSTN,PPP1R1B,PTH1R,REST,RUNX2,S100B,SLC2A1,SULF1,TGFB1,TUBB3,UBE2B,UBE2D2,UGCG							Creatine-phosphate Biosynthesis	0.873	0.2	#NUM!	MAP4K4
CLPP	peptidase		0.408	0.00112	ACADM,ATXN3,DLST,ETFA,HADHB,RIGI,SDHA,SUCLA2							Lysine Degradation II	0.873	0.2	#NUM!	AASDH
RLN2	other		0.394	0.00042	CD36,IL1B,TGFB1,TGFB2,TIMP1							Myo-inositol Biosynthesis	0.873	0.2	#NUM!	INPP5F
HSPA9	other		0.391	0.00505	FN1,HNRNPK,KRT18,NEDD9,TIMP1							Lysine Degradation V	0.873	0.2	#NUM!	AASDH
SMAD2	transcription regulator		0.388	0.0176	Acan,ADAM12,CACNA1C,COL3A1,FN1,NET1,NEUROD1,RUNX2							Pyrimidine Deoxyribonucleotides De Novo Biosynthesis I	0.863	0.087	#NUM!	NME7,RRM1
ARHGAP31	other		0.378	2.59e-05	COL5A1,COL6A2,FN1,ID2,ITGA5,SPARC,TGFB2							Apelin Cardiac Fibroblast Signaling Pathway	0.863	0.087	#NUM!	TGFB1,TGFB2
MYCL	transcription regulator		0.378	0.00935	INO80,IWS1,NEDD9,SNRPD1,SSB,TIMM23,WDR75							Circadian Rhythm Signaling	0.851	0.041	#NUM!	ADCY6,BMAL1,CACNA1C,CAMK2A,GSK3A,MAP2K4,MAP2K5,MAPK3,NR1D1,NR1D2,PLCL2
TLR4	transmembrane receptor		0.373	0.044	ACACA,ACADM,CD44,CDK6,CERT1,DOCK11,GJA1,HTRA1,IL1B,IRF2,JAG1,NR4A2,RUNX1,SLC2A1,SMPD4,SQSTM1,TGFB1,UGCG							Role of OCT4 in Mammalian Embryonic Stem Cell Pluripotency	0.851	0.0652	#NUM!	AQR,PARP1,REST
mir-124	microRNA		0.371	0.0122	IL1B,NFATC1,RUNX2,SQSTM1							IL-23 Signaling Pathway	0.851	0.0652	#NUM!	IL1B,PIK3C2A,RUNX1
SMPD1	enzyme		0.365	0.0185	COL1A1,SLIT2,SQSTM1,TGFB1,UGCG							IL-22 Signaling	0.833	0.0833	#NUM!	MAP2K4,MAPK3
IL5	cytokine		0.365	0.00664	ATP1B1,CCNH,CCR2,CD9,GBP4,ITGAV,JCHAIN,LMNB1,LMO7,PDE4B,PPP5C,PRRC2A,SLC2A1,STK39,TGFB1,ZNF25							Ephrin A Signaling	0.833	0.0638	#NUM!	EFNA5,PIK3C2A,VAV1
HMOX1	enzyme		0.343	0.00969	APAF1,CDK6,COL1A1,IL1B,NR4A2,RELN,SPARC,TGFB1,TGFB2							VEGF Signaling	0.824	0.0505	#NUM!	ARNT,BAD,MAPK3,PIK3C2A,YWHAE
ADAM17	peptidase		0.333	0.0048	ADAM12,ARL6IP1,COL3A1,Crip2,EFNB2,FN1,KRT18,NFATC1,RALGPS2,SQSTM1							Pyruvate Fermentation to Lactate	0.801	0.167	#NUM!	LDHB
CX3CL1	cytokine		0.333	5.94e-06	BAD,COL3A1,Ctla2a/Ctla2b,EFNB2,ETV1,ID2,IL1B,MAP1B,MYLK,NEUROD1,POSTN,RELN,SDK2,TGFB1,TGFB2,TIMP1							Glycerol Degradation I	0.801	0.167	#NUM!	GPD1
DICER1	enzyme		0.322	0.0172	ANGPTL4,CACNA1C,CAMK2A,CCR2,CD44,COL18A1,IGF2R,IL1B,ITGA5,ITGAV,NFATC1,RUNX1,SLC40A1,SPARC,TGFB1,TGFB2							GDP-mannose Biosynthesis	0.801	0.167	#NUM!	PMM2
Tcf7	transcription regulator		0.316	0.00314	ADAM23,ARHGAP20,BCL11B,BMAL1,CCR2,ECM1,ENPP2,EPHX1,GSAP,ID2,IFT80,INPP5F,NNAT,PARP1,PI4K2A,RUNX2,SCAMP1,SH3BGRL2,TGFB1							IL-17A Signaling in Gastric Cells	0.777	0.0769	#NUM!	MAP2K4,MAPK3
THBS1	other		0.308	9.04e-08	COL1A1,COL3A1,COL4A1,FN1,IL1B,LAMA4,PARP1,TGFB1,TGFB2,TIMP1							Melanoma Signaling	0.775	0.06	#NUM!	BAD,MAPK3,PIK3C2A
miR-155-5p (miRNAs w/seed UAAUGCU)	mature microRNA		0.275	0.0191	IL1B,MPZL1,MYO10,PKN2,PPP5C,PTPRJ,RAB23,SCAMP1,TAB2,TBCA							Leptin Signaling in Obesity	0.775	0.0526	#NUM!	ADCY6,MAPK3,PIK3C2A,PLCL2
CG	complex		0.265	0.00104	ADAMTS9,ANGPTL4,ARHGAP20,ARNT,BRCA2,CAMK4,CEP170,COL11A1,EFNB2,ENPP2,EPAS1,ETV1,GASK1B,GJA1,GJB2,ID2,IL1B,ITGAV,MAP2K5,MAPK3,MTA3,NR1D2,RAPH1,RUNX1,RUNX2,SLC2A1,SMAD6,TGFB2,TIMP1							Assembly of RNA Polymerase II Complex	0.775	0.06	#NUM!	CCNH,GTF2E2,POLR2F
ERK1/2	group		0.259	0.0128	CACNA1C,CD44,COL1A1,COL3A1,EFNB2,EZR,FN1,GJA1,IL1B,KIF2A,MAPK3,MED1,POSTN,RUNX2,SYVN1,TIMP1							FAT10 Cancer Signaling Pathway	0.775	0.06	#NUM!	IKBKB,TGFB1,TGFB2
DGCR8	enzyme		0.239	0.000516	GJA1,ID2,ID4,JAG1,MPZ,NFATC1,OLIG1							Hepatic Cholestasis	0.757	0.0419	#NUM!	ADCY6,IKBKB,IL1B,MAP2K4,PPRC1,SLC4A2,TGFB1,TGFB2
RXRB	ligand-dependent nuclear receptor		0.239	0.00455	ABCA4,ACADM,CD109,CDK6,CUL4A,ECM1,EHD3,IL1B,LSR,MAP1B,SEMA4D,VMP1							TNFR1 Signaling	0.757	0.0588	#NUM!	APAF1,IKBKB,MAP2K4
MAP2K1/2	group		0.232	0.0213	ELN,GJA1,HERPUD1,IL1B,JAG1,RRM1							UVC-Induced MAPK Signaling	0.757	0.0588	#NUM!	MAP2K4,MAPK3,SMPD4
PIK3CA	kinase		0.218	0.00395	ADAM12,ATP1A1,BAD,CD44,COL5A1,HNRNPC,ITGA5,JAG1,LOX,PCDH7,SPARC,SULF1,TGFB1							Gluconeogenesis I	0.752	0.0741	#NUM!	MDH1,ME3
MAPT	other		0.216	8.18e-06	ATP1A2,ATP1B1,BSG,C3AR1,CAMK2A,CD44,CD9,Cox6c,DSTN,DYNLL2,EIF4A2,EPHX1,GBP4,HBA1/HBA2,HSPB8,IL1B,ITGA5,KLC1,LDHB,LMBRD1,MAP1B,MAPK3,MDH1,Mt3,Pcp4l1,PPP1R1B,PPP2R1A,RAB2A,S100B,SLC4A2,SQSTM1,SYNE1,TIMP1,TUBA1B,TUBB3,VKORC1L1,YWHAE							VDR/RXR Activation	0.745	0.0513	#NUM!	MED1,RUNX2,SEMA3B,TGFB2
NOX4	enzyme		0.213	0.0172	CD44,COL1A1,EPAS1,FN1,SLC2A1							Thioredoxin Pathway	0.74	0.143	#NUM!	SELENOT
HGF	growth factor		0.21	0.00821	ANGPTL4,APAF1,BMAL1,CD44,COL1A1,COL3A1,COL4A1,EFNB2,ETV1,FN1,GBA1,IL1B,KMT2A,KRT18,NFATC1,NR4A2,PNRC1,PPAN,PRKDC,RUNX2,TGFB1,TGFB2,TIMP1,YWHAH							Adenine and Adenosine Salvage III	0.74	0.143	#NUM!	HPRT1
IL1B	cytokine		0.201	0.0245	Acan,ACE,ADAM12,ANGPTL4,ATP1A1,Ccl9,CCR2,CD44,COL1A1,ELN,ENPP2,EPAS1,ETV1,FMR1,FN1,GBP4,GJA1,HPRT1,HSPB8,ID2,IL1B,ITGA5,ITGAV,LOX,MFAP2,MYLK,NEUROD1,NR1D1,NR4A2,PCDH7,PDE4B,POLR1B,POSTN,RASA2,RUNX2,S100B,SLC11A2,SLC2A1,SPARC,SYVN1,TGFB1,TIMP1,TNFRSF11A,UGCG							Glycogen Biosynthesis II (from UDP-D-Glucose)	0.74	0.143	#NUM!	GBE1
MIR17HG	other		0.196	0.0025	COL5A1,DAB2IP,HOPX,JAG1,LAMA5,PTK7,REST,RNF11,SMAD6,TAX1BP1							Glycoaminoglycan-protein Linkage Region Biosynthesis	0.74	0.143	#NUM!	B4GALT7
SMARCB1	transcription regulator		0.194	0.0176	ATP1B1,CD44,COL18A1,COL1A1,COL5A2,GJA1,GJB2,KIF23,POSTN,RAB3B,S100A1,SPARC							Aspartate Degradation II	0.74	0.143	#NUM!	MDH1
GSTO1	enzyme		0.183	1.41e-06	APLP2,CD109,CD9,COL16A1,DYNLT3,LAMA5,LMO7,NR4A2,PDE4B,RIGI,SLC2A1							Dopamine Receptor Signaling	0.719	0.05	#NUM!	ADCY6,PPP1R1B,PPP2R1A,PTS
AVP	other		0.156	0.016	ATP1A1,COL3A1,RRM1,RUNX2,TGFB1							Transcriptional Regulatory Network in Embryonic Stem Cells	0.708	0.0556	#NUM!	REST,SMARCAD1,TRIM24
SLC2A1	transporter		0.152	0.00679	ACACA,FN1,IL1B,SLC2A1							Sphingomyelin Metabolism	0.688	0.125	#NUM!	SMPD4
CTLA4	transmembrane receptor		0.152	0.043	NFATC1,PTPRJ,TGFB1,TIMM23,TOP2A							EGF Signaling	0.676	0.0536	#NUM!	MAP2K4,MAPK3,PIK3C2A
ENG	transmembrane receptor		0.152	0.00072	ELN,FN1,ITGA5,PTPRJ,SMAD6,TGFB1							Role of IL-17A in Arthritis	0.662	0.0526	#NUM!	MAP2K4,MAPK3,PIK3C2A
ALB	transporter		0.152	0.0127	COL1A1,FN1,IL1B,SQSTM1,TGFB1							Chondroitin Sulfate Biosynthesis	0.646	0.0517	#NUM!	B4GALT7,CHST2,HS6ST2
Creb	group		0.14	0.0175	C3AR1,CACNA1C,Esrra,Foxn3,GJA1,HSPB8,IL1B,MPZ,NDUFA3,NEDD9,NR4A2,PDE4B,POLE,PPRC1,SLC2A1,SLIT2,TGFB2							Leucine Degradation I	0.642	0.111	#NUM!	ACADM
VDR	transcription regulator		0.137	0.0343	ACACA,ACE,ANLN,CD36,CD44,COL1A1,COL4A1,COL4A2,GPD1,NEDD9,NFATC1,RUNX2,TGFB2							Heme Biosynthesis II	0.642	0.111	#NUM!	CPOX
CRTC2	other		0.132	0.0149	CDK6,Esrra,MTA3,SMAD6							TNFR2 Signaling	0.64	0.0625	#NUM!	IKBKB,MAP2K4
NFkB (family)	group		0.128	0.0202	BSG,FN1,IL1B,JAG1,SQSTM1,TIMP1							Polyamine Regulation in Colon Cancer	0.633	0.0508	#NUM!	MAP2K4,MAP2K5,MAPK3
IL-1R	group		0.128	0.0212	COL3A1,IL1B,S100B,SMAD6,TIMP1							Role of Macrophages, Fibroblasts and Endothelial Cells in Rheumatoid Arthritis	0.633	0.0361	#NUM!	CAMK2A,FN1,IKBKB,IL1B,JCHAIN,MAP2K4,MAPK3,NFATC1,NFATC3,PIK3C2A,PLCL2,TGFB1
MKNK1	kinase		0.113	0.00381	ANGPTL4,CAMK2A,Dnm3os,HS6ST2,ID2,ITM2A,KIF21B,KLC1,MAP1B,SPARC,TM9SF2,USO1							Airway Inflammation in Asthma	0.62	0.0606	#NUM!	TGFB1,TGFB2
NRIP1	transcription regulator		0.096	0.000531	ACACA,ACADM,CD36,HADHB,IL1B,LDHB,PDK2,SMAD6							Endometrial Cancer Signaling	0.618	0.05	#NUM!	BAD,MAPK3,PIK3C2A
AGER	transmembrane receptor		0.083	0.0233	APAF1,Cd59a,COL4A1,FN1,IL1B,TGFB1,TUBB3							Dermatan Sulfate Biosynthesis	0.618	0.05	#NUM!	B4GALT7,CHST2,HS6ST2
WNT5A	cytokine		0.066	1.08e-06	CAMK4,CD36,CDK6,CDK8,COL1A1,DAB2IP,DVL3,ENPP2,FN1,GJA1,ID2,IKBKB,IL1B,IRF2,POSTN,RUNX2,SEMA4D,SPAG9,SPARC,STAMBPL1,TGFB1,TNFRSF11A							Agranulocyte Adhesion and Diapedesis	0.611	0.0381	#NUM!	Ccl9,CCR2,EZR,FN1,IL1B,ITGA5,MMP23B,MYO10
IKBKB	kinase		0.06	0.0128	BRCA2,Ccl9,CD44,CDH13,COL1A1,COL3A1,ENPP2,IKBKB,IL1B,KIF23,KRT18,LMNB1,PCDH7,POSTN,SLC16A2,TGFB1							Semaphorin Signaling in Neurons	0.604	0.0492	#NUM!	FES,MAPK3,SEMA4D
CD300LF	other		0	0.00595	ACAD8,GPD1,IL1B,SLC2A1							Calcium Transport I	0.602	0.1	#NUM!	ATP2A3
CCAR2	peptidase		0	0.0215	CAMK2A,CDK6,NR1D1,SLC2A1							Ketolysis	0.602	0.1	#NUM!	HADHB
MYOC	other		0	0.000689	CD44,FBN1,FN1,LAMA2,MFAP2,MPZ,RUNX2,S100B,SOSTDC1							Fatty Acid β-oxidation I	0.583	0.0571	#NUM!	ACADM,HADHB
LLGL2	other		0	0.0087	SLIT2,TGFB2,TOP2A,TSPAN3							Nucleotide Excision Repair Pathway	0.583	0.0571	#NUM!	CCNH,POLR2F
PTP4A1	phosphatase		0	0.0168	COL5A1,COL6A2,FMR1,LAMA2,MAP2K4,SDHA,SPARC,SPINT2							Ketogenesis	0.567	0.0909	#NUM!	HADHB
FOXP3	transcription regulator		0	0.0054	ANLN,CCR2,Ctla2a/Ctla2b,GBP4,ID2,NTRK3,POLE,RBM14,RUNX1,SLCO4A1,TGFB1,TTR							Purine Nucleotides De Novo Biosynthesis II	0.567	0.0909	#NUM!	PAICS
mir-101	microRNA		0	3.66e-05	COL1A1,COL3A1,IL1B,PRKDC,RUNX1,SUZ12							Dolichyl-diphosphooligosaccharide Biosynthesis	0.567	0.0909	#NUM!	DPAGT1
ADCYAP1	other		0	0.0151	BCAM,CAMK4,COL3A1,COL5A1,COL5A2,ENPP2,KIF23,NEUROD1,POSTN,SELENOT,SLC2A1,SPARC,TGFB2							Non-Small Cell Lung Cancer Signaling	0.559	0.0426	#NUM!	BAD,CDK6,MAPK3,PIK3C2A
LDB1	transcription regulator		0	0.00801	ADAMTS9,CCR2,CDH13,COL18A1,DAB2IP,FES,GJA1,HEXIM1,IGF2R,NSG2,PSTPIP1,PTPRJ,SLC40A1,SQSTM1,TGFB1,TGFB2							Activation of IRF by Cytosolic Pattern Recognition Receptors	0.554	0.0462	#NUM!	IKBKB,MAP2K4,RIGI
SDHB	enzyme		0	0.0006	FN1,NFU1,SLC11A2,SLC25A3							TWEAK Signaling	0.55	0.0541	#NUM!	APAF1,IKBKB
GDNF	growth factor		0	0.0141	EIF4A2,FN1,KLC1,NNAT,PPP1R1B,RNF11							IL-1 Signaling	0.539	0.0417	#NUM!	ADCY6,IKBKB,MAP2K4,TAB2
LMO2	transcription regulator		0	0.00623	ADAMTS9,CCR2,CDH13,COL18A1,DAB2IP,FES,GJA1,HEXIM1,IGF2R,NSG2,PSTPIP1,PTPRJ,SLC40A1,SQSTM1,TGFB1,TGFB2							IL-17A Signaling in Fibroblasts	0.535	0.0526	#NUM!	IKBKB,MAPK3
GAST	other		0	0.00935	HERPUD1,HMGB2,IL1B,JAG1,MYLK,SLC4A2,SPOP							p53 Signaling	0.521	0.0408	#NUM!	APAF1,MED1,PIK3C2A,PRKDC
FOSL1	transcription regulator		0	0.0408	CD44,ELN,IL1B,MAP1B,RUNX2,SPARC							tRNA Charging	0.519	0.0513	#NUM!	FARS2,HARS2
PDX1	transcription regulator		0	0.00107	ATP2A3,CD44,COL1A1,COL3A1,ID2,IL1B,KRT18,MDH1,MT-ND1,NEUROD1,NNAT,PDE4B,SDHA,SLC2A1							Agrin Interactions at Neuromuscular Junction	0.509	0.0435	#NUM!	LAMA2,MAP2K4,MAPK3
HEXIM1	transcription regulator		0	0.000622	COL1A1,HEXIM1,LOXL2,SLC2A1,TGFB2							Role of JAK1 and JAK3 in γc Cytokine Signaling	0.509	0.0435	#NUM!	FES,MAPK3,PIK3C2A
CCN1	other		-0.011	0.00308	BAD,COL1A1,FN1,IL1B,ITGA5,ITGAV,TGFB1,TIMP1							SPINK1 General Cancer Pathway	0.509	0.0435	#NUM!	MAPK3,Mt3,PIK3C2A
DRD2	G-protein coupled receptor		-0.031	0.0373	IGF2R,IKBKB,IL1B,PTS,TAB2,TGFB1							Oleate Biosynthesis II (Animals)	0.506	0.0769	#NUM!	ALDH6A1
Smad	complex		-0.042	0.00518	ANGPTL4,COL1A1,ID2,ID4							Synaptic Long Term Potentiation	0.496	0.0379	#NUM!	CACNA1C,CAMK2A,CAMK4,MAPK3,PLCL2
ATF4	transcription regulator		-0.049	0.0289	ATP1A2,COL4A2,CPOX,FN1,GHITM,HERPUD1,JAG1,PRKDC,Ptprv,TGFB2,TNFRSF11A							Growth Hormone Signaling	0.487	0.0423	#NUM!	MAPK3,PIK3C2A,SOCS6
miR-141-3p (and other miRNAs w/seed AACACUG)	mature microRNA		-0.051	0.00144	CDK6,ITGAV,JAG1,KCNK1,KLHL20,LSR,MAP2K4,TGFB2							DNA Double-Strand Break Repair by Homologous Recombination	0.48	0.0714	#NUM!	BRCA2
Laminin (complex)	complex		-0.068	0.00621	COL1A1,FN1,ID2,RUNX2,TGFB2							Assembly of RNA Polymerase III Complex	0.48	0.0714	#NUM!	BDP1
BMP7	growth factor		-0.074	6.12e-07	BAD,BMP1,CCR2,CD44,COL1A1,COL5A2,Esrra,FN1,GJA1,ID2,IL1B,ITGA5,ITGAV,JAG1,KLC1,MAPK3,RUNX2,SMAD6,SOSTDC1,SULF1,TGFB1,TIMP1							Mevalonate Pathway I	0.48	0.0714	#NUM!	HADHB
METTL3	enzyme		-0.093	0.0153	ACAD11,APAF1,CD36,CD9,Esrra,IL1B,NDUFC2,TIMP1							Phenylalanine Degradation IV (Mammalian, via Side Chain)	0.48	0.0714	#NUM!	AASDH
LEPR	transmembrane receptor		-0.093	0.00124	ACACA,ANGPTL4,CDK8,COL1A1,COL4A1,DNAJC7,FN1,ID2,MAP4K4,NFATC3,NUP160,TGFB1,TIMP1,TPRA1							Colanic Acid Building Blocks Biosynthesis	0.48	0.0714	#NUM!	PMM2
COLQ	other		-0.093	4.15e-08	BMP1,COL11A1,COL4A1,COL4A2,COL5A2,COL6A3,ECM1,FN1,LAMA4,LARGE1,MFAP2,TGFB1,TIMP1							Netrin Signaling	0.476	0.0417	#NUM!	CACNA1C,NFATC1,NFATC3
PML	transcription regulator		-0.1	0.0171	ACACA,ACADM,CIT,DNAJB9,HADHB,ID2,IL1B,PIK3C2A,SQSTM1,TXN2							Oncostatin M Signaling	0.462	0.0465	#NUM!	EPAS1,MAPK3
INS	other		-0.103	0.048	ACACA,ACADM,Acan,CD36,HNRNPK,MT-ND4,SLC2A1,TGFB1,UGCG							Ephrin Receptor Signaling	0.46	0.0347	#NUM!	ARPC1A,EFNA5,EFNB2,ITGA5,ITGAV,MAP4K4,MAPK3
EGFR	kinase		-0.109	0.00132	APLP2,BCAM,CD109,CDK6,CHCHD2,COL1A1,COL3A1,COL5A2,COL6A2,EFNB2,FBN1,FN1,GJA1,GXYLT2,HERPUD1,HNRNPK,IL1B,JAG1,LAMA4,LMBRD1,PIK3C2A,POSTN,PSMB1,RUNX1,RUNX2,SEMA4D,SLC2A1,SLCO4A1,TSPAN3							Choline Biosynthesis III	0.456	0.0667	#NUM!	PLD2
GATA3	transcription regulator		-0.127	0.0101	ACBD4,ANGPTL4,AURKAIP1,BCL11B,CCR2,CHST2,FN1,HPS5,LOX,MYO10,RUNX1,SLC2A1,TGFB1,VAPB							MIF Regulation of Innate Immunity	0.45	0.0455	#NUM!	MAP2K4,MAPK3
SOX6	transcription regulator		-0.13	0.00595	Acan,FBXO2,MAP4K4,RUNX2							Paxillin Signaling	0.445	0.0374	#NUM!	ITGA5,ITGAV,MAP2K4,PIK3C2A
FSH	complex		-0.131	0.00114	ARPC1A,BAD,CAMK4,CDK6,COL18A1,DNAJB9,EZR,ID4,IL1B,ITGA5,KRT18,LOX,MAP4K4,PGRMC1,PI4K2A,PPP1R2,PPP2R1A,RAB27A,RAB2A,SLC2A1,SMAD6,TGFB2,TIMP1							Th1 and Th2 Activation Pathway	0.444	0.0349	#NUM!	JAG1,NFATC1,NFATC3,PIK3C2A,TGFB1,VAV1
C5AR1	G-protein coupled receptor		-0.14	0.0366	CD36,Cd59a,COL1A1,IL1B,TGFB2							Angiopoietin Signaling	0.438	0.0395	#NUM!	BAD,IKBKB,PIK3C2A
SNAI2	transcription regulator		-0.152	0.00353	Acan,BRCA2,BSG,COL1A1,FN1,ID4,KRT18,RUNX2							GDNF Family Ligand-Receptor Interactions	0.438	0.0395	#NUM!	MAP2K4,MAPK3,PIK3C2A
ALDH1A1	enzyme		-0.152	0.00126	ACACA,ACADM,RUNX2,TUBB3							Serotonin Receptor Signaling	0.438	0.0444	#NUM!	ADCY6,PTS
TRIB3	kinase		-0.152	0.0165	HERPUD1,RUNX2,SLC2A1,SQSTM1							D-myo-inositol (1,4,5)-trisphosphate Degradation	0.434	0.0625	#NUM!	INPP5F
HCAR1	G-protein coupled receptor		-0.156	0.000272	BSG,COL1A1,IL1B,NEDD9,TGFB2							TREM1 Signaling	0.429	0.039	#NUM!	IL1B,ITGA5,MAPK3
TCF4	transcription regulator		-0.168	0.00256	ADAMTS9,ANGPTL4,CD9,CDK6,DSTN,FBXO4,FMR1,HMGB2,ID2,IL1B,JAG1,LAMA4,NCBP1,NDUFB4,NEDD9,RIGI,RUNX2,SMAD6,TMEM184B,WDR12							Role of RIG1-like Receptors in Antiviral Innate Immunity	0.426	0.0435	#NUM!	IKBKB,RIGI
ADORA2A	G-protein coupled receptor		-0.181	2.96e-05	ATP1A2,ATP6AP1,COL3A1,DSTN,HBA1/HBA2,HNRNPK,KLC1,NR4A2,PPP1R1B,PPP2R1A,SPARC,SPTBN1,TGFB1,TUBB3							DNA damage-induced 14-3-3σ Signaling	0.426	0.0435	#NUM!	APAF1,BAD
AKT1	kinase		-0.199	0.000761	Acan,ARL6IP1,ATP5MC3,BAD,Ccl9,CD44,COL4A1,EZR,FN1,HMGB2,LDHB,MDH1,NFATC1,NFATC3,PPP1R1B,SLC2A1,SRP14,TGFB2,TIMP1							Apelin Pancreas Signaling Pathway	0.426	0.0435	#NUM!	MAP2K4,PIK3C2A
ATG7	enzyme		-0.242	0.0126	ACACA,CD44,COL1A1,HPRT1,IL1B,SLC2A1,SQSTM1,TGFB1							Role of IL-17F in Allergic Inflammatory Airway Diseases	0.413	0.0426	#NUM!	IL1B,MAPK3
mir-145	microRNA		-0.246	0.0117	CACNA1C,CDK6,COL5A1,NFATC1,SDHA							nNOS Signaling in Neurons	0.413	0.0426	#NUM!	CAMK2A,DLG2
TP73	transcription regulator		-0.267	1.74e-06	ADAM19,ADAM23,ANGPTL4,BCL11B,BMAL1,Ccl9,CDK6,COL18A1,COL1A1,COL5A2,ECM1,FN1,GJA1,HSPB8,ID2,IL1B,ITGA5,JAG1,KCNK1,KIF23,LAMA5,MAP4K4,MMP23B,PNRC1,PRKDC,RELN,RUNX1,SENP1,TGFB1,TGFB2,TIMP1,TTR,VMP1,YWHAB							1D-myo-inositol Hexakisphosphate Biosynthesis II (Mammalian)	0.413	0.0588	#NUM!	INPP5F
SNCA	enzyme		-0.271	0.00635	BCL11B,CCDC80,CD44,CDH13,DNAJB9,ERC2,EZR,IDS,IL1B,KIF2A,LDHB,LMO7,MAP1B,NR4A2,PINK1,RASA4,RCN3,TUBB3,VAT1L,YWHAE,YWHAH							Dermatan Sulfate Biosynthesis (Late Stages)	0.413	0.0426	#NUM!	CHST2,HS6ST2
MEF2C	transcription regulator		-0.277	0.00739	CACNA1C,Ccl9,CCR2,COL11A1,COL1A1,COL3A1,GJA1,MYOC,POSTN,PTH1R,RUNX2							Dermatan Sulfate Degradation (Metazoa)	0.413	0.0588	#NUM!	IDS
TP63	transcription regulator		-0.277	0.000415	ADAMTS9,APAF1,BAD,CDK6,COL11A1,COL4A1,COL4A2,COL5A1,COL6A3,ECM1,ELN,FBN1,FN1,HTRA1,IL1B,JAG1,KCNK1,KIF23,MAP4K4,MED1,MYNN,POSTN,RASL11B,RELN,RUNX1,RUNX2,SLIT2,SMAD6,TGFB1,TGFB2,TOP2A,VMP1							D-myo-inositol (1,3,4)-trisphosphate Biosynthesis	0.413	0.0588	#NUM!	INPP5F
ALKBH1	enzyme		-0.277	7.17e-05	METTL3,MT-CYB,MT-ND2,MT-ND4,RUNX2							IL-3 Signaling	0.411	0.038	#NUM!	BAD,MAPK3,PIK3C2A
KDM4B	enzyme		-0.277	0.00042	LOX,LOXL2,MDH1,PDK2,SDHA							Thyroid Cancer Signaling	0.411	0.038	#NUM!	MAPK3,NTRK3,PIK3C2A
EIF3E	translation regulator		-0.277	0.00685	CD36,CMTM7,COL18A1,COL5A1,EPAS1							Role of MAPK Signaling in Inhibiting the Pathogenesis of Influenza	0.411	0.038	#NUM!	IL1B,MAP2K4,MAPK3
Ngf	group		-0.277	0.05	BAD,NR4A2,TGFB1,TGFB2,TUBB3							Tight Junction Signaling	0.402	0.0335	#NUM!	ARHGEF2,MYLK,MYO10,PPP2R1A,TGFB1,TGFB2
miR-200b-3p (and other miRNAs w/seed AAUACUG)	mature microRNA		-0.283	0.0394	JAG1,KCNK1,KLHL20,LSR							Estrogen-Dependent Breast Cancer Signaling	0.395	0.037	#NUM!	DHRS11,MAPK3,PIK3C2A
ESR1	ligand-dependent nuclear receptor		-0.296	9.01e-12	ABCA4,ABHD2,ACACA,ACE,AKAP1,ANLN,AP4M1,ARHGEF2,ATP1B1,ATP2A3,BMAL1,BRCA2,C1QTNF6,CALML4,CCNH,CDC42BPA,CDK6,CHST2,CIT,CLIC6,COL16A1,COL5A2,CPLX1,DLG2,EEA1,EEF2K,EFNB2,ELN,ENPP2,FMR1,FOLR1,GJA1,GJB2,Gm15807/Hmgn5,HBA1/HBA2,HTRA1,IL1B,IPO7,JAG1,KCNE2,KIF23,KLHL20,MAP1B,MAP2K5,MAP3K12,MTA3,NEDD9,NEK1,NFATC1,NR1D1,NR1D2,NUP160,NUP214,PEF1,PKN2,PPP2R1A,PPP5C,PRPF40A,RAB27A,ROBO1,ROBO2,RUNX2,S100B,SCAMP…							Heparan Sulfate Biosynthesis (Late Stages)	0.395	0.037	#NUM!	CHST2,GLCE,HS6ST2
IRS1	enzyme		-0.304	0.00248	ACACA,ATP2A3,COL3A1,COL4A1,COL4A2,COL6A3,EFNB2,Esrra,GJA1,ID2,LAMA4							Chemokine Signaling	0.395	0.037	#NUM!	CAMK2A,CAMK4,MAPK3
HOXA3	transcription regulator		-0.314	0.0108	EPAS1,HBA1/HBA2,ITGAV,PSTPIP1,RUNX1							Differential Regulation of Cytokine Production in Macrophages and T Helper Cells by IL-17A and IL-17F	0.394	0.0556	#NUM!	IL1B
FOS	transcription regulator		-0.325	5.25e-08	ACACA,ADAM12,APLP2,ARNT,ASAP1,ATF7IP,C3AR1,CD44,COL16A1,COL18A1,COL1A1,EEA1,EPAS1,EZR,FARS2,FBN1,FN1,GBA1,GJA1,HBA1/HBA2,HSPB8,IL1B,KIF2A,LARGE1,LIN9,LOX,MAP4K4,NET1,NFATC1,PCNX1,PTH1R,PTS,RUNX1,SEMA3B,SEMA4D,TBCA,TGFB1,TIMP1,TNFRSF11A,UGCG,XAF1							Superpathway of Geranylgeranyldiphosphate Biosynthesis I (via Mevalonate)	0.394	0.0556	#NUM!	HADHB
PPARD	ligand-dependent nuclear receptor		-0.339	0.0408	ACACA,ANGPTL4,CD36,FN1,GPD1,IL1B,LDHB,MAPK3,NR4A2,Pcp4l1,RUNX2,ST3GAL5,TXN2,YWHAE							FLT3 Signaling in Hematopoietic Progenitor Cells	0.386	0.0366	#NUM!	BAD,MAPK3,PIK3C2A
RXRA	ligand-dependent nuclear receptor		-0.368	0.00025	ABCA4,ACACA,ACADM,Ccl9,CD109,CD36,CDK6,COL1A1,CUL4A,ECM1,EHD3,EPHX1,GPD1,HADHB,IL1B,LSR,MAP1B,NDUFC2,NEDD9,NR1D1,SEMA4D,SLC16A2,TGFB1,TGFB2,VMP1							JAK/STAT Signaling	0.386	0.0366	#NUM!	MAPK3,PIK3C2A,SOCS6
LPL	enzyme		-0.377	0.0257	CD36,IL1B,SLC2A1,TGFB1,TIMP1							BEX2 Signaling Pathway	0.386	0.0366	#NUM!	BAD,MAP2K4,PPP2R1A
NEUROG1	transcription regulator		-0.378	0.00198	C1orf115,COL3A1,EPAS1,FN1,GASK1B,PPIC,SULF1							MYC Mediated Apoptosis Signaling	0.381	0.04	#NUM!	APAF1,IKBKB
MYO6	other		-0.378	0.00775	CDC42BPA,COL5A2,COL6A2,ECM1,ERC1,IPO7,RASA4							Chondroitin Sulfate Biosynthesis (Late Stages)	0.381	0.04	#NUM!	CHST2,HS6ST2
EZH2	transcription regulator		-0.407	0.021	BCL11B,BMP1,CDK6,COL1A1,COL4A1,COL5A1,DAB2IP,EPAS1,EZR,FBN1,GABRA2,KCNK1,NEUROD1,RUNX1,RUNX2,SELENOT,SPARC,SULF1,TGFB1,TGFB2							Amyotrophic Lateral Sclerosis Signaling	0.38	0.0345	#NUM!	APAF1,CACNA1C,GRID2,PIK3C2A
ADAM12	peptidase		-0.426	0.000207	Ccl9,COL11A1,COL4A2,COL5A2,COL6A3,FBN1,LAMA5,S100A1,SVEP1							Role of Tissue Factor in Cancer	0.38	0.0345	#NUM!	IL1B,ITGAV,MAPK3,PIK3C2A
KDM3B	enzyme		-0.447	0.05	ARL6IP1,CIT,EFNB2,FN1,MYLK							Glutaryl-CoA Degradation	0.376	0.0526	#NUM!	HADHB
ADRB2	G-protein coupled receptor		-0.447	0.016	ACACA,ATP1A1,ATP1B1,CCR2,COL1A1							Neuregulin Signaling	0.374	0.0342	#NUM!	BAD,ITGA5,ITGAV,MAPK3
TBX5	transcription regulator		-0.463	0.0225	CACNA1C,Ccl9,COL1A1,COL3A1,GJA1,POSTN							PEDF Signaling	0.371	0.0357	#NUM!	IKBKB,MAPK3,PIK3C2A
IRF5	transcription regulator		-0.485	0.034	COL1A1,COL3A1,COL4A1,RIGI,TGFB1,YWHAE							Virus Entry via Endocytic Pathways	0.367	0.0339	#NUM!	AP4M1,FOLR1,ITGA5,PIK3C2A
PSEN1	peptidase		-0.505	0.000127	ATP1A2,ATP1B1,BSG,C3AR1,CD9,Cox6c,DSTN,DYNLL2,ENPP2,GJA1,HBA1/HBA2,IL1B,Mt3,NNAT,Pcp4l1,PSTPIP1,RELN,S100B,SLC11A2,SQSTM1,TGFB1,TUBA1B,TUBB3,VKORC1L1,YWHAE							Inflammasome pathway	0.36	0.05	#NUM!	IL1B
ASAH1	enzyme		-0.537	0.00454	Acan,ITGA5,NR4A2,RUNX2,TGFB1							Regulation Of The Epithelial Mesenchymal Transition In Development Pathway	0.349	0.0345	#NUM!	DVL3,JAG1,LOX
SRC	kinase		-0.537	0.0259	FN1,GJA1,KRT18,NEUROD1,POSTN,PTH1R,SLC2A1,TNFRSF11A							Neuroprotective Role of THOP1 in Alzheimer's Disease	0.348	0.0331	#NUM!	ACE,HTRA1,HTRA3,YWHAE
MYOCD	transcription regulator		-0.549	0.0427	CACNA1C,COL1A1,COL3A1,FN1,GJA1,MYLK							Histamine Degradation	0.344	0.0476	#NUM!	ALDH4A1
miR-199a-5p (and other miRNAs w/seed CCAGUGU)	mature microRNA		-0.557	0.019	BCAM,COL1A1,COL4A1,FN1,JAG1,NEDD9							Fatty Acid α-oxidation	0.344	0.0476	#NUM!	ALDH4A1
SYVN1	transporter		-0.57	2.98e-06	APLP2,ATP1A1,ATP6AP1,CD44,CSPG4,FOLR1,GANAB,GGCX,IL1B,ITGAV,LDHB,PLD2,PTPRJ,SETX,SLC2A1,SLCO4A1							Role of Cytokines in Mediating Communication between Immune Cells	0.343	0.037	#NUM!	IL1B,TGFB1
IL33	cytokine		-0.574	0.00395	1810037I17Rik/Gm2036,Ccl9,CCR2,CD36,CDK8,COL3A1,Ctla2a/Ctla2b,EPAS1,HBA1/HBA2,ID2,IL1B,ITGA5,JAG1,KLC1,LAMA5,MYLK,NFATC1,SMAD6,ST3GAL5,TGFB1,TIMP1,VMP1							Th1 Pathway	0.342	0.0328	#NUM!	NFATC1,NFATC3,PIK3C2A,VAV1
GDF9	growth factor		-0.577	0.0198	ID2,ITGAV,LOX,SMAD6							LXR/RXR Activation	0.336	0.0325	#NUM!	ACACA,CD36,IL1B,TTR
PTPN6	phosphatase		-0.6	0.043	CD44,CDK6,FN1,IL1B,TIMP1							Ovarian Cancer Signaling	0.333	0.0316	#NUM!	BRCA2,CD44,GJA1,MAPK3,PIK3C2A
CBL	transcription regulator		-0.6	0.000815	COL1A1,FN1,GBA1,IL1B,RUNX2,SQSTM1,VAV1							Phagosome Maturation	0.333	0.0316	#NUM!	ATP6AP1,EEA1,TCIRG1,TUBA1B,TUBB3
SMARCA2	transcription regulator		-0.6	0.0132	CD36,CD44,COL11A1,MPZ,MYLK,RAB27A							Superpathway of D-myo-inositol (1,4,5)-trisphosphate Metabolism	0.33	0.0455	#NUM!	INPP5F
MIF	cytokine		-0.608	0.0227	BAD,C3AR1,CD44,COL1A1,IL1B,SOX6,SQSTM1,TGFB1,TIMP1							Putrescine Degradation III	0.33	0.0455	#NUM!	ALDH4A1
NR0B2	ligand-dependent nuclear receptor		-0.61	0.027	ACACA,ACADM,CD36,COL1A1,IL1B,TGFB1,TIMP1,TNFRSF11A							Unfolded protein response	0.328	0.0333	#NUM!	DNAJB9,DNAJC7,SYVN1
LGALS3	other		-0.61	7.05e-05	ACACA,CCR2,COL3A1,COL4A1,COL5A2,ENPP2,FN1,IL1B,ITGAV,KRT18,LMNB1,TGFB1							FXR/RXR Activation	0.319	0.0317	#NUM!	IL1B,MAP2K4,SLC4A2,TTR
RUNX1	transcription regulator		-0.611	0.00494	CPOX,EPAS1,HBA1/HBA2,ID2,IGF2R,IL1B,ITGAV,PARP1,PCDH7,PPAN,RUNX1,RUNX2,SOX6,ST3GAL5,TIMP1,UGCG							CNTF Signaling	0.317	0.0351	#NUM!	MAPK3,PIK3C2A
HDAC1	transcription regulator		-0.611	0.0172	APAF1,BRCA2,CD44,COL1A1,DAB2IP,FN1,IL1B,MPZ,MTA3,NFATC1,REST,RUNX2,SQSTM1,TOP2A,TUBB3							Differential Regulation of Cytokine Production in Intestinal Epithelial Cells by IL-17A and IL-17F	0.316	0.0435	#NUM!	IL1B
miR-21-5p (and other miRNAs w/seed AGCUUAU)	mature microRNA		-0.612	0.05	APAF1,CDK6,IL1B,JAG1,TGFB2							Pyroptosis Signaling Pathway	0.308	0.0323	#NUM!	GBP4,IL1B,IRF2
EHF	transcription regulator		-0.625	0.0486	ANGPTL4,ARNT,HOPX,JAG1,TGFB1,TIMP1							MSP-RON Signaling Pathway	0.308	0.0345	#NUM!	CCR2,PIK3C2A
WNT4	cytokine		-0.632	0.00421	COL1A1,GJA1,POSTN,RUNX2,SPARC,TGFB1							Actin Nucleation by ARP-WASP Complex	0.308	0.0323	#NUM!	ARPC1A,ITGA5,ITGAV
FBXO32	enzyme		-0.64	0.0279	DNAJB9,HERPUD1,IL1B,RAB27A,SELENOS,SLC33A1							ERBB Signaling	0.308	0.0323	#NUM!	MAP2K4,MAPK3,PIK3C2A
LAMA4	enzyme		-0.645	5.92e-05	COL3A1,COL5A1,COL5A2,COL6A3,FN1,ITGAV,JAG1,LAMA2,LAMA5,MT-ND1,MT-ND2,MYLK							Tumoricidal Function of Hepatic Natural Killer Cells	0.303	0.0417	#NUM!	APAF1
EGR2	transcription regulator		-0.651	0.00623	CAMK4,COL11A1,DLG3,EPN2,FCHSD2,ID2,ID4,IL1B,LAMA2,LMO7,MPZ,PRX,RCN3,ROBO1,S100A1,TBC1D9							Triacylglycerol Degradation	0.3	0.0339	#NUM!	ABHD2,DAGLB
IGFBP5	other		-0.655	0.00518	COL1A1,EFNB2,MPZ,RUNX2							Prolactin Signaling	0.296	0.0316	#NUM!	MAPK3,PIK3C2A,SOCS6
mir-8	microRNA		-0.691	0.00395	ADAM12,CDK6,FN1,IL1B,ITGAV,KCNK1,LOX,LSR,SLC25A3,SQSTM1,SUZ12,TGFB2,YWHAB							Retinoic acid Mediated Apoptosis Signaling	0.292	0.0333	#NUM!	APAF1,PARP1
CLOCK	transcription regulator		-0.707	0.000858	ANGPTL4,COMMD2,DNAJB9,EEF2K,FAAP20,GCC2,GJA1,MYLK,NDUFA3,NR1D1,NR1D2,RNF11,Smim11,ST3GAL5,TMEM222,UHMK1,ZZZ3							PCP (Planar Cell Polarity) Pathway	0.292	0.0333	#NUM!	DVL3,MAP2K4
STEAP3	transporter		-0.707	0.000136	CD44,COL1A1,COL3A1,ITGA5,LOX,NEDD9,TGFB2,TRPV4							CDP-diacylglycerol Biosynthesis I	0.291	0.04	#NUM!	CDS2
XBP1	transcription regulator		-0.709	0.00747	ACACA,COG3,COL4A1,COL4A2,DNAJB9,FN1,GGCX,HERPUD1,RCN3,SPARC,SRPRA,SYVN1,TTR,USO1							Ethanol Degradation IV	0.291	0.04	#NUM!	ALDH4A1
NR1H4	ligand-dependent nuclear receptor		-0.739	0.031	ACACA,COL1A1,COL3A1,COL5A2,FN1,IL1B,LAMA4,NEUROD1,SDHA,SQSTM1,TGFB1,TIMP1							Androgen Signaling	0.281	0.0296	#NUM!	CACNA1C,CCNH,GTF2E2,MAPK3,POLR2F
DSP	other		-0.747	0.00231	COL1A1,COL3A1,GJA1,TGFB1							D-myo-inositol (1,4,5)-Trisphosphate Biosynthesis	0.279	0.0385	#NUM!	PI4K2A
LHX2	transcription regulator		-0.762	0.00518	COL1A1,NEUROD1,ROBO1,ROBO2							Tryptophan Degradation III (Eukaryotic)	0.279	0.0385	#NUM!	HADHB
KLF5	transcription regulator		-0.8	0.00273	ACADM,CD44,EPAS1,IL1B,KRT18,PPP1R1B,RUNX1,SORCS2,SP140							Melanocyte Development and Pigmentation Signaling	0.278	0.0306	#NUM!	ADCY6,MAPK3,PIK3C2A
LEP	growth factor		-0.811	0.00919	ACACA,ACADM,ACE,ANGPTL4,APAF1,BAD,CD36,CDK8,COL1A1,COL3A1,COL4A1,COL6A3,FN1,IL1B,JAG1,MT-CYB,MT-ND1,MT-ND4,RUNX2,SPARC,SULF1,TGFB1,TIMP1,TPRA1							IL-2 Signaling	0.278	0.0323	#NUM!	MAPK3,PIK3C2A
SIRT6	enzyme		-0.815	0.000633	COL1A1,COL3A1,FN1,IGF2R,IL1B,MAPK3,SLC40A1,TGFB1,TGFB2							Thrombopoietin Signaling	0.271	0.0317	#NUM!	MAPK3,PIK3C2A
BMP10	growth factor		-0.817	0.000256	ANGPTL4,COL1A1,COL3A1,ECM1,FN1,ID2,IL1B,NR4A2,SMAD6,TIMP1							Clathrin-mediated Endocytosis Signaling	0.268	0.0288	#NUM!	AP4M1,ARPC1A,HGS,ITGA5,PIK3C2A,RAB11B
SMARCA4	transcription regulator		-0.83	0.00102	ABHD2,ACE,CCR2,CD44,COL1A1,CUL4A,DYNLT3,FCHSD2,FN1,FOLR1,IL1B,ITGA5,ITGAV,KRT18,LOX,LOXL2,MAP1B,MPZ,MT-ND2,MYLK,PDE4B,RAB27A,RUNX2,SEMA3B,SLC2A1,SLC40A1,SMAD6,STAMBPL1,STARD10,TBX15,TGFB1,TGFB2,TTR							Cardiomyocyte Differentiation via BMP Receptors	0.268	0.037	#NUM!	SMAD6
N-cor	group		-0.849	5.42e-05	ACACA,ASAP1,BMAL1,CD36,CDK6,FOLR1,IL1B,NFATC1,REST,SEMA4D,SLC2A1,TBX15							Tryptophan Degradation X (Mammalian, via Tryptamine)	0.268	0.037	#NUM!	ALDH4A1
FAT1	other		-0.857	0.00518	CD44,IL1B,TGFB1,TGFB2							Phosphatidylglycerol Biosynthesis II (Non-plastidic)	0.268	0.037	#NUM!	CDS2
IKZF1	transcription regulator		-0.872	0.0419	ADAM19,CDK6,FN1,KIF23,KMT2A,MYO1B,PPP1R2,PTH1R,RUNX1,SLC2A1,SPPL2A,TBC1D9,WDFY3							Role of PI3K/AKT Signaling in the Pathogenesis of Influenza	0.251	0.0303	#NUM!	MAPK3,PIK3C2A
FASLG	cytokine		-0.882	0.0117	CD44,IL1B,RUNX2,TGFB1,TGFB2							Superpathway of Cholesterol Biosynthesis	0.248	0.0345	#NUM!	HADHB
APP	other		-0.893	1.9e-11	ADAM19,APLP2,ATP1A2,ATP1B1,BAD,BMAL1,BSG,CALML4,CD44,CDK6,COL18A1,Cox6c,CPLX1,CRYL1,Ctla2a/Ctla2b,DSTN,DYNLL2,EEA1,ELN,ENPP2,EPAS1,FN1,FOLR1,GABRA2,GBP4,GSK3A,HBA1/HBA2,HERPUD1,IGF2R,IL1B,KIF2A,KMT2A,LDHB,MAP1B,MT-CYB,MT-ND1,MT-ND2,MT-ND4,Mt3,NEUROD1,NFATC1,NNAT,NR1D1,NR4A2,Pcp4l1,PDE4B,PDK2,PPP2R1A,PRKDC,RELN,REST,RIGI,RUNX2,S100B,SLC11A2,SLIT2,SQSTM1,ST3GAL5,TGFB1,TOP2A,TTR,TUBA1B,TUBB3,VKORC1L…							ERBB4 Signaling	0.239	0.0294	#NUM!	MAPK3,PIK3C2A
KDM8	enzyme		-0.896	0.015	ACACA,ETV1,HERPUD1,HS6ST2,SDHA,SLC2A1							Role of p14/p19ARF in Tumor Suppression	0.238	0.0333	#NUM!	PIK3C2A
Esrra	transcription regulator		-0.896	0.0407	ACADM,ATP1A1,ATP5MC3,Cox7c,EPAS1,PPP1R1B,SLC2A1							Phospholipases	0.233	0.029	#NUM!	PLCL2,PLD2
LIF	cytokine		-0.898	0.00466	ACACA,CD44,CD9,ENPP2,FN1,ID2,IL1B,LARGE1,MT-CYB,MT-ND1,MT-ND2,MT-ND4,OLIG1,TIMP1							Dopamine Degradation	0.221	0.0312	#NUM!	ALDH4A1
PITX2	transcription regulator		-0.905	0.000756	ACAD8,ATP1A1,ATP1B1,ITGAV,ME3,NDUFB3,NDUFB4,NDUFC2,NDUFS2,PPP1R1B,TBX15,TXN2							Methylglyoxal Degradation III	0.221	0.0312	#NUM!	DHRS11
miR-218-5p (and other miRNAs w/seed UGUGCUU)	mature microRNA		-0.911	0.00327	COL1A1,PARP1,PIK3C2A,RUNX2							IL-9 Signaling	0.198	0.0286	#NUM!	PIK3C2A
let-7	microRNA		-0.975	4.05e-05	BRCA2,CD44,CDK6,CDK8,COL1A1,COL3A1,COL4A1,COL5A2,DNAJB9,DZIP1,FN1,HBA1/HBA2,ID2,IL1B,MT-ND4,NAP1L1,PAICS,RRM1,TAB2							Ethanol Degradation II	0.198	0.0286	#NUM!	ALDH4A1
IGF1R	transmembrane receptor		-0.978	9.09e-06	ACADM,ATP5MC3,BAD,CD109,CD36,CETN2,COL18A1,COL1A1,COL3A1,COL4A1,COL4A2,ETV1,GJA1,HTRA1,ID2,IGF2R,IL1B,MT-ND4,NDUFA1,NDUFA3,NDUFB4,RUNX2,SLC16A2,TGFB1							Immunogenic Cell Death Signaling Pathway	0	0.0111	#NUM!	IL1B
GABARAPL1	other		-1	0.0087	CSPG4,FOLR1,IDS,NR1D2							LPS/IL-1 Mediated Inhibition of RXR Function	0	0.0236	#NUM!	ALDH4A1,ALDH6A1,CHST2,HS6ST2,IL1B,MAP2K4
BCOR	transcription regulator		-1	0.00319	CD44,COL18A1,GJB2,NFATC1,PTK7,RIGI							Role of BRCA1 in DNA Damage Response	0	0.0125	#NUM!	BRCA2
TFRC	transporter		-1	4.21e-07	APAF1,ATP5MC3,COL1A1,HERPUD1,ID2,MT-ND2,MT-ND4,NDUFA1,NDUFA3,NDUFB3,NDUFB4,NDUFS2,SDHA,SLC11A2,SLC2A1,TGFB2,UBE2E1							α-Adrenergic Signaling	0	0.0275	#NUM!	ADCY6,CAMK4,MAPK3
GABARAP	transporter		-1	0.00978	CSPG4,FOLR1,IDS,NR1D2							Caveolar-mediated Endocytosis Signaling	0	0.0267	#NUM!	ITGA5,ITGAV
PTGER4	G-protein coupled receptor		-1	0.0115	CD44,CDK6,Ctla2a/Ctla2b,GBP4,HERPUD1,IL1B,PDK2,RIGI,RUNX2,XAF1							FcγRIIB Signaling in B Lymphocytes	0	0.00563	#NUM!	CACNA1C,MAP2K4,PIK3C2A
TOB1	transcription regulator		-1	0.0421	SON,TMED7,UBA6,UBE2T							CCR5 Signaling in Macrophages	0	0.00401	#NUM!	CACNA1C,MAP2K4
NUDT21	other		-1	0.00126	ACACA,COL11A1,COL1A1,SPARC							Calcium-induced T Lymphocyte Apoptosis	0	0.00217	#NUM!	ATP2A3
E2F6	transcription regulator		-1	0.00871	APAF1,EFNA5,GJA1,PCLAF,VKORC1L1,ZNF451							Cytotoxic T Lymphocyte-mediated Apoptosis of Target Cells	0	0.00235	#NUM!	APAF1
KAT2A	enzyme		-1	0.00236	ADAM12,ADAM23,BCL11B,DNAJB9,EFNA5,IPO7,PRKDC,RELN,SULF1,TAF1D							Airway Pathology in Chronic Obstructive Pulmonary Disease	0	0.0254	#NUM!	IL1B,TGFB1,TGFB2
Hbb-b1	transporter		-1	0.00103	CCR2,CD44,Cox6c,FN1,IL1B,NDUFA3,NDUFA6,NDUFB4,SDHA							T Helper Cell Differentiation	0	0.00212	#NUM!	TGFB1
GABARAPL2	other		-1	0.00771	CSPG4,FOLR1,IDS,NR1D2							CCR3 Signaling in Eosinophils	0	0.0224	#NUM!	MAPK3,MYLK,PIK3C2A
STAT5B	transcription regulator		-1.014	0.025	ADGRV1,ARNT,ASAP1,CD248,CD9,CDK6,EIF4A2,GPD1,HYCC1,KRT18,LDHB,NR4A2,Pcp4l1,PCSK5,STAMBPL1,TNFRSF11A,TRIM24							IL-15 Signaling	0	0.00379	#NUM!	MAPK3,PIK3C2A
PKD1	ion channel		-1.026	0.000723	ADCY6,ATP1A1,ATP1B1,CDC42BPA,KRT18,LOX,MAP3K12,NEDD9,PCDH7,PDE4B,PPRC1,RUNX2,SOX6,SYNE1,TTR							Mechanisms of Viral Exit from Host Cells	0	0.0244	#NUM!	LMNB1
OVOL2	transcription regulator		-1.046	0.00827	ARHGAP20,ARHGEF2,EFNA5,EFNB2,SLC2A1							Relaxin Signaling	0	0.0258	#NUM!	ADCY6,MAPK3,PDE4B,PIK3C2A
PKP2	other		-1.057	0.000103	COL3A1,FN1,GJA1,TGFB1							Cell Cycle Regulation by BTG Family Proteins	0	0.0263	#NUM!	PPP2R1A
PTGS1	enzyme		-1.067	0.00753	GJA1,IL1B,JCHAIN,YWHAB,YWHAQ							Maturity Onset Diabetes of Young (MODY) Signaling	0	0.0253	#NUM!	CACNA1C,NEUROD1
NAMPT	cytokine		-1.076	0.0255	ALDH6A1,Cox6c,FN1,NDUFB3,NDUFC2,TGFB1,TGFB2							Role of CHK Proteins in Cell Cycle Checkpoint Control	0	0.0172	#NUM!	PPP2R1A
AR	ligand-dependent nuclear receptor		-1.094	0.0051	Akap17b,ATP6AP1,CACNA1C,CAMK2A,CIT,COL3A1,DAB2IP,DMWD,DNAJB9,EHD3,EPAS1,EPHX1,ETV1,GJA1,GLE1,GPD1,HOPX,HS6ST2,LAMA5,Mt3,MYO1B,NAP1L1,NFATC1,Pcp4l1,RIGI,SDHA,SLC4A5,STARD10,SYNE1,TGFB1,TGFB2,TUBB3,USP3							ATM Signaling	0	0.02	#NUM!	MAP2K4,PPP2R1A
GDF2	growth factor		-1.117	7.19e-08	ATP1A1,COL1A1,COL9A3,EFNB2,ENPP2,HSPB8,HTRA1,HTRA3,ID2,JAG1,POSTN,RASL11B,SEMA3B,SLC40A1,SMAD6,TUBB3,VAT1L,YWHAH							Antiproliferative Role of Somatostatin Receptor 2	0	0.026	#NUM!	MAPK3,PIK3C2A
ZFP36	transcription regulator		-1.133	0.0465	CD36,COL3A1,IL1B,PNRC1,SOX6,TOP2A							Role of NANOG in Mammalian Embryonic Stem Cell Pluripotency	0	0.0242	#NUM!	BMP1,MAPK3,PIK3C2A
LIPE	enzyme		-1.134	1.69e-05	ACADM,BMAL1,CD36,COL1A1,GJA1,ID2,IL1B,MED1,NET1,POSTN,RUNX2,ST3GAL5,SUCLA2,TGFB1,TGFB2							Prostate Cancer Signaling	0	0.0263	#NUM!	BAD,MAPK3,PIK3C2A
MMP3	peptidase		-1.134	0.0267	AQR,DHX8,IL1B,NCBP2,PNN,RBM14,SQSTM1							Basal Cell Carcinoma Signaling	0	0.0278	#NUM!	BMP1,DVL3
NFE2L2	transcription regulator		-1.145	4.94e-05	ACE,ATP1A1,CD36,COL1A1,COL3A1,COL4A1,COL4A2,DSTN,ELN,EPAS1,EPHX1,FN1,GABRA2,GBE1,HERPUD1,HPRT1,IGF2R,IL1B,NEUROD1,NFE2L1,PSMA4,PSMB1,PSMD13,RELN,SLC16A2,SLC2A1,Slc35a2,SQSTM1,TGFB1,TGFB2,TTR,USO1							Primary Immunodeficiency Signaling	0	0.0169	#NUM!	JCHAIN
miR-128-3p (and other miRNAs w/seed CACAGUG)	mature microRNA		-1.154	0.00518	HYCC1,KMT2A,NTRK3,RELN							Allograft Rejection Signaling	0	0.00205	#NUM!	JCHAIN
HDAC5	transcription regulator		-1.172	0.0324	ACADM,MPZ,NDUFA1,PRX,RUNX2,TUBB3							Autoimmune Thyroid Disease Signaling	0	0.00218	#NUM!	JCHAIN
miR-182-5p (and other miRNAs w/seed UUGGCAA)	mature microRNA		-1.172	0.0327	ADCY6,CDK6,FN1,RIGI,XAF1							Bladder Cancer Signaling	0	0.0172	#NUM!	MAPK3,MMP23B
ETS1	transcription regulator		-1.173	0.00582	ATP2A3,CD44,CDK6,FN1,GSK3A,HSPB8,ID2,LAMA5,PARP1,RUNX1,RUNX2,SCAMP1,SYVN1,TGFB2							Graft-versus-Host Disease Signaling	0	0.00224	#NUM!	IL1B
A2M	transporter		-1.176	0.0344	BAD,IL1B,SLC2A1,SLC40A1							G Beta Gamma Signaling	0	0.0155	#NUM!	CACNA1C,MAPK3
BMP4	growth factor		-1.189	0.0151	Ccl9,EIF4A2,GJA1,HOPX,HTRA1,ID2,POSTN,RUNX2,SLC40A1,SMAD6,SPARC,SULF1,TBX15							G Protein Signaling Mediated by Tubby	0	0.00427	#NUM!	TTC21B,VAV1
NOSTRIN	transcription regulator		-1.192	0.0109	ACE,COL18A1,FN1,ITGA5							Communication between Innate and Adaptive Immune Cells	0	0.00322	#NUM!	Ccl9,IL1B,JCHAIN
HNF4A	transcription regulator		-1.201	0.000177	ACAD8,ARMT1,BAD,BOLA1,CALML4,CCNH,CD36,CDK8,CDKAL1,CETN2,CHCHD2,CTDSPL2,DHX8,DLST,DNAJB9,DPAGT1,DPH5,EED,EHD3,EIF4ENIF1,EPHX1,GBE1,GGCX,GHITM,GJB2,GLCE,HADHB,HMGB2,HNRNPC,HPS5,ITGA5,ITGAV,KLHL20,KRT18,LSR,MAP2K5,MDH1,Mt3,NCBP1,NCBP2,NDUFA1,NDUFA3,NDUFB3,NEDD8,NFE2L1,NME7,NOSIP,NR1D1,PDK2,PEF1,PINK1,PKN2,PLD2,POLR1B,POLR3F,PPP5C,PRRC2A,PSMB1,PTK7,RAB2A,RBM15,RRM1,RTCB,SDR39U1,SENP1,SH3BGRL2,SKIC3,…							Crosstalk between Dendritic Cells and Natural Killer Cells	0	0.011	#NUM!	CAMK2A
IFNGR1	transmembrane receptor		-1.219	0.0494	COL1A1,COL3A1,FN1,IL1B,LDHB,NDUFA3,RNF7,SYVN1,TBL1XR1							Systemic Lupus Erythematosus Signaling	0	0.0122	#NUM!	CAMK4,HNRNPC,IL1B,JCHAIN,MAPK3,NFATC1,NFATC3,PIK3C2A,PRPF18,PRPF3,PRPF40A,SNRNP40,SNRPD1
CAT	enzyme		-1.231	0.0212	CD36,COL1A1,FN1,TIMP1,XAF1							EIF2 Signaling	0	0.0176	#NUM!	EIF2AK4,EIF4A2,MAPK3,PIK3C2A
PPARGC1B	transcription regulator		-1.231	0.0476	ACACA,ACADM,MT-ND1,MT-ND2,RUNX2							Hereditary Breast Cancer Signaling	0	0.0282	#NUM!	BRCA2,CDK6,PIK3C2A,POLR2F
SRF	transcription regulator		-1.238	0.049	ABCA4,ARHGAP20,DSTN,ETV1,EZR,HEATR5B,MAP4K4,MYLK,MYO1B,NET1,NOPCHAP1,NR4A2,OSCP1,Pcp4l1,SLC2A1,SOSTDC1							Altered T Cell and B Cell Signaling in Rheumatoid Arthritis	0	0.00213	#NUM!	IL1B,TGFB1
FBN1	other		-1.253	0.00042	COL3A1,COL4A2,COL6A3,FBN1,RUNX2							Glioblastoma Multiforme Signaling	0	0.0234	#NUM!	CDK6,MAPK3,PIK3C2A,PLCL2
NR3C1	ligand-dependent nuclear receptor		-1.283	0.000733	ABHD2,ANGPTL4,ATP1B1,ATP6AP1,BCOR,CCR2,COL1A1,COL3A1,COL5A1,COL6A2,CUL4A,DYNLL2,FN1,HERPUD1,IKBKB,IL1B,ITGAV,LOX,MAEA,MAP4K3,MAPK3,MYOC,NFATC1,PDE4B,PRPF40A,RNF11,RUNX2,SON,STK39,TGFB1,TIMP1,TM2D3,UGCG,WDR12,WDR6,YWHAE,YWHAH							Role of WNT/GSK-3β Signaling in the Pathogenesis of Influenza	0	0.0128	#NUM!	DVL3
TAF4	transcription regulator		-1.285	0.0165	COL6A3,GJB2,HOPX,ID2,MAP4K4,RUNX1,TGFB1							Role of MAPK Signaling in the Pathogenesis of Influenza	0	0.0238	#NUM!	MAP2K4,MAPK3
HNF1B	transcription regulator		-1.296	0.00222	CCDC80,CD44,COL5A1,COL5A2,FN1,ID4,JAG1,SPARC,SULF1,TTR							Role of Hypercytokinemia/hyperchemokinemia in the Pathogenesis of Influenza	0	0.0233	#NUM!	IL1B,RIGI
AHR	ligand-dependent nuclear receptor		-1.332	1.72e-07	ACACA,ADAM19,APAF1,ARNT,ATP1B1,CD36,CHST2,COL11A1,COL16A1,COL1A1,COL3A1,COL4A1,COL4A2,COL5A1,COL5A2,COL6A2,COL6A3,COL9A3,ELN,FBN1,FN1,GHITM,IL1B,ITGA5,JAG1,LAMA5,MPZ,MT-CYB,MT-ND4,NEDD9,Pcp4l1,PDE4B,PI4K2A,SLC2A1,TGFB1,TGFB2,UGCG							Antiproliferative Role of TOB in T Cell Signaling	0	0.00704	#NUM!	SKP1,TGFB1,TGFB2
mir-17	microRNA		-1.342	0.0165	BCL11B,CD36,COL11A1,FN1,PSMD13,RUNX1,TAX1BP1							OX40 Signaling Pathway	0	0.00209	#NUM!	MAP2K4
MED13	transcription regulator		-1.342	0.00905	ACACA,CD36,ELN,GPD1,NR4A2							MIF-mediated Glucocorticoid Regulation	0	0.0278	#NUM!	MAPK3
TWNK	enzyme		-1.342	0.00034	MT-CYB,MT-ND1,MT-ND2,MT-ND4,SQSTM1							Telomerase Signaling	0	0.0278	#NUM!	MAPK3,PIK3C2A,PPP2R1A
SMAD7	transcription regulator		-1.359	0.00373	Acan,COL1A1,COL3A1,COL6A3,FN1,ID2,IL1B,NET1,TGFB1,TGFB2,TIMP1							Hematopoiesis from Pluripotent Stem Cells	0	0.00225	#NUM!	JCHAIN
LMNA	other		-1.387	3.2e-06	CAMK2A,COG3,COL11A1,COL1A1,COL3A1,ELN,FN1,GJA1,HTRA3,IGF2R,KRT18,LMNB1,MT-ND1,NUFIP2,PCDH7,PHF1,PLD2,SDHA,SELENOS,SLC33A1,TCIRG1,TGFB1,TIMM23,TUBB3							eNOS Signaling	0	0.0192	#NUM!	ADCY6,NOSIP,PIK3C2A
NRF1	transcription regulator		-1.406	0.00355	ATP1A1,ATP1B1,Cox6c,Cox7c,FMR1,PPRC1,SDHA							iNOS Signaling	0	0.0213	#NUM!	IKBKB
MACROH2A1	other		-1.408	0.0251	BRCA2,CD36,FN1,PARP1,SLC2A1,SPARC							nNOS Signaling in Skeletal Muscle Cells	0	0.0208	#NUM!	CACNA1C
MIR124	group		-1.412	0.0149	CDK6,IL1B,JAG1,REST							VEGF Family Ligand-Receptor Interactions	0	0.0238	#NUM!	MAPK3,PIK3C2A
mir-1	microRNA		-1.414	0.0161	ADAM12,EML4,FN1,GJA1,IL1B,KIF2A,MYLK,SULF1							Thyroid Hormone Metabolism II (via Conjugation and/or Degradation)	0	0.025	#NUM!	LARGE1
miR-450a-5p (and other miRNAs w/seed UUUGCGA)	mature microRNA		-1.414	4.69e-06	COL3A1,COL5A2,HNRNPK,ITGA5,ITGAV,JAG1,TGFB1,TGFB2							Nicotine Degradation III	0	0.0172	#NUM!	LARGE1
GRIN3A	ion channel		-1.414	0.0133	ADAM19,APAF1,DYNLT3,ETV1,PDE4B,ROBO2,SLC4A10,ZNF25							Pyrimidine Ribonucleotides De Novo Biosynthesis	0	0.0244	#NUM!	NME7
MYC	transcription regulator		-1.424	0.000914	ACACA,ACADM,AKAP1,ANGPTL4,ARL6IP1,B4GALT7,BCOR,BMAL1,CD44,CD9,CDK6,CIAO2A,COL1A1,COL3A1,COL4A1,COL4A2,COL5A1,COL5A2,COL6A3,Crip2,CSPG4,ECM1,EED,EZR,FBN1,FN1,GBP4,GJA1,HADHB,ID2,IPO7,JAG1,LDHB,LOX,MAPK3,MYO1B,NAP1L1,NFATC3,OLIG1,PAICS,PARP1,POLR1B,SCAMP1,SLC2A1,SNRPD1,SOX6,SPARC,SUCLA2,SUZ12,TAF1D,TGFB1,TGFB2,TIMM23,TIMP1,VDAC2,VMP1,YRDC							tRNA Splicing	0	0.0217	#NUM!	PDE4B
HBEGF	growth factor		-1.432	0.0226	ANGPTL4,ELN,GJA1,IL1B,REST							Melatonin Degradation I	0	0.0161	#NUM!	LARGE1
JAK2	kinase		-1.451	0.0294	ACE,Ccl9,CD36,ENPP2,FN1,IL1B,ITGA5,JCHAIN,MYL12A							Estrogen Biosynthesis	0	0.0222	#NUM!	DHRS11
PIK3R1	kinase		-1.455	0.000689	ATP1A1,CD36,CD44,DNAJB9,IL1B,NFE2L1,SLC2A1,TGFB1,TGFB2							Nicotine Degradation II	0	0.0152	#NUM!	LARGE1
GCG	other		-1.475	0.0112	ACADM,ELN,FN1,NEUROD1,NR4A2,PPP1R1B,RBM14,SLC2A1,TGFB1							Serotonin Degradation	0	0.0282	#NUM!	ALDH4A1,LARGE1
FGF21	growth factor		-1.489	0.0213	ACACA,ACADM,COL1A1,COL3A1,SLC2A1,TGFB1							Retinol Biosynthesis	0	0.0213	#NUM!	DAGLB
PGR	ligand-dependent nuclear receptor		-1.499	1.33e-12	ACE,ADAM19,ARNT,ATP1B1,BMP1,BRCA2,CD36,CD44,CDC42BPA,CDH13,COL1A1,COL5A1,COL5A2,COL6A2,COL6A3,COL9A3,ELN,EPAS1,EZR,FBN1,FN1,HBA1/HBA2,HSPB11,KCNK1,KRT18,LAMA4,LOX,LOXL2,MPZ,MYO10,NEDD9,NET1,NQO2,PGRMC1,PLCL2,POLE,POSTN,ROBO1,RUNX1,SDK2,SLIT2,TGFB1,TGFB2,UGCG,XAF1							Pyrimidine Ribonucleotides Interconversion	0	0.0263	#NUM!	NME7
Mek	group		-1.501	0.0154	APLP2,BCAM,CD36,EPAS1,ETV1,GXYLT2,ID2,IL1B,LMBRD1,RIGI,RUNX1,SEMA4D,SLC2A1,SLCO4A1,TOP2A,TSPAN3,XAF1							Superpathway of Melatonin Degradation	0	0.0149	#NUM!	LARGE1
ITGB1	transmembrane receptor		-1.51	0.00194	ADAM19,BMP1,COL1A1,COL5A2,FN1,IL1B,ITGA5,ITGAV,LOX,RELN,ROBO1,TGFB1							Stearate Biosynthesis I (Animals)	0	0.0143	#NUM!	DHRS11
let-7a-5p (and other miRNAs w/seed GAGGUAG)	mature microRNA		-1.513	3.73e-05	BSG,CDK6,CDKAL1,CIAO2A,COL1A1,COL3A1,COL4A1,COL4A2,COL5A1,COL5A2,FN1,HBA1/HBA2,LOXL2,PGRMC1,PRRC2A,SPARC,TUSC2							Noradrenaline and Adrenaline Degradation	0	0.027	#NUM!	ALDH4A1
SFTPA1	transporter		-1.52	0.00144	ANGPTL4,COL1A1,ECM1,HBA1/HBA2,IL1B,LOX,MAP1B,TGFB1							Acetone Degradation I (to Methylglyoxal)	0	0.0233	#NUM!	DHRS11
Mir200	group		-1.551	0.00034	COL1A1,COL3A1,LOX,LOXL2,SUZ12							Oxidative Ethanol Degradation III	0	0.0175	#NUM!	ALDH4A1
WT1	transcription regulator		-1.555	0.0302	APLP2,COL4A1,CSPG4,CUL4A,ETFA,EZR,IL1B,NQO2,NR4A2,RALGPS2,SLC2A1,SQSTM1,TGFB1							Gαi Signaling	0	0.0143	#NUM!	ADCY6,MAPK3
PSMB11	peptidase		-1.589	0.000581	COL1A1,COL3A1,COL5A1,COL6A2,MT-ND1,MT-ND2,NR4A2,ROBO2,TGFB2,TNFRSF11A,VAV1							Gαs Signaling	0	0.0238	#NUM!	ADCY6,MAPK3,PTH1R
ABCB4	transporter		-1.599	7.93e-05	COL1A1,COL4A1,FN1,MAP2K4,SPARC,TGFB1,TGFB2,TIMP1							Granulocyte Adhesion and Diapedesis	0	0.0265	#NUM!	Ccl9,CCR2,EZR,IL1B,MMP23B
BDNF	growth factor		-1.631	0.0256	CAMK2A,CD36,CSPG4,IL1B,KIF21B,KLC1,MAP1B,PPP1R1B,RELN,SH3BGRL2,SOSTDC1,SPARC,TGFB2,TM9SF2,TUBB3,USO1							Sperm Motility	0	0.0272	#NUM!	FES,MAP2K4,MAP2K5,NTRK3,PDE4B,PLCL2,PTK7
PPIF	enzyme		-1.633	0.0465	AQR,Ccl9,CCR2,FEZ1,H2BC10,SLCO4A1							Amyloid Processing	0	0.0196	#NUM!	MAPK3
FBXW7	enzyme		-1.664	0.00775	CD36,COL1A1,DLST,MT-CYB,MT-ND1,MT-ND4,TGFB1							FGF Signaling	0	0.0233	#NUM!	MAPK3,PIK3C2A
TFAP2C	transcription regulator		-1.664	0.0202	ANLN,Ccl9,CD44,JAG1,SEMA3B,TIMP1							GABA Receptor Signaling	0	0.0227	#NUM!	ADCY6,CACNA1C,GABRA2
TEAD1	transcription regulator		-1.682	1.73e-08	ACADM,ATP5MC3,CDK6,COL3A1,COL5A2,Cox6c,Cox7c,ETFA,GSK3A,HADHB,NDUFA1,NDUFA3,NDUFA6,NDUFB3,NDUFB4,NDUFC2,NDUFS2,POSTN,SDHA,SULF1							Phototransduction Pathway	0	0.0185	#NUM!	SAG
RUNX3	transcription regulator		-1.698	7.14e-05	COL4A1,FBN1,IL1B,JAG1,LOX,PCDH7,RUNX1,SLIT2,ST3GAL5,SVEP1,TGFB1,TGFB2,UGCG							Glutamate Receptor Signaling	0	0.0152	#NUM!	GRID2
miR-9-5p (and other miRNAs w/seed CUUUGGU)	mature microRNA		-1.698	0.0141	CD44,COL1A1,FN1,NTRK3,REST,SDHA							Notch Signaling	0	0.0263	#NUM!	JAG1
FFAR3	G-protein coupled receptor		-1.706	0.000533	ADGRV1,ARHGEF2,CACNA1C,CD36,ENPP2,IL1B,LOXL2,RELN,VAT1L							GPCR-Mediated Integration of Enteroendocrine Signaling Exemplified by an L Cell	0	0.0267	#NUM!	ADCY6,PLCL2
SFRP1	transmembrane receptor		-1.709	0.00384	ACACA,COL1A1,FN1,KRT18,RUNX2,TGFB2							GPCR-Mediated Nutrient Sensing in Enteroendocrine Cells	0	0.0254	#NUM!	ADCY6,CACNA1C,PLCL2
NPR1	enzyme		-1.72	8.08e-06	ACE,COL1A1,COL3A1,FN1,GBA1,NFATC3,TGFB1							Macropinocytosis Signaling	0	0.0263	#NUM!	ITGA5,PIK3C2A
SALL4	transcription regulator		-1.732	0.000329	ANGPTL4,ATP1B1,CAMK2A,CD44,EFNB2,FN1,ID2,IL1B,ITGAV,LOXL2,MAPK3,NFATC1,PPP2R1A,SYNE1							PD-1, PD-L1 cancer immunotherapy pathway	0	0.028	#NUM!	PIK3C2A,TGFB1,TGFB2
IL7	cytokine		-1.755	0.221	BAD,CDK6,COL1A1,FN1,RUNX2,SLC2A1							Cancer Drug Resistance By Drug Efflux	0	0.0172	#NUM!	MAPK3
INSR	kinase		-1.803	4.52e-06	ACADM,ALDH6A1,ARHGEF2,ATP1A1,ATP1B1,ATP2A3,ATP5MC3,CD36,COL6A3,Esrra,ETFA,ETV1,Foxn3,GANAB,GJA1,GMCL1,GSK3A,HADHB,IGF2R,IL1B,ITGA5,MED1,NDUFA1,NDUFA3,NDUFB4,PDE4B,REST,RRM1,SLC25A3,SLC2A1,SUCLA2,TGFB1,TRIM33,TTR,TUBB3,YEATS4							Sumoylation Pathway	0	0.0194	#NUM!	MAP2K4,SENP1
KRAS	enzyme		-1.806	3e-07	APLP2,ARHGEF2,ATP1B1,BCAM,BSG,CCDC80,CD44,COL1A1,COL3A1,COL4A1,COL5A1,CPOX,ELN,ETV1,FBN1,FES,FN1,GBA1,GJA1,GXYLT2,H2BC10,HADHB,HEXIM1,HOPX,IKBKB,IL1B,IRF2,ITM2A,LAMA2,LAMA4,LAMA5,LMNB1,LMO7,LOX,MAPK3,MT-ND1,MT-ND4,MYLK,PCDH7,PDE4B,PPP2R1A,PSTPIP1,RAB27A,REST,SEMA4D,SLC2A1,SLCO4A1,SPARC,SQSTM1,SULF1,TGFB1,TOP2A,VAV1,VMP1							Th17 Activation Pathway	0	0.00826	#NUM!	IL1B,NFATC1,NFATC3,RUNX1
RABGEF1	enzyme		-1.89	0.000458	AP4M1,Cox7c,GBA1,MT-ND4,SAG,SLC11A2,TCIRG1							SPINK1 Pancreatic Cancer Pathway	0	0.0167	#NUM!	TGFB1
Fus	transcription regulator		-1.912	4.06e-07	APLP2,ATP1A1,ATP1B1,COL4A2,DNAJC7,H2BC10,MAPK3,PMM2,PNN,SLC22A17,SLC2A1,UHMK1							Apelin Adipocyte Signaling Pathway	0	0.0217	#NUM!	ADCY6,MAPK3
Immunoglobulin	complex		-1.919	4.29e-07	ACACA,ADAM19,ADAM23,ADCY6,ATP5MC3,BAD,BSG,C3AR1,Ccl9,CCR2,CD44,CD9,CDK6,CHST2,COL1A1,COL3A1,COL4A1,COL4A2,COL5A2,COL6A2,COL6A3,CUL4A,DLST,ELN,FAIM,FBN1,FN1,Foxn3,GBE1,GSK3A,HNRNPK,IFT80,IL1B,JCHAIN,LOX,MDH1,NDUFA1,NDUFA3,NDUFA6,NDUFB3,NDUFB4,NFATC1,PIK3C2A,POSTN,RIGI,RUNX2,SLC11A2,SLC2A1,SLC33A1,Slc35a2,SLC9B2,SQSTM1,STK39,SUCLA2,TGFB1,TIMP1,TNFRSF11A,XAF1							White Adipose Tissue Browning Pathway	0	0.0217	#NUM!	ADCY6,CACNA1C,LDHB
THRB	ligand-dependent nuclear receptor		-1.953	0.447	ACACA,CDK6,H2BC10,HEXIM1,IL1B,MAPK3,RUNX2,TGFB1,YWHAE							Kinetochore Metaphase Signaling Pathway	0	0.018	#NUM!	CDC26,CENPT
miR-103-3p (and other miRNAs w/seed GCAGCAU)	mature microRNA		-1.958	0.00518	ARNT,CACNA1C,CDK6,COL1A1							MSP-RON Signaling In Macrophages Pathway	0	0.0252	#NUM!	IKBKB,MAPK3,PIK3C2A
NPPB	other		-1.969	0.00192	COL1A1,COL3A1,FN1,IL1B,TGFB1							Complement System	0	0.027	#NUM!	C3AR1
ALKBH7	other		-1.98	0.000232	MT-CYB,MT-ND1,MT-ND2,MT-ND4
miR-199a-3p (and other miRNAs w/seed CAGUAGU)	mature microRNA		-1.982	0.00276	CD44,FN1,RUNX1,SUZ12
THRA	ligand-dependent nuclear receptor		-1.982	0.102	ACACA,ANGPTL4,CAMK4,CD44,Esrra,IL1B,SQSTM1,TGFB1
CDKN2A	transcription regulator		-1.995	0.0462	APAF1,BCL11B,Ccl9,COL1A1,EED,EHD3,Esrra,FN1,HMGB2,IL1B,ITGAV,KCNK1,LIN9,RAB27A,RRM1,SUZ12
SAV1	other	Inhibited	-2	0.00384	COL1A1,COL3A1,COL4A1,FN1
ALDH1A2	enzyme	Inhibited	-2	0.0109	CD44,COL3A1,SPARC,TIMP1
RAG2	enzyme	Inhibited	-2	0.337	COL6A2,EPAS1,IL1B,PPP1R16A
PRKG1	kinase	Inhibited	-2	0.0109	COL1A1,COL3A1,FN1,TGFB1
LONP1	peptidase	Inhibited	-2	0.0225	MT-CYB,MT-ND1,MT-ND2,MT-ND4,TIMM23,VDAC2
TRIM24	transcription regulator	Inhibited	-2	0.381	FBN1,GBP4,PCLAF,RIGI
DAP3	other	Inhibited	-2	0.000328	MT-CYB,MT-ND1,MT-ND2,MT-ND4
miR-30c-5p (and other miRNAs w/seed GUAAACA)	mature microRNA	Inhibited	-2.067	4.5e-05	COL1A1,COL4A1,COL4A2,COL5A1,COL5A2,LOXL2,MAP4K4,MYO10,NEUROD1,NUFIP2,PRPF40A,RUNX2,SLC4A10,SPARC,TMED7
PTEN	phosphatase	Inhibited	-2.099	1.25e-07	ACACA,ADAMTS9,AKAP1,BMP1,CD44,CDK10,CDK6,COL16A1,COL18A1,COL1A1,COL3A1,COL4A1,COL4A2,COL5A1,COL5A2,COL9A3,CUL4A,DHRS11,EED,EFNB2,EPAS1,Esrra,FES,FN1,HADHB,ID4,IL1B,JAG1,LDHB,LOXL2,MDH1,MMP23B,MT-CYB,MT-ND1,NDUFB3,NDUFB4,NFATC1,NR4A2,PARP1,PINK1,PRMT2,RRM1,RUNX1,SDHA,SMAD6,SPARC,SUCLA2,TGFB1
APOE	transporter	Inhibited	-2.1	0.00202	ACADM,ANGPTL4,ATXN3,BCAM,C3AR1,CD36,CD44,COL18A1,COL1A1,ECM1,EPN2,HERPUD1,IL1B,ITGA5,LARGE1,MYO1B,NQO2,RELN,TCIRG1,TGFB1,TIMP1
miR-338-3p (miRNAs w/seed CCAGCAU)	mature microRNA	Inhibited	-2.121	5.84e-06	COL1A1,COL4A1,COL4A2,COL5A1,COL5A2,LOXL2,NEUROD1,SPARC
LDHA	enzyme	Inhibited	-2.121	9.12e-05	COL4A1,COL4A2,COL6A3,FN1,IL1B,LAMA4,LAMA5,RELN
STK11	kinase	Inhibited	-2.123	0.00033	ACE,ASTN1,ATP5MC3,COL3A1,Cox7c,FN1,KCNA2,Mt3,NDUFA3,NDUFC2,NEDD9,NET1,NR1D1,NR4A2,POLR2F,PPP1R2,RRM1,STARD10,TOP2A,UQCR10
AMPK	complex	Inhibited	-2.137	0.00185	ACACA,ACE,Esrra,GJA1,LDHB,MT-CYB,MT-ND1,RUNX2,SDHA,SLC2A1
CDH1	other	Inhibited	-2.19	0.0942	CD44,CDK6,FN1,KRT18,TGFB1
mir-10	microRNA	Inhibited	-2.208	0.204	APAF1,CD36,CD44,GJA1,SYVN1
MYCN	transcription regulator	Inhibited	-2.211	2.14e-05	ABCD4,ADAM12,ADAM23,BCL11B,CCNH,COL18A1,COL1A1,COL4A1,COL5A2,EED,EFNA5,FBN1,FN1,ID2,MYL12A,OLIG1,RELN,RNF11,SLC2A1,SPARC,SULF1,SUZ12,TUBA1B,USP3
CLUH	translation regulator	Inhibited	-2.216	0.0212	ACAD8,MRPL1,MRPL13,SUCLA2,TIMMDC1
HDAC4	transcription regulator	Inhibited	-2.224	0.00248	ANGPTL4,CACNA1C,CAMK2A,DLG2,KLHL2,MPZ,NR4A2,Pcp4l1,PRX,RUNX2,SLC2A1
CAB39L	kinase	Inhibited	-2.236	0.00362	ATP5MC3,NDUFA1,NDUFA3,NDUFB3,UQCR10
HBA1/HBA2	transporter	Inhibited	-2.236	0.00685	Cox6c,NDUFA3,NDUFA6,NDUFB4,SDHA
ERN1	kinase	Inhibited	-2.271	0.00321	ACACA,DNAJB9,FN1,IKBKB,IL1B,PRKDC,SELENOS,SPARC,SRPRA,SYVN1,USO1
CR1L	transmembrane receptor	Inhibited	-2.353	1.17e-08	COL18A1,COL1A1,COL3A1,COL4A1,COL4A2,COL5A1,COL6A3,FBN1,IL1B,TGFB1
COL5A1	other	Inhibited	-2.412	4.69e-06	Acan,COL11A1,COL5A2,FBN1,FN1,ITGAV,LOX,LOXL2
EIF2AK3	kinase	Inhibited	-2.414	0.00321	APAF1,BMAL1,CPOX,CYB5R1,DNAJB9,HERPUD1,IL1B,Slc35a2,SQSTM1,SYVN1,USO1
DDIT3	transcription regulator	Inhibited	-2.433	0.067	CCDC80,FN1,IL1B,JAG1,LOX,SIPA1L3,TGFB2
CCN5	growth factor	Inhibited	-2.449	0.00319	CD44,FN1,ITGA5,KRT18,SPARC,TGFB1
FAS	transmembrane receptor	Inhibited	-2.477	2.16e-08	BAD,CD44,COL18A1,COL1A1,COL3A1,COL4A1,COL4A2,COL5A1,COL6A3,FBN1,FES,HPS5,IL1B,ITGAV,JAG1,MAP2K4,MAP2K5,MAP4K4,MPZL1,NR4A2,PINK1,PKN2,PLCL2,PLD2,PRKDC,PSTPIP1,RUNX2,SPTBN1,STAMBP,TGFB1,TSPAN3,UGCG
DKK1	growth factor	Inhibited	-2.619	0.00414	CD44,COL1A1,DPAGT1,DVL3,KRT18,RUNX2,SPARC
MTOR	kinase	Inhibited	-2.63	9.83e-05	ACACA,ACADM,ARNT,CAB39L,EPAS1,ETFA,FN1,HADHB,HBA1/HBA2,IL1B,LDHB,MDH1,NDUFA6,Otub1,PDK2,PGRMC1,PLD2,PRX,PTH1R,RAB11B,RUNX2,SLC2A1,SQSTM1,UBE2B
miR-335-3p (miRNAs w/seed UUUUCAU)	mature microRNA	Inhibited	-2.646	8.08e-06	COL1A1,COL4A1,COL4A2,COL5A1,COL5A2,LOXL2,SPARC
NUPR1	transcription regulator	Inhibited	-2.668	0.26	CEP97,COL1A1,COL3A1,ETV1,FCF1,FCHSD2,ISCA1,KIF23,LMNB1,NR1D1,NR1D2,PARP1,PTPRJ,RAB29,RBM14,SLC2A1,ZSWIM6
RB1	transcription regulator	Inhibited	-2.685	1.36e-08	APAF1,ATP1A1,ATP1B1,CCNL1,CD44,CERT1,COL4A1,COL4A2,COL5A1,DLST,EED,EHD3,Esrra,EZR,FN1,GHITM,HMGB2,ID2,ITGAV,KCNK1,KRT18,LOXL2,MAPK3,MDH1,NDUFA3,NDUFA6,NDUFS2,NR4A2,PARP1,PCLAF,PGRMC1,RAB27A,RRM1,SRPRA,SUZ12,TGFB1,TGFB2,TXN2,YWHAE
FKBP10	enzyme	Inhibited	-2.714	7.28e-07	COL16A1,COL18A1,COL1A1,COL3A1,COL5A1,COL5A2,COL6A2,COL6A3,POSTN,SLC16A2,TIMP1
miR-29b-3p (and other miRNAs w/seed AGCACCA)	mature microRNA	Inhibited	-2.76	6.73e-07	ANGPTL4,CDK6,COL1A1,COL3A1,COL4A1,COL4A2,COL5A1,COL5A2,FBN1,ID2,LOXL2,PPIC,SPARC,WBP11
DDX5	enzyme	Inhibited	-2.795	1.41e-06	ATP5MC3,HTRA1,MDH1,NDUFA1,NDUFA6,NDUFB3,NDUFB4,NET1,TGFB1,TIMP1,UQCR10
CDKN1A	kinase	Inhibited	-2.81	6.37e-05	ANLN,ARL6IP1,CD44,CIT,COL4A1,COL4A2,COL5A1,FN1,HMGB2,ID2,IL1B,ITGAV,JAG1,KRT18,LOXL2,NCAPD3,PCLAF,RRM1,SPARC,TOP2A,TUBB3,UBE2T,ZNF629
estrogen receptor	group	Inhibited	-2.846	9.59e-05	CD44,CDH13,COL4A1,COL4A2,COL5A1,COL6A2,FN1,JAG1,KRT18,LOXL2,MAP1B,NEDD9,PCDH7,PPP5C,SMAD6,SPARC,TGFB1,TGFB2,TIMP1
Alpha catenin	group	Inhibited	-2.906	3.12e-05	COL1A1,COL3A1,COL5A1,COL5A2,COL6A2,COL6A3,ELN,IL1B,ITGA5,LAMA2,LAMA4,MMP23B,TIMP1
AMBRA1	other	Inhibited	-2.946	1.75e-11	ADAMTS9,COL16A1,COL18A1,COL1A1,COL3A1,COL4A1,COL4A2,COL5A1,COL5A2,COL9A3,FN1,LOXL2,MMP23B,TGFB2
mir-29	microRNA	Inhibited	-3.267	2.32e-05	ADAM12,ADAMTS9,ANGPTL4,CDK6,COL1A1,COL3A1,COL4A2,COL5A2,ELN,FN1,RUNX2,SPARC
SPDEF	transcription regulator	Inhibited	-3.302	6.03e-06	COL16A1,COL1A1,COL4A1,COL4A2,COL5A1,COL5A2,COL6A2,COL6A3,ITGA5,SQSTM1,TGFB1
PPARGC1A	transcription regulator	Inhibited	-3.402	0.000395	ACACA,ACADM,APAF1,BMAL1,CD36,COL6A2,COL6A3,CPLX1,EPAS1,Esrra,KCNK1,LAMA2,LAMA4,LDHB,MT-ND1,NDUFB4,NEUROD1,PACSIN2,PCSK5,PDK2,POSTN,RUNX2,SDHA,SVEP1,TIMP1,TXN2
Irp	group			0.00287	EPAS1,SLC11A2,SLC40A1
TEAD	group			0.00287	CD44,FN1,POSTN
CHCHD10	other			0.0301	CHCHD2,CYB5R1,SLC25A39
GPSM3	other			0.0274	IL1B
SLC11A1	transporter			0.0238	SLC11A2,SLC40A1
MALSU1	other			0.0105	MT-ND1,MT-ND4
PARPBP	other			0.0214	ELN,KRT18,TIMP1
piR-31143	other			0.0238	PINK1,SQSTM1
Sos	group			9.13e-09	ADAM12,APLP2,ARNT,ASAP1,ATF7IP,CD44,COL16A1,EEA1,GBA1,HBA1/HBA2,HSPB8,KIF2A,LARGE1,LIN9,MAP4K4,NET1,PTH1R,PTS,RUNX1,SEMA3B,SEMA4D,TGFB1,UGCG
mGluR	group			0.035	FMR1,MAP1B
Actin	group			0.0479	CD44,IL1B
Wnt	group			0.0369	CD44,ID2,MPZ,RUNX2
mGLUR Group I	group			0.0105	CAMK2A,FMR1
ITPR	group			0.00434	IL1B,MAPK3
Histone h3	group			0.0235	ATF7IP,CD9,CSPG4,DAB2IP,FMR1,HBA1/HBA2,ID2,IGF2R,IL1B,ITGA5,MPZ,NDUFB4,NDUFC2,NDUFS2,NEUROD1,RELN,RUNX2,SUZ12,TBX15,TGFB1,TOP2A,USP3
ROCK	group			0.016	COL1A1,COL3A1,FN1,RUNX2,TGFB1
beta-galactosidase	group			4.71e-06	CACNA1C,COL3A1,COL5A2,COL6A3,EFNA5,EZR,SLIT2
IRAK1/4	group			0.0274	IL1B
Cyp4a14	enzyme			0.0188	CD36,IL1B
NCF1	enzyme			0.0122	CD44,FN1,RIGI,TGFB1
Arntl-Clock	complex			0.0292	NR1D1,NR1D2
Bcl9-Cbp/p300-Ctnnb1-Lef/Tcf	complex			0.0238	CD44,GJA1
DNAJ	group			0.0274	ENPP2
UQCC3	other			0.000173	ATP1A1,ATP1B1,ATP5MC3,ATP6AP1,NDUFA1,NDUFA3,NDUFA6,NDUFB3,NDUFB4,NDUFC2,NDUFS2,SDHA,UQCR10
F630028O10Rik	other			0.00213	COL1A1,IL1B,TGFB1
antioxidant	group			0.0071	FN1,GJA1
GPX8	enzyme			0.00213	CD44,FN1,IL1B
DBH-AS1	other			0.0292	CDK6,SLC2A1
IFN Lambda	group			0.0413	IL1B,RIGI
UBA6-DT	other			0.0274	PARP1
Spag11a	other			0.0274	IL1B
ALKBH5	enzyme			0.00554	ASB1,BRCA2,GJA1,GMCL1,SLC4A2,SMAD6,SOX6,SPAG9
OTUD1	peptidase			0.0144	COL1A1,TGFB1
Ctla2a/Ctla2b	other			0.0274	TGFB1
MCU	ion channel			0.0188	IL1B,TGFB1
IL1F10	cytokine			0.00477	IL1B,TGFB1,TGFB2
PI16	other			0.0274	MYLK
LPIN1	phosphatase			0.0087	ACACA,ACADM,IL1B,MPZ
ABCA12	transporter			0.0274	GBA1
CPTP	transporter			0.0274	IL1B
Snhg20	other			0.000385	COL1A1,FN1,PARP1
THRAP3	transcription regulator			0.0088	APLP2,NR1D2,RUNX2
CARD17P	other			0.0274	IL1B
NSUN3	enzyme			0.00104	MT-CYB,MT-ND2,MT-ND4
MFN1	enzyme			0.0479	LDHB,SLC2A1
MT-TM	other			3.64e-05	MT-CYB,MT-ND1,MT-TE,MT-TL1,MT-TP
Il1bos	other			0.0274	IL1B
LMTK3	kinase			0.0274	HSPB8
FOXN4	transcription regulator			0.0071	NEUROD1,NR4A2
ZNF100	transcription regulator			0.0144	NEDD9,POSTN
ZNF384	transcription regulator			0.0238	COL1A1,RUNX2
ZNF85	transcription regulator			0.0144	NEDD9,POSTN
FXN	kinase			0.035	ATP1B1,SDHA
ZNF652	other			0.0238	TGFB1,TGFB2
PELI3	enzyme			0.0274	IL1B
ZNF254	transcription regulator			0.0144	NEDD9,POSTN
FENDRR	other			0.0071	FN1,IL1B
ANKS6	other			0.0188	FN1,IL1B
TRIM29	transcription regulator			0.0292	CD44,TAB2
TMEM178A	other			0.0274	NFATC1
SLC41A1	transporter			0.0274	NFATC3
CMPK2	kinase			0.0274	IL1B
KIF21A	other			0.0274	MAP1B
RMST	other			0.0238	CDH13,IL1B
PIP5K1A	kinase			0.035	CDH13,FEZ1
BMPR1A	kinase			0.0369	Acan,CSPG4,SOX6,TGFB2
MGAT1	enzyme			0.035	ITGA5,ITGAV
PPIP5K1	phosphatase			0.0274	RUNX2
CYBC1	other			0.0274	IL1B
SLC6A12	transporter			0.00434	NEUROD1,TUBB3
PRKAG3	kinase			0.0398	ANGPTL4,ATP1B1,CD36,GBE1,GJA1,NAP1L1,SELENOS,SLC2A1,SLC40A1
RBM20	other			0.0332	ATP1B1,HOPX,KLC1,NUFIP2,PRKDC,SPARC,TGFB2
TRIM38	enzyme			0.0479	IL1B,TAB2
LRRK2	kinase			0.00287	GBA1,IL1B,SQSTM1
FNDC3B	other			0.0274	RUNX2
RASSF8	other			0.0144	NEDD9,POSTN
POMGNT1	enzyme			0.0292	LAMA2,TIMP1
NPAS1	transcription regulator			0.0274	RELN
SERPINA6	other			0.000715	ADCY6,ATP1A1,ATP1A2,ATP1B1,CACNA1C,CALML4,ID4,NFATC1,PDE4B,PPP2R1A,SPOP,TBL1XR1,TGFB1,TGFB2
CHCHD5	other			0.0188	ACACA,ACADM
DAGLA	enzyme			0.0274	IL1B
MT-TE	other			0.000661	MT-CYB,MT-ND1,MT-ND4
PSTPIP2	other			0.0274	IL1B
Collagen(s)	complex			0.0344	C3AR1,Cd59a,FN1,HERPUD1
NFU1	other			0.00621	ACACA,CD36,GPD1,SDHA,VDAC2
Gsdma2/Gsdma3	transporter			0.0274	IL1B
CPXM1	peptidase			0.000661	COL16A1,COL4A2,COL5A1
SNORD22	other			0.0006	YWHAB,YWHAE,YWHAH,YWHAQ
THAP11	transcription regulator			0.0292	LOX,MDH1
SEC24A	transporter			0.0274	COL11A1
MRPL14	other			0.0144	MT-ND1,MT-ND4
UCHL5	peptidase			0.0238	APAF1,PARP1
TLE3	other			1.16e-07	ATP5MC3,ETFA,MT-ND1,MT-ND2,MT-ND4,MYO1B,NDUFA1,NDUFA3,NDUFA6,NDUFB3,NDUFB4,NDUFC2,NDUFS2,TGFB2,TIMMDC1,UQCR10
ZNF431	transcription regulator			0.0144	NEDD9,POSTN
BORCS5	other			0.0274	IGF2R
Relaxin	group			0.0301	CD36,GJA1,TIMP1
TCF/LEF	group			0.0241	FN1,IL1B,RUNX2
PLCL2	enzyme			0.0413	RUNX2,SPARC
AHCTF1	transcription regulator			0.0274	CETN2
HDGF	growth factor			0.000661	COL1A1,IL1B,TGFB1
CHIT1	enzyme			0.00104	COL1A1,ELN,FN1
PADI2	enzyme			0.0368	ADAMTS9,COL1A1,FN1
TSKU	other			0.0274	TGFB1
MLLT11	other			0.0274	CD44
MKX	transcription regulator			0.00152	COL1A1,COL3A1,SOX6
ASPN	other			0.0144	Acan,TGFB1
TRIM31	enzyme			0.0088	ACACA,ACADM,CD36
NLRP7	other			0.0274	IL1B
NTNG1	other			0.0274	LRRC4C
AQP11	transporter			0.0105	TGFB1,TIMP1
TUT1	enzyme			0.0105	CDH13,FEZ1
CLIC1	ion channel			0.0274	IL1B
ASTN2	other			0.0274	ASTN1
HDAC11	transcription regulator			0.035	IL1B,SLC2A1
BPIFB1	other			0.0334	CDK8,MAP4K4,SLC2A1
ZNF521	transcription regulator			0.000661	Ccl9,NFATC1,TNFRSF11A
NELFCD	other			0.0105	BSG,POLR2F,TOP2A
FAM3B	cytokine			0.00034	FN1,GJA1,ITGA5,MED1,SPARC
DUOXA1	other			0.0292	NEUROD1,TUBB3
PHF2	enzyme			0.0274	HTRA1
PLA2G2D	enzyme			0.0479	CCR2,IL1B
TPSAB1/TPSB2	peptidase			0.00152	Acan,FN1,IL1B
ZFP57	transcription regulator			0.035	IGF2R,MPZ
Tcp4	other			0.0274	HTRA1
LTBP4	growth factor			0.00104	ID2,TGFB1,TGFB2
TCF4-CTNNβ	complex			0.00221	ID2,ID4
GPX6	enzyme			0.0274	PPP1R1B
OTUD6B	peptidase			0.0274	EPAS1
PALMD	other			0.0334	IL1B,RUNX2,SLC2A1
FRS3	other			0.0292	Ccl9,IL1B
SLC38A4-AS1	other			0.0105	CD9,VAT1L
Collagen type I (complex)	complex			0.043	COL1A1,FN1,ITGAV,RUNX2,TGFB1
thymidine kinase	group			0.0274	PRKDC
DUSP9	phosphatase			0.0188	COL1A1,COL3A1
SPTAN1	other			0.00152	ITGA5,ITGAV,SPTBN1
ATP1A2	transporter			0.00221	ATP1A1,ATP1A2
XIST	other			0.0144	HPRT1,SOX6
MRPL12	other			0.0188	MT-ND1,MT-ND2
LOXL1	enzyme			0.00595	COL1A1,ELN,TIMP1
Pde4	group			0.0241	COL1A1,FN1,KRT18
Collagen type III	complex			0.0144	ITGA5,ITGAV
collagen	group			0.0238	BSG,MAPK3
ECHS1	enzyme			0.0274	UGCG
ACBD3	other			0.0274	SLC11A2
AP3D1	other			0.0071	IL1B,PI4K2A
Cyp2c23	enzyme			0.0123	CCR2,MS4A7,TGFB2
TBR1	transcription regulator			8.03e-05	BCL11B,NR4A2,RELN
SOX5	transcription regulator			0.0479	Acan,RUNX2
SETDB1	enzyme			0.0108	FN1,GRID2,ID2,RIGI,ROBO2
PGF	growth factor			0.0254	ANGPTL4,Dnm3os,IL1B,MAP4K4
Betacatenin/TCF	complex			0.00729	CD44,GJA1,RUNX2
NFATC4	transcription regulator			0.0481	COL1A1,COL3A1,NFATC1
TCF21	transcription regulator			0.0479	COL4A1,TIMP1
BAG6	enzyme			0.0188	COL1A1,PINK1
IGF2R	transmembrane receptor			0.0292	NEDD9,POSTN
SELL	transmembrane receptor			0.0144	IL1B,TGFB1
ZFHX3	transcription regulator			0.0119	ID2,NEUROD1,RASL11B,SSB,TUBA1B,TUBB3,UQCR10
GADD45G	other			0.0413	BRCA2,TGFB2
GLS	enzyme			0.0071	COL1A1,FN1
ULK1	kinase			0.0144	IL1B,SQSTM1
MBNL1	other			0.0413	POSTN,TGFB2
MIA	other			0.0188	FN1,SPARC
ITGA5	transmembrane receptor			0.0449	CD44,ENPP2,GJA1,IL1B
PAIP2	translation regulator			0.0274	CAMK2A
NREP	other			0.0088	COL3A1,ITGA5,TGFB1
PCSK9	peptidase			0.0122	CD36,CD9,IL1B,SQSTM1
KCNN4	ion channel			0.00477	IL1B,NFATC1,PPP5C
PMP22	other			0.0214	CSPG4,MPZ,PRX
COMT	enzyme			0.0144	CAMK2A,CAMK4
DUSP10	phosphatase			0.0143	COL1A1,COL3A1,FN1
COL6A3	other			0.00434	COL1A1,TIMP1
COL2A1	other			0.0189	COL1A1,COL3A1,IL1B
FABP3	transporter			0.0368	FN1,IL1B,TOP2A
KLF9	transcription regulator			0.0143	COL1A1,NEUROD1,TGFB1
CST3	other			0.0413	IL1B,NFATC1
RAB27A	enzyme			0.0274	CD44
VCL	enzyme			0.0188	Acan,RUNX2
MED30	transcription regulator			0.00191	Esrra,NDUFB3,NDUFS2,SDHA
PFKFB3	kinase			0.0143	EPAS1,IL1B,TGFB1
GPNMB	enzyme			0.0404	ITGA5,NFATC1,TNFRSF11A
CTNNBIP1	other			0.0479	NEDD9,TUBB3
HSP90AA1	enzyme			0.0165	FN1,GJA1,GJB2
SPZ1	transcription regulator			0.0189	CD44,FN1,MAPK3
MBTPS1	peptidase			0.00729	ACACA,ETFA,PTH1R
SEL1L	other			0.0189	HERPUD1,TIMP1,TUBB3
Abcb1b	transporter			0.0214	HNRNPK,PIK3C2A,SLC11A2
PJA1	enzyme			0.0274	SPTBN1
NUB1	other			0.0274	NEDD8
IDH1	enzyme			0.0075	EPAS1,FN1,HERPUD1,RUNX2,SLC2A1,TGFB2
IFNGR	complex			0.0144	COL1A1,FN1
CHKA	kinase			0.0071	TGFB1,TUBB3
TCOF1	transcription regulator			0.0212	ASAP1,MED1,NUP155,PPRC1,PRPF40A,SLC2A1,SOSTDC1
PLOD1	enzyme			0.0274	GJA1
LUCAT1	other			0.0481	FN1,IL1B,NR4A2
FZD7	G-protein coupled receptor			0.0479	CD44,JAG1
HAMP	other			0.0105	SLC11A2,SLC40A1
MUC2	other			0.0105	IL1B,TGFB1
DMD	other			0.0181	APLP2,ARHGAP20,CDC42BPA,CDH13,COL3A1,GPD1,KRT18,MT-ND1,Mt3,NQO2,POSTN,STARD10
RYR1	ion channel			1.9e-05	ACAD11,ACADM,CD36,ETFA,HADHB,MT-ND1,NDUFB4,SDHA
LIMS1	other			0.00595	GJA1,SLC2A1,TGFB2
FMN2	other			0.0413	ATP5MC3,NDUFA3
BCL2L11	other			0.0301	CD36,IL1B,TGFB1
B4GALT1	enzyme			0.0238	COL1A1,TGFB1
CTSS	peptidase			0.00595	COL4A1,COL4A2,IL1B,ITGA5
NFYB	transcription regulator			0.018	BCL11B,CDS2,COL1A1,CTC1,EMC6,EPAS1,HMGB2,NOSIP,PCLAF,PGRMC1,RUNX2,SON,TOP2A,TYW1
MYOF	other			0.00595	IL1B,NFATC1,NFATC3
SOX8	transcription regulator			0.0479	RUNX2,SPARC
CDK5R1	kinase			0.0143	IL1B,PPP1R1B,SOX6
MAP3K3	kinase			0.0334	POSTN,TGFB1,TGFB2
ERCC4	enzyme			0.0188	FN1,HPRT1
DAB2IP	other			0.035	CD44,EPAS1
CACNB2	ion channel			0.0274	CACNA1C
DBN1	other			0.00434	COL1A1,COL3A1
UBE2K	transcription regulator			0.00434	COL1A1,TGFB2
ITGA4	transmembrane receptor			0.00213	IL1B,ITGA5,ITGAV
HSD11B1	enzyme			0.0215	ACACA,ANGPTL4,IL1B,SDHA
ELP3	enzyme			0.0188	IL1B,MRPL13
CAMK4	kinase			0.0394	CAMK4,FMR1,IL1B,MT-CYB
MIR129	group			0.00434	CDK6,MAPK3
miR-515-3p (and other miRNAs w/seed AGUGCCU)	mature microRNA			0.00221	BCL11B,BCOR
miR-513a-3p (and other miRNAs w/seed AAAUUUC)	mature microRNA			0.0274	FMR1
mir-743	microRNA			0.0274	FMR1
mir-217	microRNA			0.0292	NR4A2,RUNX2
miR-4472 (and other miRNAs w/seed GUGGGGG)	mature microRNA			0.0274	NR1D1
miR-874-3p (miRNAs w/seed UGCCCUG)	mature microRNA			0.000661	ADAM19,COL1A1,FN1
mir-891	microRNA			0.0274	FMR1
miR-181a-2-3p (and other miRNAs w/seed CCACUGA)	mature microRNA			0.00434	GJB2,IL1B
miR-30a-3p (and other miRNAs w/seed UUUCAGU)	mature microRNA			0.0241	CDK6,FMR1,PIK3C2A
miR-880-3p (miRNAs w/seed ACUCCAU)	mature microRNA			0.0274	FMR1
miR-101-3p (and other miRNAs w/seed ACAGUAC)	mature microRNA			0.00477	PRKDC,RUNX1,SUZ12
mir-465	microRNA			0.0274	FMR1
mir-140	microRNA			0.00518	COL3A1,LOX,LOXL2,TGFB1
miR-203a-3p (and other miRNAs w/seed UGAAAUG)	mature microRNA			0.0368	CDK6,RUNX2,SUZ12
mir-203	microRNA			0.0143	JAG1,PLD2,SUZ12
miR-499-5p (and other miRNAs w/seed UAAGACU)	mature microRNA			0.00434	CACNA1C,SOX6
miR-455-3p (miRNAs w/seed CAGUCCA)	mature microRNA			0.0238	COL1A1,EPAS1
miR-455-5p (and other miRNAs w/seed AUGUGCC)	mature microRNA			0.0274	EPAS1
mir-103	microRNA			0.0301	ARNT,CACNA1C,CDK6
miR-142-3p (and other miRNAs w/seed GUAGUGU)	mature microRNA			0.027	PPP2R1A,TGFB1,TGFB2
miR-450b-5p (miRNAs w/seed UUUGCAG)	mature microRNA			0.0274	RUNX1
mir-450	microRNA			0.0274	RUNX1
miR-2392 (miRNAs w/seed AGGAUGG)	mature microRNA			0.00104	MT-CYB,MT-ND2,MT-ND4
mir-2392	microRNA			0.00104	MT-CYB,MT-ND2,MT-ND4
miR-197-3p (and other miRNAs w/seed UCACCAC)	mature microRNA			0.00375	SQSTM1,TSPAN3,TUSC2
mir-33	microRNA			0.0241	ACACA,CDK6,HADHB
miR-378a-3p (and other miRNAs w/seed CUGGACU)	mature microRNA			0.0143	CDK6,SQSTM1,TUSC2
miR-3584-5p (and other miRNAs w/seed GGAGGAG)	mature microRNA			0.0274	NTRK3
miR-657 (miRNAs w/seed GCAGGUU)	mature microRNA			0.0274	IGF2R
mir-887	microRNA			0.0274	PLD2
miR-741-3p (miRNAs w/seed GAGAGAU)	mature microRNA			0.0274	FMR1
miR-625-5p (and other miRNAs w/seed GGGGGAA)	mature microRNA			0.00434	EPAS1,NTRK3
mir-881	microRNA			0.0274	FMR1
miR-383-5p (miRNAs w/seed AGAUCAG)	mature microRNA			0.0274	NEUROD1
MIR3619	microRNA			0.0274	PLD2
PPP2R5E	phosphatase			0.0274	FN1
NNMT	enzyme			0.00434	COL1A1,FN1
HPGDS	enzyme			0.0479	IL1B,TGFB1
SDC3	other			0.0238	COL1A1,RUNX2
TNFRSF11B	transmembrane receptor			0.00448	COL1A1,ITGAV,RUNX2,TNFRSF11A
TRIM28	transcription regulator			0.0141	APAF1,ATF7IP,EPAS1,IL1B,SOX6,SULF1
UBE2L6	enzyme			0.0274	RIGI
BGN	other			0.0481	FBN1,IL1B,RUNX2
AQUAPORIN	group			0.0274	IL1B
HIF3A	transcription regulator			0.0479	EPAS1,SLC2A1
MTA3	transcription regulator			0.0368	AURKAIP1,FN1,TGFB1
SNIP1	other			0.0413	COL1A1,COL6A3
NOS3	enzyme			0.0117	COL3A1,COL4A1,FN1,SLC2A1,TGFB1
PRKCG	kinase			0.000223	ATP5MC3,CAMK4,FMR1,GRID2,MAP1B,NDUFA1,NDUFB3,UQCR10
UBE3A	enzyme			0.0301	CAMK2A,IL1B,NR4A2
RCE1	peptidase			0.00505	FBN1,GJA1,HS6ST2,LARGE1,TGFB2
miR-211-3p (miRNAs w/seed CAGGGAC)	mature microRNA			0.0274	CDK6
SMARCD3	transcription regulator			0.0241	CD44,COL1A1,SOX6
DNAJB2	other			0.0274	ATXN3
ATN1	transcription regulator			0.0039	ATP1A1,ATP1B1,BMP1,CAMK4,ETV1,KCNA2,NEUROD1,NSG2,PPP2R1A,RAB2A
TSC22D1	transcription regulator			0.0144	FN1,IL1B
TRPC1	ion channel			0.0368	APAF1,CDK6,IL1B
GAS5	other			0.0189	CDK6,IL1B,IRF2
RBM14	transcription regulator			0.0071	HTRA1,SOX6
WNT5B	other			0.035	COL1A1,FN1
ANGPT1	growth factor			0.0369	ADAMTS9,COL3A1,EFNB2,JAG1
ZNF665	other			0.0144	NEDD9,POSTN
CHADL	other			0.0442	CSPG4,NTRK3,PTH1R
CYP4A11	enzyme			0.0188	ACE,FN1
SERPINB3	other			0.00213	CD9,IL1B,TGFB1
ZNF613	transcription regulator			0.0274	ID2
ZNF528	other			0.0144	NEDD9,POSTN
LINC00278	other			0.0274	EEF2K
SGO1-AS1	other			0.0188	TGFB1,TGFB2
CFHR3	other			0.0071	C3AR1,IL1B
ITGAM	transmembrane receptor			0.0149	IL1B,TGFB1,TIMP1,TTR
COX4I1	enzyme			0.0189	IL1B,POSTN,TGFB2
FSTL1	other			0.0334	COL1A1,FN1,IL1B
EIF2AK1	kinase			0.0188	HSPB8,IL1B
FGFR3	kinase			0.0297	COL1A1,COL3A1,FN1,SPARC
CRY2	enzyme			0.0479	BMAL1,IL1B
DDR1	kinase			0.0123	COL1A1,COL3A1,ELN
XIAP	enzyme			0.0368	CDK6,SQSTM1,TXN2
SCN1B	ion channel			0.0238	COL1A1,POSTN
IGFBP1	other			0.0088	ITGA5,ITGAV,TGFB1
LUM	other			0.0292	IL1B,TGFB1
ZNF263	transcription regulator			0.0274	ARHGEF2
COL4A3	other			7.23e-06	COL1A1,COL3A1,COL4A1,COL4A2,DVL3,FN1,TGFB1,TIMP1
LIMA1	other			0.035	ID2,KRT18
MMP13	peptidase			0.0105	COL1A1,TGFB1
PPP1R13L	transcription regulator			0.0165	GJA1,ITGAV,SLC2A1
TGFB1I1	transcription regulator			0.027	CD36,FN1,KRT18
NUP155	other			0.0188	ANGPTL4,CACNA1C
ADRA1B	G-protein coupled receptor			0.0421	COL3A1,FN1,LOX,NR4A2
ADRA1A	G-protein coupled receptor			0.0137	ADAM12,COL3A1,FN1,LOX,NR4A2
DHX9	enzyme			0.0122	FN1,ID2,PARP1,XAF1
DES	other			0.00152	ACE,KRT18,TGFB1
HR	transcription regulator			0.0369	GJA1,HNRNPC,IBTK,SOSTDC1
ADRA1D	G-protein coupled receptor			0.0421	COL3A1,FN1,LOX,NR4A2
SLC12A2	transporter			0.0105	LYNX1,SLC4A2
UBE2E2	enzyme			0.035	COL1A1,SQSTM1
KLF1	transcription regulator			0.0117	BCAM,BSG,CD44,KLF3,SLC2A1
DDR2	kinase			0.00729	COL1A1,LOXL2,POSTN
P2RX4	ion channel			0.0105	COL1A1,COL3A1,IL1B
PTGIS	enzyme			0.0143	IL1B,YWHAB,YWHAQ
AIF1	other			0.00595	COL1A1,COL3A1,TGFB1
PRDX1	enzyme			0.0479	CD9,ECM1
CD69	transmembrane receptor			0.0481	IL1B,TGFB1,TGFB2
RYK	kinase			0.00213	COL1A1,FN1,RUNX2
TRPC3	ion channel			0.0292	IL1B,S100B
MAP2K7	kinase			0.00112	EFNB2,ENPP2,FN1,GJA1,KLC1,LMO7,MAP2K4
TERC	other			0.0275	BMAL1,COL5A1,NR1D1,TGFB1
TMPO	other			0.000661	COL11A1,COL1A1,COL3A1
P2RY12	G-protein coupled receptor			0.0071	COL1A1,IL1B
LAMP2	enzyme			0.0481	FN1,IGF2R,ITGAV
NELFA	other			0.0123	BSG,POLR2F,TOP2A
FANCC	other			0.00355	ATP1B1,DLG2,GSAP,IL1B,JAG1,MAP1B,TBC1D9
ZNF43	transcription regulator			0.0144	NEDD9,POSTN
ZNF429	transcription regulator			0.0144	NEDD9,POSTN
PANDAR	other			0.0238	APAF1,BAD
RBP4	other			0.0301	ADCY6,IL1B,TGFB1
B4GALNT1	enzyme			0.0479	C3AR1,IL1B
SKI	transcription regulator			0.0241	BCL11B,MPZ,PRX
GHSR	G-protein coupled receptor			0.0479	IL1B,TCIRG1
CD163	transmembrane receptor			0.0479	CD36,IL1B
CHRM4	G-protein coupled receptor			0.00434	ITGA5,ITGAV
CALML3	other			0.0274	MYO10
E2F4	transcription regulator			0.00484	ANLN,EPAS1,EXOSC9,NFE2L1,PCLAF,PGRMC1,PKN2,PRKDC,RRM1,SRPRA,SUZ12,TOP2A,UBE2T,ZNF451
SND1	enzyme			0.0149	ANGPTL4,ETV1,JAG1,SLCO4A1
SEM1	peptidase			0.0274	BRCA2
NKX2-5	transcription regulator			0.0275	ACACA,GJA1,HOPX,MYLK
ITGB6	other			0.0105	COL1A1,COL3A1,TGFB1
LMX1A	transcription regulator			0.0479	NDUFA3,SLIT2
FSCN1	other			0.0413	FN1,LOXL2
ARF6	transporter			0.0413	IL1B,UGCG
SERPINB4	other			0.0105	CD9,IL1B
LRRC17	other			0.0274	NFATC1
OXTR	G-protein coupled receptor			0.0479	CD36,RUNX2
Cyp2c70	enzyme			0.0165	IL1B,TGFB1,TIMP1
CTNNAL1	other			0.00434	FN1,ITGAV
ECSIT	transcription regulator			0.0368	CD44,IL1B,NR4A2
LTBP2	other			0.035	CD36,IL1B
PIM3	kinase			0.0479	CD44,IL1B
FBXO2	enzyme			0.00104	FBXO2,GJB2,SKP1
PPM1A	phosphatase			0.0238	ITGA5,ITGAV
SFN	other			0.0404	KRT18,NET1,PPP1R1B
LILRB3	transmembrane receptor			0.0292	ACACA,IL1B
GJC1	ion channel			0.00221	IL1B,TGFB1
SPRY1	other			0.0334	ETV1,ID2,LOX
PEMT	enzyme			0.00595	COL1A1,HERPUD1,TIMP1
ANK2	other			0.0274	SPTBN1
Uox	enzyme			0.0274	IL1B
MOGAT1	enzyme			0.00375	ACADM,ANGPTL4,TIMP1
CLC	enzyme			0.0274	IL1B
BIRC5	other			0.000136	COL1A1,COL3A1,COL5A2,FBN1,FN1,ITGA5,JCHAIN,LAMA4
BARX2	transcription regulator			0.0143	ANLN,RBM15,TIMP1
BMPR1B	kinase			0.00679	Acan,POSTN,RUNX2,SOX6
HECTD2	enzyme			0.0105	CDK6,FN1,ITGA5
HK1	kinase			0.0274	IL1B
MAP7	other			0.0274	TRPV4
SH3GL1	other			0.0071	COL3A1,FN1
SHOX2	transcription regulator			0.0144	HTRA1,RUNX2
SETD1B	enzyme			0.0274	METTL3
PLAGL1	transcription regulator			0.0109	ANGPTL4,APAF1,COL6A2,TGFB1
NR1D2	ligand-dependent nuclear receptor			0.00595	BMAL1,CD36,NR1D1
TAF4B	transcription regulator			0.0481	FN1,JCHAIN,TGFB1
NLRC5	transcription regulator			0.027	IL1B,RIGI,TIMP1
SRRM4	other			0.0274	REST
BABAM2	other			0.0274	NFATC1
RAB9A	enzyme			0.0274	IGF2R
CMA1	peptidase			0.0071	COL1A1,COL3A1
LMNB1	other			0.016	FBN1,GJA1,HS6ST2,LARGE1,TGFB2
PDPN	other			0.0274	CD44
VCP	enzyme			0.0141	HERPUD1,LMNB1,NEDD8,RIGI,SYNE1,TSPAN3
NKX3-2	transcription regulator			0.0144	POSTN,RUNX2
PLIN1	other			0.0143	ACACA,ACADM,HADHB
A130040M12Rik	other			0.0274	RAB23
BID	other			0.0165	C3AR1,IL1B,TIMP1
LAMA2	other			0.0479	LAMA2,LAMA4
VPS41	transporter			0.0274	IGF2R
LRPPRC	other			0.00287	MT-ND1,MT-ND2,SQSTM1
KRIT1	other			0.0479	EFNB2,TGFB2
SMAD5	transcription regulator			0.0109	ID4,RUNX1,RUNX2,SMAD6
ARID1A	transcription regulator			0.0104	CCDC80,CMTM7,COL1A1,CSPG4,EZR,FN1,IL1B,ITGA5,KRT18,LSR,MMS19,MYLK,PDK2,SMPD4
PPP3CA	phosphatase			0.00403	CD9,FN1,KRT18,NFATC1,NFATC3,PDK2,RUNX2,S100B
MAP3K20	kinase			0.0274	SOX6
SMURF2	enzyme			0.0189	FN1,NEDD9,RUNX2
SCX	transcription regulator			0.0189	Acan,COL1A1,POSTN
AQP4	transporter			0.0188	IL1B,SLC2A1
SFPQ	other			0.0165	EPHX1,PRPF3,RAB23,SVEP1
PDCD6	other			0.0274	PEF1
GBX2	transcription regulator			0.032	ENPP2,ERC2,LAMA2,ROBO1
PTGER1	G-protein coupled receptor			0.0479	ANGPTL4,FN1
VSNL1	other			0.00434	ITGA5,ITGAV
CARD16	other			0.0274	IL1B
CRTC1	transcription regulator			0.0241	NEDD9,NR4A2,TIMP1
PAX3	transcription regulator			0.00333	EXOSC9,FMR1,ID2,ID4,MAP2K5,NEDD9,PPP1R2,PRMT2,RAB11B,TAX1BP1,TGFB2,TSPAN3,YWHAE
CUL4B	other			0.0421	CCNH,COL4A1,RUNX1,TGFB1
CNR2	G-protein coupled receptor			0.0442	FN1,IL1B,TGFB1
CARD18	other			0.0274	IL1B
SH3BP2	other			0.0165	CD44,ITGAV,NFATC1
EPRS1	enzyme			0.0144	COL1A1,FN1
UBQLN2	other			0.0137	NR1D2,PSMA4,PSMB1,PSMD13,SQSTM1
GLUD1	enzyme			0.00434	MAPK3,SLC2A1
CRY1	enzyme			0.0479	BMAL1,IL1B
PCGF2	transcription regulator			0.0254	CDK6,FN1,JAG1,VAT1L
IREB2	translation regulator			0.0301	EPAS1,LDHB,SLC2A1
EFNB2	kinase			0.0105	MAPK3,PTH1R,RUNX2
NDUFS4	enzyme			0.0292	IL1B,TGFB1
ADAM19	peptidase			0.0105	COL1A1,FN1
ACTB	other			0.0241	CIT,DSTN,MYLK
GNPAT	enzyme			0.00434	IL1B,UGCG
TRPM2-AS	other			0.0188	IL1B,TGFB1
ELN	other			0.00375	ELN,FN1,IL1B
SLC25A10	transporter			0.0274	ACACA
COL6A2	other			0.00221	COL1A1,TIMP1
F12	peptidase			0.0274	IL1B
POLRMT	enzyme			0.000385	MT-CYB,MT-ND1,NR4A2
GREM1	other			0.00729	COL1A1,ELN,RUNX2
NAB2	transcription regulator			0.00191	FN1,ID2,ID4,TGFB1
CTTN	other			0.0292	CCR2,IL1B
ATP5IF1	other			0.00035	ACACA,ACAD8,ACADM,ALDH6A1,ETFA,HADHB,LDHB,SDHA
FZD2	G-protein coupled receptor			0.0144	COL1A1,RUNX2
CDON	other			0.00375	ACE,GJA1,TUBB3
CYP2J2	enzyme			0.0334	CD44,IL1B,METTL3
ADAM9	peptidase			0.00213	SLIT2,TGFB1,TIMP1
NDFIP1	other			0.035	IL1B,SLC11A2
WNT10B	other			0.035	PPRC1,RUNX2
CDKL2	kinase			0.0274	CD44
FBXL13	enzyme			0.0274	CEP192
ZNF91	transcription regulator			0.0188	NEDD9,POSTN
SRRM1	other			0.0274	CD44
BRMS1	transcription regulator			0.0292	GJA1,GJB2
SF1	transcription regulator			0.0105	COL1A1,FN1
H3C14	other			0.0292	PGRMC1,RUNX1
Cox5b/Gm34962	other			0.0071	POSTN,TGFB2
Elf5	transcription regulator			0.0404	APLP2,GJB2,MYLK
TOP2A	enzyme			0.00434	KMT2A,TOP2A
Sik1	kinase			0.0292	ACACA,GPD1
LOC102724428/SIK1	kinase			0.0292	ACACA,GPD1
RBM39	transcription regulator			0.0274	HTRA1
Nlrp1a	enzyme			0.0274	IL1B
ZNF708	other			0.0144	NEDD9,POSTN
PPBP	cytokine			0.035	COL18A1,COL6A3
NELFE	other			0.0123	BSG,POLR2F,TOP2A
TP53COR1	other			0.0165	APAF1,IL1B,TOP2A
ZMYND8	transcription regulator			0.0292	DAB2IP,RUNX2
RAPGEF3	other			0.0241	FN1,NFATC1,TGFB1
SMAD6	transcription regulator			0.0105	Acan,NFATC1,TGFB1
PDGFC	growth factor			0.0241	COL4A2,TGFB1,TIMP1
BRAF	kinase			2.34e-05	ADAMTS9,APLP2,BCAM,CCR2,COL16A1,COL18A1,COL1A1,COL3A1,COL4A1,COL4A2,COL5A1,COL5A2,COL9A3,EPAS1,FN1,IL1B,LOXL2,MMP23B,SEMA4D,TIMP1,TSPAN3
APOM	transporter			0.000385	COL1A1,FN1,TGFB1
GDF11	growth factor			0.000168	COL1A1,COL4A2,IL1B,ITGA5,ITGAV,NFATC1,RUNX2,SMAD6,TGFB1
ZC3H13	other			0.00434	LDHB,SLC2A1
CYP7A1	enzyme			0.027	ACACA,IL1B,TIMP1
FZD6	G-protein coupled receptor			0.0105	COL1A1,RUNX2
MED4	transcription regulator			0.0274	HTRA1
SERPINH1	other			0.0238	COL1A1,COL4A2
PCBP1	translation regulator			0.0188	CD44,FOLR1
CYBA	enzyme			0.035	EPAS1,FN1
ERCC3	enzyme			0.0105	CCNH,HPRT1
AKR1B10	enzyme			0.0144	CD44,CDK6
KPNA2	other			0.00477	COL6A2,LOXL2,SPARC
WTAP	other			0.0404	ADCY6,CD36,IL1B
SOD1	enzyme			4.18e-05	ATP1A1,ATP1A2,AURKAIP1,BAD,CD36,COL1A1,EZR,HSPB8,IL1B,MT-ND1,MT-ND4,Mt3,RIGI,RUNX2,SHANK1,SKP1,SLC11A2,SLC40A1,SQSTM1,TGFB1,VAPB
Hotairm1	other			0.0238	NFATC1,RUNX2
Collagen type V	complex			0.0071	ITGA5,ITGAV
Gm17251	other			0.0274	RAB11B
Collagen type VI	complex			0.0188	COL1A1,TIMP1
Laminin5	complex			0.00375	CAMK2A,FN1,SPARC

## Sheet: IPA 7dpi- Shams UR & CP
Upstream Regulator	Molecule Type	Predicted Activation State	Activation z-score	p-value of overlap	B-H corrected p-value	Target molecules in dataset		Aged 7d Sham_v_Young 7d Sham					Ingenuity Canonical Pathways	-log(p-value)	Ratio	z-score	Molecules
TCF7L2	transcription regulator	Activated	4.293	0.000933	0.0238	ACADL,ADD1,ADO,ANLN,AR,ARAP2,ARHGEF10,BACE1,BIRC5,BMP4,CAMK2N1,CNP,CREB5,CTNNA1,CTNNB1,DBNDD2,DOCK10,DOCK9,EFNB1,ERBB3,FABP4,FBXO32,FKBP1A,FOS,Foxn3,FRMD4A,G2E3,HIPK2,HMGCS2,ID3,IGF2BP1,KIF5B,KNDC1,LEF1,MAL,MBP,MEN1,MOBP,MOG,MYRF,NFASC,NNAT,NR2F2,OTUD7B,PELI1,PEX5L,PKD1,PLAU,PLP1,PPARGC1A,QKI,RASGEF1B,RHOA,ROCK1,SDC2,SOX9,STAT3,TCF7L2,TMEM88B,TSPAN2,ZNF536		UR- Upstream Regulators					NF-κB Signaling	0	0.0438	2.858	AKT2,BMP4,BMPR1A,CD3E,CHUK,CREBBP,EP300,FLT1,GSK3B,IGF1R,IKBKB,MAP2K6,MAP3K14,MAP3K3,NFKBIA,NRAS,NTRK3,PELI1,PIK3C2A,PIK3C2B,PIK3CA,PIK3R2,RAF1,TNFRSF11A,UBE2N
CSF2	cytokine	Activated	4.182	0.0167	0.146	ABCG1,ADAM17,ANLN,APAF1,ATM,ATXN1,BAD,BCL2,BCL2A1,BIRC5,BMPR1A,BSG,C3,C5AR1,CCL3L3,CCR2,CCRL2,CD63,CDC123,CSF2RA,CSF2RB,CX3CR1,CXCR4,CYBB,DUSP6,F3,FLT1,FOS,GRK3,HAUS8,HJURP,HK2,ID3,ITGA4,KNTC1,LDHA,MAP3K20,Mir124a-1hg,MMP2,NCAM1,NCAPD2,NFATC2,NFKBIA,NR4A2,ODC1,PIM1,PLAU,PLD1,POLE,PTK2,PTK2B,RHOH,RIPOR2,RRM2B,SLC2A1,SMC2,SMPD2,SOCS2,STEAP3,TCF4,TNFRSF11A,TOP2A,XBP1,Zc3h15,ZNF25		CP- Canonical Pathways					Role of PKR in Interferon Induction and Antiviral Response	1	0.132	2.84	APAF1,ATF3,CHUK,COLEC12,CYC1,CYCS,DNAJC3,FOS,HSPA4,HSPA8,IKBKB,MAP2K6,NFKBIA,PDGFA,PYCARD,SP1,STAT1,STAT3
ESR1	ligand-dependent nuclear receptor	Activated	3.921	1.43e-09	4.8e-07	ABCB9,ACACA,ACLY,ADAM17,AKAP13,AKT1S1,AKT2,ALCAM,ANAPC2,ANK3,ANLN,AQP1,AR,ARFIP2,ARHGEF11,ARHGEF2,ARID4A,ATF3,ATF5,ATP11A,ATP1B1,ATP2B1,ATP6V0D1,BACE1,BCAS3,BCCIP,BCL2,BCLAF1,BECN1,BET1L,BIRC5,BMP4,BRAP,BRCA2,BRWD1,C1QTNF6,C3,CAMK2B,CAV1,CBL,CCN3,CCNC,CCPG1,CDC27,CDK6,CEP43,CIT,CLN3,CNOT4,COL16A1,COL5A2,CREBBP,CTNNB1,CTSS,CYFIP1,CYFIP2,DHCR7,ENO1,EP300,ERBB3,ESR1,F3,FAP,FBLN1,FBXW7,FKBP2,FKBP4,FM…							D-myo-inositol (1,4,5,6)-Tetrakisphosphate Biosynthesis	2.75	0.168	2.837	ALPL,ATP1A2,CA3,CDC25A,DOT1L,DUSP1,DUSP23,DUSP6,G6PC3,INPP5F,INPPL1,MTMR4,NUDT5,PIKFYVE,PPFIBP2,PPM1K,PPP1CA,Ppp1cc,PPP1R12A,PPP1R3C,PPP2CB,PPP2R3A,PPP5C,PSPH,PTPRC,PTPRJ,PXYLP1,RNGTT,SSH1,SSH2
CD24	other	Activated	3.807	1.8e-09	5.79e-07	ATF3,ATP13A3,BCLAF1,CAV1,CDC27,CTTN,DNAJC13,FOS,FOXD1,HOMER3,KLHL22,KNTC1,LDB1,MBNL1,NIPBL,NRIP1,PDS5A,PHF10,PLAU,PLPPR2,PTP4A1,RAF1,RSBN1,SLC4A4,SYNE2,TFPI,TIMP4,TOP2A,TPP2,TTC3,VPS13B,VPS13C							D-myo-inositol (3,4,5,6)-tetrakisphosphate Biosynthesis	2.75	0.168	2.837	ALPL,ATP1A2,CA3,CDC25A,DOT1L,DUSP1,DUSP23,DUSP6,G6PC3,INPP5F,INPPL1,MTMR4,NUDT5,PIKFYVE,PPFIBP2,PPM1K,PPP1CA,Ppp1cc,PPP1R12A,PPP1R3C,PPP2CB,PPP2R3A,PPP5C,PSPH,PTPRC,PTPRJ,PXYLP1,RNGTT,SSH1,SSH2
HGF	growth factor	Activated	3.756	0.00183	0.0385	AKAP13,ANGPT2,ANGPTL4,ANK3,APAF1,ATF3,ATM,BCL2,BCL2A1,BIRC5,CAV1,CDC25A,CGRRF1,COL3A1,COL4A1,CTNNB1,CXCR4,DKC1,DUSP1,DUSP6,DYNLL1,EBP,EMP1,ENTPD1,EPHA4,ERRFI1,ETV1,F3,FLT1,FOS,FOXN2,HDAC5,HK1,HK2,INPPL1,IRF8,ITGA6,KIF15,KMT2A,LDHA,LDLR,MERTK,MMP2,NCOA2,NFKBIZ,NR4A2,NRIP1,NUMA1,PDGFA,PGAM1,PGK1,PHB1,PIM1,PKD1,PLAU,RARRES2,SF3B4,SIX4,SLC7A1,SMC2,SOCS2,SP7,SPRY2,THBD,TIMP1,TOPBP1,TRAIP,TRIB1							Systemic Lupus Erythematosus In B Cell Signaling Pathway	0	0.0455	2.694	AKT2,BAD,BCL2,Calm1 (includes others),CBL,CTNNB1,FOS,GSK3B,Igha,IGKC,IL6R,INPP5F,INPPL1,MAP2K1,MAP3K14,NFAT5,NFATC2,NFATC4,NRAS,PDPK1,PIK3C2A,PIK3C2B,PIK3CA,PIK3R2,PRKCA,RAF1,RASGRP2,RASGRP3,SOS2,STAT1,STAT3,TRAF1,YES1
RICTOR	other	Activated	3.62	0.00299	0.0518	AR,ATP5F1B,ATP5F1C,ATP6V0C,ATP6V0D1,BAD,BIRC5,BSG,COX10,COX17,COX4I1,CTNNB1,CYC1,HK2,IFI16,NDUFA8,NDUFA9,NDUFB6,NDUFS1,NDUFS2,NDUFS3,NDUFS8,NDUFV1,PDK1,PFKFB3,PFKL,PRKCA,PSMA6,PSMB4,PSMB5,PSMB7,PSMD1,PSMD11,PSMD13,PSMD6,PSME4,RPL10,RPL10A,RPL13A,RPS6,SDHA,UQCRC2							Acute Myeloid Leukemia Signaling	4.94	0.253	2.683	AKT2,BAD,CSF2RA,CSF2RB,FLT3,IDH3G,KIT,LEF1,MAP2K1,MAP2K6,NRAS,PIK3C2A,PIK3C2B,PIK3CA,PIK3R2,PIM1,RAF1,RPS6KB1,RUNX1,SOS2,STAT3,TCF4,TCF7L2
ERG	transcription regulator	Activated	3.487	2.36e-08	5.21e-06	ADD1,AR,ARHGAP20,ARHGEF2,ARID2,CAMK1D,CDH2,CLIP1,CTNNA1,CTNNB1,CUX2,CXCR4,CYFIP1,DBN1,DOCK1,DOCK10,DOCK2,DSTN,FLT1,GUCY1A1,HPGD,IGF1R,ITGA6,LEF1,MAGI1,MAP3K5,MYO5A,NDN,NFIL3,NR4A2,NUMB,PARVA,PIM1,PLAU,PLEK,POU2F1,PPM1F,PREX2,RAPH1,RASA2,RGS3,RHOA,RYR3,SOX9,TACC1,TRIOBP,TWIST1,WIPF1,ZBTB16							LPS-stimulated MAPK Signaling	1.83	0.176	2.673	CHUK,FOS,IKBKB,MAP2K1,MAP2K6,MAP3K14,MAP3K5,NFKBIA,NRAS,PIK3C2A,PIK3C2B,PIK3CA,PIK3R2,PRKCA,RAF1
KCNJ2	ion channel	Activated	3.455	1.35e-09	4.73e-07	Ank2,APBA1,ARFGEF3,ARHGEF11,ARHGEF17,ASH1L,CEP290,CLIP1,CROCC,DCTN1,Dst,FOS,IQGAP2,IQSEC3,KCNJ2,KIF13A,KIF21A,LIMCH1,MAP6,MAPT,MYO5A,NAV1,NCOR1,NIN,NUMA1,PCDH15,PHACTR1,PPP1R12A,ROCK1,RYR2,SPECC1,SPTAN1,SYNE2,TAOK1,TNIK							NF-κB Activation by Viruses	1.81	0.179	2.673	AKT2,CHUK,IKBKB,ITGA6,MAP3K14,NFKBIA,NRAS,PIK3C2A,PIK3C2B,PIK3CA,PIK3R2,PRKCA,RAF1,TBP
IFNG	cytokine	Activated	3.411	0.0423	0.253	ABCD3,ACLY,ACO1,ADAM17,ADCY5,ADCY7,ALPL,ANGPTL4,APP,AQP1,ARAP2,ARL6IP5,ATF3,ATM,ATP1B1,AUTS2,BACE1,BCL11A,BCL2,BCL2A1,BECN1,BRCA2,C3,C5AR1,CAT,CAV1,CCL3L3,CCR2,CCRL2,CD63,CDC25A,CDH13,CDH2,COL5A2,COX4I1,CSF2RB,CTNNB1,CTSS,CX3CR1,CXCR4,CYBB,CYTIP,DBP,DDB1,DDX5,DLG4,DTX3L,DUSP1,E2F4,ENO1,ENTPD1,ETS2,F3,FBLN1,FGL2,FHL2,FKBP1A,FLT1,FOS,GAS6,GATA3,GBP4,GGA1,GJA1,GJB2,GNAS,GNB4,GPR108,GSTP1,HDAC9,HERC6…							IL-6 Signaling	0.955	0.132	2.668	AKT2,CHUK,FOS,IKBKB,IL6R,MAP2K1,MAP2K6,MAP3K14,NFKBIA,NRAS,PIK3C2A,PIK3C2B,PIK3CA,PIK3R2,RAF1,SOS2,STAT3
FKBP10	enzyme	Activated	3.317	0.0237	0.175	CLEC11A,COL16A1,COL3A1,COL5A1,COL5A2,COL6A1,COL6A2,COL8A2,MMP2,POSTN,TIMP1							Multiple Sclerosis Signaling Pathway	0	0.0766	2.668	C3,DUSP1,DUSP6,JARID2,MBP,MGAT1,MOG,MTF2,NFATC2,P2RX4,P2RX7,PARP11,PLAU,PLP1,PYCARD,STAT1,UBR2
TFEB	transcription regulator	Activated	3.274	0.000396	0.0128	ACACA,ALCAM,ATP2B1,ATP6V0C,ATP6V0E1,BECN1,CD63,CDC25A,CDC27,CEP164,CEP290,CEP43,CLN3,CUL4A,DKC1,EMP1,FOS,GAA,GNPTG,HPS3,KIF23,LIN9,MAP1LC3B,NEU1,NFIA,NUP155,NUP160,NUP188,P2RX4,PLA2G7,POLD3,POLE,PPARGC1A,PPP1R12A,RAD51C,RUVBL1,SIRT1,SLC1A3,SMC2,STK4,TOP2A,TOP2B,TOPBP1,TRAF1,VPS8,VRK1,ZNF644							FAK Signaling	0	0.0605	2.646	ACVR2B,ADGRA2,ADGRB2,ADGRB3,ADGRL3,ADGRV1,ADRA2C,AGO2,AKT2,BAD,C3AR1,C5AR1,CCR2,CCRL2,CD3E,COL3A1,CSF2RB,CTNNB1,CX3CR1,DOCK1,EFNA2,EFNB1,ETS2,FLT1,FOS,FZD4,GIT2,GPR108,GPR137,GPR162,GPR180,GPR37,GPR37L1,GSK3A,GSK3B,IGF1R,IL11RA,IL6R,ITGA4,ITGA6,KIT,LEF1,MAP2K1,MMP2,NRAS,P2RY13,PDPK1,PIK3C2A,PIK3C2B,PIK3CA,PIK3R2,PLCG1,PTK2,RAF1,RHOA,SLC52A2,SOCS2,SOCS7,SOS2,SP1,TCF4,TCF7L2,WIPF1
STAT1	transcription regulator	Activated	3.232	1	1	ABCB9,ANGPT2,BAD,BCL2,BCL2A1,BIRC5,C3,CAND2,CBFA2T3,CCL3L3,CCR2,CCRL2,COL3A1,CTSS,CX3CR1,FGL2,FOS,GATA3,GBP4,HERC6,HTRA1,IFI16,IFIT1B,IGF1R,IRF8,Oasl2,PCDH17,PDGFA,PHACTR1,PIM1,PPARGC1B,RSAD2,RUNX1,SELPLG,SOAT1,STAT1,STAT3,ULK1							Mitochondrial Dysfunction	8.93	0.203	2.63	ACADL,APP,ATP1A2,ATP1B1,ATP1B2,ATP5F1B,ATP5F1C,BACE1,BACE2,BAD,BCL2,BECN1,CACNA1A,CACNA1G,CACNA1H,Calm1 (includes others),CAMK2A,CAMK2B,CAMK2D,COX10,COX17,COX4I1,CPOX,CREB3,CREB5,CREBBP,CYC1,CYCS,FBXW7,GPD2,GPX7,GPX8,GSTP1,Gstt3,HAP1,HSD17B10,HTT,ITPR2,MAP3K5,MAPT,MCU,MT-CO1,MT-ND5,NDUFA8,NDUFA9,NDUFB11,NDUFB6,NDUFS1,NDUFS2,NDUFS3,NDUFS8,NDUFV1,NFE2L2,NRF1,PIK3C2A,PIK3C2B,PIK3CA,PIK3R2,PPARGC1A,P…
IFN Beta	group	Activated	3.212	0.295	0.53	APAF1,ATF3,BCL2,BTG2,C3AR1,CAV1,CDC25A,CYBB,DUSP1,GAS6,HERC6,IFI16,IFIT1B,KIT,MAL,Mt2,PCBP1,PELI1,PLCG1,PRKCA,RSAD2,RTN4,SOX5,SPRY2,STAT1,TNRC6B							FLT3 Signaling in Hematopoietic Progenitor Cells	3.65	0.232	2.524	AKT2,BAD,CBL,CREB3,CREB5,CREBBP,FLT3,MAP2K1,NRAS,PDPK1,PIK3C2A,PIK3C2B,PIK3CA,PIK3R2,RAF1,RPS6KB1,SOS2,STAT1,STAT3
ERBB2	kinase	Activated	3.145	1.11e-05	0.000868	ACP2,ADAM17,ADGRL3,ADRA2C,AKT2,ANGPT2,ANGPTL4,AR,ATF3,BACE1,BCL2,BIRC5,BMP1,BTG2,C3AR1,C5AR1,CADM1,CAVIN3,CBFA2T3,CCDC80,CCR2,CCRL2,CDC14B,CDC25A,CDC27,CDH11,CDH2,CDK6,CDON,CHD1L,CHD6,CHD7,CHUK,CLEC11A,CMAS,COL3A1,COL4A1,COL5A1,COL5A2,COL6A1,COL6A2,CTNNB1,CX3CR1,CXCR4,DERL1,DSE,DUSP6,EBP,EMP1,ERBB3,ESR1,ETV1,ETV5,ETV6,EXT2,F3,FEZ2,FLT1,FOS,FRRS1,FZD4,GAS6,GATA3,GJA1,GPC1,GPD2,GSK3B,HOMER2,HTRA1,I…							3-phosphoinositide Biosynthesis	3.57	0.176	2.502	ALPL,ATP1A2,CA3,CDC25A,DOT1L,DUSP1,DUSP23,DUSP6,G6PC3,INPP5F,INPPL1,MTMR4,NUDT5,PIK3C2A,PIK3C2B,PIK3CA,PIK3R2,PIKFYVE,PIP4K2C,PIP5K1C,PPFIBP2,PPM1K,PPP1CA,Ppp1cc,PPP1R12A,PPP1R3C,PPP2CB,PPP2R3A,PPP5C,PSPH,PTPRC,PTPRJ,PXYLP1,RNGTT,SSH1,SSH2
Vegf	group	Activated	3.106	0.00255	0.0466	AGFG2,AKAP13,ANGPT2,ANGPTL4,APAF1,AQP4,ARHGEF17,ATF3,BCL2,BCL2A1,BIRC5,CDC25A,CTNNB1,CXCR4,DIO2,DKC1,DNAJB9,DUSP6,EBP,EMP1,ENTPD1,EPHA4,ERBB3,ETV5,F3,FABP4,FLT1,FOS,FOXN2,GBA2,GJB2,HK2,HMGCS2,ITGA6,JAM2,KIF15,KMT2A,L3MBTL3,LDLR,LEF1,LRIG1,LRP2,MAGI1,MGP,MMP2,Mt2,NCOA2,NR2F2,NR4A2,PABPN1,PDGFA,PKDCC,PLAU,PLVAP,PPARGC1A,PTK2,RAF1,SLC7A1,SMC2,SOCS2,STAT3,THBD,TIMP1,TNFRSF11A,TPST1,TRAIP,TRIB1,TSHZ1,…							IL-7 Signaling Pathway	3.01	0.218	2.5	AKT2,BAD,BCL2,CDC25A,EBF1,GSK3A,GSK3B,Igha,PDPK1,PIK3C2A,PIK3C2B,PIK3CA,PIK3R2,PTK2,SLC2A1,SOS2,STAT1
IL12 (family)	group	Activated	3.08	0.207	0.45	ATF3,BAD,BCL2,CD3E,ETV5,GATA3,IKZF2,IRF8,LEF1,NFATC2,NFIL3,NFKBIZ,ODC1,PIM1,PTPRC,SELPLG,SOCS2,STAT1							IL-15 Production	0.886	0.13	2.5	CSF2RA,DSTYK,EPHA4,EPHA5,ERBB3,FLT1,IGF1R,KIT,MAP2K1,MAP2K6,MERTK,NTRK3,PTK2,PTK2B,STAT1,YES1
TLR9	transmembrane receptor	Activated	3.072	1	1	ATF3,BCL2,CCL3L3,CLN3,DUSP1,IFI16,IFIT1B,KDELR3,KDM6B,LAIR1,NFKBIZ,Oasl2,PFKFB3,PYCARD,RSAD2,SMPD1,SMPD2,SMPDL3A,STAT1,TIMP1,XBP1							Aryl Hydrocarbon Receptor Signaling	0.449	0.107	2.496	ALDH2,APAF1,ATM,ATR,CDK6,EP300,ESR1,FOS,GSTM3,GSTP1,MED1,NCOA2,NFE2L2,NFIA,NR2F1,NRIP1,SP1
Immunoglobulin	complex	Activated	3.044	3.6e-12	2.9e-09	ACACA,ACLY,ACO1,ADAM17,ADAM23,ADCY6,ANGPT2,ANTXR1,APP,AQP4,ATF7,ATM,ATP5F1B,ATR,BAD,BCL2,BCL2A1,BECN1,BIRC5,BMP4,BSG,C3,C3AR1,C5AR1,CALR,CAMK2D,CAT,CBL,CCL3L3,CCR2,CD63,CD81,CDH2,CDK6,CMA1,CNPY2,COL3A1,COL4A1,COL4A2,COL5A2,COL6A1,COL6A2,CSF2RB,CST3,CTHRC1,CTNNB1,CTSS,CUL4A,CX3CR1,CXCR4,DBI,DLG4,DPYSL2,Dst,DTNBP1,DUSP1,DUSP6,EGLN1,ENO1,ENTPD1,ESR1,ETS2,ETV5,F3,FAP,FGL2,FOS,Foxn3,G6PC3,GAS6,GATA3,G…							Hepatic Fibrosis Signaling Pathway	3.77	0.151	2.474	ACVR2B,AKT2,AXIN1,BCL2,CACNA1A,Calm1 (includes others),CHUK,COL3A1,CREB3,CREB5,CREBBP,CSNK1G1,CSNK1G3,CTNNB1,CYBB,DVL1,DVL2,DVL3,FLT1,FNBP1,FOS,FZD4,GLI3,GLIS2,GSK3B,IKBKB,ITGA4,ITGA6,LEF1,LRP1,MAP2K1,MAP2K6,NFKBIA,NRAS,PDGFA,PDK1,PIK3C2A,PIK3C2B,PIK3CA,PIK3R2,PLCG1,PRKAG1,PRKAR1A,PRKAR2A,PRKCA,PTK2,RAF1,RHOA,RHOC,RHOH,RHOT1,RHOU,ROCK1,RPS6KB1,SDHA,SOS2,SP1,STAT3,TCF4,TCF7L2,TIMP1,TTN,VEGFB,WNT4
ELAVL1	other	Activated	2.917	0.441	0.612	ATF3,CDH2,CTNNB1,CTSS,DUSP1,FOS,GATA3,HOMER2,IFI16,Igha,JCHAIN,NFKBIA,PCOLCE,PLA2G7,PSMB4,PTPRC,RPS6,SIRT1,STAT1,STAT3,TIA1,TOP2A,TRIOBP,VAPB							3-phosphoinositide Degradation	2.89	0.168	2.449	ALPL,ATP1A2,CA3,CDC25A,DOT1L,DUSP1,DUSP23,DUSP6,G6PC3,INPP5F,INPPL1,MTM1,MTMR3,MTMR4,NUDT5,PIKFYVE,PPFIBP2,PPM1K,PPP1CA,Ppp1cc,PPP1R12A,PPP1R3C,PPP2CB,PPP2R3A,PPP5C,PSPH,PTPRC,PTPRJ,PXYLP1,RNGTT,SSH1,SSH2
LCN2	transporter	Activated	2.91	0.179	0.414	ANLN,ATF5,CCL3L3,CDH2,ESR1,FBXO32,KIF23,LDLR,MMP2,NR1H2,PPARGC1A,TWIST1							TNFR2 Signaling	1.09	0.188	2.449	CHUK,FOS,IKBKB,MAP3K14,NFKBIA,TRAF1
GATA1	transcription regulator	Activated	2.906	0.000348	0.0118	ANGPT2,AQP1,BCL2,BIRC5,BTG2,CALR,CBFA2T3,CDK6,CMA1,CYBB,CYFIP1,ETS2,Foxp1,FYB1,GATA3,GNAS,HBA1/HBA2,HIPK2,IL6R,IRF8,ITGA6,KDM4A,KIT,MAGED1,MAP3K5,MBP,MECOM,Meis1,NFIL3,NR4A2,PIM1,PLEK,RAD54L,RRM1,RUNX3,SASH1,SATB1,SLC3A2,SLC50A1,SLMAP,SOX6,SP140,SRSF2,TCF4,TFDP2,TOP2A							Regulation Of The Epithelial Mesenchymal Transition By Growth Factors Pathway	0.967	0.125	2.449	AKT2,CDH2,CHUK,DOCK10,FOS,GSK3B,IKBKB,IL6R,MAP2K1,MAP2K6,MMP2,NRAS,PARD6G,PDGFA,PIK3C2A,PIK3C2B,PIK3CA,PIK3R2,RAF1,RHOA,SOS2,STAT3,TWIST1,ZEB2
ACOX1	enzyme	Activated	2.902	0.126	0.383	ABCD3,ACADL,ACADVL,CAT,CBR1,CD63,COL4A2,CPOX,ETS2,FABP4,GSTP1,KRT8,LONP1,NFE2L2,OAT,SLC16A1,SLC4A4,XBP1							iNOS Signaling	0.796	0.149	2.449	Calm1 (includes others),CHUK,CREBBP,FOS,IKBKB,NFKBIA,STAT1
SASH1	other	Activated	2.887	0.0298	0.202	ATM,BBX,FGL2,IFIT1B,MERTK,NFKBIZ,PELI1,RSAD2,SLCO3A1,STAT1,TCF4,Trim12a							Acute Phase Response Signaling	1.1	0.13	2.4	AKT2,C3,CHUK,FOS,HMOX2,IKBKB,IL6R,MAP2K1,MAP2K6,MAP3K14,MAP3K5,NFKBIA,NRAS,PDPK1,PIK3CA,PIK3R2,RAF1,RBP1,SERPINF1,SOCS2,SOCS7,SOS2,STAT3,TCF4
HOXA9	transcription regulator	Activated	2.88	1.08e-05	0.000856	AKAP13,ARL3,BCL2,BCL7A,BRCA2,CDK7,CELF2,CYBB,DHX8,EPS8,ETS2,FLT3,GLI3,INPPL1,ITGBL1,KIT,LY86,MBNL1,Meis1,NEB,NFIA,NRF1,Nrgn,PABPN1,PCDH1,PIK3R2,PIM1,PKNOX1,PTPRC,PTPRG,RGL1,SATB1,SRP72,SRSF11,TACC1,YES1							ERB2-ERBB3 Signaling	2.98	0.231	2.324	BAD,ERBB3,GSK3A,GSK3B,MAP2K1,NRAS,PDPK1,PIK3C2A,PIK3C2B,PIK3CA,PIK3R2,RAF1,SOS2,SP1,STAT3
IL2	cytokine	Activated	2.848	0.000812	0.0214	ARHGAP20,ARHGEF2,ARHGEF3,ATF5,ATM,AUTS2,BCCIP,BCL2,BCL2A1,C3,CAMK2N1,CCL3L3,CCR2,CDC25A,CDK6,CSF2RA,CSF2RB,CX3CR1,CXCR4,CYCS,CYTIP,DKC1,DOCK9,Dst,DUSP1,DUSP6,E2F4,EIF2S2,EMP1,ENO1,ENTPD1,EPHA4,EPHX1,EVL,FGL2,FKBP2,FOS,GATA3,GFRA2,GNAQ,H1-2,HK2,IFI16,IKZF2,IP6K2,ITGA4,ITGA6,ITM2B,ITSN2,KCNA2,KIT,KPNA1,LDHA,LDLR,LTBP3,MAP2K1,MAP2K6,MAP3K20,MLLT3,MMP2,NAV1,NEB,Nrgn,ODC1,OSBPL3,PDE4A,PDIA3,PDK1,PELI1…							B Cell Receptor Signaling	0	0.0677	2.271	AKT2,BAD,BCL2A1,Calm1 (includes others),CAMK2A,CAMK2B,CAMK2D,CHUK,CREB3,CREB5,CREBBP,EBF1,GSK3A,GSK3B,Igha,IGKC,IKBKB,INPP5F,INPPL1,JCHAIN,MAP2K1,MAP2K6,MAP3K10,MAP3K14,MAP3K3,MAP3K5,NFAT5,NFATC2,NFATC4,NFKBIA,NRAS,PDPK1,PIK3C2A,PIK3C2B,PIK3CA,PIK3R2,POU2F2,PTK2,PTK2B,PTPRC,RAF1,RPS6KB1,SOS2
ARID3A	transcription regulator	Activated	2.84	0.00389	0.0604	ANGEL2,BMPR1A,BRWD1,ESF1,GJA1,HPS3,MDN1,NOC3L,NUDT21,PDK1,PRMT3,PRPF40A,ROBO1,SIRT1,TIA1							HGF Signaling	2.14	0.167	2.236	AKT2,DOCK1,ETS2,FOS,ITGA4,ITGA6,MAP2K1,MAP3K10,MAP3K14,MAP3K3,MAP3K5,NRAS,PIK3C2A,PIK3C2B,PIK3CA,PIK3R2,PLCG1,PRKCA,PTK2,RAF1,SOS2,STAT3
NANOG	transcription regulator	Activated	2.813	0.0307	0.208	BIRC5,BMP4,CBFA2T3,CDC25A,CDK6,COL3A1,FOS,HNRNPH1,ID3,IGF1R,JARID2,MTF2,NRIP1,PHKG2,PTK2,REST,RIF1,ROCK1,SMARCC1,SRRT,TBX3,TET1,TET2,ZFHX3							Toll-like Receptor Signaling	0.322	0.103	2.236	CHUK,FOS,IKBKB,MAP2K6,MAP3K14,NFKBIA,TRAF1,Ubb
SPIB	transcription regulator	Activated	2.813	0.217	0.47	ATF3,CAT,CCR2,COX4I1,KDM6B,KIT,NAV2,NDUFB11,PRDX4,Siglech,XBP1,ZC3H13							GADD45 Signaling	0	0.0833	2.236	ACVR2B,ATM,ATR,MAP2K6,POU2F1
GLI3	transcription regulator	Activated	2.795	1	1	BCL2,BMP4,CUL4A,DUSP1,EBF1,MAP3K3,NFKBIZ,RUNX1,SOX9							Thrombin Signaling	7.45	0.218	2.214	ADCY2,ADCY5,ADCY6,ADCY7,AKT2,ARHGEF10,ARHGEF11,ARHGEF17,ARHGEF2,ARHGEF25,ARHGEF3,CAMK1D,CAMK2A,CAMK2B,CAMK2D,FNBP1,GATA3,GNAQ,GNAS,GNAT2,GNAZ,GNB4,GNG5,GUCY1A1,IKBKB,ITPR2,MAP2K1,NRAS,PDIA3,PDPK1,PIK3C2A,PIK3C2B,PIK3CA,PIK3R2,PLCB3,PLCG1,PLCH2,PPP1R12A,PRKCA,PTK2,RAF1,RHOA,RHOC,RHOH,RHOT1,RHOU,ROCK1,RPS6KB1,TBP
FAS	transmembrane receptor	Activated	2.789	0.0173	0.151	AKT2,ARAP2,BAD,BCL11A,BCL2,BCL2A1,BIRC5,CAMK2B,CCL3L3,CCRL2,COL3A1,COL4A1,COL4A2,COL5A1,COL6A1,DGKZ,F3,FGL2,FLT1,FOS,GDE1,GIT2,GPNMB,IQGAP2,LDLR,MBOAT7,MERTK,MGP,MYO5A,NFKBIA,NR4A2,NUMA1,P2RX4,PIK3C2B,PIK3CA,PLAU,PLD1,PPFIBP2,PTP4A1,RASGRP2,RGS3,RHEB,RSAD2,SELPLG,STK3,THBD,TRIB1,TUBA4A							Pulmonary Healing Signaling Pathway	1.01	0.126	2.2	BMP4,BMPR1A,CTNNB1,CXCR4,DLK1,EP300,ETV5,FZD4,LEF1,MMP16,MMP2,MMP23B,NFKBIA,NOTCH3,NRAS,PRKAG1,PRKCA,RAF1,SOS2,STAT3,TCF4,TCF7L2,VEGFB,WNT4,YES1
COPS5	transcription regulator	Activated	2.785	0.0902	0.314	ADCY6,ADRM1,APAF1,ATF3,BIRC5,CBX1,CCNT1,CD81,E2F4,FDXR,GPS1,GTF2H5,H1-2,KIF15,KIF23,KIF5B,LMNB1,ODC1,PMM1,POLR2E,RRP8,SLC3A2,SMC2,SNRPB,STAT3,TM4SF1,TOP2A,TRAIP,UPF3B							PDGF Signaling	2.47	0.195	2.183	CAV1,FOS,INPP5F,INPPL1,MAP2K1,NRAS,PDGFA,PIK3C2A,PIK3C2B,PIK3CA,PIK3R2,PLCG1,PRKCA,RAF1,SOS2,STAT1,STAT3
JAK2	kinase	Activated	2.773	0.0919	0.314	CDC25A,CTNNB1,CYBB,Eif2s3y,ESR1,Fhod1,FOS,GFRA2,IGF1R,JCHAIN,NDN,NFKBIZ,ODC1,PLK2,RBP1,SERPINH1,SLC11A1,SLC1A3,STAT1,STAT3							IL-3 Signaling	1.76	0.177	2.138	AKT2,BAD,CSF2RB,FOS,MAP2K1,NRAS,PIK3C2A,PIK3C2B,PIK3CA,PIK3R2,PRKCA,RAF1,STAT1,STAT3
NR4A1	ligand-dependent nuclear receptor	Activated	2.747	0.00269	0.0487	ACACA,ACLY,ACO1,ATF3,ATP5F1B,BCL2,BIRC5,COL16A1,COL6A1,COL6A2,CTNNB1,DFFA,ENO1,EP300,FABP4,G0S2,G6PC3,GSK3A,GSK3B,HK2,IKZF2,KRT8,LDLR,LPIN1,MDH2,MED1,NDUFS1,NDUFS8,NFKBIA,NR2F6,NR4A2,NUCB2,PDIA3,PDK1,PEBP1,PFKL,PGK1,PHKG1,PHKG2,PPP1R3C,PRPS2,PTK2,SOAT1							Type II Diabetes Mellitus Signaling	1.45	0.144	2.138	AKT2,CACNA1A,CACNA1G,CACNA1H,CHUK,IKBKB,ITPR2,MAP3K14,MAP3K5,NFKBIA,PDPK1,PIK3C2A,PIK3C2B,PIK3CA,PIK3R2,PKM,PRKAG1,PRKCA,SMPD1,SMPD2,SOCS2,SOCS7
NFKBIA	transcription regulator	Activated	2.732	0.00201	0.0408	ABCD3,ATP11A,B3GALT5,BCCIP,BCL11A,BCL2,BCL2A1,BTG2,C3,CCL3L3,CDC25A,CDH13,COL3A1,COL5A2,CTNNA1,CTNNB1,CXCR4,DUSP6,F3,FHL2,FOS,HK2,Hnrnpa1,HSPA8,ID3,IFI16,IFIT1B,IGF2,IGFBP6,KRT8,LRIG1,MGP,MPDU1,Mt2,NCAN,NFKBIA,NID1,NOTCH3,PDGFA,PIM1,PLAU,POLR2C,PTGES,PTPRZ1,RBP1,RGS3,ROCK1,RRM1,SEMA3C,SEMA3F,SH3GLB2,SOAT1,SOD3,SOX9,TCF12,TIMP1,TMEM176B,TRAF1,TRPC1,TWIST1,Ubb,UBE3A							Th1 Pathway	0.91	0.131	2.138	CD3E,GATA3,IL6R,MAP2K6,NFATC2,NFATC4,NFIL3,NOTCH3,PIK3C2A,PIK3C2B,PIK3CA,PIK3R2,PSEN2,RUNX3,STAT1,STAT3
BACH1	transcription regulator	Activated	2.714	0.0575	0.297	ATP5F1B,CXCR4,DUSP1,HK2,IGF1R,NDUFA9,NDUFB6,PDK1,PHB1,PTK2,SLC25A22							PKCθ Signaling in T Lymphocytes	0	0.0484	2.132	CACNA1A,CACNA1G,CACNA1H,CAMK2A,CAMK2B,CAMK2D,CD3E,CHUK,FOS,IKBKB,ITPR2,MAP3K10,MAP3K14,MAP3K3,MAP3K5,NFAT5,NFATC2,NFATC4,NFKBIA,NRAS,PIK3C2A,PIK3C2B,PIK3CA,PIK3R2,PLCG1,POU2F1,SOS2
DOCK8	other	Activated	2.714	0.0575	0.297	ATM,BBX,FGL2,IFIT1B,MERTK,NFKBIZ,PELI1,RSAD2,SLCO3A1,STAT1,TCF4							Myelination Signaling Pathway	10.9	0.22	2.121	ACVR2B,ADAM17,ADAM22,AKT1S1,AKT2,ARHGAP5,AXIN1,BACE1,BMP1,BMP4,BMPR1A,Calm1 (includes others),CHD7,CHD8,CNP,CREB3,CREB5,CREBBP,CTNNB1,CYTH1,EP300,ERBB3,FKBP1A,FOS,FZD4,GLI3,GLIS2,GPR37,GSK3B,HDAC4,HDAC5,HDAC9,IGF1R,ITGA6,LAMC1,LMNB1,MAP2K1,MBP,MYRF,NFATC2,NFATC4,NRAS,PDGFA,PDK1,PIK3C2A,PIK3C2B,PIK3CA,PIK3R2,PLCG1,PLP1,PRKAG1,PRKAR1A,PRKAR2A,PSEN2,PTK2,PTK2B,RAF1,RAPGEF2,RHEB,RHOA,ROCK1,RPS6KB1,SL…
SAMSN1	other	Activated	2.673	0.0411	0.252	ATM,BBX,CCL3L3,FGL2,IFIT1B,MERTK,NFKBIZ,PELI1,RSAD2,SLCO3A1,STAT1,TCF4,Trim12a,XBP1							Production of Nitric Oxide and Reactive Oxygen Species in Macrophages	2.89	0.168	2.121	AKT2,CAT,CHUK,CREBBP,CYBB,FNBP1,FOS,IKBKB,IRF8,MAP2K1,MAP3K10,MAP3K14,MAP3K3,MAP3K5,NFKBIA,PIK3C2A,PIK3C2B,PIK3CA,PIK3R2,PLCG1,PPP1CA,PPP1R12A,PPP1R3C,PPP2CB,PPP2R3A,PRKCA,RHOA,RHOC,RHOH,RHOT1,RHOU,STAT1
CRNDE	other	Activated	2.646	0.0451	0.253	DUSP6,PDGFA,RASA4,RASGRP2,STK3,TAOK3,TIAM1							Pyroptosis Signaling Pathway	0	0.086	2.121	GBP4,KCNQ1OT1,P2RX7,PRKAG1,PRKAR1A,PRKAR2A,PYCARD,RHOA
CNTF	cytokine	Activated	2.645	0.00309	0.053	ADGRL3,ANKZF1,ATF3,C3AR1,C5AR1,CCRL2,CXCR4,CYBB,FOS,GATM,GFRA2,GJA1,GLI3,GPNMB,HPGDS,IFI16,IGFBP7,NFIA,NR2C2,Oasl2,P2RX4,P2RX7,PENK,PHB1,PPIB,SLC11A1,SLC16A1,SLC6A1,SOCS2,STAT1,STAT3,TIMP1,TM2D1							TGF-β Signaling	1.4	0.156	2.111	ACVR2B,BCL2,BMP4,BMPR1A,CREBBP,EP300,FOS,MAP2K1,MAP2K6,NRAS,PIAS4,RAF1,RNF111,RUNX3,SOS2
LARP1	translation regulator	Activated	2.643	0.526	0.674	EEF1G,EEF2,PABPC1,RPL10,RPL10A,RPL13A,RPL15,RPS6							CDC42 Signaling	0	0.0243	2.111	CD3E,CLIP1,EXOC6B,FOS,GSK3B,IQGAP1,IQGAP2,ITGA4,ITGA6,LIMK2,PARD3,PPP1R12A,RAF1,WIPF1
NFKB1	transcription regulator	Activated	2.607	0.137	0.394	AGO2,AKR1B1,APP,AR,BCL2,BCL2A1,BRCA2,BTG2,CCL3L3,CREB3,CSF2RA,CYBB,DUSP1,FOS,GATA3,GJA1,HOOK2,IFI16,IFIT1B,IGKC,IKBKB,MMP2,NFKBIA,NR4A2,PDGFA,PIM1,PLAU,POU2F2,RPS6KB1,SAR1A,SOX9,SP7,STAT1,STIM1,TRAF1							Neuroinflammation Signaling Pathway	1.2	0.123	2.058	ACVR2B,AKT2,APP,BACE1,BACE2,BCL2,BIRC5,BIRC6,CHUK,CREB3,CREB5,CREBBP,CTNNB1,CX3CR1,CYBB,FOS,GABRA2,GABRB1,GSK3B,IKBKB,IL6R,MAPT,NFAT5,NFATC2,NFATC4,NFE2L2,P2RX7,PIK3C2A,PIK3C2B,PIK3CA,PIK3R2,PLA2G5,PLCG1,PSEN2,PYCARD,S100B,SLC1A3,SLC6A1,STAT1
ZBTB18	transcription regulator	Activated	2.606	0.00636	0.084	COL4A1,COL5A1,EMILIN1,KANK2,MMP2,SERPINH1,SIX2							ERBB Signaling	1.82	0.172	2	ERBB3,FOS,GSK3B,MAP2K1,MAP2K6,NRAS,PDPK1,PIK3C2A,PIK3C2B,PIK3CA,PIK3R2,PLCG1,PRKCA,RAF1,RPS6KB1,SOS2
ISL1	transcription regulator	Activated	2.596	0.44	0.612	BMP4,CARTPT,CNTN2,ETV1,ETV5,GNAS,NTRK3,PIEZO2,RUNX1,RUNX3							Notch Signaling	0.818	0.158	2	ADAM17,DTX3,DTX4,NOTCH3,NUMB,PSEN2
Ifnar	group	Activated	2.577	1	1	C3,IFI16,IFIT1B,IRF8,ITGA4,RSAD2,STAT1							Pyrimidine Deoxyribonucleotides De Novo Biosynthesis I	0.762	0.174	2	NME7,RRM1,RRM2B,TYMS
MAP2K1	kinase	Activated	2.577	0.0104	0.109	ATF3,BAD,BCL2,BCL2A1,CCL3L3,COL3A1,DUSP1,DUSP6,EMP1,ENO1,ERRFI1,ETV5,F3,FOS,IGF1R,LDLR,LEF1,MBP,MMP2,MOG,NDUFS1,NDUFS3,NFKBIA,PIM1,PLP1,SOX9,SP1,TCIM,THBD,TM4SF1,TNFRSF11A,TRIB1,TWIST1							Cholecystokinin/Gastrin-mediated Signaling	2.35	0.176	1.964	EPHA4,FNBP1,FOS,GNAQ,ITPR2,MAP2K1,MAP2K6,MEF2D,NRAS,PLCB3,PRKCA,PTK2,PTK2B,RAF1,RHOA,RHOC,RHOH,RHOT1,RHOU,ROCK1,SOS2
CD40LG	cytokine	Activated	2.573	0.0147	0.133	ADAM17,AKAP13,ALCAM,ATF3,ATF5,BCL2,BCL2A1,CCL3L3,CCR2,CD63,CDK6,CELF2,CLIP1,CSF2RA,CXCR4,CYTIP,DCTN1,DUSP1,F3,FBL,FLT1,FOS,G0S2,HK2,ID3,ITGA4,KDM6B,KIF2A,MED1,MPHOSPH9,NFKBIA,NOC2L,PEX14,PIM1,PLAU,PLEK,PMVK,PTPRG,RAB9A,RNF5,RUNX3,SELPLG,SLC29A1,SMG7,SP1,STAT1,STAT3,STK4,TNFRSF11A,TRAF1,YBX3							Small Cell Lung Cancer Signaling	2.76	0.198	1.941	AKT2,APAF1,BCL2,CDK6,CHUK,CYC1,CYCS,E2F4,HDAC4,HDAC5,HDAC9,IKBKB,NFKBIA,PIK3C2A,PIK3C2B,PIK3CA,PIK3R2,PTK2,TRAF1
RGS2	enzyme	Activated	2.558	9.03e-05	0.00435	BAD,BTG2,CNPY2,ERRFI1,F3,FABP4,GJA1,GNPTG,Hmgn2 (includes others),ITM2A,MAGED1,MANF,MRPL14,PLVAP,PPIB,RARRES2,SKIC8,SLC16A1,SLC2A1,SLCO4A1,SSNA1,Ubb							Estrogen-Dependent Breast Cancer Signaling	2.02	0.185	1.941	AKT2,CREB3,CREB5,CREBBP,DHRS11,ESR1,FOS,HSD17B10,IGF1R,NRAS,PIK3C2A,PIK3C2B,PIK3CA,PIK3R2,SP1
GLI2	transcription regulator	Activated	2.551	1	1	BCL2,BMP4,CBFA2T3,CCL3L3,GATA3,HK2,IL6R,PFKFB3,SOX9							CD40 Signaling	1.99	0.194	1.941	CHUK,FOS,IKBKB,MAP2K1,MAP2K6,MAP3K14,NFKBIA,PIK3C2A,PIK3C2B,PIK3CA,PIK3R2,STAT3,TRAF1
AMBRA1	other	Activated	2.525	0.00326	0.0546	CDH2,COL16A1,COL3A1,COL4A1,COL4A2,COL5A1,COL5A2,FAP,LOXL1,MMP2,MMP23B							Granzyme A Signaling	1.6	0.173	1.941	H1-2,LMNB1,MBP,MT-ND5,NDUFA8,NDUFA9,NDUFB11,NDUFB6,NDUFS1,NDUFS2,NDUFS3,NDUFS8,NDUFV1
TLR4	transmembrane receptor	Activated	2.494	0.00662	0.0867	ACACA,APP,ATF3,ATM,BBX,BCL2,C3,CCL3L3,CCRL2,CDK6,CERS5,CLN3,CMA1,COX4I1,DLK1,DOCK11,F3,FBXO32,FGL2,FOS,GJA1,HK2,HTRA1,IFI16,IFIT1B,IRF8,KDM6B,LDHA,MERTK,METTL1,NAA80,NFKBIA,NFKBIZ,NR2F6,NR4A2,ORMDL3,PELI1,PKM,PLEK,PLK2,PTGES,RSAD2,RUNX1,SLC2A1,SLCO3A1,SMPD1,SMPD2,SMPDL3A,STAT1,STAT3,TCF4,TRAF1,Trim12a,TSPO,XBP1							Phagosome Formation	0	0.0906	1.921	ADGRA2,ADGRB2,ADGRB3,ADGRL3,ADGRV1,ADRA2C,AKT2,AP1S2,ARFIP2,C3,C3AR1,C5AR1,CCR2,CCRL2,CLIP1,COLEC12,CX3CR1,DOCK1,ELMO2,FZD4,GPR108,GPR137,GPR162,GPR180,GPR37,GPR37L1,Igha,IGKC,ITGA4,ITGA6,ITPR2,JCHAIN,LIMK2,MAP2K1,MAP2K6,MRC2,NRAS,P2RY13,PIK3C2A,PIK3C2B,PIK3CA,PIK3R2,PIKFYVE,PIP4K2C,PIP5K1C,PLA2G5,PLA2G7,PLCG1,PLD1,PRKCA,PTK2,PTK2B,RAF1,RAPGEF4,RHOA,ROCK1,RPS6KB1,SLC52A2,SOS2,TTN,VTN,WIPF1,YES1
NFkB (complex)	complex	Activated	2.473	0.208	0.452	ABCD3,ABCG1,ADRA2C,APP,AQP1,ATF3,BACE1,BAD,BCL11A,BCL2,BCL2A1,BECN1,BIRC5,C3,CAMK2D,CCL3L3,CCR2,CREB3,CTNNB1,CXCR4,CYBB,DBP,DBT,DFFA,DTX3,DVL3,F3,FOS,G0S2,GAS6,GATA3,GNAS,HDAC9,HIVEP1,IGKC,ITCH,KDM2A,KDM6B,KIT,MFHAS1,MMP2,MTSS1,NCAM1,NFKBIA,NFKBIZ,ODC1,PLAU,PLD1,PLK2,POU2F2,PTGES,Pvr,RSAD2,RUNX1,SAR1A,SELPLG,SLC2A1,SLC7A1,SOAT1,SOD3,SOX5,STIM1,STX4,TCF12,TIMP1,TRAF1,TWIST1							IL-8 Signaling	4.01	0.181	1.915	AKT2,ANGPT2,BCL2,CHUK,CYBB,FLT1,FNBP1,FOS,GNAQ,GNAS,GNAT2,GNAZ,GNB4,GNG5,IKBKB,IQGAP1,LIMK2,MAP2K1,MMP2,NFKBIA,NRAS,PIK3C2A,PIK3C2B,PIK3CA,PIK3R2,PLD1,PRKCA,PTK2,PTK2B,RAF1,RHOA,RHOC,RHOH,RHOT1,RHOU,ROCK1,RPS6KB1,VEGFB
NKX2-3	transcription regulator	Activated	2.461	0.24	0.482	ACO1,AGAP3,ALPL,ANGPT2,ANGPTL4,ANLN,BMP4,DYNLT2B,FBN2,MYO5A,NR2F1,NT5C3A,PAPSS2,PLD1,POSTN,PSAT1,SHFL,STAT1,SYT11,TCIM,TRIM5,TTC3,UBE4B,ZNF704							Senescence Pathway	2.11	0.14	1.897	ACVR2B,AKT2,ANAPC2,ASXL2,ATF3,ATM,ATR,CACNA1A,Calm1 (includes others),CAT,CDC25A,CDC27,CDK6,CHUK,CREBBP,E2F4,EP300,ETS2,HIPK2,IKBKB,ITPR2,ITSN2,MAP2K1,MAP2K6,MCU,NF1,NFAT5,NFATC2,NFATC4,NRAS,PDK1,PHF1,PIK3C2A,PIK3C2B,PIK3CA,PIK3R2,PPP1CA,PPP2CB,PPP2R3A,RAF1,RING1,SIRT1
Eldr	other	Activated	2.449	0.439	0.612	ANLN,BIRC5,HJURP,KIF23,TACC3,TOP2A							CNTF Signaling	1.37	0.175	1.897	MAP2K1,NRAS,PIK3C2A,PIK3C2B,PIK3CA,PIK3R2,RAF1,RPS6KB1,STAT1,STAT3
COL5A1	other	Activated	2.449	0.112	0.351	CALR,COL5A2,EMILIN1,LOX,LOXL1,PKM							ERK5 Signaling	0.772	0.135	1.897	BAD,CREB3,CREB5,CREBBP,FOS,GNAQ,MAP3K3,MEF2D,NRAS,RPS6KB1
HAX1	other	Activated	2.449	0.237	0.482	IDH3G,NDUFA9,NDUFS2,NDUFS3,SDHA,UQCRC2							CXCR4 Signaling	5.07	0.208	1.89	ADCY2,ADCY5,ADCY6,ADCY7,AKT2,ARHGEF11,CXCR4,DOCK1,ELMO2,FNBP1,FOS,GNAQ,GNAS,GNAT2,GNAZ,GNB4,GNG5,GUCY1A1,ITPR2,MAP2K1,NRAS,PIK3C2A,PIK3C2B,PIK3CA,PIK3R2,PLCB3,PRKCA,PTK2,RAF1,RHOA,RHOC,RHOH,RHOT1,RHOU,ROCK1
REL	transcription regulator	Activated	2.448	0.148	0.412	ANLN,APP,ARHGEF11,ATP11A,ATXN1,BCL2,BCL2A1,BIRC5,C1QTNF12,CAMK2D,ESR1,ETV5,F3,FOS,FRMD4B,IFIT1B,IRF8,MLLT3,NFE2L2,NFKBIA,PHIP,PIK3CA,PLK2,PYCARD,RSAD2,SLC22A15,STAT3,UBE2Z							B Cell Activating Factor Signaling	1.72	0.209	1.89	CHUK,FOS,IKBKB,MAP3K14,NFAT5,NFATC2,NFATC4,NFKBIA,TRAF1
BDNF	growth factor	Activated	2.445	0.000412	0.0131	ADAM17,Ank2,APP,AR,ARPP21,BAG3,BCL2,CAMK2A,CXCR4,DCTN1,DUSP1,DUSP6,EEF2,FOS,GNAQ,GPS1,HIVEP1,KIF1B,LAMC1,MALAT1,Mapre2,MAPT,MBP,MYO5A,NAPB,NCAM1,ODAD1,PENK,PFKFB3,PLP1,PLTP,PTBP1,RAB14,RELN,RHOA,RYR1,RYR2,RYR3,SERPINH1,SLC12A5,SLC17A7,SPRY2,THRA,TIAM1,TM9SF2,TMBIM6,TSC1,TTC3,TUBB3,Ubb,VASN							TNFR1 Signaling	0.67	0.137	1.89	APAF1,CHUK,CYCS,FOS,IKBKB,MAP3K14,NFKBIA
FOXL2	transcription regulator	Activated	2.438	0.173	0.412	ATF3,BCL2A1,CCL3L3,ETV6,FOS,HMCN1,NFATC2,NFE2L2,PPARGC1A,RAF1,SOX9							Role of Pattern Recognition Receptors in Recognition of Bacteria and Viruses	0	0.0513	1.89	C3,C3AR1,C5AR1,PIK3C2A,PIK3C2B,PIK3CA,PIK3R2,PRKCA
RTN4	other	Activated	2.433	0.307	0.532	Ank2,APP,DPYSL2,MBP,RTN4,STAT1,TSPAN2							Ribonucleotide Reductase Signaling Pathway	4.95	0.206	1.859	AKT1S1,AKT2,ARID1A,ARID2,ATM,ATR,BAD,BCL2,BIRC5,BRD7,CDC25A,CDK6,CREB3,CREB5,CREBBP,CTNNB1,E2F4,ESR1,FOS,H3-3A/H3-3B,HLTF,MMP2,NRAS,PARP11,PBRM1,PHF10,PIK3C2A,PIK3C2B,PIK3CA,PIK3R2,RRM1,RRM2B,SMARCC1,SP1,STAT3
SGPP2	phosphatase	Activated	2.433	0.0291	0.199	DNAJA1,DNAJC14,DNAJC3,HSPA4,HSPA8,XBP1							EGF Signaling	3.73	0.268	1.807	AKT2,FOS,ITPR2,MAP2K1,PIK3C2A,PIK3C2B,PIK3CA,PIK3R2,PLCG1,PRKCA,RAF1,RPS6KB1,SOS2,STAT1,STAT3
RORC	ligand-dependent nuclear receptor	Activated	2.427	0.112	0.351	ALDH2,ATP1B1,CAD,COL3A1,ENO1,GSTP1,Gstt3,HK2,HPGD,IDH3G,LDHA,MDH2,Mt2,OAT,PDK1,PFAS,PGAM1,PGK1,PKM,POR,PPP1R3C,SULF2,USP53,ZBTB16							D-myo-inositol-5-phosphate Metabolism	3.35	0.174	1.8	ALPL,ATP1A2,CA3,CDC25A,DOT1L,DUSP1,DUSP23,DUSP6,G6PC3,INPP5F,INPPL1,MTMR4,NUDT5,PIKFYVE,PIP4K2C,PLCB3,PLCG1,PLCH2,PPFIBP2,PPM1K,PPP1CA,Ppp1cc,PPP1R12A,PPP1R3C,PPP2CB,PPP2R3A,PPP5C,PSPH,PTPRC,PTPRJ,PXYLP1,RNGTT,SSH1,SSH2
CCL5	cytokine	Activated	2.424	0.0605	0.305	ALCAM,C5AR1,CCL3L3,CCRL2,DDAH1,DUSP1,DUSP6,EMP1,FOS,STAT1,STAT3,TUBB4B							Tumor Microenvironment Pathway	1.67	0.145	1.8	AKT2,BAD,BCL2,COL3A1,CXCR4,FOS,IGF2,IL6R,MAP2K1,MAP3K14,MMP16,MMP2,MMP23B,NRAS,PDGFA,PIK3C2A,PIK3C2B,PIK3CA,PIK3R2,PLAU,RAF1,SLC16A1,SLC2A1,STAT3,TIAM1,VEGFB
PIM1	kinase	Activated	2.416	0.472	0.643	BCL2,CDC25A,ERBB3,IGF1R,PIM1,PPARGC1A							ERBB4 Signaling	1.93	0.191	1.732	ADAM17,MAP2K1,NRAS,PDPK1,PIK3C2A,PIK3C2B,PIK3CA,PIK3R2,PLCG1,PRKCA,PSEN2,RAF1,SOS2
TLR7	transmembrane receptor	Activated	2.402	1	1	ATF3,BCL2,BCL2A1,CREB5,DIO2,EIF3J,ETS2,ETV5,IFIT1B,MOG,MYOC,NFKBIA,PLAU,RSAD2,STAT1							Thrombopoietin Signaling	1.81	0.19	1.732	FOS,MAP2K1,NRAS,PIK3C2A,PIK3C2B,PIK3CA,PIK3R2,PLCG1,PRKCA,RAF1,STAT1,STAT3
HNRNPK	other	Activated	2.385	0.0348	0.222	AR,ITGA6,KDM6B,LDLR,LPIN1,NFE2L2,PRELP,SLC47A1,ZBTB20							HER-2 Signaling in Breast Cancer	6.09	0.203	1.718	AKT1S1,AKT2,Arf2,ARF4,BAD,BIRC5,CHUK,COPS6,COX10,COX17,COX4I1,ERBB3,ETS2,FOS,GSK3A,GSK3B,IKBKB,MAP2K1,MMP2,MT-CO1,NFKBIA,NRAS,NUP155,NUP160,NUP188,NUP205,NUP98,PARD3,PARD6G,PDK1,PIK3C2A,PIK3C2B,PIK3CA,PIK3R2,PLCG1,PRKCA,RAF1,RHEB,RPS6,RPS6KB1,SOS2,SP1,STAT3,SURF1,TSC1,YES1
LEPR	transmembrane receptor	Activated	2.36	0.00155	0.0333	ABCG1,ACACA,ADAM17,ALCAM,ANGPTL4,ATF3,BCL2,Brd4,CARTPT,CCL3L3,CD63,COL4A1,CSHL1,EMSY,FOS,FYB1,INPPL1,LDLR,MBP,MMP2,MTTP,NUP160,PIAS1,PLCB3,PLP1,PPARGC1A,SOCS2,STAT3,STUB1,TCF7L2,TIMP1,TNPO3							GM-CSF Signaling	4.66	0.271	1.698	AKT2,BCL2A1,CAMK2A,CAMK2B,CAMK2D,CSF2RA,CSF2RB,MAP2K1,NRAS,PIK3C2A,PIK3C2B,PIK3CA,PIK3R2,PIM1,RAF1,RUNX1,SOS2,STAT1,STAT3
CLIC4	ion channel	Activated	2.345	0.0226	0.175	C3,CD63,CST3,CX3CR1,FILIP1L,HMCN1,MMP2,PLTP,RDH5,VTN							Neurotrophin/TRK Signaling	3.47	0.231	1.698	CREB3,CREB5,CREBBP,FOS,MAP2K1,MAP2K6,MAP3K5,NRAS,NTRK3,PDPK1,PIK3C2A,PIK3C2B,PIK3CA,PIK3R2,PLCG1,RAF1,SOS2,SPRY2
MEF2C	transcription regulator	Activated	2.341	0.00205	0.0412	ATF3,BCAS1,CALR,CCL3L3,CCR2,COL3A1,COX17,CXCR4,FAP,FOS,GJA1,HDAC5,HDAC9,KCNJ2,LAG3,MBP,MEF2D,MOBP,MYOC,NFATC2,PLP1,POSTN,PPARGC1A,PTGES,RYR2,SP7,TSPAN2,TTN							Prolactin Signaling	2.82	0.2	1.698	CREBBP,EP300,FOS,MAP2K1,NRAS,PDPK1,PIK3C2A,PIK3C2B,PIK3CA,PIK3R2,PLCG1,PRKCA,RAF1,SOCS2,SOCS7,SOS2,SP1,STAT1,STAT3
CCL20	cytokine	Activated	2.333	0.0135	0.127	C3,C3AR1,CCR2,CX3CR1,CYBB,MYO5A,PLA2G7,POSTN,TCF12							MicroRNA Biogenesis Signaling Pathway	2.18	0.155	1.671	AGO2,AGO4,AKT2,ATM,BMP4,DDX5,DIS3L,ESR1,EXOSC2,EXOSC3,EXOSC7,HNRNPA2B1,HSPA8,NRAS,NUP155,NUP160,NUP188,NUP205,NUP98,PIK3C2A,PIK3C2B,PIK3CA,PIK3R2,POLR2C,POLR2E,QKI,RPS6KB1,TSN,XRN1
Nfat (family)	group	Activated	2.324	0.033	0.214	ATF3,BCL2,CCL3L3,CYBB,DKK3,DLG4,DOCK10,FABP4,ITPR2,KIF13A,LAG3,PDGFA,RGS3,SLC7A1,TRAF1,TUBB3							Human Embryonic Stem Cell Pluripotency	1.76	0.144	1.671	ACVR2B,AKT2,AXIN1,BMP1,BMP4,BMPR1A,CTNNB1,DVL1,FZD4,GSK3B,ID3,MAP2K1,MAP2K6,NRAS,NTRK3,PDGFA,PDPK1,PIK3C2A,PIK3C2B,PIK3CA,PIK3R2,PRKCA,RAF1,REST,RIF1,SOS2,STAT3,TBX3,WNT4
SOX2	transcription regulator	Activated	2.313	8.17e-08	1.43e-05	ANKRD17,AQP4,ARHGEF10,ATF3,AXIN1,BCAS1,BCL9L,BIRC5,BMP4,BMPR1A,CBFA2T3,CDH2,CNP,COBLL1,CSPP1,CTNNB1,CXCR4,DKK3,DOCK10,DUSP1,EFS,ETS2,ETV5,EXT2,FLT1,FOS,Foxp1,GATA3,GBP4,GJA1,GLI3,GOLGA7,GSK3B,ID3,INPPL1,ITPR2,JARID2,L3MBTL3,LEF1,MBP,Meis1,MIF4GD,MOBP,MOG,MTF2,MTMR10,MYRF,NDN,NFASC,NOTCH3,NSFL1C,NUDT21,Oasl2,PARD6G,PCDH15,PDK1,PLD1,PLP1,PQBP1,PSAT1,QKI,RASGEF1B,S100A1,SEMA6A,SEPTIN2,SMARCAD1,SMOC1…							April Mediated Signaling	1.79	0.214	1.667	CHUK,FOS,IKBKB,MAP3K14,NFAT5,NFATC2,NFATC4,NFKBIA,TRAF1
SRF	transcription regulator	Activated	2.305	0.0519	0.28	ACTG1,ARHGAP20,ATF3,BCL2,CCDC174,CMA1,CSRP2,CTHRC1,CTNNB1,CXCR4,CYBB,DSTN,ETV1,EYA2,FHL2,FILIP1L,FLT1,FOS,G0S2,GTF2H5,HES6,ITGA6,KRIT1,LDLR,LRP1,MALAT1,MAP3K14,MGAT4A,MINDY2,Nebl,NFATC2,NOPCHAP1,NR4A2,PCDH15,PPIA,RAF1,SEMA6D,SLC2A1,TBP,TJP2,TMBIM4,TST,TTN,TUBB4B							RAC Signaling	3.26	0.19	1.633	ARFIP2,CYBB,CYFIP1,CYFIP2,IQGAP1,IQGAP2,ITGA4,ITGA6,LIMK2,MAP2K1,NRAS,PARD3,PIK3C2A,PIK3C2B,PIK3CA,PIK3R2,PIKFYVE,PIP4K2C,PIP5K1C,PLD1,PTK2,PTK2B,RAF1,RHOA,RPS6KB1,TIAM1
TLR3	transmembrane receptor	Activated	2.301	1	1	ATF3,AUTS2,C3,CCL3L3,DUSP1,FOS,GBP4,IFI16,LMNB1,NFKBIZ,Oasl2,PFKFB3,PLAU,PLK2,PPP1CA,PTGES,RSAD2,STAT1,TIMP1,UBE3A,ZNF644							Role of BRCA1 in DNA Damage Response	1.72	0.175	1.633	ARID1A,ARID2,ATM,ATR,BRCA2,BRD7,E2F4,HLTF,PBRM1,PHF10,POU2F1,SMARCC1,STAT1,TOPBP1
GIP	other	Activated	2.284	0.101	0.325	ACLY,ATF3,BCL2,FOS,IFIT1B,IKBKB,INPPL1,PPARGC1A,RSAD2							4-1BB Signaling in T Lymphocytes	1.4	0.206	1.633	CHUK,IKBKB,MAP2K1,MAP3K14,MAP3K5,NFKBIA,TRAF1
FOXO3	transcription regulator	Activated	2.275	0.00217	0.0424	ACLY,ANGPT2,APAF1,AQP4,AR,BCL2L13,BECN1,BIRC5,CAD,CAT,CAV1,CCL3L3,CERS5,COL4A1,COL4A2,CXCR4,ESR1,FABP4,FBXO32,FOS,GABARAPL1,IGF1R,IGFBP7,IKZF2,IP6K2,KIF15,MAP1LC3B,MBNL1,Mt2,MXD1,NCAPD2,NFKBIA,PIK3CA,PLAU,PPARGC1A,PPRC1,PTPRC,RRM2B,RTN4,RUVBL1,SATB1,SH3GLB1,SIRT1,SIX4,SLC7A1,SOX5,SOX9,STK4,TCIM,TSC1,ULK1							IL-9 Signaling	1.34	0.2	1.633	PIK3C2A,PIK3C2B,PIK3CA,PIK3R2,SOCS2,STAT1,STAT3
IRF7	transcription regulator	Activated	2.27	0.461	0.631	BCL2L13,CCRL2,DNAJA1,GBP4,IFI16,IFIT1B,IRF8,NT5C3A,Oasl2,PELI1,RSAD2,STAT1,TMBIM6,TPST1,TRAF1,Trim30a/Trim30d,TRIM5							Oncostatin M Signaling	0.644	0.14	1.633	MAP2K1,NRAS,PLAU,RAF1,STAT1,STAT3
CDK6	kinase	Activated	2.261	0.00657	0.0862	ACACA,ADCY7,APBB2,CDK6,CREB5,FABP4,FOS,GFPT1,GSTP1,MAP2K6,MTHFR,NFKBIZ,NOTCH3,PDPK1,PIK3CA,PIK3R2,PIKFYVE,TEAD1,TSC1							FcγRIIB Signaling in B Lymphocytes	0	0.0225	1.633	CACNA1A,CACNA1G,CACNA1H,Igha,IGKC,ITPR2,NRAS,PDPK1,PIK3C2A,PIK3C2B,PIK3CA,PIK3R2
MAP2K1/2	group	Activated	2.254	0.312	0.532	ATF3,C3,CCL3L3,DUSP1,FOS,GJA1,HK2,PDGFA,RRM1							HIF1α Signaling	4.1	0.183	1.622	AKT2,CAMK1D,CAMK2A,CAMK2B,CAMK2D,CREBBP,CYBB,EGLN1,EP300,FLT1,HK1,HK2,HSPA4,HSPA8,IGF2,IL6R,LDHA,MAP2K1,MAP2K6,MMP16,MMP2,MMP23B,NCOA1,NRAS,PIK3C2A,PIK3C2B,PIK3CA,PIK3R2,PKM,PLCG1,PRKCA,RAF1,RPS6,RPS6KB1,SLC2A1,STAT3,STUB1,VEGFB
MBTD1	other	Activated	2.236	0.294	0.529	Eif2s3y,HBA1/HBA2,NFKBIA,Pitpnc1,ZMYND11							HOTAIR Regulatory Pathway	4.55	0.202	1.616	AGO2,AGO4,AKT2,AR,ATXN1,COL3A1,CREBBP,CTNNB1,EP300,ESR1,H3-3A/H3-3B,JAM2,JARID2,KMT2A,KMT2C,LEF1,MMP16,MMP2,MMP23B,MTF2,NFKBIA,PIK3C2A,PIK3C2B,PIK3CA,PIK3R2,REST,RHOC,ROCK1,STAT3,TCF4,TCF7L2,TWIST1,WNT4
FUT8	enzyme	Activated	2.236	0.0765	0.314	ALDH2,GAS1,GOLM1,GSTM3,NFE2L2							RANK Signaling in Osteoclasts	3.94	0.231	1.606	AKT2,Calm1 (includes others),CBL,CHUK,FOS,IKBKB,MAP2K1,MAP2K6,MAP3K10,MAP3K14,MAP3K3,MAP3K5,NFATC2,NFKBIA,PIK3C2A,PIK3C2B,PIK3CA,PIK3R2,PTK2B,RAF1,TNFRSF11A
SOX8	transcription regulator	Activated	2.236	0.0047	0.0693	DLK1,MBP,MYRF,PLP1,SP7							Pancreatic Adenocarcinoma Signaling	1.5	0.151	1.604	AKT2,BAD,BCL2,BIRC5,BRCA2,E2F4,HDAC4,HDAC5,HDAC9,MAP2K1,PIK3C2A,PIK3C2B,PIK3CA,PIK3R2,PLD1,RAF1,STAT1,STAT3,VEGFB
PBX3	transcription regulator	Activated	2.236	0.0477	0.261	ASH2L,BAZ2B,IKZF2,Meis1,PBX3							PAK Signaling	0.821	0.128	1.604	ITGA4,ITGA6,LIMK2,MAP2K1,NRAS,PAK1IP1,PDGFA,PIK3C2A,PIK3C2B,PIK3CA,PIK3R2,PTK2,PTK2B,RAF1,SOS2
SAMMSON	other	Activated	2.236	0.332	0.543	ATP5F1B,MRPL27,MRPL3,MRPL55,TOMM20							Role Of Chondrocytes In Rheumatoid Arthritis Signaling Pathway	0.312	0.0993	1.604	AKT1S1,CHUK,CXCR4,FOS,IL6R,LRP1,MMP16,MMP2,MMP23B,PLAU,PRKAG1,PYCARD,STAT3,VEGFB
CYP7A1	enzyme	Activated	2.236	0.0661	0.314	ABCG1,ACACA,LDLR,MTTP,TIMP1							Regulation of IL-2 Expression in Activated and Anergic T Lymphocytes	0	0.0303	1.604	Calm1 (includes others),CD3E,CHUK,FOS,IKBKB,MAP2K1,NFAT5,NFATC2,NFATC4,NFKBIA,NRAS,PLCG1,RAF1,SOS2
SP1	transcription regulator	Activated	2.233	0.000288	0.0103	ADH5,ALMS1,ALPL,AR,ATF3,ATM,ATP5F1B,ATP6V0C,BACE1,BACE2,BCL2,BIRC5,BMP4,BSG,CAD,CAT,CAV1,CDH2,CDK6,CXCR4,CYBRD1,CYC1,DNM1,ESR1,F3,FLT1,FOS,GJA1,GNAS,GTF3C2,HDAC4,HK2,IGF1R,IGF2,JAM2,KIT,LDLR,LTBP3,MECP2,MMP2,NF1,NFKBIA,NPTXR,P2RX7,PABPC1,PCDH17,PDE6B,PDGFA,PDK1,PENK,PGK1,PIGM,PIM1,PKM,PLAA,PLAU,PRKCA,RAB11FIP1,RAD54L,RASGRP2,SH3GLB1,SIRT1,SLC11A1,SLC2A1,SLC31A1,SLC7A1,SMARCC1,SMPD1,Snhg14,SOAT1,S…							Insulin Receptor Signaling	4.27	0.207	1.569	ACLY,AKT2,BAD,CBL,EIF2B3,GSK3A,GSK3B,INPP5F,INPPL1,MAP2K1,NRAS,PDPK1,PIK3C2A,PIK3C2B,PIK3CA,PIK3R2,PPP1CA,Ppp1cc,PPP1R12A,PPP1R3C,PRKAG1,PRKAR1A,PRKAR2A,RAF1,RPS6KB1,SOS2,STX4,STXBP4,TSC1
CHD7	enzyme	Activated	2.219	0.101	0.325	GLI3,MYRF,NDN,NOTCH3,SOX9,TULP3							Integrin Signaling	3.28	0.17	1.567	ACTG1,AKT2,Arf2,ARF4,ARHGAP26,ARHGAP5,CAV1,CTTN,DOCK1,FNBP1,GSK3B,ITGA4,ITGA6,MAP2K1,NRAS,PARVA,PIK3C2A,PIK3C2B,PIK3CA,PIK3R2,PIKFYVE,PLCG1,PPP1R12A,PTK2,RAF1,RHOA,RHOC,RHOH,RHOT1,RHOU,ROCK1,SOS2,TSPAN2,TSPAN7,TTN,WIPF1
TNFRSF9	transmembrane receptor	Activated	2.219	1	1	BCL2,BCL2A1,BIRC5,PTPRC,RRM2B,TOPBP1							CLEAR Signaling Pathway	2.71	0.151	1.543	AKT1S1,AKT2,ATP6V0C,ATP6V0D1,ATP6V0E1,BECN1,BMPR1A,BMT2,CD63,CLN3,CREB3,CREB5,CREBBP,CRTC2,DEPDC5,EP300,FLT1,FNIP1,GAA,GNPTG,GSK3A,GSK3B,HPS3,IGF1R,IKBKB,ITPR2,NEU1,NRAS,NTRK3,PLCG1,PPARGC1A,PPP2CB,PPP2R3A,PRKAG1,PRKCA,RHEB,RRAGA,STK11,STK4,STUB1,TNFRSF11A,TSC1,VPS8
OSM	cytokine	Activated	2.216	0.00977	0.106	ABCG1,ADAM17,ADH5,ANGPT2,ANGPTL4,ARHGEF2,ATF3,ATP13A3,ATP2B4,ATP9A,BCL2,BRD8,CAT,CDH2,CIZ1,CLIP1,COL3A1,COL6A1,CSF2RB,DCTN1,DNAJC3,ERBB3,ETS2,F3,Fndc1,FOS,GFPT1,GPNMB,HK2,IGFBP6,IL6R,KIF5B,LDLR,MAGED2,MAP2K6,MMP2,MPDU1,Mt2,MYCBP2,NEB,NEDD4L,NMT2,NOTCH3,NRAS,NRIP1,PDGFA,PEPD,PFKFB3,PGK1,PLAU,POLR2E,PTGES,PTP4A1,PTPRZ1,QKI,RAD23A,RUNX1,SLC16A1,SMPD1,SON,SORD,STAT1,STAT3,STK25,STK4,SYNE1,TECR,TIMP1,…							Pulmonary Fibrosis Idiopathic Signaling Pathway	3.74	0.16	1.54	ACTG1,ACVR2B,AKT2,BCL2,BIRC5,CAV1,CDH2,COL16A1,COL23A1,COL25A1,COL3A1,COL4A1,COL4A2,COL5A1,COL5A2,COL6A1,COL6A2,COL8A2,CREBBP,CTNNB1,EP300,FOS,FZD4,GSK3B,IL11RA,JARID2,LEF1,MAP2K1,MAP2K6,MMP16,MMP2,MMP23B,MTF2,NOTCH3,NRAS,PDGFA,PIK3C2A,PIK3C2B,PIK3CA,PIK3R2,PLAU,PTK2,PTK2B,RAF1,RHOA,ROCK1,RPS6KB1,SOS2,STAT3,TCF4,TCF7L2,WNT4
FZD9	G-protein coupled receptor	Activated	2.213	0.0165	0.145	CDH2,IFI16,IFIT1B,Oasl2,STAT1							IGF-1 Signaling	4.35	0.229	1.528	AKT2,BAD,CCN3,FOS,IGF1R,IGFBP6,IGFBP7,MAP2K1,NRAS,PDPK1,PIK3C2A,PIK3C2B,PIK3CA,PIK3R2,PRKAG1,PRKAR1A,PRKAR2A,PTK2,RAF1,RPS6KB1,SOCS2,SOCS7,SOS2,STAT3
CCL3	cytokine	Activated	2.211	0.0765	0.314	FOS,RYR2,RYR3,STAT1,STAT3							TEC Kinase Signaling	0	0.0484	1.528	ACTG1,CD3E,FNBP1,FOS,GNAQ,GNAS,GNAT2,GNAZ,GNB4,GNG5,ITGA4,ITGA6,PIK3C2A,PIK3C2B,PIK3CA,PIK3R2,PLCG1,PRKCA,PTK2,PTK2B,RHOA,RHOC,RHOH,RHOT1,RHOU,STAT1,STAT3,YES1
MITF	transcription regulator	Activated	2.191	0.00726	0.0904	ALCAM,AP1S2,BCL2,CD151,CMA1,COX4I1,DSTYK,FBXO32,FGD4,FOS,FRMD4B,GPNMB,HAUS8,HPGD,HPGDS,HPS3,IL6R,ITGA4,KIT,MBP,Mcpt4,MGP,NCAPD2,NPM3,PHACTR1,PIAS4,PPARGC1A,PSEN2,SEMA3C,SEMA6A,SERPINF1,SHTN1,SOX5,SOX6,SOX9,TACC3,TPSAB1/TPSB2							CD27 Signaling in Lymphocytes	2.61	0.228	1.508	APAF1,CHUK,CYC1,CYCS,FOS,IKBKB,MAP2K1,MAP2K6,MAP3K10,MAP3K14,MAP3K3,MAP3K5,NFKBIA
ELK1	transcription regulator	Activated	2.186	1	1	ETV1,FOS,JAM2,MECOM,PRKCA,SAR1A,SLC2A1							GDNF Family Ligand-Receptor Interactions	1.24	0.158	1.508	FOS,GFRA2,ITPR2,MAP2K1,NRAS,PIK3C2A,PIK3C2B,PIK3CA,PIK3R2,PLCG1,RAF1,SOS2
mir-96	microRNA	Activated	2.184	0.408	0.601	AKT1S1,HERC6,RSAD2,SLC39A1,SLC39A3							Actin Nucleation by ARP-WASP Complex	0.971	0.14	1.508	FNBP1,ITGA4,ITGA6,NRAS,PPP1R12A,RHOA,RHOC,RHOH,RHOT1,RHOU,ROCK1,SOS2,WIPF1
IFNAR1	transmembrane receptor	Activated	2.176	1	1	ATF3,CCL3L3,DUSP6,FAP,GBP4,IFI16,IFIT1B,Oasl2,PLA2G7,RIPOR2,RSAD2,STAT1,VEGFB							SAPK/JNK Signaling	0	0.0259	1.508	CD3E,GNB4,GNG5,MAP3K10,MAP3K20,MAP3K3,MAP3K5,NRAS,PIK3C2A,PIK3C2B,PIK3CA,PIK3R2,SOS2
TET1	enzyme	Activated	2.174	0.163	0.412	BSG,CTNNB1,FOS,KRT8,Meis1,PBX3							Th2 Pathway	0	0.0876	1.508	ACVR2B,CD3E,CXCR4,GATA3,NFATC2,NOTCH3,PIK3C2A,PIK3C2B,PIK3CA,PIK3R2,PSEN2,RUNX3
IL33	cytokine	Activated	2.172	0.384	0.574	ABCG1,APP,ATXN1,BCL2A1,CCL3L3,CCR2,CD53,COL3A1,CSF2RB,DOCK2,ENTPD1,FGL2,FLT1,G0S2,GATA3,GOSR2,HBA1/HBA2,MDK,NFIL3,NFKBIA,NFKBIZ,ODC1,PAPSS2,PCDH1,PFKL,PGK1,PLCG1,POU2F2,PRPF4B,PSAT1,PSEN2,PTPRC,PTPRK,RGS10,SELPLG,SLC11A1,TIMP1,TJP2,TPSAB1/TPSB2,TRAF1,ZEB2,ZFHX3							PEDF Signaling	2.63	0.202	1.5	AKT2,BCL2,CHUK,IKBKB,NFKBIA,NRAS,PIK3C2A,PIK3C2B,PIK3CA,PIK3R2,RAF1,RHOA,ROCK1,SERPINF1,TCF12,TCF4,TCF7L2
IFNA1/IFNA13	cytokine	Activated	2.172	1	1	AR,RSAD2,STAT1,UBE2D1,VEGFB							Thyroid Cancer Signaling	2.52	0.203	1.5	AKT2,CTNNB1,CXCR4,FOS,GSK3B,LEF1,MAP2K1,NRAS,NTRK3,PDK1,PIK3C2A,PIK3C2B,PIK3CA,PIK3R2,TCF4,TCF7L2
HSP90AA1	enzyme	Activated	2.172	0.0328	0.213	BIRC5,GJA1,GJB2,GRK3,TCF12							FGF Signaling	2.14	0.186	1.5	AKT2,CREB3,CREB5,CREBBP,MAP2K1,MAP2K6,MAP3K5,PIK3C2A,PIK3C2B,PIK3CA,PIK3R2,PLCG1,PRKCA,RAF1,SOS2,STAT3
PRNP	other	Activated	2.153	0.0029	0.0518	APP,BCL2,BECN1,DLG4,EPS8,ETS2,GJA1,HSPA8,IGF1R,IGF2,LRP1,MMP2,NFKBIA,PDIA3,SOX9,TCF7L2							STAT3 Pathway	1.24	0.141	1.5	BCL2,BMPR1A,CDC25A,CSF2RB,FLT1,IGF1R,IL11RA,IL6R,MAP2K1,MAP3K10,MAP3K20,NRAS,NTRK3,PIM1,RAF1,SOCS2,SOCS7,STAT3,TNFRSF11A
CTNNB1	transcription regulator	Activated	2.14	2.45e-08	5.21e-06	ACACA,ACADL,ACADVL,ACAT2,ACLY,ADAM17,ADGRV1,ADRA2C,AKAP13,AKT2,ALCAM,APP,AQP4,AR,ASRGL1,ATM,BACE1,BCAP31,BCL2,BECN1,BIRC5,BMP1,BMP4,CA3,CACNA1G,CADM1,CCRL2,CDH11,CDH2,CDK7,COL3A1,COL4A1,COL4A2,COX4I1,CTDSPL,CTHRC1,CTNNA1,CTNNB1,CTNND2,CYC1,CYFIP2,DIO2,DLK1,ECRG4,EDN3,EPHA5,ERBB3,ETV1,Ewsr1,EYA2,FABP4,FBRS,FGD4,FOS,FZD4,GATA3,GET4,GIPC1,GJA1,GJB2,GLI3,GPAT3,HK2,HMGCS2,HTRA1,HYCC1,ID3,IFI16,IGF2,IG…							Breast Cancer Regulation by Stathmin1	0.839	0.109	1.5	ADGRA2,ADGRB2,ADGRB3,ADGRL3,ADGRV1,ADRA2C,ANKHD1/ANKHD1-EIF4EBP3,ARHGEF10,ARHGEF11,ARHGEF17,ARHGEF2,ARHGEF3,C3AR1,C5AR1,CAMK1D,CAMK2A,CAMK2B,CAMK2D,CCR2,CCRL2,CDK6,CREB3,CREB5,CREBBP,CX3CR1,E2F4,FZD4,GNAQ,GNB4,GNG5,GPR108,GPR137,GPR162,GPR180,GPR37,GPR37L1,MAP2K1,MMP2,NRAS,P2RY13,PIK3C2A,PIK3C2B,PIK3CA,PIK3R2,PLCB3,PPP1CA,PPP1R12A,PPP1R3C,PPP2CB,PPP2R3A,PRKAG1,PRKAR1A,PRKAR2A,PRKCA,RAF1,RHOA,RPS6…
MUC1	other	Activated	2.14	0.0219	0.171	ARID1A,BAD,CAT,CDH11,COX4I1,CTNNB1,DNAJB9,IFIT1B,IKBKB,NFKBIA,PDGFA,PLAU,SMARCC1,STAT1,TOMM20,XBP1							HMGB1 Signaling	0	0.0958	1.5	AKT2,FNBP1,FOS,MAP2K1,MAP2K6,NRAS,PIK3C2A,PIK3C2B,PIK3CA,PIK3R2,RHOA,RHOC,RHOH,RHOT1,RHOU,SP1
IFN alpha/beta	group	Activated	2.138	0.512	0.66	ARHGEF10,CCR2,CCRL2,FGL2,IFI16,IRF8,RSAD2,STAT1							Gustation Pathway	0.777	0.118	1.46	ADCY2,ADCY5,ADCY6,ADCY7,CACNA1A,CACNA1G,CACNA1H,DAGLB,GABRA2,GABRB1,GPR37,GUCY1A1,ITPR2,LRRC8D,P2RX4,P2RX7,P2RY13,PDE3A,PRKAG1,PRKAR1A,PRKAR2A,SCN3A,SCN8A,STIM1
TFAP4	transcription regulator	Activated	2.138	0.0807	0.314	CBFA2T3,CDH2,ETV1,FOS,LEF1,PHYHIP,STEAP3,TSPAN31							Renin-Angiotensin Signaling	3.74	0.207	1.414	ADCY2,ADCY5,ADCY6,ADCY7,FOS,GNAQ,GUCY1A1,ITPR2,MAP2K1,NRAS,PIK3C2A,PIK3C2B,PIK3CA,PIK3R2,PLCG1,PRKAG1,PRKAR1A,PRKAR2A,PRKCA,PTK2,PTK2B,RAF1,SOS2,STAT1,STAT3
SLC15A4	transporter	Activated	2.135	0.00318	0.0538	BCL2A1,CADM1,CNP,DOCK10,DOCK2,ENTPD1,FILIP1L,FOS,GBP4,IFI16,JCHAIN,KDELR3,LOXL1,MMP2,Oasl2,REXO2,RGS10,SEC24A,SHTN1,TACC3,TSPAN8,TXNDC5,XBP1							Cell Cycle Control of Chromosomal Replication	0.783	0.143	1.414	CDK12,CDK14,CDK16,CDK6,CDK7,POLE,TOP2A,TOP2B
TNF	cytokine	Activated	2.134	9.17e-10	3.69e-07	ACACA,ACADVL,ADAM17,ADCY5,ADCY7,AGFG2,AKR1B1,ALCAM,ALDH2,ANGPT2,ANGPTL4,ANK3,APAF1,APBA3,APP,AQP1,AR,ARF4,ARHGEF10,ARHGEF17,ARL6IP5,ASGR1,ASH1L,ATF3,ATP2B1,ATP2B4,AXIN1,BACE1,BCL2,BCL2A1,BCL2L13,BECN1,BIRC5,BMP4,BMPR1A,BTG2,C1QTNF12,C3,C3AR1,C5AR1,CALR,CAT,CAV1,CAVIN3,CBL,CCDC80,CCL3L3,CCN3,CCR2,CCRL2,CD3E,CDH11,CDH13,CDH2,Celf1,CLEC11A,CNP,COL16A1,COL3A1,COL4A1,COL4A2,COL5A1,COX4I1,CREB3,CSF2RB,…							Role of JAK2 in Hormone-like Cytokine Signaling	0.618	0.129	1.414	BCL2,FOS,HLTF,SH2B1,SOCS2,STAT1,STAT3,VEGFB
Interferon alpha	group	Activated	2.128	0.0109	0.113	ACP2,ALDH2,ATF3,AUTS2,BCL2,BCL2A1,BCL2L13,BMP4,BTG2,C3,C3AR1,CADM1,CAV1,CD81,CDC25A,CHMP5,CNP,CSF2RB,CTSS,DOCK10,DOCK2,DUSP6,E2F4,ENTPD1,F3,FILIP1L,FOS,GATA3,GPR180,GPX7,GSTM3,HERC6,IFI16,IFIT1B,IL6R,IRF8,ITGA4,KDELR3,LOXL1,MERTK,MMP2,MT-CO1,NFIL3,NFKBIA,NPM3,NT5C3A,Oasl2,PIM1,PPM1K,PTBP1,PTGES,REXO2,RGS10,RSAD2,SEC24A,SHFL,SHTN1,SOCS2,SPRY2,STAT1,STAT3,TACC3,TOPBP1,TRIM5,TRIOBP,TSPAN8,TTC28,TYMS…							T Cell Receptor Signaling	0	0.0536	1.414	AKT1S1,AKT2,Calm1 (includes others),CBL,CD3E,CHUK,CTNNB1,DUSP6,FOS,FYB1,GSK3A,GSK3B,IKBKB,LEF1,MAP2K1,MAP2K6,NFAT5,NFATC2,NFATC4,NFKBIA,NRAS,PDK1,PIK3C2A,PIK3C2B,PIK3CA,PIK3R2,PLCG1,PTK2B,PTPRC,RAF1,SOS2,TCF4,TCF7L2
IL10	cytokine	Activated	2.116	1	1	ACP2,ARAP2,BCL2,BCL2A1,BMPR1A,BRCA2,CCL3L3,CCR2,CD63,CDH13,CDK6,CHUK,CIT,CSF2RB,CTSS,CX3CR1,CXCR4,DUSP1,ETS2,F3,FOS,HDAC9,HPGD,IKBKB,ITGA4,LAG3,MERTK,MMP2,NCAPD2,NUP98,PAM,PLEK,POLE,S100B,SELPLG,SLC11A1,SLC1A3,STAT1,STAT3,TIMP1,TNFRSF11A,TOP2A,TUBB4B,TWIST1							Lymphotoxin β Receptor Signaling	4.42	0.291	1.387	AKT2,APAF1,CHUK,CREBBP,CYC1,CYCS,EP300,IKBKB,MAP3K14,NFKBIA,PDPK1,PIK3C2A,PIK3C2B,PIK3CA,PIK3R2,TRAF1
TPH1	enzyme	Activated	2.105	0.146	0.412	HSPA8,IFI16,Mapre2,MAPT,PCLAF,PLA2G7,PPFIBP2,PPIC,Trim12a,Trim30a/Trim30d,TRIM5							Signaling by Rho Family GTPases	5.86	0.191	1.372	ACTG1,ARFIP2,ARHGEF10,ARHGEF11,ARHGEF17,ARHGEF2,ARHGEF3,CDH11,CDH13,CDH2,CIT,CLIP1,CYBB,CYFIP1,FNBP1,FOS,GNAQ,GNAS,GNAT2,GNAZ,GNB4,GNG5,IQGAP1,ITGA4,ITGA6,LIMK2,MAP2K1,MAP3K10,MAP3K20,PARD3,PIK3C2A,PIK3C2B,PIK3CA,PIK3R2,PIKFYVE,PIP4K2C,PIP5K1C,PLD1,PPP1R12A,PTK2,PTK2B,RAF1,RHOA,RHOC,RHOH,RHOT1,RHOU,ROCK1,SEPTIN2,SLC9A1,WIPF1
EDN1	cytokine	Activated	2.091	0.00671	0.0873	ARHGEF11,BCL2,BCL2A1,CAT,CDC25A,CDH2,COL4A1,COL5A1,CST3,CTNNB1,CXCR4,CYBB,EDN3,EIF3J,ERRFI1,FOS,GJA1,HSPA8,ITPR2,MAP2K1,MBP,MMP2,ODC1,PDGFA,PDIA6,PLAU,PRKCA,SLC2A1,SOX5,TIMP1,TTN							Superpathway of Inositol Phosphate Compounds	4.28	0.179	1.372	ALPL,ATP1A2,CA3,CDC25A,DOT1L,DUSP1,DUSP23,DUSP6,G6PC3,INPP5A,INPP5F,INPPL1,IP6K2,MTMR4,NUDT5,PIK3C2A,PIK3C2B,PIK3CA,PIK3R2,PIKFYVE,PIP4K2C,PIP5K1C,PLCB3,PLCG1,PLCH2,PPFIBP2,PPIP5K2,PPM1K,PPP1CA,Ppp1cc,PPP1R12A,PPP1R3C,PPP2CB,PPP2R3A,PPP5C,PSPH,PTPRC,PTPRJ,PXYLP1,RNGTT,SSH1,SSH2
MYD88	other	Activated	2.08	0.409	0.601	ARID3A,ATM,ATR,C3,CCL3L3,CCRL2,CTNNB1,DNAJC2,DUSP1,ETS2,FBXO32,FOS,IFIT1B,IRF8,ITGA4,ITPR2,KDM6B,MMP2,MSH3,NFATC2,NFKBIA,NFKBIZ,PDGFA,PIM1,PLCG1,Plpp1,PTGES,RSAD2,SLCO3A1,SOX9,TIMP1,TYMS,XBP1							Xenobiotic Metabolism General Signaling Pathway	1.49	0.147	1.342	AKT2,CREBBP,EP300,GSTM3,GSTP1,MAP2K1,MAP2K6,MAP3K10,MAP3K14,MAP3K3,MAP3K5,NFE2L2,NR1H2,NRAS,PIK3C2A,PIK3C2B,PIK3CA,PIK3R2,PRKCA,RAF1,UGT1A6
TICAM1	other	Activated	2.066	1	1	CCL3L3,CCRL2,DUSP1,ETS2,IFI16,IFIT1B,ITPR2,NFKBIA,NFKBIZ,PELI1,Plpp1,RSAD2							Role of CHK Proteins in Cell Cycle Checkpoint Control	0.312	0.103	1.342	ATM,ATR,CDC25A,E2F4,PPP2CB,PPP2R3A
STX18	transporter	Activated	2.065	0.00875	0.0985	ALS2,ANLN,BMP1,CADM1,COL5A1,COL6A2,FBLN1,FBN2,HTRA1,KIF15,LMNB1,MTF2,NASP,NIN,ODF2,SF3A3,SLC7A1,SMARCC1,TOP2A							Th17 Activation Pathway	0	0.0145	1.342	CD3E,IL6R,NFAT5,NFATC2,NFATC4,RUNX1,STAT3
Gsk3	group	Activated	2.051	0.00807	0.0973	BACE1,BCL2,BIRC5,CTNNB1,Dleu2,ESR1,FABP4,FOS,IGF1R,LDLR,NNAT,NR4A2,SP7,STAT1,TWIST1							Non-Small Cell Lung Cancer Signaling	3.29	0.213	1.291	AKT2,BAD,CDK6,E2F4,HDAC4,HDAC5,HDAC9,ITPR2,MAP2K1,NRAS,PDPK1,PIK3C2A,PIK3C2B,PIK3CA,PIK3R2,PLCG1,PRKCA,RAF1,SOS2,STK4
CHROMR	other	Activated	2.034	0.338	0.549	CNP,DTX3L,GBP4,HERC6,IFI16,ODC1,PFKFB3,PPM1K,PXK,RSAD2,STAT1,TBX3,TCF7L2,THBD,TIMP1,TRIM5							Telomerase Signaling	2.52	0.185	1.291	AKT2,DKC1,ETS2,HDAC4,HDAC5,HDAC9,MAP2K1,NRAS,PDPK1,PIK3C2A,PIK3C2B,PIK3CA,PIK3R2,PPP2CB,PPP2R3A,RAF1,SOS2,SP1,TEP1,TERF1
estrogen receptor	group	Activated	2.034	0.0358	0.227	ABCG1,AGO2,AKT2,BCL2,C3,CAV1,CDH11,CDH13,COL4A1,COL4A2,COL5A1,COL6A1,COL6A2,CXCR4,ERBB3,FOS,GATA3,KIT,KRT8,LDLR,MAPT,MGP,NOTCH3,NRIP1,PCDH1,PDGFA,PLAU,POR,PPP5C,SMN1/SMN2,TIMP1,TIMP4,XBP1							DNA Methylation and Transcriptional Repression Signaling	1.69	0.161	1.291	CDK12,CDK14,CDK16,CDK6,CDK7,E2F4,GATAD2B,H3-3A/H3-3B,MBD3,MECP2,SAP18,SP1,TCF12,TCF4,TEAD1,TET1,TET2,TET3
POU4F1	transcription regulator	Activated	2.027	0.149	0.412	BCL2,CARTPT,CNTN2,ETV1,ETV5,GATA3,GNAS,NR4A2,NTRK3,PIEZO2,PLCH2,RUNX1,RUNX3,TFAP2B							Regulation of eIF4 and p70S6K Signaling	1.39	0.138	1.291	AGO2,AGO4,AKT2,EIF2B3,EIF2S2,EIF2S3,EIF3G,EIF3J,EIF4A2,ITGA4,ITGA6,MAP2K1,NRAS,PABPC1,PDPK1,PIK3C2A,PIK3C2B,PIK3CA,PIK3R2,PPP2CB,PPP2R3A,RAF1,RPS6,RPS6KB1,SOS2
ARID1A	transcription regulator	Activated	2.018	0.0295	0.201	AGL,ALPL,BCL2,BMP4,CCDC80,CCNC,COLEC12,ERBB3,ESR1,FBLN1,FZD4,GATA3,ISOC2,ITGA6,KRT8,MPC2,P3H3,P3H4,P4HA2,PGAM1,PGK1,PKM,PTK2,PTPRK,SIX2,SOX9,SRP72,SRRT,STEAP4,SYNE2,TCF7L2,TPST1,WNT4							Erythropoietin Signaling Pathway	0.903	0.124	1.279	AKT2,APAF1,BAD,CSF2RB,CTNNB1,FOS,GSK3B,HBA1/HBA2,ITPR2,MAP2K1,NFKBIA,NRAS,PDPK1,PIK3C2A,PIK3C2B,PIK3CA,PIK3R2,PLCG1,PRKCA,RAF1,RPS6KB1,SOS2
IRF3	transcription regulator	Activated	2.01	1	1	CCL3L3,CCRL2,CDH11,CDH2,IFI16,IFIT1B,LAG3,MFAP2,NT5C3A,Oasl2,PPP2R3A,RSAD2,STAT1,STK4,TPST1,Trim30a/Trim30d							Macrophage Alternative Activation Signaling Pathway	0.527	0.109	1.279	ACLY,AKT1S1,AKT2,CREB3,CREB5,CREBBP,DUSP1,FOS,H3-3A/H3-3B,IGKC,JCHAIN,KDM6B,NFKBIA,NR1H2,PIK3C2A,PIK3C2B,PIK3CA,PIK3R2,PPARGC1A,RPS6KB1,STAT1,STAT3
Stat1 dimer	complex	Activated	2	0.179	0.413	CYBB,DUSP1,IRF8,PIM1							IL-1 Signaling	3.17	0.208	1.265	ADCY2,ADCY5,ADCY6,ADCY7,CHUK,FOS,GNAQ,GNAS,GNAT2,GNAZ,GNB4,GNG5,GUCY1A1,IKBKB,MAP2K6,MAP3K14,NFKBIA,PRKAG1,PRKAR1A,PRKAR2A
CLPB	transcription regulator	Activated	2	0.281	0.512	NDUFA9,NDUFS2,SDHA,UQCRC2							Renal Cell Carcinoma Signaling	1.76	0.177	1.265	AKT2,CREBBP,EP300,FOS,MAP2K1,NRAS,PIK3C2A,PIK3C2B,PIK3CA,PIK3R2,RAF1,SLC2A1,SOS2,Ubb
Ctcflos	other	Activated	2	0.0144	0.131	EBF1,NFIA,PPARGC1A,THRB							Induction of Apoptosis by HIV1	1.71	0.185	1.265	APAF1,BCL2,CHUK,CXCR4,CYC1,CYCS,DFFA,IKBKB,MAP3K14,MAP3K5,NFKBIA,TRAF1
IFNA4	cytokine	Activated	2	1	1	ATP2B4,CCRL2,RSAD2,SLCO3A1							NGF Signaling	3.8	0.208	1.225	AKT2,CHUK,CREB3,CREB5,CREBBP,IKBKB,MAP2K1,MAP3K10,MAP3K14,MAP3K3,MAP3K5,NRAS,PDPK1,PIK3C2A,PIK3C2B,PIK3CA,PIK3R2,PLCG1,RAF1,RHOA,ROCK1,RPS6KB1,SMPD1,SMPD2,SOS2
CCN3	growth factor	Activated	2	0.142	0.405	ALPL,BMP4,MMP2,SP7							Reelin Signaling in Neurons	3.58	0.196	1.225	AFDN,AKT2,APBB1,APP,ARHGEF10,ARHGEF11,ARHGEF17,ARHGEF2,ARHGEF25,ARHGEF3,CAMK2A,CAMK2B,CAMK2D,CDH2,GSK3B,MAP2K1,MAP2K6,MAP3K10,MAPT,PDK1,PIK3C2A,PIK3C2B,PIK3CA,PIK3R2,RELN,RHOA,YES1
PCYT1A	enzyme	Activated	2	0.198	0.443	NFASC,RUNX3,SIX4,TUBB3							Ephrin Receptor Signaling	2.77	0.163	1.225	AKT2,AXIN1,CREB3,CREB5,CREBBP,CXCR4,EFNA2,EFNB1,EPHA4,EPHA5,GNAQ,GNAS,GNAT2,GNAZ,GNB4,GNG5,ITGA4,ITGA6,LIMK2,MAP2K1,MAP3K14,NRAS,PDGFA,PTK2,RAF1,RGS3,RHOA,ROCK1,SDC2,SOS2,STAT3,VEGFB,WIPF1
TP53COR1	other	Activated	2	0.109	0.345	APAF1,PLK2,RRM2B,TOP2A							Glioma Invasiveness Signaling	3.36	0.233	1.213	FNBP1,MMP2,NRAS,PIK3C2A,PIK3C2B,PIK3CA,PIK3R2,PLAU,PTK2,RHOA,RHOC,RHOH,RHOT1,RHOU,TIMP1,TIMP4,VTN
ANXA1	enzyme		1.997	1	1	ANGPT2,CXCR4,MMP2,PLAU							CD28 Signaling in T Helper Cells	0	0.0368	1.213	AKT2,Calm1 (includes others),CD3E,CHUK,FOS,IKBKB,ITPR2,MAP2K1,NFAT5,NFATC2,NFATC4,NFKBIA,PDPK1,PIK3C2A,PIK3C2B,PIK3CA,PIK3R2,PLCG1,PTPRC
Klrk1	transmembrane receptor		1.997	0.433	0.612	CCL3L3,IRF8,LAG3,STAT1							T Cell Exhaustion Signaling Pathway	0	0.0353	1.213	ACVR2B,AKT2,CD3E,FOS,IL6R,LAG3,NFAT5,NFATC2,NFATC4,NRAS,PDK1,PIK3C2A,PIK3C2B,PIK3CA,PIK3R2,PLCG1,PPP2CB,PPP2R3A,STAT1,STAT3
CFB	peptidase		1.997	0.0806	0.314	ACO1,C3,C3AR1,C5AR1,PPARGC1A,THBD							Phospholipase C Signaling	0	0.0446	1.183	ADCY2,ADCY5,ADCY6,ADCY7,ARHGEF10,ARHGEF11,ARHGEF17,ARHGEF2,ARHGEF3,Calm1 (includes others),CD3E,CREB3,CREB5,CREBBP,EP300,FNBP1,GNAQ,GNAS,GNB4,GNG5,GUCY1A1,HDAC4,HDAC5,HDAC9,Igha,IGKC,ITGA4,ITGA6,ITPR2,JCHAIN,MAP2K1,MEF2D,NFAT5,NFATC2,NFATC4,NRAS,PEBP1,PLA2G5,PLCB3,PLCG1,PLD1,PPP1R12A,PRKCA,RAF1,RHOA,RHOC,RHOH,RHOT1,RHOU,SOS2
EP300	transcription regulator		1.992	0.000318	0.011	ACADL,AR,ARHGEF3,BCLAF1,BIRC5,CAD,CAMK2B,CAMK2D,CBL,CD53,CDC25A,CXCR4,DDX3Y,DUSP1,EP300,EVL,EYA2,FABP4,FNBP1,FOS,FRMD4A,FRMD4B,GATA3,GSK3B,GTF3C2,HES6,HK2,HMGCS2,ID3,IFIT1B,IGF1R,IGFBP6,ITGA6,KIF1B,LDHA,MAPT,MFHAS1,Nebl,NFKBIA,NRF1,NTRK3,PABPC1,PDGFA,PFKFB3,PFKL,PGK1,PHIP,PIM1,PKM,PLA2G7,PLAA,PPARGC1A,PPFIBP2,PSAT1,RAPGEF4,RBP1,RGL1,RHOA,RSAD2,SIRT1,SLC2A1,SMOC1,TM2D2,TRAF1,TSPAN31,WFS1,XBP1							Systemic Lupus Erythematosus In T Cell Signaling Pathway	0	0.056	1.183	AKT1S1,AKT2,CBL,CD3E,CREB3,CREB5,CREBBP,ESR1,FNBP1,FOS,MAP2K1,MAP2K6,NFATC2,NRAS,PDK1,PIK3C2A,PIK3C2B,PIK3CA,PIK3R2,PLCG1,PPP2CB,PPP2R3A,PTK2,RHOA,RHOC,RHOH,RHOT1,RHOU,ROCK1,RPS6KB1,SELPLG,SOS2,SP1,STAT3,STIM1,YES1
CCK	other		1.986	0.16	0.412	BIRC5,CARTPT,FOS,PENK							ILK Signaling	1.76	0.144	1.177	ACTG1,AKT2,CREB3,CREB5,CREBBP,CTNNB1,DOCK1,FNBP1,FOS,GSK3A,GSK3B,LEF1,MAP2K6,PARVA,PDPK1,PIK3C2A,PIK3C2B,PIK3CA,PIK3R2,PPP1R12A,PPP2CB,PPP2R3A,PTK2,RHOA,RHOC,RHOH,RHOT1,RHOU,VEGFB
E2f	group		1.982	0.509	0.657	C5orf22,CAV1,CDC25A,E2F4,ITGA6,KNTC1,MFAP1,NASP,PGRMC1,TYMS,USP37,YBX3							Amyotrophic Lateral Sclerosis Signaling	0.495	0.112	1.155	ALS2,APAF1,BCL2,CACNA1A,CAT,CCS,CYCS,GRID2,PIK3C2A,PIK3C2B,PIK3CA,PIK3R2,VEGFB
LUCAT1	other		1.982	0.303	0.532	BCL2,ERBB3,NOTCH3,NR4A2							AMPK Signaling	5.29	0.19	1.134	ACACA,ADRA2C,AKT1S1,AKT2,ARID1A,ARID2,BRD7,CREB3,CREB5,CREBBP,CRTC2,EEF2,EP300,GNAQ,GNAS,GNAT2,GNAZ,GNB4,GNG5,HLTF,PBRM1,PFKFB3,PFKL,PHF10,PIK3C2A,PIK3C2B,PIK3CA,PIK3R2,PPARGC1A,PPM1A,PPM1F,PPM1K,PPM1M,PPP2CB,PPP2R3A,PRKAG1,PRKAR1A,PRKAR2A,RPS6KB1,SIRT1,SLC2A1,SMARCC1,STIM1,STK11,TSC1,ULK1
ANGPT1	growth factor		1.982	0.131	0.388	ALCAM,ANGPT2,BCL2,BIRC5,BMPR1A,COL3A1,DUSP1							Macropinocytosis Signaling	0.721	0.132	1.134	NRAS,PDGFA,PIK3C2A,PIK3C2B,PIK3CA,PIK3R2,PLCG1,PRKCA,RHOA,USP6NL
ECSIT	transcription regulator		1.982	0.239	0.482	NFKBIA,NR4A2,PIM1,TRAF1							Role of NFAT in Regulation of the Immune Response	0	0.0338	1.134	AKT2,Calm1 (includes others),CD3E,CHUK,CSNK1G1,CSNK1G3,FOS,GNAQ,GNAS,GNAT2,GNAZ,GNB4,GNG5,GSK3A,GSK3B,Igha,IGKC,IKBKB,ITPR2,KPNA1,MAP2K1,MEF2D,NFAT5,NFATC2,NFATC4,NFKBIA,NRAS,PIK3C2A,PIK3C2B,PIK3CA,PIK3R2,PLCB3,PLCG1,RAF1,SOS2
IFRD1	other		1.982	0.325	0.532	EBP,HK1,MTTP,PPIA							Cardiac Hypertrophy Signaling (Enhanced)	5.14	0.155	1.118	ACVR2B,ADCY2,ADCY5,ADCY6,ADCY7,ADRA2C,AKAP13,AKT2,CACNA1A,Calm1 (includes others),CAMK2A,CAMK2B,CAMK2D,CHUK,CSF2RB,CTNNB1,CYBB,DVL1,DVL2,DVL3,EIF2B3,EP300,FZD4,GDE1,GNAQ,GNAS,GNB4,GNG5,GSK3A,GSK3B,GUCY1A1,HDAC4,HDAC5,HDAC9,IGF1R,IKBKB,IL11RA,IL6R,INPP5F,ITGA4,ITGA6,ITPR2,MAP2K1,MAP2K6,MAP3K10,MAP3K14,MAP3K20,MAP3K3,MAP3K5,MEF2D,NFAT5,NFATC2,NFATC4,NRAS,PDE1C,PDE3A,PDE4A,PDE6B,PDE6D,PDIA3,PDK1,PIK…
SMPD1	enzyme		1.982	1	1	BECN1,CCRL2,CXCR4,MAP1LC3B							Endometrial Cancer Signaling	3.92	0.267	1.069	AKT2,AXIN1,BAD,CTNNA1,CTNNB1,GSK3B,LEF1,MAP2K1,NRAS,PDPK1,PIK3C2A,PIK3C2B,PIK3CA,PIK3R2,RAF1,SOS2
ATF2	transcription regulator		1.981	0.256	0.484	ATF3,BCL2,BCL2A1,CTNNB1,DUSP1,ENTPD1,FOS,MEIS2,PENK,PLAU,PPARGC1A							Growth Hormone Signaling	3.03	0.225	1.069	CSHL1,FOS,IGF1R,IGF2,PDPK1,PIK3C2A,PIK3C2B,PIK3CA,PIK3R2,PLCG1,PRKCA,RPS6KB1,SOCS2,SOCS7,STAT1,STAT3
RANBP9	other		1.98	0.00988	0.106	DBN1,DLG4,FOS,PTK2B							Paxillin Signaling	1.06	0.14	1.069	ACTG1,ARFIP2,DOCK1,GIT2,ITGA4,ITGA6,NRAS,PARVA,PIK3C2A,PIK3C2B,PIK3CA,PIK3R2,PTK2,PTK2B,SOS2
MEIS1	transcription regulator		1.977	0.00386	0.0601	ASH2L,BAZ2B,CCL3L3,DLK1,FLT3,FOS,IKZF2,Meis1,PBX3							IL-13 Signaling Pathway	0.656	0.121	1.069	AKT2,CTNNB1,DUSP1,PDGFA,PIK3C2A,PIK3C2B,PIK3CA,PIK3R2,POSTN,RHOA,ROCK1,STAT1,STAT3,YES1
TNFSF11	cytokine		1.976	0.000769	0.021	AKAP13,BCL2,BCL2A1,BMP4,BSG,C3AR1,CAV1,CCL3L3,CDK14,CIAO1,CLEC11A,CTNNB1,CUL4A,DUSP1,DUSP6,ESR1,F3,FHL2,FOS,FRRS1,HIPK2,IL11RA,IRF8,ITCH,MAP2K1,MT-CO1,NFATC2,NFIL3,NFKBIA,NFKBIZ,PDGFA,PIM1,PLD1,POR,RGL1,SLC2A1,SMARCAD1,SOX8,STAT1,TNFRSF11A,TRAF1,TRAIP,TSPAN13,VRK1							Macrophage Classical Activation Signaling Pathway	0	0.0847	1.069	CHUK,CYBB,GBP4,IKBKB,IRF8,JARID2,MERTK,MT-CO1,MTF2,NDUFS1,NFKBIA,PKM,SDHA,STAT1,STAT3,UQCRC2
PRKCA	kinase		1.976	0.235	0.482	ACACA,APP,BCL11A,CAV1,CYBB,CYCS,FOS,ID3,NFKBIA,PLD1,PPP1R12A,RSAD2,RUNX1,SP7,TRPC1							Type I Diabetes Mellitus Signaling	0	0.0295	1.069	APAF1,BCL2,CD3E,CHUK,CYC1,CYCS,IKBKB,MAP2K6,MAP3K14,MAP3K5,NFKBIA,PIAS1,SOCS2,SOCS7,STAT1
Ifn	group		1.969	1	1	FOS,IFI16,IRF8,ITGA4,PTPRJ,RSAD2,STAT1							S100 Family Signaling Pathway	0.544	0.102	1.013	ADGRA2,ADGRB2,ADGRB3,ADGRL3,ADGRV1,ADRA2C,AKT2,APP,ATP5F1B,ATP5F1C,BCL2,BSG,C3AR1,C5AR1,CACNA1A,CACNA1G,CACNA1H,Calm1 (includes others),CAMK2A,CAMK2B,CAMK2D,CCR2,CCRL2,CHUK,CREB3,CREB5,CREBBP,CTNNB1,CX3CR1,CYBB,ESR1,FOS,FZD4,GPR108,GPR137,GPR162,GPR180,GPR37,GPR37L1,GSK3B,IGKC,IKBKB,IQGAP1,ITPR2,JCHAIN,LEF1,MAP2K1,MAP2K6,MMP16,MMP2,MMP23B,P2RY13,PDIA3,PIK3C2A,PIK3C2B,PIK3CA,PIK3R2,PLA2G5,PLCB3,PL…
JAK1	kinase		1.969	0.411	0.601	CCL3L3,FOS,MMP2,Oasl2,RUNX1,SLC1A3,STAT1,STAT3							Gαi Signaling	1.85	0.157	1	ADCY2,ADCY5,ADCY6,ADCY7,ADRA2C,CAV1,GNAQ,GNAS,GNAT2,GNAZ,GNB4,GNG5,GUCY1A1,NRAS,P2RY13,PRKAG1,PRKAR1A,PRKAR2A,RAF1,RGS10,SOS2,STAT3
IGFBP2	other		1.969	0.0129	0.124	CADM1,DDAH1,EPHA4,ESR1,ITGA6,MALAT1,MMP2,NF1,POSTN,RBMS3,STAT3							PI3K/AKT Signaling	1.79	0.145	1	AKT2,BAD,BCL2,CHUK,CSF2RB,CTNNB1,GSK3A,GSK3B,IKBKB,IL11RA,IL6R,INPP5F,INPPL1,ITGA4,ITGA6,MAP2K1,MAP3K5,NFKBIA,NRAS,PDPK1,PIK3CA,PIK3R2,PPP2CB,PPP2R3A,RAF1,RHEB,RPS6KB1,SOS2,TSC1
CDON	other		1.969	0.02	0.166	CTNNB1,GJA1,STIM1,TUBB3							FAT10 Cancer Signaling Pathway	1.73	0.2	1	ACVR2B,AKT2,CHUK,CTNNB1,CXCR4,GSK3B,IKBKB,NFKBIA,STAT3,TCF7L2
Fcer1	complex		1.969	1	1	BCL2A1,CCL3L3,DUSP6,FOS,NFATC2							Calcium Signaling	1.72	0.141	1	ATP2B1,ATP2B4,CACNA1A,CACNA1G,CACNA1H,Calm1 (includes others),CALR,CAMK1D,CAMK2A,CAMK2B,CAMK2D,CREB3,CREB5,CREBBP,EP300,HDAC4,HDAC5,HDAC9,ITPR2,MCU,MEF2D,NFAT5,NFATC2,NFATC4,PRKAG1,PRKAR1A,PRKAR2A,RYR1,RYR2,RYR3,TRPC1
FOXP1	transcription regulator		1.964	0.537	0.674	GAS1,NFIA,SFRP4,XBP1							UVB-Induced MAPK Signaling	1.61	0.192	1	BAD,FOS,H3-3A/H3-3B,MAP2K1,PIK3C2A,PIK3C2B,PIK3CA,PIK3R2,PRKCA,RPS6KB1
NR3C2	ligand-dependent nuclear receptor		1.954	7.79e-05	0.00384	AQP4,ATP1B1,BCL2,BCL2A1,BMP4,CACNA1H,CAT,CCL3L3,COL3A1,CXCR4,CYFIP2,ECHDC2,FKBP1A,FKBP4,GUCY1A1,HMOX2,IGF1R,KCNJ10,NFIA,NR4A2,PPIB,PRDX4,RAPGEF4,SEMA3C,SLC9A1,SYT2,TUBA4A,TUBB3,VEGFB							Neuregulin Signaling	1.52	0.154	1	ADAM17,AKT2,BAD,DLG4,ERBB3,ERRFI1,ITGA4,ITGA6,MAP2K1,NRAS,PDPK1,PIK3R2,PLCG1,PRKCA,RAF1,RPS6,RPS6KB1,SOS2
NOS1	enzyme		1.951	0.218	0.47	FBXO32,FOS,PDK1,SLC2A1							Melanoma Signaling	1.33	0.18	1	AKT2,BAD,MAP2K1,NRAS,PIK3C2A,PIK3C2B,PIK3CA,PIK3R2,RAF1
FN1	enzyme		1.941	0.00936	0.103	ADD1,APP,BCL2,BIRC5,CACTIN,CDH2,CDK6,EIF2S3,EPB41L1,F3,FOS,GFRA2,GSK3A,HK1,ITGA4,MGP,MMP2,NFKBIA,PLAU,PRKAR1A,PTBP1,SLC2A1,SLC9A1,SOX9,SURF1,TCF4,TOR1A,U2AF2,UBE4B,USP13,ZBTB7A							Endothelin-1 Signaling	1.29	0.134	1	ADCY2,ADCY5,ADCY6,ADCY7,FOS,GNAQ,GNAS,GNAT2,GNAZ,GUCY1A1,ITPR2,NPR2,NRAS,PDIA3,PIK3C2A,PIK3C2B,PIK3CA,PIK3R2,PLA2G5,PLA2G7,PLCB3,PLCG1,PLCH2,PLD1,PRKCA,RAF1
Calcineurin protein(s)	complex		1.937	0.0361	0.227	BCL2,CAMK2D,DUSP1,FOS,ITCH,NFATC2,NFATC4,NFIL3,NR4A2,PPARGC1A,RYR1,STAT3							Natural Killer Cell Signaling	1.03	0.126	1	AKT2,COL3A1,HSPA4,HSPA8,LAIR1,LIMK2,MAP2K1,MAP3K10,MAP3K14,MAP3K3,MAP3K5,NFAT5,NFATC2,NFATC4,NRAS,PIK3C2A,PIK3C2B,PIK3CA,PIK3R2,PLCG1,PTK2B,RAF1,ROCK1,SOS2,WIPF1
FLT3LG	cytokine		1.936	0.0654	0.314	BIRC5,CAT,CTNNB1,CXCR4,CYBB,FLT3,IRF8,MAP1LC3B,PTPRC,ROCK1,SIRT1,TCF4							Fc Epsilon RI Signaling	1	0.136	1	AKT2,INPP5F,INPPL1,MAP2K1,MAP2K6,NRAS,PDPK1,PIK3C2A,PIK3C2B,PIK3CA,PIK3R2,PLA2G5,PLCG1,PRKCA,RAF1,SOS2
FBXO2	enzyme		1.934	0.000304	0.0107	APP,DLG4,FBXO2,GJB2,SLC17A7							Pyrimidine Ribonucleotides De Novo Biosynthesis	0.249	0.0976	1	CAD,ENTPD1,NME7,NUDT5
UCHL1	peptidase		1.934	2.13e-05	0.00144	ATP5F1B,C1QTNF12,DOCK10,DPYSL2,EIF2B3,Eif2s3y,GABARAPL1,GIT2,GOLM1,HDAC9,HERC6,LDLR,LPIN1,PDP2,PHF20,PRSS23,PSMB5,RPS6,SCP2,STXBP4							mTOR Signaling	1.87	0.145	0.962	AKT1S1,AKT2,DGKZ,EIF3G,EIF3J,EIF4A2,FKBP1A,FNBP1,NRAS,PDPK1,PIK3C2A,PIK3C2B,PIK3CA,PIK3R2,PLD1,PPP2CB,PPP2R3A,PRKAG1,PRKCA,RHEB,RHOA,RHOC,RHOH,RHOT1,RHOU,RPS6,RPS6KB1,STK11,TSC1,ULK1,VEGFB
FOS	transcription regulator		1.933	1.93e-10	9.13e-08	ACACA,ACTG1,ANK3,ARID3A,ASL,ATF3,ATXN2,C3,C3AR1,CADM1,CALU,CAMK2D,CAT,CDH11,CDON,CELF2,CLIP1,CMTM4,COBLL1,COL16A1,COL6A1,COL8A2,CPSF1,CREBBP,CYCS,DIO2,DOCK1,EMB,ENO1,EPS8,F3,FABP4,FEZ2,Fhod1,FMN1,FOS,GAS1,GIT2,GJA1,GSK3B,GSTP1,HBA1/HBA2,HK2,HPGD,HPGDS,HSD17B10,IFI16,IGDCC3,IGFBP6,ITGA6,KIF1B,KIF2A,KIF5B,KRT8,LIN9,LOX,LTBP3,MALAT1,MAP3K20,MGAT4A,MMP2,Mt2,MXD1,NAA80,NAE1,NFE2L2,NFIL3,NRIP1,ODC1,PCY…							Pathogen Induced Cytokine Storm Signaling Pathway	0	0.0728	0.962	C3,CCL3L3,COL16A1,COL23A1,COL25A1,COL3A1,COL4A1,COL4A2,COL5A1,COL5A2,COL6A1,COL6A2,COL8A2,CSF2RA,CSF2RB,CXCR4,FOS,IL6R,P2RX7,PYCARD,RYR1,RYR2,RYR3,SLC2A1,STAT1,STAT3,VEGFB
MAP2K4	kinase		1.914	0.086	0.314	ATF3,BCL2,BIRC5,ERRFI1,FOS,KIF2A,PLAU,ROCK1,STAT3							Nitric Oxide Signaling in the Cardiovascular System	2.31	0.175	0.943	AKT2,CACNA1A,Calm1 (includes others),CAV1,FLT1,GUCY1A1,ITPR2,MAP2K1,NPR2,PDE1C,PIK3C2A,PIK3C2B,PIK3CA,PIK3R2,PRKAG1,PRKAR1A,PRKAR2A,PRKCA,RYR2,SLC7A1,VEGFB
GATA4	transcription regulator		1.897	0.0151	0.135	ACACA,BCL2,BECN1,CCL3L3,COL3A1,CTHRC1,CXCR4,DIO2,EPDR1,EPHX1,ESPN,FAP,FOS,GAS1,GATA3,GJA1,GTF3C2,HK1,IFI16,IGFBP6,IRF8,KCNJ2,KIT,LDHA,MPHOSPH9,NFATC2,PGAM1,POSTN,RYR2,SFRP4,SOX9,SP1,TCAF1,TIMP1,TTN,ZIC2							α-Adrenergic Signaling	3.63	0.211	0.905	ADCY2,ADCY5,ADCY6,ADCY7,Calm1 (includes others),GNAQ,GNAS,GNAT2,GNAZ,GNB4,GNG5,GUCY1A1,ITPR2,MAP2K1,NRAS,PHKG1,PHKG2,PLCG1,PRKAG1,PRKAR1A,PRKAR2A,PRKCA,RAF1
TGS1	enzyme		1.89	0.0654	0.314	CDK6,DNAJB9,GFPT1,SRPRA,UFM1,WFS1,XBP1							IL-2 Signaling	1.49	0.177	0.905	AKT2,FOS,MAP2K1,NRAS,PIK3C2A,PIK3C2B,PIK3CA,PIK3R2,PTK2B,RAF1,SOS2
BCL11B	transcription regulator		1.89	0.494	0.644	BCL2,CMA1,Foxp1,HMGCS2,LEF1,RELN,ZBTB16							SPINK1 General Cancer Pathway	1.2	0.159	0.905	AKT2,IL6R,MAP2K1,Mt2,NRAS,PIK3C2A,PIK3C2B,PIK3CA,PIK3R2,RAF1,STAT3
SOX11	transcription regulator		1.878	0.0015	0.0326	BCL7A,BMP4,BMPR1A,CAV1,CCL3L3,CD3E,CHD8,CSF2RA,CXCR4,DBN1,EBF1,EP300,GSK3B,HS3ST1,ITGA4,LEF1,PDGFA,POSTN,RNF122,SEPTIN2,STAT1,TFDP2,TIAM1,TUBB3,WNT4							ATM Signaling	0.796	0.13	0.905	ATM,ATR,CBX1,CDC25A,CREB3,CREB5,CREBBP,NFKBIA,PPP2CB,PPP2R3A,RNF168,SMC2,TOPBP1
Alpha catenin	group		1.877	0.000324	0.0111	C1QTNF2,CCN3,CDH11,COL3A1,COL5A1,COL5A2,COL6A1,COL6A2,IGF2,IGFBP6,IGFBP7,LEF1,MMP2,MMP23B,NFKBIA,NFKBIZ,PLAU,RHOC,STEAP4,TIMP1,TSPAN8,TWIST1,WIPF1,ZEB2							Xenobiotic Metabolism AHR Signaling Pathway	0.678	0.126	0.905	ALDH2,CREBBP,EP300,GSTM3,GSTP1,HDAC4,HDAC5,NCOA1,NCOA2,NRIP1,UGT1A6
CREBBP	transcription regulator		1.876	0.0256	0.182	AR,ARHGEF3,ASL,BCL2,BIRC5,CAMK2B,CAMK2D,CBL,CD53,CXCR4,CYBB,DDX3Y,DUSP1,EVL,EYA2,FABP4,FNBP1,FOS,FRMD4A,FRMD4B,GNAS,HMGCS2,IFIT1B,IGF1R,ITGA6,KIF1B,LDLR,MFHAS1,MGA,Nebl,NFE2L2,NFKBIA,NR4A2,NTRK3,PHIP,PIM1,PKHD1,PPARGC1A,PPFIBP2,RAPGEF4,RGL1,RHOA,RSAD2,SMOC1,TBX15,TM2D2,TRAF1,TSPAN31,TWIST1,WFS1							IL-15 Signaling	0	0.0246	0.905	AKT1S1,AKT2,Igha,IGKC,MAP2K1,NRAS,PIK3C2A,PIK3C2B,PIK3CA,PIK3R2,RAF1,RPS6KB1,STAT3
GNRH	group		1.869	0.276	0.505	ATF3,DUSP1,FOS,PHB1,SCG2							Neurovascular Coupling Signaling Pathway	1.43	0.134	0.898	APP,CACNA1A,CACNA1G,CACNA1H,Calm1 (includes others),ENTPD1,GABRA2,GABRB1,GJA1,GNAQ,GUCY1A1,ITPR2,KCNJ10,KCNJ2,MAPT,NPR2,PLA2G5,PLA2G7,PLCB3,PPP1R12A,PRKAG1,PRKAR1A,PRKAR2A,RHOA,ROCK1,RYR1,RYR2,RYR3,SLC16A1,SLC1A3,STIM1
Mir200	group		1.852	0.000124	0.00555	AP1S2,COL3A1,CRTAP,KIF13A,LOX,LRP1,NEO1,SERPINH1,ZEB2							Role Of Osteoclasts In Rheumatoid Arthritis Signaling Pathway	4.65	0.172	0.849	ADAM17,ADAM22,ADAM23,AKT2,BAD,BCL2,Calm1 (includes others),CBL,CHUK,COL16A1,COL23A1,COL25A1,COL3A1,COL4A1,COL4A2,COL5A1,COL5A2,COL6A1,COL6A2,COL8A2,CREB3,CREB5,CREBBP,CTNNA1,CTNNB1,FNBP1,FOS,GSK3B,IKBKB,MAP2K1,MAP2K6,MAP3K14,MAP3K5,MMP16,MMP2,MMP23B,NFKBIA,NRAS,PIK3C2A,PIK3C2B,PIK3CA,PIK3R2,PLCG1,PTK2B,RAF1,RHOA,RHOC,RHOH,RHOT1,RHOU,SFRP4,SOS2,TNFRSF11A
CXCL12	cytokine		1.827	0.000592	0.0176	ADAM17,ANKRD12,ANKS1B,BAD,BCL2,BMP1,CCNT1,COL3A1,CPSF1,CTNNB1,CXCR4,DOCK9,FOS,GSK3B,IGFBP7,KIT,MMP2,NR2F6,NUMA1,PCDH1,PKD1,PLAU,RHOC,ROCK1,RPS6KB1,RUNX3,RYR1,RYR2,RYR3,SELPLG,SOCS2,SP7,TIMP1,TNFRSF11A,ZBTB16							Chronic Myeloid Leukemia Signaling	6.04	0.191	0.832	AKT1S1,AKT2,AXIN1,BAD,BCL2,BIRC5,Calm1 (includes others),CDK6,CHUK,CTBP2,CTNNB1,DVL1,DVL2,DVL3,E2F4,FOS,FZD4,GLI3,GLIS2,GSK3B,HDAC4,HDAC5,HDAC9,IKBKB,IRF8,ITCH,LEF1,MAP2K1,MECOM,NFAT5,NFATC2,NFATC4,NOTCH3,NRAS,NUMB,PCBP2,PDIA3,PIK3C2A,PIK3C2B,PIK3CA,PIK3R2,PLCB3,PLCG1,PLCH2,PRKAG1,RAF1,SIRT1,SOS2,STAT3,TCF4,TCF7L2,ULK1,WNT4
HRAS	enzyme		1.827	8.07e-06	0.00069	ACACA,ACLY,ACTG1,ADRA2C,ANTXR1,APP,ARHGAP26,ATP5F1B,ATXN1,BCL2,BIRC5,BMP1,BMP4,BTG2,C1QTNF12,CALU,CAV1,CCDC80,CD81,CDC25A,CDK7,CDON,COL3A1,COL4A1,COL5A2,COL6A2,CREB3,CSRP2,CTNNB1,CTSS,DUSP1,DUSP6,EPHX1,ETV1,ETV5,FOS,FOXD1,GAS6,GDF10,GJA1,GJB2,GTF3C2,HNRNPA2B1,HSPA8,HTRA1,IGF1R,IGF2,IGKC,IQGAP2,ITGA4,ITGA6,LMNB1,LOXL1,MMP2,MMP23B,NFKBIA,NID1,NNAT,NSFL1C,NUCKS1,PDGFA,PDPK1,PIN1,PLAU,PLTP,POLR2M,POS…							Regulation of Actin-based Motility by Rho	0.674	0.122	0.832	FNBP1,ITGA4,ITGA6,PIKFYVE,PIP4K2C,PIP5K1C,PPP1R12A,RHOA,RHOC,RHOH,RHOT1,RHOU,ROCK1,WIPF1
RBPJ	transcription regulator		1.794	0.193	0.437	ABCG1,CCL3L3,CTNNB1,DHCR7,DUSP1,EPHA4,FBXL19,FOS,GDF10,GPX8,IGF2,IKBKB,IRF8,MDK,NEO1,PAPSS2,PRKAR2A,RUNX3,SLC2A1,SOX9,SPATA13,TMEM86A,TWIST1							Melanocyte Development and Pigmentation Signaling	5.39	0.255	0.816	ADCY2,ADCY5,ADCY6,ADCY7,BCL2,CREB3,CREB5,CREBBP,EP300,GNAS,GUCY1A1,KIT,MAP2K1,NRAS,PIK3C2A,PIK3C2B,PIK3CA,PIK3R2,PLCG1,PRKAG1,PRKAR1A,PRKAR2A,RAF1,RPS6KB1,SOS2
Growth hormone	group		1.778	0.0328	0.213	ACACA,AKR1B1,ANGPTL4,BCL2,BMP4,C3,CA3,CAT,COL3A1,CSHL1,DLK1,FABP4,FOS,GSTP1,IGF1R,IGF2,IGFBP6,LDLR,MT-ND5,NFKBIA,NR2F6,PFKFB3,PIK3C2B,PLK2,Pzp,S100B,SIRT1,SLC2A1,SOCS2,SP1,Ubb,ZEB2							Mouse Embryonic Stem Cell Pluripotency	4.42	0.231	0.816	AKT2,AXIN1,BMP4,BMPR1A,CREBBP,CTNNB1,DVL1,DVL2,DVL3,FZD4,GSK3B,ID3,LEF1,MAP2K1,NRAS,PIK3C2A,PIK3C2B,PIK3CA,PIK3R2,RAF1,SOS2,STAT3,TCF4,TCF7L2
Pka	complex		1.777	0.115	0.354	ANTXR1,BIRC5,CAV1,CDH2,DUSP1,FOS,GJA1,IGF1R,LDLR,MBP,NCOA2,NR4A2,PENK,PLD1,PPARGC1A,RUNX1,SLC1A3,SOX9							DNA damage-induced 14-3-3σ Signaling	0.558	0.13	0.816	AKT2,APAF1,ATM,ATR,BAD,BCL2
DRD2	G-protein coupled receptor		1.765	0.213	0.461	CD63,CHUK,CSHL1,FOS,GSK3B,IKBKB,KCNJ2,MMP2,NFKBIA,PENK,TRAF1							Mitotic Roles of Polo-Like Kinase	0.506	0.119	0.816	ANAPC2,CDC25A,CDC27,KIF23,PLK2,PLK5,PPP2CB,PPP2R3A
F2RL1	G-protein coupled receptor		1.761	1	1	ATF3,CAV1,DUSP6,F3,FOS,GBP4,IRF8,PELI1							eNOS Signaling	3.77	0.192	0.784	ADCY2,ADCY5,ADCY6,ADCY7,AKT2,AQP1,AQP4,Calm1 (includes others),CAV1,ESR1,FLT1,GNAQ,GNAS,GUCY1A1,HSPA4,HSPA8,ITPR2,PDPK1,PIK3C2A,PIK3C2B,PIK3CA,PIK3R2,PLCG1,PRKAG1,PRKAR1A,PRKAR2A,PRKCA,SLC7A1,STUB1,VEGFB
mir-126	microRNA		1.758	0.0394	0.244	DLK1,GATA3,KIT,PIK3R2,PLK2,PTPRC,TWIST1							MSP-RON Signaling In Cancer Cells Pathway	3.48	0.193	0.784	AKT2,CREB3,CREB5,CREBBP,CSF2RB,CTNNB1,ETS2,FOS,GSK3B,ITGA6,LEF1,MAP2K1,NFKBIA,NRAS,PIK3C2A,PIK3C2B,PIK3CA,PIK3R2,PTK2,PTK2B,RAF1,SOS2,SP1,STAT3,TCF4,TCF7L2,VEGFB
STAT5a/b	group		1.757	1	1	BCL2,BCL2A1,CDC25A,DUSP1,EBF1,EMP1,EPHA4,FOS,GATA3,GNAZ,PIM1,RBP1							IL-33 Signaling Pathway	1.71	0.145	0.784	AKT2,CHUK,CMA1,CREB3,CREB5,CREBBP,FBXL19,FOS,GATA3,H2AZ1,IKBKB,KIT,LPIN1,MAP2K1,Mcpt4,MMP2,NFKBIA,PIK3C2A,PIK3C2B,PIK3CA,PIK3R2,PRKAG1,PRKAR1A,PRKAR2A,RPS6KB1,STAT3,TPSAB1/TPSB2
FGF21	growth factor		1.757	0.00222	0.0424	ACACA,ACLY,BCL2,CNPY2,COL3A1,CSHL1,DIO2,FOS,HMGCS2,LDLR,MMP2,PPARGC1A,PPARGC1B,SIRT1,SLC2A1,XBP1							VEGF Family Ligand-Receptor Interactions	1.88	0.179	0.775	AKT2,FLT1,FOS,MAP2K1,NRAS,PIK3C2A,PIK3C2B,PIK3CA,PIK3R2,PLA2G5,PLCG1,PRKCA,RAF1,SOS2,VEGFB
SP4	transcription regulator		1.755	0.302	0.532	ADH5,BIRC5,FLT1,IGF1R,PDE6B,STAT3							MSP-RON Signaling In Macrophages Pathway	0.979	0.134	0.775	CHUK,CREB3,CREB5,CREBBP,ETV3,FOS,IKBKB,NFKBIZ,NRAS,PIK3C2A,PIK3C2B,PIK3CA,PIK3R2,SOS2,STAT1,STAT3
BAG1	other		1.75	0.0373	0.234	BCL2,CDH2,FOS,MAPT,NEDD4L,PLAU,PTK2,TWIST1							Colorectal Cancer Metastasis Signaling	5.66	0.188	0.762	ADCY2,ADCY5,ADCY6,ADCY7,AKT2,AXIN1,BAD,BIRC5,CTNNB1,DVL1,E2F4,FNBP1,FOS,FZD4,GNAQ,GNAS,GNAT2,GNAZ,GNB4,GNG5,GRK3,GSK3B,GUCY1A1,IL6R,LEF1,LRP1,MAP2K1,MMP16,MMP2,MMP23B,MSH3,NRAS,PIK3C2A,PIK3C2B,PIK3CA,PIK3R2,PRKAG1,PRKAR1A,PRKAR2A,RHOA,RHOC,RHOH,RHOT1,RHOU,SOS2,STAT1,STAT3,TCF4,TCF7L2,VEGFB,WNT4
CHUK	kinase		1.743	0.000379	0.0125	ARL6IP5,ATF3,C3,CCL3L3,CCN3,CDC25A,CDH13,CHUK,DUSP6,F3,FOS,GBP4,HES6,HK2,IFI16,IFIT1B,IGFBP6,ITM2B,MFAP5,MGP,MMP2,Mt2,MXD1,NFKBIA,NID1,NUMB,PLAU,PPARGC1B,RBP1,SEMA3C,SMOC2,SNX10,SOD3,TMEM176B,TWIST1,VEGFB							Gαq Signaling	4.55	0.2	0.73	AKT2,ARHGEF25,Calm1 (includes others),CHUK,FNBP1,GNAQ,GNAS,GNAT2,GNAZ,GNB4,GNG5,GSK3B,IKBKB,ITPR2,MAP2K1,NFATC2,NFATC4,NFKBIA,PIK3C2A,PIK3C2B,PIK3CA,PIK3R2,PLCB3,PLCG1,PLD1,PRKCA,PTK2B,RAF1,RHOA,RHOC,RHOH,RHOT1,RHOU,ROCK1
FOXO4	transcription regulator		1.739	0.021	0.167	ACACA,ACLY,BECN1,CAT,CAV1,CERS5,COL4A1,COL4A2,DNAJC3,FABP4,GABARAPL1,IGFBP7,MAP1LC3B,PSMD11,PTPRC,SLC2A1,SOX5,SOX9							p53 Signaling	3.47	0.214	0.728	AKT2,APAF1,ATM,ATR,BCL2,BIRC5,CTNNB1,EP300,GSK3B,HDAC9,HIPK2,MED1,PIAS1,PIK3C2A,PIK3C2B,PIK3CA,PIK3R2,RRM2B,SIRT1,STAG1,TOPBP1
CX3CL1	cytokine		1.732	0.00224	0.0424	AIPL1,BAD,COL3A1,CX3CR1,EFNB1,ERBB3,ETV1,GPNMB,GUCA1A,IFI16,IGF1R,IMPDH1,LAMC1,Meis1,MEIS2,MMP2,PLP1,POSTN,RELN,RHPN2,RYR3,SDK2,SERPINF1,SOX5,TIMP1,VTN							JAK/STAT Signaling	2.75	0.207	0.728	AKT2,FOS,GNAQ,MAP2K1,NRAS,PIAS1,PIAS4,PIK3C2A,PIK3C2B,PIK3CA,PIK3R2,RAF1,SOCS2,SOCS7,SOS2,STAT1,STAT3
HDAC4	transcription regulator		1.729	0.00102	0.025	ANGPTL4,ATF3,CAMK2A,CDKL5,CHN1,CYFIP2,FOS,HDAC4,HDAC5,HDAC9,HOMER2,LDHA,LGI1,MAP3K3,MBP,MMP2,NBEA,Nptn,NR4A2,PRKCA,RSAD2,SLC17A7,SLC2A1,SYNGAP1,TSPAN13,TSPAN7							Leptin Signaling in Obesity	4.65	0.263	0.707	ADCY2,ADCY5,ADCY6,ADCY7,AKT2,GUCY1A1,MAP2K1,PDE3A,PDIA3,PIK3C2A,PIK3C2B,PIK3CA,PIK3R2,PLCB3,PLCG1,PLCH2,PRKAG1,PRKAR1A,PRKAR2A,STAT3
HR	transcription regulator		1.723	0.00854	0.0973	COL25A1,COL6A1,CTNND2,GJA1,LEF1,MAGI2,NACC2,PLCG1,PREX2,UBR2							Role Of Osteoblasts In Rheumatoid Arthritis Signaling Pathway	1.56	0.135	0.707	ACVR2B,AKT2,ALPL,AXIN1,BCL2,BMP4,BMPR1A,CSNK1G1,CSNK1G3,CTNNB1,CTSS,DVL1,FZD4,GSK3B,IGF1R,IL6R,LEF1,LRP1,MMP16,MMP2,MMP23B,PIK3C2A,PIK3C2B,PIK3CA,PIK3R2,SFRP4,SP7,STAT1,STAT3,TCF4,TCF7L2,VEGFB,WNT4
GCG	other		1.719	0.00262	0.0476	ACADL,ANK3,BCL2,BMP4,BTG2,CTNNB1,FOS,GSTP1,HK1,IGF1R,LPIN1,NR4A2,ODC1,Pde4d,PPARGC1A,PPARGC1B,PPP1R3C,PUM1,RMDN3,SLC25A25,SLC2A1,SP1,TJP2							IL-23 Signaling Pathway	1.16	0.174	0.707	AKT2,NFKBIA,PIK3C2A,PIK3C2B,PIK3CA,PIK3R2,RUNX1,STAT3
MYRF	transcription regulator		1.708	0.0243	0.175	Ank2,ARHGEF25,CIZ1,HPGDS,MBP,MOG,PLP1,RHOU,S100A1,SDSL,SELENOI,ZAN							VEGF Signaling	3.84	0.222	0.688	ACTG1,AKT2,BAD,BCL2,EIF2B3,EIF2S2,EIF2S3,FLT1,MAP2K1,NRAS,PIK3C2A,PIK3C2B,PIK3CA,PIK3R2,PLCG1,PRKCA,PTK2,PTK2B,RAF1,ROCK1,SOS2,VEGFB
BARX2	transcription regulator		1.706	0.00109	0.0259	ANLN,DYNLL1,ESR1,HK2,NCAM1,SOX5,TIMP1							Glioma Signaling	3.52	0.2	0.688	AKT2,Calm1 (includes others),CAMK1D,CAMK2A,CAMK2B,CAMK2D,CDK6,E2F4,HDAC4,HDAC5,HDAC9,IDH3G,IGF1R,IGF2,MAP2K1,NRAS,PDGFA,PIK3C2A,PIK3C2B,PIK3CA,PIK3R2,PLCG1,PRKCA,RAF1,SOS2
SPDEF	transcription regulator		1.698	0.000137	0.00594	CDH11,CDH2,COL16A1,COL4A1,COL4A2,COL5A1,COL5A2,COL6A1,COL6A2,CYFIP1,DKK3,ITGA6,LAMC1,LEF1,PLAU,PRKCA,SDC2,VEGFB							Dendritic Cell Maturation	0	0.0369	0.688	AKT2,CD3E,CHUK,COL3A1,CREB3,CREB5,CREBBP,IGKC,IKBKB,IRF8,JCHAIN,MAP3K14,NFKBIA,PDIA3,PIK3C2A,PIK3C2B,PIK3CA,PIK3R2,PLCB3,PLCG1,PLCH2,STAT1
PTPRR	phosphatase		1.698	0.0127	0.124	BTG2,CCDC92,CCHCR1,COL6A1,DCTN1,DVL3,FOS,HDAC5,HDGFL2,KRT8,LONP1,LRP1,PEX14,PFKL,PLCB3,PQBP1,RUVBL2							Coronavirus Pathogenesis Pathway	0	0.0931	0.688	ADAM17,AR,BCL2,CCR2,CHUK,E2F4,EP300,FOS,HDAC4,HDAC5,HDAC9,IKBKB,NFKBIA,NUP98,PIKFYVE,PYCARD,RPS6,STAT1,STAT3
SRC	kinase		1.687	0.00381	0.0599	ABCG1,BCL2,CAV1,CBL,CDON,CTNNB1,DUSP1,ENO1,F3,FOS,GJA1,IGF1R,LDLR,MMP2,PGK1,PLAU,POSTN,PRKCA,SLC2A1,STAT3,TNFRSF11A,TWIST1							ERK/MAPK Signaling	3.47	0.172	0.667	BAD,CREB3,CREB5,CREBBP,DOCK1,DUSP1,DUSP6,ESR1,ETS2,FOS,H3-3A/H3-3B,ITGA4,ITGA6,MAP2K1,NRAS,PIK3C2A,PIK3C2B,PIK3CA,PIK3R2,PLA2G5,PLCG1,PPP1CA,PPP1R12A,PPP1R3C,PPP2CB,PPP2R3A,PRKAG1,PRKAR1A,PRKAR2A,PRKCA,PTK2,PTK2B,RAF1,RAPGEF4,SOS2,STAT1,STAT3
AHR	ligand-dependent nuclear receptor		1.686	0.000774	0.021	ACACA,ACLY,ALDH2,APAF1,APP,ATP1B1,ATP2B1,BTG2,CAMK2N1,CBR1,CD3E,CD84,CDH2,CDON,CERS5,CHD7,COL16A1,COL3A1,COL4A1,COL4A2,COL5A1,COL5A2,COL6A1,COL6A2,CSF2RB,CTNNB1,CX3CR1,DUSP6,EBF1,EGLN1,EMILIN1,ENO1,ENTPD1,EPB41L5,ESR1,F3,FABP4,FBN2,FOS,GAS1,GAS6,HDAC9,HK2,ITGA6,ITGBL1,KIT,LDHA,LTBP3,MATN2,MGP,MMP2,MT-CO1,Mt2,NFASC,NFATC2,NFE2L2,NID1,NMT2,NOTCH3,PMM1,RBP1,RNGTT,SDSL,SEMA3F,SIRT1,SLC25A51,SLC2A1,SO…							Huntington's Disease Signaling	8.5	0.212	0.655	AKT2,APAF1,ARFIP2,ATP5F1B,ATP5F1C,BET1L,CREB3,CREB5,CREBBP,CYCS,DCTN1,DLG4,DNM1,DNM3,EP300,GNAQ,GNB4,GNG5,GOSR2,HAP1,HDAC4,HDAC5,HDAC9,HSPA4,HSPA8,HTT,IGF1R,MAP3K10,NAPA,NAPB,NCOR1,PDPK1,PENK,PIK3C2A,PIK3C2B,PIK3CA,PIK3R2,PLCB3,POLR2C,POLR2E,PRKCA,PSMA6,PSMB4,PSMB5,PSMB7,PSMD1,PSMD11,PSMD13,PSMD6,PSME4,REST,SDHA,SOS2,SP1,STX16,TBP,Ubb,UBE2S,VTI1B,YKT6
ELOVL3	enzyme		1.682	4.57e-06	0.000427	ACAT2,C3AR1,CD53,COL3A1,CTSS,CYBB,DBT,ENO1,FADS6,GPNMB,HMGCS2,IFI16,IQGAP2,MMP2,PLA2G7,PLPPR2,PMVK,TECR,TIMP1,Trim12a							Insulin Secretion Signaling Pathway	9.2	0.221	0.651	ADCY2,ADCY5,ADCY6,ADCY7,AGO2,AGO4,BET1L,CACNA1A,CACNA1G,CACNA1H,CAMK2A,CAMK2B,CAMK2D,CREB3,CREB5,CREBBP,CRTC2,CSHL1,EIF2B3,EIF2S2,EIF2S3,EIF4A2,GNAQ,GNAS,GOSR2,GUCY1A1,ITPR2,NAPA,NAPB,PABPC1,PDIA3,PIK3C2A,PIK3C2B,PIK3CA,PIK3R2,PLCB3,PLCG1,PLCH2,PRKAG1,PRKAR1A,PRKAR2A,PRKCA,RAPGEF4,RPS6KB1,RYR1,RYR2,RYR3,SEC11A,SEC61A2,SLC2A1,SPCS1,SRP72,SSR2,SSR3,STAT1,STAT3,STX16,VTI1B,YES1,YKT6
CLPP	peptidase		1.678	4.95e-05	0.00282	ACADL,ACADVL,ALDH2,ATP5F1B,CYC1,ECH1,ENO1,ETFA,IDH3G,IFIT1B,LONP1,MDH2,Nnt,PHB1,PPARGC1A,RSAD2,SDHA,STAT1,TUFM							CSDE1 Signaling Pathway	1.79	0.196	0.632	AGO2,AGO4,AKT2,APAF1,CTNNB1,CTTN,FOS,PABPC1,PABPN1,PTBP1,PUM1
WNT3A	cytokine		1.673	3.53e-09	1.09e-06	ACADL,ACADVL,ALPL,APP,ATP1B1,BACE1,BCL2,BCL9L,BMP4,CACNA1G,CALR,CCDC80,CCL3L3,CDH2,CLEC11A,COLEC12,COX4I1,CTNNB1,CYC1,DLK1,DVL1,DVL2,DVL3,ECRG4,EFNB1,EPHA5,ERBB3,ETV5,FABP4,FHL2,Fndc1,FZD4,GAS1,GPNMB,GSK3B,IGF2BP1,IKZF2,ITCH,JAM2,KIT,LEF1,Meis1,NCAM1,NDUFB6,NDUFS1,NDUFS2,NDUFS8,NDUFV1,NUMB,PDGFA,PLD1,PXYLP1,RASGRP3,RHOA,RHOU,RUNX1,RUNX1T1,SDHA,SGMS1,SLC1A3,SLC7A1,SOX9,SP1,SP7,TBX3,TCF7L2,TUBB3,TW…							IL-17A Signaling in Airway Cells	1.27	0.164	0.632	AKT2,CHUK,GSK3B,IKBKB,MAP2K1,NFKBIA,PIK3C2A,PIK3C2B,PIK3CA,PIK3R2,STAT3
CCAR2	peptidase		1.667	0.00826	0.0973	CAMK2A,CAMK2D,CDK6,CREB5,KIF1B,MEF2D,MLLT3,PRKCA,SLC2A1							Cell Cycle: G1/S Checkpoint Regulation	0.947	0.147	0.632	ATM,ATR,CDC25A,CDK6,E2F4,GSK3B,HDAC4,HDAC5,HDAC9,PAK1IP1
miR-338-3p (miRNAs w/seed CCAGCAU)	mature microRNA		1.667	0.00574	0.0794	COL4A1,COL4A2,COL5A1,COL5A2,CRTAP,Dst,LAMC1,NID1,PDGFA							Role of JAK family kinases in IL-6-type Cytokine Signaling	0.65	0.127	0.632	ADAM17,BIRC5,FOS,IL11RA,IL6R,PIAS1,STAT1,STAT3,TIMP1,VEGFB
miR-335-3p (miRNAs w/seed UUUUCAU)	mature microRNA		1.667	0.000684	0.0194	COL4A1,COL4A2,COL5A1,COL5A2,CRTAP,Dst,LAMC1,NID1,PDGFA							Kinetochore Metaphase Signaling Pathway	0	0.0901	0.632	ANAPC2,BIRC5,CDC27,H2AZ1,KNTC1,PPP1CA,Ppp1cc,PPP1R12A,PPP1R3C,STAG1
GH1	growth factor		1.648	0.0331	0.215	ATF3,BCL2,CDH2,CSHL1,CTNNB1,CXCR4,DBI,ERBB3,FOS,ID3,IGF1R,LDLR,NRAS,RAD23A,RHOA,SATB1,SIRT1,SOCS2							Apelin Endothelial Signaling Pathway	4.21	0.206	0.626	ADCY2,ADCY5,ADCY6,ADCY7,AKT2,Calm1 (includes others),FOS,GNAQ,GNAS,GNAT2,GNAZ,GNB4,GNG5,GUCY1A1,HDAC4,HDAC5,MAP2K1,MEF2D,NRAS,PIK3C2A,PIK3C2B,PIK3CA,PIK3R2,PLCB3,PRKAG1,PRKCA,RAF1,RPS6KB1,SP1
TENM1	transmembrane receptor		1.633	4.2e-05	0.00243	CHL1,ERBB3,GPNMB,MGP,SEMA6A,SOX5							p70S6K Signaling	0	0.0465	0.6	AKT2,BAD,BCAP31,EEF2,GNAQ,Igha,IGKC,MAP2K1,MAPT,NRAS,PDIA3,PDPK1,PIK3C2A,PIK3C2B,PIK3CA,PIK3R2,PLCB3,PLCG1,PLCH2,PLD1,PPP2CB,PPP2R3A,PRKCA,RAF1,RPS6,RPS6KB1,SOS2
P38 MAPK	group		1.629	0.00576	0.0795	ADAM17,AQP4,ATF3,BCL2,BCL2A1,BIRC5,CAV1,CCL3L3,COL3A1,CTNNB1,CXCR4,CYBB,DIO2,DUSP1,F3,FABP4,FBXO32,FDXR,FOS,GJA1,HTRA1,ID3,ITGA4,JAM2,KDELR3,MAL,MMP2,Nedd4,NFAT5,NFATC2,NFATC4,NFE2L2,NOTCH3,PLA2G7,PLAU,POSTN,PPARGC1A,RBP1,RUNX1,RYR1,SDC2,SP7,STAT1,STIM1,TBP,TIMP1,TJP2,TOP2A,TRIB1,TWIST1,ULK1							Opioid Signaling Pathway	6.68	0.196	0.59	ADCY2,ADCY5,ADCY6,ADCY7,AKT2,BAD,CACNA1A,CACNA1G,CACNA1H,Calm1 (includes others),CAMK1D,CAMK2A,CAMK2B,CAMK2D,CREB3,CREB5,CREBBP,CTNNB1,EP300,FOS,GNAQ,GNAS,GNAT2,GNAZ,GNB4,GNG5,GRK3,GSK3B,GUCY1A1,ITPR2,LEF1,MAP2K1,MAP2K6,NFKBIA,NRAS,PDE1C,PDK1,PENK,PRKAG1,PRKAR1A,PRKAR2A,PRKCA,RAF1,RGS10,RGS3,RGS6,RPS6KB1,RYR1,RYR2,RYR3,SLC12A5,SOS2,TCF4,TCF7L2,YES1
RET	kinase		1.629	0.0104	0.109	BCL2,CCN3,CD151,CXCR4,DNAJA1,DNAJC3,DPYSL2,DUSP6,EDN3,ETV1,FKBP4,FOS,GJA1,HDAC5,HSPA8,ITGA6,LOX,PER3,PLAU,RTN4,SDK1,STUB1,TACC3,TTN							Role of NANOG in Mammalian Embryonic Stem Cell Pluripotency	2.15	0.169	0.577	ACVR2B,AKT2,AXIN1,BMP1,BMP4,BMPR1A,CTNNB1,DVL1,FZD4,GSK3B,MAP2K1,NRAS,PIK3C2A,PIK3C2B,PIK3CA,PIK3R2,RAF1,RIF1,SOS2,STAT3,WNT4
IL5	cytokine		1.627	0.00263	0.0477	ATP1B1,ATXN1,BCL2,CCR2,CCRL2,CD63,CDC123,CSF2RB,CX3CR1,CXCR4,DUSP6,EBP,EGLN1,ENO1,EPS8,FGL2,GBP4,IL6R,JCHAIN,LIMK2,LMNB1,MANF,NFIL3,PDIA6,PDK1,PIM1,PKM,PPP5C,PRDX4,PSAT1,PSMB4,PTPRC,RASGRP2,RHOH,RIPOR2,SLAIN1,SLC2A1,SOCS2,TUBB2B,XBP1,YES1,ZNF25							Netrin Signaling	1.73	0.181	0.577	CACNA1A,CACNA1G,CACNA1H,ITPR2,NFAT5,NFATC2,NFATC4,PRKAG1,PRKAR1A,PRKAR2A,RYR1,RYR2,RYR3
Tgf beta	group		1.626	0.000135	0.00591	AKT1S1,ANGPTL4,ARID1A,ARID1B,ARID2,ARID3A,ARID4A,ATP1B1,AXIN1,BCL2,BECN1,BIRC5,CCL3L3,CCR2,CD53,CDH11,CDH2,CDK6,COL3A1,COL4A1,COL4A2,COL5A1,COL6A2,CTNNB1,CX3CR1,CXCR4,CYBB,ENTPD1,FOS,GATA3,GRID2,HES6,ID3,Igha,ITGA6,JARID2,KDM6B,LDHA,LOX,LOXL1,MERTK,MGAT4A,MMADHC,MMP2,MXD1,MYCBP2,NCOA1,NCOA2,NFAT5,NPAS3,NR4A2,PDGFA,PGK1,PLAU,POSTN,PPARGC1A,QKI,RNF111,RUNX1,RUNX3,RYR2,RYR3,SERPINH1,TCF12,TCF4,TIMP1…							Synaptic Long Term Depression	1.4	0.136	0.577	CACNA1A,CACNA1G,CACNA1H,GNAQ,GNAS,GNAT2,GNAZ,GRID2,GUCY1A1,IGF1R,ITPR2,MAP2K1,NPR2,NRAS,PDIA3,PLA2G5,PLA2G7,PLCB3,PLCG1,PLCH2,PPP2CB,PPP2R3A,PRKCA,RAF1,RYR1,RYR2,RYR3
GATA3	transcription regulator		1.62	0.0281	0.195	ANGPTL4,BCAS3,BCL11A,BCL11B,BCL2,CCR2,CD3E,CDH2,CXCR4,EBF1,ESR1,FOS,GATA3,KIT,KMT2E,LAIR1,LOX,NFIL3,RPS6KB1,RUNX1,RUNX3,SELPLG,SLC2A1,TBX3,TJP2,VAPB,WDR37,XBP1,ZBTB16,ZBTB7B,ZEB2,ZIC2,ZNF217							Death Receptor Signaling	1.13	0.146	0.577	ACTG1,APAF1,BCL2,CHUK,CYC1,CYCS,DFFA,IKBKB,MAP3K14,MAP3K5,NFKBIA,PARP11,ROCK1,SPTAN1
SP3	transcription regulator		1.597	0.00692	0.0878	ADH5,ANGPT2,APBA1,ATF3,BIRC5,CDH2,DNM1,DUSP1,ESR1,F3,FLT1,FOS,HDAC4,IGF1R,IGF2,JAM2,LDLR,MMP2,NPTXR,PGK1,PKM,PLAU,RAB11FIP1,RASGRP2,SERPINH1,SMARCC1,SP1,STAT1,STAT3,TIMP1,TSPO,XYLT1							IL-17 Signaling	0	0.0642	0.577	AKT2,FOS,GSK3B,MAP2K6,MAP3K14,MMP2,NRAS,PIK3C2A,PIK3C2B,PIK3CA,PIK3R2,VEGFB
BACE1	peptidase		1.587	0.00313	0.0535	APP,BACE1,DLG4,MBP,PLP1							Synaptogenesis Signaling Pathway	7.47	0.197	0.516	ADCY2,ADCY5,ADCY6,ADCY7,AFDN,AKT2,BAD,BET1L,CADM1,Calm1 (includes others),CAMK2A,CAMK2B,CAMK2D,CDH11,CDH13,CDH2,CHN1,CPLX3,CREB3,CREB5,CREBBP,CTNNB1,DLG4,EFNA2,EFNB1,EPHA4,EPHA5,GOSR2,GSK3B,GUCY1A1,HSPA8,ITSN2,LRP1,MAPT,NAP1L4,NAPA,NAPB,NLGN2,NRAS,PIK3C2A,PIK3C2B,PIK3CA,PIK3R2,PLCG1,PRKAG1,PRKAR1A,PRKAR2A,RAF1,RASGRP2,RELN,RHOA,RPS6KB1,SOS2,STX16,STXBP4,SYNGAP1,SYT11,SYT2,TIAM1,VTI1B,YES1,YKT6
YAP1	transcription regulator		1.585	0.0142	0.131	ACACA,ACAT2,ACLY,ACTG1,ADCY7,ANKZF1,ANLN,ATR,BIRC5,CBL,CCDC80,CCRL2,CDH2,CDK6,CIT,COL4A1,COL4A2,COL5A1,CTNNB1,CXCR4,CYTIP,DDAH1,DOCK9,E2F4,EP300,ERC1,ESR1,FBXO32,FOS,HMGCS2,Hmgn2 (includes others),IGF1R,IGF2,KIF23,KIF2A,LAMC1,LDHA,LIMCH1,LMNB1,LOX,LRP1,MMP16,MMP2,MTMR4,NAPB,NDUFS8,NFKBIA,PKM,RPL10,RPL10A,RPL13A,RPL15,RPS6,RRM1,SOX9,STAT1,TIAM1,TIMP1,TJP2,TOP2A,TSN,TYMS,UBE3A,UCK1,YTHDF2,ZNF322							IL-12 Signaling and Production in Macrophages	2.2	0.148	0.507	AKT2,C3,Calm1 (includes others),CHUK,COL3A1,EP300,ETS2,FOS,GATA3,H3-3A/H3-3B,IGKC,IKBKB,IRF8,JCHAIN,MAP2K1,MAP2K6,NCOA1,NFAT5,NFATC2,NFATC4,NFIL3,PIK3C2A,PIK3C2B,PIK3CA,PIK3R2,POU2F1,POU2F2,PRKAG1,PRKCA,SIRT1,STAT1,STAT3,TNFRSF11A,ZIC2,ZNF668
PDGF BB	complex		1.568	0.000173	0.007	ACAT2,AKT2,ASAH2,ATF3,ATP2B1,BMP4,BRAP,C3,COL3A1,COL5A1,CSRP2,CYCS,DUSP1,DUSP6,ETS2,F3,FHL2,FLT1,FOS,GJA1,HDAC4,HOMER2,ID3,IGF1R,IGF2,LDLR,MMP2,Mt2,NFIL3,NR4A2,ODC1,PCOLCE,PDGFA,PIM1,PLAU,PLK2,POSTN,PRRX2,PSMB4,Pvr,RBP1,RPS6,RYR3,SLC29A1,SLC7A1,SPRY2,STAT3,SYNE1,THBD,TIMP1,TRIB1,TRIOBP,UCK1,VAPB							fMLP Signaling in Neutrophils	2.18	0.168	0.471	Calm1 (includes others),CYBB,GNAQ,GNAS,GNAT2,GNAZ,GNB4,GNG5,ITPR2,MAP2K1,NFAT5,NFATC2,NFATC4,NFKBIA,NRAS,PIK3C2A,PIK3C2B,PIK3CA,PIK3R2,PLCB3,PRKCA,RAF1
CR1L	transmembrane receptor		1.567	0.0294	0.2	C3,COL3A1,COL4A1,COL4A2,COL5A1,COL6A1,MGP							Gα12/13 Signaling	1.81	0.158	0.447	AKT2,CDH11,CDH13,CDH2,CHUK,CTNNB1,IKBKB,MAP2K1,MAP3K5,MEF2D,NFKBIA,NRAS,PIK3C2A,PIK3C2B,PIK3CA,PIK3R2,PTK2,PTK2B,RAF1,RHOA,ROCK1
PRRX1	transcription regulator		1.546	0.0242	0.175	ACACA,ANGPT2,BECN1,FOS,MAP1LC3B,SOX9							Endoplasmic Reticulum Stress Pathway	1.35	0.238	0.447	CALR,DNAJC3,MAP3K5,TAOK3,XBP1
PDX1	transcription regulator		1.54	5.65e-05	0.00309	ACTG1,AKR1B1,ATF3,ATF5,CAMK2N1,CAT,COL25A1,COL3A1,CXCR4,DAPK3,DLK1,DUSP6,ECH1,F3,GNAS,HAP1,HK1,ID3,IGF1R,KRT8,LRRC49,LTA4H,MALAT1,MAPT,NNAT,PAPSS2,PDIA6,PRSS23,PTP4A1,RSAD2,SCG2,SDHA,SLC2A1,TCF7L2,TSPAN8,WFS1							Role of IL-17F in Allergic Inflammatory Airway Diseases	0.324	0.106	0.447	CREB3,CREB5,CREBBP,MAP2K1,RAF1
DSCAML1	other		1.528	6.12e-05	0.00328	ANK3,ETV5,ID3,KCNA1,KCNA2,KCNJ2,LGI1,LHX9,MAPT,NLGN2,NOTCH3,NPAS3,PCDH17,PDGFA,PLD1,PLXNA4,ROBO2,SEMA3F,SOX6,TUBA4A,TUBB3							14-3-3-mediated Signaling	4.65	0.22	0.426	AKT1S1,AKT2,BAD,CBL,FOS,GSK3A,GSK3B,MAP2K1,MAP3K5,MAPT,NRAS,PDIA3,PIK3C2A,PIK3C2B,PIK3CA,PIK3R2,PLCB3,PLCG1,PLCH2,PRKCA,RAF1,SRPK2,STK11,TSC1,TUBA4A,TUBB2B,TUBB3,TUBB4B
EIF2AK4	kinase		1.528	0.00984	0.106	AQP4,ATF3,ATF5,BCL2,CAT,MBP,MOG,NFE2L2,PLP1,PSAT1,PSPH							Endocannabinoid Developing Neuron Pathway	4.22	0.213	0.426	ADCY2,ADCY5,ADCY6,ADCY7,AKT1S1,AKT2,CREB3,CREB5,CREBBP,CTNNB1,GNB4,GNG5,GSK3B,GUCY1A1,MAP2K1,MAP2K6,NRAS,PIK3C2A,PIK3C2B,PIK3CA,PIK3R2,PRKAG1,PRKAR1A,PRKAR2A,RAF1,RHOA,STAT3
BRD4	kinase		1.523	0.00315	0.0536	BCL2,BTG2,CDC25A,COL4A1,COL5A1,CXCR4,ETV6,FADS1,FOS,IL6R,IRF8,ITGA4,JARID2,KIF23,LOX,LOXL1,MAL,METAP1D,MLF2,NAV1,PDGFA,PIM1,PLAU,RRM2B,SORD,TIMP1,TOP2A,XBP1							Hypoxia Signaling in the Cardiovascular System	2.28	0.197	0.378	ATM,BIRC6,CREB3,CREB5,CREBBP,EP300,LDHA,NFKBIA,UBE2D1,UBE2G2,UBE2I,UBE2N,UBE2S,UBE2T,UBE2Z
PGF	growth factor		1.516	0.0115	0.118	ANGPTL4,ATF3,BCL2,BIRC5,CXCR4,Dnm3os,ETS2,FLT1,KIT							TWEAK Signaling	1.23	0.189	0.378	APAF1,CHUK,CYCS,IKBKB,MAP3K14,NFKBIA,TRAF1
SOX4	transcription regulator		1.508	7.16e-08	1.28e-05	APBB1,ARPP21,BCL2,BEX3,BIRC5,CACNA1H,CCN3,CD53,CDH2,CTNNA1,CTNNB1,DBNDD2,Dst,E130308A19Rik,EIF4E3,EMB,EMP1,ENTPD1,EVL,FOS,GGA2,HIPK2,IGF2,IGKC,KDM7A,MAGED1,MAGI1,MBP,NAV1,NCAM1,PARD6G,PPIC,PPM1F,PTK2,PXYLP1,SDR39U1,SEMA3C,SEMA3F,SNN,SNX10,SYNDIG1L,TEAD1,TIAM1,TMEM176B,TUBB2B							UVC-Induced MAPK Signaling	0.955	0.157	0.378	ATR,FOS,MAP2K1,NRAS,PRKCA,RAF1,SMPD1,SMPD2
SMAD4	transcription regulator		1.48	0.0159	0.141	ALPL,ANGPT2,ANGPTL4,ARHGEF2,BMP4,CDH2,CDK6,CELF2,CTNNB1,DNAH2,EPB41L5,ETV6,FAP,FOS,GJA1,HMCN1,ITGA6,JAM2,LEF1,NFE2L2,NFKBIA,NOTCH3,NPR2,PGRMC2,PKM,PLAU,POR,PTK2B,PTPRC,PTPRK,RAF1,RUNX1,RUNX3,SELPLG,SIRT1,SLC6A1,SP7,TBX3,TIMP1,VAPB							BER (Base Excision Repair) Pathway	0.907	0.159	0.378	ARL6IP5,MAP2K1,MAP2K6,NF1,PNKP,POLE,SP1
ADAM10	peptidase		1.472	0.0128	0.124	AGTPBP1,APP,C3,CAMK2A,CCR2,CDH2,DLGAP1,ENO1,FKBP1A,FOS,GNAQ,IFI16,NUMA1,PDIA3,PLP1,PODXL2,Pzp,QKI,ROCK1,SOX9,TRAPPC3,TUBB2B							Apelin Pancreas Signaling Pathway	0.833	0.152	0.378	PIK3C2A,PIK3C2B,PIK3CA,PIK3R2,PRKAG1,PRKAR1A,PRKAR2A
SRSF2	transcription regulator		1.459	0.0004	0.0128	APP,EP300,HNRNPH1,HNRNPL,MAPT,Nnt,PTBP1,Rsrc2,RYR2,SMN1/SMN2,SRSF2,SRSF6							Spliceosomal Cycle	0.73	0.143	0.378	CWC25,DHX8,HSPA8,SF3A3,SF3B4,SLU7,U2AF2
FOXM1	transcription regulator		1.459	0.00521	0.0739	ADAM17,AR,BIRC5,BRCA2,CAMK2D,CAT,CAV1,CDC25A,CDH2,CTNNB1,ESR1,FLT1,FOS,GATA3,IKBKB,KIF23,LDHA,LEF1,LOX,MMP2,PDGFA,PGK1,STAT3,TOP2A,TWIST1,VEGFB,ZEB2							Cell Cycle: G2/M DNA Damage Checkpoint Regulation	0.699	0.14	0.378	ATM,ATR,CDK7,EP300,HIPK2,TOP2A,TOP2B
MAPK1	kinase		1.417	6.21e-07	7.92e-05	ACO1,ADAM17,ANGPTL4,AR,ATF3,ATP1A2,ATP1B1,BCL11A,BCL2,BIRC5,BLZF1,CAV1,CCDC80,CCL3L3,CD84,CDH2,COX17,CPPED1,CTNNB1,DEPTOR,DOCK10,DSE,DUSP1,DXO,EMP1,ESR1,FBXO32,FHL2,FOS,GATA3,Gstt3,HBA1/HBA2,IFI16,IGFBP6,IGFBP7,IGSF9B,ITPR2,LAG3,LOX,LZTS2,MAP3K20,MBP,MECP2,MMP2,MYRF,NFE2L2,NUP188,OSBPL3,PLA2G5,PLAU,PLD1,POSTN,POU2F2,PSAT1,PTPRK,QKI,RAD54L,SIRT1,SMARCC1,SOCS2,SPRY2,STAT1,TMEM87A,TRIM5,TRPC1,UBE2I,…							Antiproliferative Role of Somatostatin Receptor 2	0.697	0.13	0.378	GNB4,GNG5,GUCY1A1,MAP2K1,NPR2,NRAS,PIK3C2A,PIK3C2B,PIK3CA,PIK3R2
SREBF2	transcription regulator		1.416	0.0288	0.198	ACACA,ACLY,BIRC5,BMP4,CAMK1D,DBI,DHCR7,EBP,GLI3,HES6,LDLR,LRP1,MTTP,PMVK,RARRES2							Cancer Drug Resistance By Drug Efflux	0.495	0.121	0.378	AKT2,MAP2K1,NRAS,PDK1,PIK3CA,PIK3R2,RAF1
P2RY14	G-protein coupled receptor		1.414	0.0132	0.125	Ank2,BAD,CACNA1H,CARTPT,CYBB,PDE1C,Pde4d,RAF1							Agrin Interactions at Neuromuscular Junction	0.467	0.116	0.378	ACTG1,CTTN,DVL1,ERBB3,ITGA4,LAMC1,NRAS,PTK2
IL11	cytokine		1.413	0.0245	0.176	BCL2,BCL2A1,CDH13,DLK1,DUSP6,FABP4,FOS,MMP2,MMP23B,POSTN,SCG2,STAT3,TIMP1							Activation of IRF by Cytosolic Pattern Recognition Receptors	0.364	0.108	0.378	CHUK,CREBBP,IKBKB,NFKBIA,PIN1,PPIB,STAT1
APP	other		1.405	1.31e-16	3.51e-13	ABCD3,ABCG1,ACTG1,ANAPC2,Ank2,APBB1,APP,ARF4,ARL6IP5,ATM,ATP1A2,ATP1B1,ATP2B1,ATP5F1B,ATP5F1C,ATP6V0D1,AXIN1,BACE1,BACE2,BAD,BCL2,BECN1,BMP4,BRPF1,BSG,C3,CALR,CAMK2D,CAT,CCL3L3,CD151,CDC27,CDH2,CDK6,COX4I1,CREBBP,CSF2RB,CTNNB1,CTTN,CXCR4,CXXC1,CYBB,CYCS,CYFIP1,CYFIP2,DBI,DBN1,DDAH1,DHCR7,DLG4,DNM1,DPYSL2,DSTN,ECH1,EEF1G,ELAVL4,ENO1,ESR1,ETS2,EVL,FAP,FBL,FBXW7,FKBP1A,FLT1,FOS,Foxp1,GABRA2,GBP4,GPC…							Calcium-induced T Lymphocyte Apoptosis	0	0.0174	0.378	Calm1 (includes others),CD3E,EP300,ITPR2,MEF2D,NFATC2,PLCG1,PRKCA
FMR1	translation regulator		1.401	0.0147	0.133	AGAP1,AKAP13,APP,ATF3,BAG3,BCAS1,CACNA1A,CAMK2A,COL5A2,CPQ,CTNNB1,DLG4,DLGAP1,DNM1,EEF2,ENO1,MRPS21,MRPS25,NAPB,NDN,PPIA,PTK2B,RPL10A,RPL13A,RPS6,SASH1,SLC17A7,SLC29A1,SMOC1,SRRM4,SV2B,SYNGR1							Role of MAPK Signaling in Inhibiting the Pathogenesis of Influenza	0	0.0886	0.378	MAP2K1,MAP2K6,MAP3K5,NFKBIA,PLA2G5,PLA2G7,RAF1
NFATC2	transcription regulator		1.391	0.0118	0.121	ATM,BBX,CCL3L3,CDH2,CX3CR1,FGL2,GATA3,GBP4,GPNMB,IFIT1B,JARID2,KDM6B,LDHA,MERTK,NAA80,NFKBIA,NFKBIZ,PELI1,PLD1,PLK2,PPARGC1A,PTPRK,RSAD2,SLC3A2,SLCO3A1,SOCS2,STAT1,TCF4,TLE4,TRAF1							Glioblastoma Multiforme Signaling	4.5	0.199	0.365	AKT2,AXIN1,CDK6,CTNNB1,E2F4,FNBP1,FZD4,GSK3B,IGF1R,IGF2,ITPR2,LEF1,MAP2K1,NF1,NRAS,PDGFA,PDIA3,PIK3C2A,PIK3C2B,PIK3CA,PIK3R2,PLCB3,PLCG1,PLCH2,RAF1,RHOA,RHOC,RHOH,RHOT1,RHOU,RPS6KB1,SOS2,TSC1,WNT4
BCKDK	kinase		1.387	0.000631	0.0183	AQP4,CAT,MBP,MOG,PLP1							PI3K Signaling in B Lymphocytes	0	0.0575	0.365	AKT2,ATF3,ATF5,ATF6B,ATF7,C3,Calm1 (includes others),CAMK2A,CAMK2B,CAMK2D,CBL,CD81,CHUK,FOS,Igha,IGKC,IKBKB,ITPR2,MAP2K1,NFAT5,NFATC2,NFATC4,NFKBIA,NRAS,PDIA3,PDPK1,PIK3CA,PIK3R2,PLCB3,PLCG1,PLCH2,PLEKHA2,PTPRC,RAF1
LAMC1	other		1.387	0.00675	0.0873	CDH11,ETS2,ETV5,IGF2,MBP							Estrogen Receptor Signaling	11.7	0.21	0.356	ADCY2,ADCY5,ADCY6,ADCY7,AKT2,ATP5F1B,ATP5F1C,BAD,BCL2,CACNA1A,CAV1,CCNC,CREB3,CREB5,CREBBP,CTBP2,CYC1,DDX5,DLG4,EIF2B3,EP300,ESR1,FBXO32,FOS,GNAQ,GNAS,GNAT2,GNAZ,GNB4,GNG5,GSK3A,GSK3B,GUCY1A1,IGF1R,IGF2,LIMK2,MAP2K1,MCU,MDK,MED1,MED13L,MED24,MMP16,MMP2,MMP23B,MT-ND5,NCOA1,NCOA2,NCOR1,NDUFA8,NDUFA9,NDUFB11,NDUFB6,NDUFS1,NDUFS2,NDUFS3,NDUFS8,NDUFV1,NRAS,NRF1,NRIP1,PDIA3,PIK3C2A,PIK3C2B,PIK3CA,PIK3R…
BID	other		1.387	0.0328	0.213	ADAM17,C3AR1,C5AR1,CTSS,TIMP1							GNRH Signaling	4.95	0.199	0.354	ADCY2,ADCY5,ADCY6,ADCY7,CACNA1A,CACNA1G,CACNA1H,Calm1 (includes others),CAMK2A,CAMK2B,CAMK2D,CREB3,CREB5,CREBBP,FOS,GNAQ,GNAS,GNB4,GNG5,GUCY1A1,ITPR2,MAP2K1,MAP2K6,MAP3K10,MAP3K14,MAP3K3,MAP3K5,MMP2,NRAS,PLCB3,PRKAG1,PRKAR1A,PRKAR2A,PRKCA,PTK2,PTK2B,RAF1,SOS2
EPHB4	kinase		1.366	0.00403	0.0619	AR,BMP4,CSF2RA,CXCR4,GATA3,IGF2,KIT,NCAM1,PLP1,PPARGC1B,RUNX1,ZIC2							Angiopoietin Signaling	1.55	0.171	0.333	AKT2,ANGPT2,BAD,BIRC5,CHUK,IKBKB,NFKBIA,NRAS,PIK3C2A,PIK3C2B,PIK3CA,PIK3R2,PTK2
Laminin (complex)	complex		1.352	0.0422	0.253	APP,CDH11,ETS2,ETV5,IGF2,ITGA6,MAPT,PLAU							PXR/RXR Activation	0.777	0.138	0.333	ABCB9,AKT2,HMGCS2,NCOA1,PAPSS2,PPARGC1A,PRKAG1,PRKAR1A,PRKAR2A
HIF1A	transcription regulator		1.349	6.2e-05	0.00328	ACO1,ADAM17,ANGPTL4,ANKZF1,AQP4,ATP5F1B,BACE1,BCL2,BIRC5,CAV1,CCL3L3,CCN3,CCNT1,CCR2,CCRL2,CDH2,COX4I1,CXCR4,CYC1,EGLN1,ENO1,ENTPD1,FHL2,FLT1,FOS,GJA1,GSTM3,H1-2,HES6,HK2,HSPA4,IFI16,IGF2,KIAA1217,KIFC2,L3MBTL3,LDHA,LOX,LOXL1,MANF,MMP2,NAE1,NDUFB6,NDUFS1,NDUFS2,NDUFS8,NDUFV1,NEK8,NFKBIA,NFKBIZ,NOTCH3,NRF1,NUCKS1,P4HA2,PDGFA,PDK1,PDPK1,PFKFB3,PFKL,PGAM1,PGK1,PKM,PPIA,PRKCA,QKI,RYR2,SCG2,SDHA,SLC25…							NOD1/2 Signaling Pathway	0	0.0529	0.333	CHUK,FOS,HSPA4,HSPA8,IKBKB,MAP2K1,MAP2K6,MAP3K14,NFKBIA,PYCARD
SFRP1	transmembrane receptor		1.346	0.0287	0.198	ACACA,ACLY,APP,BACE1,CTNNB1,GATA3,MMP2,NUMB,SDC2,SOX9							UVA-Induced MAPK Signaling	2.28	0.184	0.302	ATM,CYCS,FOS,NRAS,PARP11,PDIA3,PIK3C2A,PIK3C2B,PIK3CA,PIK3R2,PLCB3,PLCG1,PLCH2,PRKCA,RPS6KB1,SMPD1,SMPD2,STAT1
CNTNAP4	other		1.342	0.0047	0.0693	CREBBP,GSK3A,GSK3B,MAP2K6,MAPK1IP1L							CCR3 Signaling in Eosinophils	2.06	0.164	0.302	Calm1 (includes others),GNAQ,GNAS,GNAT2,GNAZ,GNB4,GNG5,ITPR2,LIMK2,MAP2K1,NRAS,PIK3C2A,PIK3C2B,PIK3CA,PIK3R2,PLA2G5,PLCB3,PPP1R12A,PRKCA,RAF1,RHOA,ROCK1
SOX2-OCT4-NANOG	complex		1.342	0.0477	0.261	REST,RIF1,SMARCAD1,STAT3,ZFHX3							Fcγ Receptor-mediated Phagocytosis in Macrophages and Monocytes	0.943	0.138	0.277	ACTG1,AKT2,CBL,DOCK1,FYB1,MYO5A,PIK3R2,PLCG1,PLD1,PRKCA,PTK2B,RPS6KB1,YES1
CYP1A1	enzyme		1.342	0.0105	0.11	CD3E,CTTN,DNAL4,GAMT,GPC1,GSTM3,KIF2A,MAPT,Mt2,NDUFV1,ODC1,PTP4A1,QKI,SEPTIN2,SOCS2,TACC3,UGT1A6							G Protein Signaling Mediated by Tubby	0	0.0321	0.277	CD3E,FYB1,GNAQ,GNAS,GNAT2,GNAZ,GNB4,GNG5,IFT43,MERTK,PLCB3,PLCG1,THRA,THRB,TTC21B
CSF1	cytokine		1.341	0.000114	0.00523	APP,BAD,BCL2,BIRC5,C5AR1,CBL,CCR2,CDC25A,CDK6,COL23A1,CTNNB1,CX3CR1,CYBB,DHCR7,DTX3L,DUSP1,EBP,ENO1,ETS2,ETV3,FHL2,FOS,GPNMB,HK2,HPGD,IFI16,IGF1R,IL11RA,IRF8,ITGA4,LAG3,LDHA,MAP3K3,MERTK,MMP16,PFKFB3,PFKL,PIK3R2,PKM,PLAU,PMVK,PTPRC,PTPRJ,PTPRZ1,RHOA,RSAD2,RUNX1,SLC29A1,SLC2A1,SOCS2,STAT1,SYNGR1,TNFRSF11A,TRAIP,TRIM5,XBP1							CREB Signaling in Neurons	1.11	0.114	0.263	ADCY2,ADCY5,ADCY6,ADCY7,ADGRA2,ADGRB2,ADGRB3,ADGRL3,ADGRV1,ADRA2C,AKT2,BMPR1A,C3AR1,C5AR1,CACNA1A,CACNA1G,CACNA1H,Calm1 (includes others),CAMK2A,CAMK2B,CAMK2D,CCR2,CCRL2,CREB3,CREB5,CREBBP,CX3CR1,EP300,FLT1,FZD4,GNAQ,GNAS,GNAT2,GNAZ,GNB4,GNG5,GPR108,GPR137,GPR162,GPR180,GPR37,GPR37L1,GRID2,GUCY1A1,IGF1R,ITPR2,MAP2K1,NRAS,NTRK3,P2RY13,PDIA3,PIK3C2A,PIK3C2B,PIK3CA,PIK3R2,PLCB3,PLCG1,PLCH2,POLR2C,PO…
N6AMT1	enzyme		1.323	0.00689	0.0878	ALMS1,ANGPT2,APP,AQP1,BCL2,BCL7A,BRCA2,CEP192,CIT,EVL,FADS1,LRIG1,MDN1,MECOM,NFIA,POLE,PRELP,PRSS23,REST,RHBDF1,SNX10,SOAT1,SORD,TMEM9,ZBTB38							Ovarian Cancer Signaling	3.67	0.19	0.258	AKT2,AXIN1,BCL2,BRCA2,CTNNB1,DVL1,E2F4,FZD4,GJA1,GSK3B,HDAC4,HDAC5,HDAC9,LEF1,MAP2K1,MMP2,NRAS,PIK3C2A,PIK3C2B,PIK3CA,PIK3R2,PRKAG1,PRKAR1A,PRKAR2A,RAF1,RPS6KB1,TCF4,TCF7L2,VEGFB,WNT4
NOS3	enzyme		1.309	0.039	0.243	ADH5,ATF3,COL3A1,COL4A1,F3,GSTP1,MMP2,SLC2A1,SOD3							Androgen Signaling	3.5	0.183	0.258	AR,CACNA1A,CACNA1G,CACNA1H,Calm1 (includes others),CALR,CDK7,CREBBP,EP300,GNAQ,GNAS,GNAT2,GNAZ,GNB4,GNG5,GTF2H5,H3-3A/H3-3B,HSPA4,ITPR2,NCOA1,NCOA2,POLR2C,POLR2E,PRKAG1,PRKAR1A,PRKAR2A,PRKCA,TAF1,TAF15,TAF3,TBP
BMAL1	transcription regulator		1.298	0.0184	0.157	ACACA,CARTPT,DBP,HK2,HMGCS2,LDLR,NFE2L2,NFIL3,PER3,PPARGC1B,RYR2,SIPA1L3,SIRT1,THRA							Necroptosis Signaling Pathway	0.271	0.0962	0.258	CAMK2A,CAMK2B,CAMK2D,CHUK,CYBB,FKBP1A,IKBKB,MERTK,PELI1,PLA2G5,PYCARD,STAT1,TIMM23,TOMM20,TSPO
CEBPA	transcription regulator		1.286	0.00348	0.0573	ACACA,ACLY,ADCY7,AKR1B1,ARL6IP5,ASL,BCL2,BCL2A1,Brd4,BTG2,C3,C3AR1,COX4I1,CSF2RA,CTNNA1,CXCR4,CYCS,DHCR7,EBF1,EPHX1,FABP4,FLT1,FOS,G0S2,GAS1,GJA1,GSK3B,GSTP1,HDAC4,HDAC9,HPGD,IL6R,JCHAIN,MED1,MT-CO1,NFATC2,NFIL3,NR4A2,PIN1,PPARGC1A,PPP1R3C,PTPN3,PTPRC,PUM1,QKI,RARRES2,RGL1,RUNX3,SERPINF1,SMPDL3A,STEAP4,TET2,THBD,THRA,THRB,TIAM1,TIMP4,TNFRSF11A,TRIB1,UBE2I,ZIC2							Polyamine Regulation in Colon Cancer	4.6	0.288	0.243	AKT1S1,AKT2,CTNNB1,FOS,GSK3B,MAP2K1,MAP2K6,MXD1,OAZ1,ODC1,RAF1,RHOA,SLC3A2,STIM1,TCF4,TCF7L2,TRPC1
MAP4K4	kinase		1.279	0.00119	0.0275	ACACA,ACADVL,ACLY,AGL,AGPAT3,ATP6V0E1,Calm1 (includes others),COQ5,COX10,CYC1,IMPDH1,NDUFS1,NDUFS8,NDUFV1,PAPSS2,PGAM1,PMM1,PRKAR2A,PTGES,RPS6KB1,SCP2,UCK1							NER (Nucleotide Excision Repair, Enhanced Pathway)	3.11	0.202	0.243	CDK7,COPS6,COPS7A,COPS7B,CUL4A,DDB1,EP300,GPS1,GTF2H5,H3-3A/H3-3B,HMGN1,POLD3,POLE,POLR2C,POLR2E,RNF111,TOP2A,TOP2B,UBE2I,UBE2N,UVSSA
SULF2	enzyme		1.267	0.000182	0.00729	BAD,BCL2,FLT3,MMP2,PDGFA,PIM1,POSTN,SOCS2,VEGFB							ICOS-ICOSL Signaling in T Helper Cells	0	0.0434	0.243	AKT2,BAD,Calm1 (includes others),CAMK2A,CAMK2B,CAMK2D,CD3E,CHUK,IKBKB,ITPR2,NFAT5,NFATC2,NFATC4,NFKBIA,PDPK1,PIK3C2A,PIK3C2B,PIK3CA,PIK3R2,PLCG1,PLEKHA2,PTPRC
Fgf	group		1.253	0.00921	0.103	FOS,IGF1R,LPCAT1,MMP2,ODC1,Pvr,SPRY2,STAT1							Chemokine Signaling	3.72	0.235	0.229	Calm1 (includes others),CAMK1D,CAMK2A,CAMK2B,CAMK2D,CXCR4,FOS,GNAQ,LIMK2,MAP2K1,NRAS,PLCB3,PLCG1,PPP1R12A,PRKCA,PTK2,PTK2B,RAF1,RHOA
MAPT	other		1.24	3.38e-11	2.09e-08	ABCB9,ABCG1,ACLY,ACTG1,ADD1,Ank2,APP,Arf2,ARF4,ATF3,ATG2B,ATP1A2,ATP1B1,ATP5F1B,ATP5F1C,ATP6V0D1,ATR,BACE1,BSG,C3,C3AR1,CAMK2A,CAMK2D,CCL3L3,CD63,CD84,COX4I1,CTSS,CXXC1,CYBB,CYCS,CYFIP2,DBI,DCTN1,DLG4,DOCK2,DPYSL2,DSTN,EEF1G,EEF2,EIF4A2,ENO1,EPDR1,EPHX1,FBL,FBXL16,FKBP1A,FOS,FRRS1,GAA,GBP4,GNAZ,GPNMB,GSK3B,GSTP1,HBA1/HBA2,HK1,Hnrnpa3,HPCA,HSPA8,HTT,IFI16,IFIT1B,LAG3,LMBRD1,LRP1,LRP1B,LY86,MAP6,Ma…							Gαs Signaling	3.08	0.19	0.229	ADCY2,ADCY5,ADCY6,ADCY7,ADD1,CREB3,CREB5,CREBBP,GNAQ,GNAS,GNAT2,GNAZ,GNB4,GNG5,GUCY1A1,MAP2K1,PRKAG1,PRKAR1A,PRKAR2A,RAPGEF2,RAPGEF4,RYR1,RYR2,RYR3
Raf	group		1.231	0.0243	0.175	DUSP6,ETV1,ETV5,FOS,IFI16,IGF1R,PPARGC1A,SEMA3C,SEMA6A,SPRY2,TBP,TOP2A							Neuropathic Pain Signaling In Dorsal Horn Neurons	2.5	0.188	0.229	CAMK1D,CAMK2A,CAMK2B,CAMK2D,FOS,GPR37,ITPR2,PDIA3,PIK3C2A,PIK3C2B,PIK3CA,PIK3R2,PLCB3,PLCG1,PLCH2,PRKAG1,PRKAR1A,PRKAR2A,PRKCA
MYOC	other		1.23	0.032	0.212	CDH11,CNP,DPP7,FBXO32,KCNJ2,LAMC1,MBP,MFAP2,NFASC,PLP1,QKI,RHBDF1,S100B,SOX11							RHOA Signaling	2.15	0.169	0.229	ACTG1,ANLN,ARHGAP5,ARHGEF11,CIT,IGF1R,LIMK2,PIKFYVE,PIP4K2C,PIP5K1C,PLD1,PPP1R12A,PTK2,PTK2B,RAPGEF2,RHOA,RHPN2,ROCK1,SEMA3F,SEPTIN2,TTN
ARHGAP31	other		1.23	0.0294	0.2	CDH2,COL5A1,COL6A1,COL6A2,GDF11,SERTAD2,ZEB2							Xenobiotic Metabolism CAR Signaling Pathway	0.329	0.0995	0.229	ALDH2,CREBBP,EP300,GRIP1,GSTM3,GSTP1,HS3ST1,MAP2K1,MAP2K6,MED1,NCOA1,NRIP1,PPARGC1A,PPP2CB,PPP2R3A,PRKCA,SOD3,SRA1,UGT1A6
CIP2A	other		1.201	0.0439	0.253	BCL2,FAP,GPNMB,GPR37,HK2,MFAP5,PDK1,PKM,PXYLP1,RHOC,TUBA4A							G-Protein Coupled Receptor Signaling	2.88	0.131	0.209	ADCY2,ADCY5,ADCY6,ADCY7,ADGRA2,ADGRB2,ADGRB3,ADGRL3,ADGRV1,ADRA2C,AKT2,C3AR1,C5AR1,Calm1 (includes others),CAMK2A,CAMK2B,CAMK2D,CCR2,CCRL2,CHUK,CREB3,CREB5,CREBBP,CTNNB1,CX3CR1,DUSP1,DUSP6,EYA2,FOS,FZD4,GDE1,GNAQ,GNAS,GNAT2,GNAZ,GNB4,GNG5,GPR108,GPR137,GPR162,GPR180,GPR37,GPR37L1,GRK3,GSK3B,GUCY1A1,HCN1,IKBKB,MAP2K1,MAP2K6,MAP3K10,MAP3K14,MAP3K3,MAP3K5,MEF2D,NFAT5,NFATC2,NFATC4,NFKBIA,NRAS,P2RY13…
STAT5B	transcription regulator		1.2	0.00377	0.0599	ADGRV1,ANKRD13B,ANKS1B,AR,ATM,BCL2,CBR1,CCL3L3,CD63,CD81,CDK6,CSHL1,CUX2,DIP2B,DUSP1,EBF1,EIF4A2,ESR1,FBLN1,FOS,G0S2,GABARAPL1,GPX7,GSTP1,Gstt3,HYCC1,IL11RA,IRF8,MDH2,MECOM,MPC2,NIBAN2,NR4A2,NUCB2,NUDT7,Oasl2,PIM1,PLTP,PMM1,POU2F2,PPP1R3C,RO60,RUVBL2,SLC47A1,SMPDL3A,SOCS2,STAMBPL1,TMEM176B,TNFRSF11A,TRAF1							Actin Cytoskeleton Signaling	0.735	0.115	0.209	ACTG1,CYFIP1,CYFIP2,DOCK1,IQGAP1,IQGAP2,ITGA4,ITGA6,LIMK2,MAP2K1,NRAS,PDGFA,PIK3C2A,PIK3C2B,PIK3CA,PIK3R2,PIP5K1C,PPP1R12A,PTK2,RAF1,RHOA,ROCK1,SLC9A1,SOS2,SSH1,SSH2,TIAM1,TTN
SMARCD3	transcription regulator		1.195	0.00382	0.0599	ALCAM,CD151,DEPTOR,MGP,SOX5,SOX6,SOX9							CDX Gastrointestinal Cancer Signaling Pathway	0.654	0.114	0.209	AKT2,BMP1,BMP4,CHUK,CTNNB1,CYBB,EFNB1,FOS,FZD4,GSK3B,IKBKB,IL6R,LEF1,MAP2K1,PIK3C2A,PIK3C2B,PIK3CA,PIK3R2,PNN,STAT3,TCF4,TCF7L2,WNT4
SEL1L	other		1.195	0.0102	0.108	DNAJB11,DNAJC3,RHEB,TIMP1,TUBB3,XBP1							Sphingosine-1-phosphate Signaling	4.68	0.225	0.2	ADCY2,ADCY5,ADCY6,ADCY7,AKT2,ASAH2,FNBP1,GNAQ,GUCY1A1,PDGFA,PDIA3,PIK3C2A,PIK3C2B,PIK3CA,PIK3R2,PLCB3,PLCG1,PLCH2,PTK2,PTK2B,RHOA,RHOC,RHOH,RHOT1,RHOU,SMPD1,SMPD2
MYOD1	transcription regulator		1.19	0.0456	0.253	ACACA,ADCY7,ARID3A,BCL2,COL4A1,CTNNB1,DUSP1,ESR1,HES6,HJURP,IFI16,IGF2,MAP2K1,MEF2D,MMP2,PCLAF,PDGFA,POSTN,PPARGC1A,PRKAR1A,PSMB4,PTK2,RUNX1,RYR1,SDC2,SH3GLB1,SLC2A1,SP1,SP7,STAT1,TOP2A,TTN							Adipogenesis pathway	2.81	0.18	0.2	ACVR2B,BMP4,BMPR1A,CDK7,CTBP2,CTNNB1,DLK1,EBF1,FABP4,FBXW7,FZD4,GTF2H5,HDAC4,HDAC5,HDAC9,LPIN1,NFATC4,NR2F2,RBP1,RPS6KB1,RUNX1T1,SAP18,SIRT1,SOX9,XBP1
TP73	transcription regulator		1.187	0.00129	0.0289	ADAM17,ADAM23,ANGPTL4,ATF3,ATG2B,ATM,BCL11B,BCL2,BIRC5,BLZF1,BTG2,C3,CADM1,CD3E,CDK6,CLMN,COL5A2,COX4I1,CTNNB1,DBP,FDXR,FLT1,G0S2,GJA1,GPNMB,HIVEP1,IGF1R,IGSF3,IQGAP1,ITGA6,KIF23,KIT,LDHA,MDK,MFAP3,MMP2,MMP23B,N4BP2L2,NCAM1,NOTCH3,P2RX4,PDGFA,PDK1,PIEZO2,PLAU,PLK2,PTGES,PTK2,PTPN3,Pvr,RELN,RHOU,RRM2B,RTN4,RUNX1,SERPINF1,STK11,SYNE2,TBX3,TIMP1,TIMP4,TNKS1BP1,TSHZ2,TWIST1,UBE2D1,ULK1,WARS2,WNT4							EIF2 Signaling	2.22	0.15	0.2	AGO2,AGO4,AKT2,ATF3,ATF5,BCL2,EIF2AK4,EIF2B3,EIF2S2,EIF2S3,EIF3G,EIF3J,EIF4A2,EIF5B,GSK3B,IGF1R,MAP2K1,NRAS,PABPC1,PDPK1,PIK3C2A,PIK3C2B,PIK3CA,PIK3R2,PPP1CA,Ppp1cc,PTBP1,RAF1,RPL10,RPL10A,RPL13A,RPL15,RPS6,SOS2
Creb	group		1.173	2.77e-06	0.000281	ACVR2B,ANK3,ANTXR1,ATF3,BACE1,BCAS1,BCL2,C3AR1,CARTPT,CLMN,CXXC1,DUSP1,DYNLT2B,ETV5,FOS,Foxn3,Foxp1,GABPB2,GJA1,GNAS,GNB4,GRK3,GSTM3,HPGD,HTT,IFI16,INTS7,KDM2B,LDLR,LTBP3,MALAT1,MAP2K1,MBP,MLLT6,MMP2,MT-ND5,NCOA2,NDN,NF1,NR4A2,ORMDL3,OSBPL3,PCOLCE,PENK,PGK1,PLIN3,POLE,PPARGC1A,PPRC1,PRKCA,QKI,RYR2,SLC2A1,SOX9,SP1,TCAF1,TIA1,TRAIP,TSEN34,ULK1							Semaphorin Neuronal Repulsive Signaling Pathway	3.71	0.193	0.186	AKT2,DPYSL2,GSK3B,GUCY1A1,ITGA4,ITGA6,LIMK2,MAP2K1,MAP2K6,MAPT,NCAN,PDE4A,Pde4d,PIK3C2A,PIK3C2B,PIK3CA,PIK3R2,PIP5K1C,PLCG1,PPP1R12A,PRKAG1,PRKAR1A,PRKAR2A,RHOA,ROCK1,SEMA3F,SEMA6A,SEMA6D,STK11
HNF1A-AS1	other		1.172	0.0265	0.187	BIRC5,CDH2,CTNNB1,HJURP,JADE1							IL-4 Signaling	0	0.0503	0.186	AKT1S1,AKT2,CD3E,COL16A1,COL23A1,COL25A1,COL3A1,COL4A1,COL4A2,COL5A1,COL5A2,COL6A1,COL6A2,COL8A2,CREB3,CREB5,CREBBP,GATA3,NFATC2,NFIL3,NRAS,PIK3C2A,PIK3C2B,PIK3CA,PIK3R2,RPS6KB1,SOS2,STAT3,TRPC1
VEGFC	growth factor		1.172	0.0442	0.253	BCL2,CTTN,CXCR4,ITGA4							ID1 Signaling Pathway	2.26	0.154	0.18	ACVR2B,AKT2,APP,ATF3,BCL2,Bhlhe41,BIRC5,BMP4,BMPR1A,CAV1,CREBBP,CTNNB1,DVL2,EP300,GSK3B,IGF1R,IGF2,IL6R,MMP2,NRAS,PIK3C2A,PIK3C2B,PIK3CA,PIK3R2,RAF1,REST,RHOC,STAT3,TYMS,VEGFB,YES1
POU2F2	transcription regulator		1.152	0.034	0.22	ANKZF1,EBF1,EIF2S2,ENO1,FRMD4A,GATM,GGA2,IGKC,PFKFB3,POU2F2,PRR7,RYR1,SNRPB,STAT3,XBP1							Endocannabinoid Cancer Inhibition Pathway	6.98	0.245	0.169	ADCY2,ADCY5,ADCY6,ADCY7,AKT1S1,AKT2,ATF3,BAD,CREB3,CREB5,CREBBP,CTNNB1,GNAQ,GSK3B,GUCY1A1,LEF1,MAP2K1,MAP2K6,MMP2,PIK3C2A,PIK3C2B,PIK3CA,PIK3R2,PRKAG1,PRKAR1A,PRKAR2A,PTK2,RAF1,RHOA,ROCK1,SMPD1,SMPD2,TCF4,TCF7L2,TWIST1,VEGFB
IL1B	cytokine		1.152	0.0355	0.226	ABCD3,AKR1B1,ALPL,ANGPTL4,ANTXR1,APP,AQP4,ARL6IP5,ASAH2,ATF3,ATF5,BACE1,BCL2,BCL2A1,BMP4,BTG2,C3,CAT,CCL3L3,CCR2,CCRL2,CDH2,CLEC14A,CSF2RB,CTNNB1,CTSS,CX3CR1,CXCR4,CYBB,CYTIP,DBI,DBP,DDX5,DKC1,DUSP1,EGLN1,EP300,ERRFI1,ESR1,ETS2,ETV1,F3,FBL,FLT1,FOS,G0S2,GAS6,GATA3,GBP4,GJA1,GNAS,GSK3B,HK2,Hmgn2 (includes others),HPGDS,ID3,IFI16,IFIT1B,IGFBP6,IKZF2,IL6R,IRF8,ITGA4,ITGA6,KCNQ1OT1,KIF15,LDHA,LDLR,LE…							Cardiac Hypertrophy Signaling	5.44	0.188	0	ADCY2,ADCY5,ADCY6,ADCY7,ADRA2C,CACNA1A,Calm1 (includes others),CREBBP,EIF2B3,EP300,FNBP1,GNAQ,GNAS,GNAT2,GNAZ,GNB4,GNG5,GSK3B,GUCY1A1,IGF1R,IL6R,MAP2K1,MAP2K6,MAP3K10,MAP3K14,MAP3K3,MAP3K5,MEF2D,NFATC4,NRAS,PDIA3,PIK3C2A,PIK3C2B,PIK3CA,PIK3R2,PLCB3,PLCG1,PLCH2,PRKAG1,PRKAR1A,PRKAR2A,RAF1,RHOA,RHOC,RHOH,RHOT1,RHOU,ROCK1,RPS6KB1
SFMBT1	transcription regulator		1.134	0.0251	0.18	ADCY2,BACE1,ENO1,LRP1,PDK1,PGAM1,TUBB3							GPCR-Mediated Integration of Enteroendocrine Signaling Exemplified by an L Cell	2.34	0.2	0	ADCY2,ADCY5,ADCY6,ADCY7,GNAQ,GNAS,GUCY1A1,ITPR2,PDIA3,PLCB3,PLCG1,PLCH2,PRKAG1,PRKAR1A,PRKAR2A
FOXO1	transcription regulator		1.104	0.0048	0.0699	ACACA,ACLY,ANGPT2,ANGPTL4,ANLN,APAF1,AR,ATP5F1B,BCL2,BCL2A1,BCL2L13,BECN1,BIRC5,CAT,CAV1,CCN3,CERS5,COL4A1,COL4A2,COX10,CYCS,DIO2,Dnm3os,EBF1,FABP4,FBXO32,FOS,FOXP4,GABARAPL1,GPD2,IGF1R,IGFBP7,IKZF2,IKZF5,MAP1LC3B,MEN1,MRPL14,MRPL45,MRPL55,MRPS18A,MTTP,NDN,NDUFA8,NDUFA9,PPARGC1A,PPARGC1B,PTPRC,Ptprv,RHOT1,RIPOR2,SEMA6D,SIRT1,SLC25A22,SLC25A25,SLC25A37,SOX5,SOX9,SPRY2,TNFRSF11A,TRAF1,TSPO,UBASH3B,…							PFKFB4 Signaling Pathway	2.31	0.229	0	CREB3,CREB5,CREBBP,GNAS,HK1,HK2,MAP2K1,MAP2K6,PRKAG1,PRKAR1A,PRKAR2A
miR-2392 (miRNAs w/seed AGGAUGG)	mature microRNA		1.101	0.00383	0.0599	HK2,MT-CO1,MT-ND5,PKM							Amyloid Processing	2.1	0.216	0	AKT2,APP,BACE1,BACE2,GSK3B,MAPT,MARK1,PRKAG1,PRKAR1A,PRKAR2A,PSEN2
miR-30c-5p (and other miRNAs w/seed GUAAACA)	mature microRNA		1.095	2.08e-06	0.000239	BECN1,CAT,COL4A1,COL4A2,COL5A1,COL5A2,CRTAP,CTNNB1,DOCK7,Dst,FRG1,GALNT7,GPD2,LAMC1,MBNL1,MPDU1,MTTP,NID1,NT5C3A,NUFIP2,P4HA2,PCDH17,PDGFA,PRPF40A,PTPRK,SLC4A10,SLC7A1,TMCO1,TMED10,TMEM59,TMEM87A,TNRC6A,TRPS1,TXNDC5,UBE2I							Leukocyte Extravasation Signaling	2	0.15	0	ACTG1,AFDN,ARHGAP5,CTNNA1,CTNNB1,CTTN,CXCR4,CYBB,ITGA4,JAM2,MMP16,MMP2,MMP23B,PIK3C2A,PIK3C2B,PIK3CA,PIK3R2,PLCG1,PRKCA,PTK2,PTK2B,RAPGEF4,RHOA,RHOH,ROCK1,SELPLG,TIMP1,TIMP4,WIPF1
DGCR8	enzyme		1.093	0.0486	0.264	CNP,ERBB3,FOS,GJA1,MBP,NCAM1,PLP1,SMOC1,TCF4							Inhibition of Matrix Metalloproteases	1.53	0.205	0	ADAM17,LRP1,MMP16,MMP2,MMP23B,SDC2,TIMP1,TIMP4
TCF	group		1.091	0.0103	0.109	AKAP13,BCL2,BMP4,CTNND2,DIO2,EDN3,FOS,GJA1,HTRA1,ID3,LEF1,MMP2,RCN1,SEMA3C,SOX9,TSPAN8							NRF2-mediated Oxidative Stress Response	1.33	0.131	0	ACTG1,CAT,CBR1,CREBBP,DNAJA1,DNAJB11,DNAJB14,DNAJB9,DNAJC11,DNAJC13,DNAJC14,DNAJC3,EP300,EPHX1,FOS,GSK3B,GSTM3,GSTP1,MAP2K1,MAP2K6,MAP3K5,NFE2L2,NRAS,PIK3C2A,PIK3C2B,PIK3CA,PIK3R2,PPIB,PRKCA,RAF1,SOD3
Map3k7	kinase		1.072	0.00763	0.0934	AR,BMP4,CCL3L3,CTNNB1,FGL2,GAS1,IGF2,MLLT3,NFATC2,NFKBIA,NFKBIZ,RSAD2,RUNX1T1,SOX9							Oxytocin In Brain Signaling Pathway	1.19	0.131	0	AKT2,CACNA1A,CACNA1G,CACNA1H,Calm1 (includes others),CREB3,CREB5,CREBBP,GNAQ,GNB4,GNG5,ITPR2,MAP2K1,MEF2D,NRAS,PIK3C2A,PIK3C2B,PIK3CA,PIK3R2,PLA2G5,PLA2G7,PLCB3,PRKCA,PYCARD,RAF1,SLC12A5
PACS1	other		1.067	0.0442	0.253	CDK6,CTNNB1,ITPR2,STK11							HIPPO signaling	1.18	0.151	0	DLG4,ITCH,PARD3,PPP1CA,Ppp1cc,PPP1R12A,PPP1R3C,PPP2CB,PPP2R3A,STK3,STK4,TEAD1,TJP2
PRKG1	kinase		1.067	0.0251	0.18	ANAPC2,BCL2,COL3A1,CTNNB1,FOS,GUCY1A1,RHOA							Sonic Hedgehog Signaling	1.15	0.194	0	GLI3,GLIS2,GSK3B,PRKAG1,PRKAR1A,PRKAR2A
Ngf	group		1.062	0.00675	0.0873	APP,BAD,BCL2,DIO2,DUSP1,FOS,HTT,MAP6,NCAM1,NR4A2,ODC1,PPARGC1A,PRKCA,TUBB3							Superpathway of Geranylgeranyldiphosphate Biosynthesis I (via Mevalonate)	1.06	0.222	0	ACAT2,COX10,HMGCS2,PMVK
CNR1	G-protein coupled receptor		1.059	0.000381	0.0125	ACACA,ALPL,APBB1,BCL11B,BIRC5,BMP4,CARTPT,CAT,COX4I1,EPS8,ERRFI1,FOS,HSPA4,IGF1R,MDK,NDN,PENK,PIK3C2A,PLAU,PLD1,PTK2B,S100B,SLC22A17,SLC29A1,SLC35B2,SOX6,STAT3,TIMP1							Assembly of RNA Polymerase II Complex	0.991	0.16	0	CDK7,GTF2H5,POLR2C,POLR2E,TAF1,TAF15,TAF3,TBP
Hdac	group		1.058	9.82e-06	0.000798	ACVR2B,ADGRL3,APAF1,ATF3,BCL2,BIRC5,CDK5R2,CSF2RA,CTNNB1,CXCR4,DKK3,E2F4,EDN3,FBXO32,FOS,FOXD1,GATA3,HPGD,HTRA1,IL6R,LRP2,MXD1,ONECUT2,PKHD1,PPARGC1A,RGS10,ROBO2,RRM2B,SEMA3C,SPRY2,TBX3,TFAP2B,WNT4,ZEB2							Antioxidant Action of Vitamin C	0.886	0.132	0	CHUK,CSF2RA,CSF2RB,IKBKB,NFKBIA,NXN,PDIA3,PLA2G5,PLA2G7,PLCB3,PLCG1,PLCH2,PLD1,SELENOT,SLC2A1
DSCAM	other		1.049	0.00106	0.0255	ATF5,CARF,CREB3,ETV5,ID3,KCNA2,KCNJ2,MAPT,NLGN2,NOTCH3,NPAS3,PCDH17,PDGFA,PLD1,ROBO2,SFRP4,SYNGR3,TUBA4A,TUBB3							BMP signaling pathway	0.796	0.132	0	ACVR2B,BMP1,BMP4,BMPR1A,CREBBP,MAGED1,MAP2K1,NRAS,PRKAG1,PRKAR1A,PRKAR2A,RAF1
PRMT5	enzyme		1.045	0.003	0.0519	BIRC5,CAD,CAMK2N1,CTNNB1,CUL4A,CYCS,FABP4,GAS1,GSK3B,PPARGC1A,RAF1,SOX9,STAT1							CDP-diacylglycerol Biosynthesis I	0.67	0.16	0	AGPAT3,GPAT3,LPCAT1,MBOAT7
C1QA	other		1.044	0.0294	0.2	C3,C3AR1,C5AR1,F3,MERTK,STAT3,TIMP1							Coagulation System	0.361	0.114	0	F3,PLAU,TFPI,THBD
mir-2392	microRNA		1.044	0.00383	0.0599	HK2,MT-CO1,MT-ND5,PKM							LPS/IL-1 Mediated Inhibition of RXR Function	0	0.063	0	ABCB9,ABCG1,ALDH2,CAT,FABP4,GSTM3,GSTP1,HMGCS2,HS3ST1,NCOA1,NR1H2,PAPSS2,PLTP,PPARGC1A,PPARGC1B,SOD3
Pkc(s)	group		1.042	0.0079	0.0958	ACO1,APP,ATF3,BCL11B,BCL2,CARTPT,CCR2,COL3A1,CTNNB1,CXCR4,CYBB,DBP,DNAJC3,DUSP1,ELAVL4,EP300,F3,FABP4,FOS,HPGD,IGF2,KCNJ2,KRT8,MAP3K5,MMP2,NR4A2,POU2F2,PRKCA,S100A1,SP1,TNFRSF11A,XBP1							Crosstalk between Dendritic Cells and Natural Killer Cells	0	0.0549	0	ACTG1,CAMK2A,CAMK2B,CAMK2D,CSF2RB
EGR1	transcription regulator		1.032	0.00771	0.0941	APP,AR,ATF3,BACE1,CACNA1H,CARTPT,CAV1,CCL3L3,CCR2,CSHL1,DLG4,F3,FLT1,GNAS,HPGD,IGF1R,IGF2,IL6R,LDLR,MAP1LC3B,MXD1,PDGFA,PLAU,PTGES,SLC12A5,STIM1,TIAM1,TIMP1,WNT4							NUR77 Signaling in T Lymphocytes	0	0.0234	0	APAF1,BCL2,Calm1 (includes others),CD3E,CYCS,EP300,HDAC9,MAP2K1,MAP3K3,MEF2D,PDK1,PRKCA
BHLHE40	transcription regulator		1.031	0.00775	0.0945	ATF3,ATP1B1,BIRC5,C1orf21,C3AR1,CAV1,CCRL2,CNP,CSF2RB,CTSS,CYBB,DNAJC13,EPHX1,FGL2,GFPT1,GSTM3,HDAC9,HK1,HK2,IFI16,IL6R,IRF8,ITGA4,ITGA6,JCHAIN,KIT,KRT8,LDHA,LDLR,LEF1,LOX,MERTK,MXD1,NTRK3,PFKFB3,PGK1,PPP2R3A,PTPRC,RAF1,SLC2A1,SLC31A1,STAT1,STAT3,TPST1							Oxytocin Signaling Pathway	1.16	0.124	-0.169	AKT2,ATP2B1,ATP2B4,CACNA1A,Calm1 (includes others),CREB3,CREB5,CREBBP,EEF2,FOS,GJA1,GNAQ,GNB4,GNG5,GSK3B,GUCY1A1,ITPR2,NFE2L2,NPR2,NRAS,PIK3C2A,PIK3C2B,PIK3CA,PIK3R2,PLA2G5,PLCB3,PPP1R12A,PRKAG1,PRKAR1A,PRKAR2A,PRKCA,RAF1,RHOA,ROCK1,SOS2
KDM8	enzyme		1.029	0.0163	0.143	ACACA,ACLY,ENO1,ETV1,HK2,LDHA,NSD2,PDK1,PKM,SDHA,SLC2A1,SOX9,STK3							Wound Healing Signaling Pathway	1.05	0.123	-0.18	ACVR2B,CHUK,CMA1,COL16A1,COL23A1,COL25A1,COL3A1,COL4A1,COL4A2,COL5A1,COL5A2,COL6A1,COL6A2,COL8A2,FOS,IKBKB,ITGA6,LAMC1,MAP2K1,MAP2K6,MAP3K14,Mcpt4,NFKBIA,NRAS,PDGFA,PRKCA,RAF1,SOS2,STAT1,TPSAB1/TPSB2,VEGFB
PPARD	ligand-dependent nuclear receptor		1.001	0.00948	0.104	ABCG1,ACACA,ACADL,ACADVL,ALDH2,ANGPTL4,BCL2,BIRC5,CCL3L3,DHCR7,ECH1,ENO1,ESR1,FABP4,FLT1,GAS6,GLI3,GPD2,HMGCS2,IGFBP6,LDHA,LDLR,MERTK,MOG,NR1H2,NR4A2,PDK1,PDPK1,PER3,PKM,PLP1,PPARGC1A,PPARGC1B,RAB9A,RABL6,RBP1,SFI1,SIRT1,SORD,SP7,STAT1							Dopamine-DARPP32 Feedback in cAMP Signaling	2.78	0.167	-0.186	ADCY2,ADCY5,ADCY6,ADCY7,CACNA1A,Calm1 (includes others),CREB3,CREB5,CREBBP,CSNK1G1,CSNK1G3,GNAQ,GNAS,GUCY1A1,ITPR2,KCNJ10,KCNJ2,PDIA3,PLCB3,PLCG1,PLCH2,PPP1CA,Ppp1cc,PPP1R12A,PPP1R3C,PPP2CB,PPP2R3A,PRKAG1,PRKAR1A,PRKAR2A,PRKCA
OLIG2	transcription regulator		1	0.02	0.166	CHD7,MYRF,S100B,ZEB2							Epithelial Adherens Junction Signaling	2.69	0.172	-0.192	ACVR2B,AFDN,AKT2,ARHGEF17,CDH2,CTNNA1,CTNNB1,IGF1R,IQGAP1,KIF23,LEF1,LIMK2,MAGI1,MAGI2,NOTCH3,NRAS,PPP2CB,PPP2R3A,PRKAG1,RHOA,ROCK1,STK11,STK3,STK4,TCF4,TCF7L2,TIAM1
RPL22	translation regulator		1	0.0268	0.187	ATF3,DNAJB9,DNAJC3,XBP1							Synaptic Long Term Potentiation	3.15	0.189	-0.2	Calm1 (includes others),CAMK2A,CAMK2B,CAMK2D,CREB3,CREB5,CREBBP,EP300,GNAQ,ITPR2,MAP2K1,NRAS,PDIA3,PLCB3,PLCG1,PLCH2,PPP1CA,Ppp1cc,PPP1R12A,PPP1R3C,PRKAG1,PRKAR1A,PRKAR2A,PRKCA,RAF1
HIF1A-AS3	other		1	7.44e-05	0.00372	HK2,LDHA,PDK1,SLC2A1							Corticotropin Releasing Hormone Signaling	2.58	0.171	-0.209	ADCY2,ADCY5,ADCY6,ADCY7,CACNA1A,CACNA1G,CACNA1H,Calm1 (includes others),CREB3,CREB5,CREBBP,FOS,GLI3,GNAQ,GNAS,GUCY1A1,ITPR2,MAP2K1,MEF2D,NPR2,PLCG1,PRKAG1,PRKAR1A,PRKAR2A,PRKCA,RAF1
INS	other		0.992	0.00482	0.0699	ACACA,ACADL,ACADVL,ACLY,CAT,COX4I1,CSHL1,DEPTOR,DUSP1,ERBB3,ERRFI1,F3,FOS,GABARAPL1,IGF1R,IGKC,NDUFV1,NFE2L2,NRF1,PLK2,PPARGC1A,SLC1A3,SLC2A1,SMPD1,SMPD2,SOX9,XBP1							Aldosterone Signaling in Epithelial Cells	3.36	0.18	-0.229	DNAJA1,DNAJB11,DNAJB14,DNAJB9,DNAJC11,DNAJC13,DNAJC14,DNAJC2,DNAJC3,DUSP1,HSPA4,HSPA8,ICMT,ITPR2,MAP2K1,PDIA3,PDPK1,PIK3C2A,PIK3C2B,PIK3CA,PIK3R2,PIKFYVE,PIP4K2C,PIP5K1C,PLCB3,PLCG1,PLCH2,PRKCA,RAF1,SLC9A1,SOS2
AFAP1-AS1	other		0.987	0.0442	0.253	BCL2,RHOA,RHOC,SP1							Ferroptosis Signaling Pathway	1.32	0.144	-0.229	ACACA,ANGPTL4,Arf2,ARF4,BECN1,CYBB,EMP1,H2AZ1,MAP2K1,NFE2L2,NRAS,PEBP1,PHKG2,PRKAG1,RAF1,SLC3A2,SP1,STAT3,STEAP3
NOX4	enzyme		0.975	0.0113	0.117	COX4I1,CYBB,HK2,KIT,LDHA,MMP2,NFE2L2,PDK1,RHOA,RHOC,SLC2A1							Endocannabinoid Neuronal Synapse Pathway	1.11	0.134	-0.243	ADCY2,ADCY5,ADCY6,ADCY7,CACNA1A,CACNA1G,CACNA1H,GNAQ,GNB4,GNG5,GUCY1A1,ITPR2,NDUFS2,PDIA3,PLCB3,PLCG1,PLCH2,PRKAG1,PRKAR1A,PRKAR2A
RUNX1	transcription regulator		0.974	0.0196	0.166	ALCAM,AQP1,ATF3,BTG2,CD53,CPOX,CSF2RA,CSF2RB,DEPTOR,EP300,GATA3,HBA1/HBA2,IFIT1B,IL6R,ITGA4,KIT,MECOM,NCAM1,NFIL3,NR2F2,Oasl2,PLEK,POU6F1,ROCK1,RSAD2,RUNX1,SLC24A3,SOX5,SOX6,SOX9,SP7,STAT1,STAT3,TIMP1,TPSAB1/TPSB2,TRIB1,ZBTB16							Neutrophil Extracellular Trap Signaling Pathway	2.68	0.14	-0.263	AKT2,ATP5F1B,ATP5F1C,COL16A1,COL23A1,COL25A1,COL3A1,COL4A1,COL4A2,COL5A1,COL5A2,COL6A1,COL6A2,COL8A2,CYBB,CYC1,DOCK1,H3-3A/H3-3B,Igha,IGKC,ITPR2,JCHAIN,LAIR1,MAP2K1,MAP2K6,MMP2,MT-ND5,NDUFA8,NDUFA9,NDUFB11,NDUFB6,NDUFS1,NDUFS2,NDUFS3,NDUFS8,NDUFV1,PDIA3,PIK3C2A,PIK3C2B,PIK3CA,PIK3R2,PLA2G5,PLA2G7,PLCB3,PLCG1,PLCH2,PRKCA,PYCARD,RAF1,SDHA,SELPLG,SLC2A1,STIM1,TIMM23,TOMM20,TSPO,UQCRC2,YES1
OGA	enzyme		0.973	2.57e-05	0.00159	ACTG1,ADRM1,AKT1S1,ARHGEF25,AVEN,BCL2,BCL2L13,C3AR1,CAMK1D,CAV1,CCL3L3,CD151,CD53,Cd59a,CDK6,CDKAL1,CEP43,CNOT1,CNOT3,CREB5,CSF2RB,CTNNB1,CX3CR1,CYFIP2,DAGLB,DHCR7,EFNB1,EPHA4,EPS8,ERBB3,FBLN1,GAA,GABRA2,GALK2,GALNT7,GAS1,GAS6,GDF10,GDF11,GLI3,GNE,HIPK2,HPGD,HPGDS,IGF2,IGFBP7,IL6R,LRIG1,MAP3K3,NDUFA9,NDUFB11,NDUFS1,PDK1,PIAS1,PLAU,PLCG1,PLIN3,PRDX4,SOCS2,SOX9,STAT1,TBP,THRA,TIMP1,TSPAN12,TUBA4A							Ephrin B Signaling	2.96	0.222	-0.277	AXIN1,CBL,CTNNB1,CXCR4,EFNB1,GNAQ,GNAS,GNAT2,GNAZ,GNB4,GNG5,ITSN2,PTK2,RGS3,RHOA,ROCK1
VEGFA	growth factor		0.954	5.53e-05	0.00307	ADH5,ALDH2,ANGPT2,BCL2,BCL2A1,BIRC5,BMP4,CAV1,CCL3L3,CCRL2,CREBBP,CST3,CTNNB1,CTSS,CXCR4,DBT,ETFA,ETS2,ETV5,F3,FABP4,FLT1,FOS,GJA1,HK1,ID3,ITGA4,ITPR2,LAG3,LDB1,MDH2,MRPL3,MTIF2,NFATC2,NR2F2,NR4A2,NRF1,PIM1,PLAU,PPARGC1A,PRKCA,PTK2,RASGRP3,RUNX1,SLC12A6,THBD,TIMP1,TJP2,TOMM20,TSPO,TUFM							Basal Cell Carcinoma Signaling	2.52	0.208	-0.277	AXIN1,BMP1,BMP4,CTNNB1,DVL1,DVL2,DVL3,FZD4,GLI3,GLIS2,GSK3B,LEF1,TCF4,TCF7L2,WNT4
SNHG20	other		0.954	0.0144	0.131	CDH2,CTNNB1,GSK3B,ZEB2							Salvage Pathways of Pyrimidine Ribonucleotides	0.662	0.124	-0.302	AKT2,CDK6,CDK7,FAM20B,LIMK2,MAP2K1,MAP2K6,NME7,PIM1,PRPF4B,PYCR3,UCK1
LGALS3	other		0.952	0.00405	0.0621	ACACA,BCL2,CCL3L3,CCR2,COL3A1,COL4A1,COL5A2,CTNNB1,DUSP6,FABP4,GSK3B,ITGA6,LMNB1,MAP2K1,MAP3K10,NFATC2,NRAS,PPARGC1A,PRKCSH,TCF7L2							p38 MAPK Signaling	0.438	0.108	-0.302	CREB3,CREB5,CREBBP,DUSP1,H3-3A/H3-3B,HMGN1,MAP2K6,MAP3K5,MAPT,MEF2D,PLA2G5,RPS6KB1,STAT1
BMP10	growth factor		0.943	0.00235	0.0438	ANGPTL4,AQP1,CCNT1,COL3A1,CX3CR1,FAP,FGL2,FOS,HPGD,ID3,IGFBP7,KIT,NCAM1,NFKBIA,NR4A2,RSAD2,SOX9,TIMP1							Adrenomedullin signaling pathway	4.91	0.196	-0.324	ADCY2,ADCY5,ADCY6,ADCY7,AKT2,BAD,BCL2,C3,Calm1 (includes others),FOS,GNAQ,GNAS,GPR37,GSK3A,GSK3B,GUCY1A1,ITPR2,MAP2K1,MAP2K6,MMP2,NPR2,NRAS,PDIA3,PIK3C2A,PIK3C2B,PIK3CA,PIK3R2,PLCB3,PLCG1,PLCH2,PRKAG1,PRKAR1A,PRKAR2A,PTK2,PTK2B,RAF1,SOS2,TFAP2B,TTN
LRP1	transmembrane receptor		0.939	0.00192	0.0396	APP,CCL3L3,CDH2,COL3A1,CTNNB1,GLI3,LRP1,MMP2,MRC2,PPIA,PRDX4,SERPINF1,SOX9,SPTAN1							tRNA Splicing	1.54	0.196	-0.333	GDE1,PDE1C,PDE3A,PDE4A,PDE6B,PDE6D,SMPDL3A,TSEN2,TSEN34
JUNB	transcription regulator		0.924	0.0112	0.116	ACAT2,ACLY,ATF3,C3,C3AR1,C5AR1,CAV1,CCL3L3,DUSP1,EEF2,HK2,HPGD,IFI16,IKZF2,MMP2,PENK,PIM1,PLAU,ROCK1,SLC7A1,SPTAN1,TBX3,TIMP1,XBP1							Triacylglycerol Biosynthesis	1.46	0.182	-0.333	AGPAT3,DBT,GPAT3,LPCAT1,LPIN1,MBOAT7,MOGAT1,Plpp1,PLPPR2,SIRT1
TIMP3	other		0.905	0.00206	0.0412	APP,BMP4,CREBBP,CTNNB1,FKBP1A,FOS,KIT,MMP2,SAR1A,STAT1,STAT3,ZEB2							Cyclins and Cell Cycle Regulation	1.21	0.153	-0.333	ATM,ATR,CDC25A,CDK6,CDK7,E2F4,GSK3B,HDAC4,HDAC5,HDAC9,PPP2CB,PPP2R3A,RAF1
Calcineurin A	group		0.896	0.0111	0.115	ATP2B4,COL3A1,FOS,GJA1,ITPR2,PPARGC1A,SLC2A1,TIMP1							Pyridoxal 5'-phosphate Salvage Pathway	1.05	0.154	-0.333	AKT2,CDK6,CDK7,FAM20B,LIMK2,MAP2K1,MAP2K6,PDXK,PIM1,PRPF4B
ACTB	other		0.896	0.0162	0.143	ACTG1,CIT,DSTN,LIMK2,SLC11A1,STEAP4							WNT/β-catenin Signaling	4.72	0.201	-0.365	ACVR2B,AKT2,AXIN1,CDH2,CREBBP,CSNK1G1,CSNK1G3,CTNNB1,DKK3,DVL1,DVL2,DVL3,EP300,FZD4,GJA1,GNAQ,GSK3A,GSK3B,LEF1,LRP1,PIN1,PPP2CB,PPP2R3A,RUVBL2,SFRP4,SOX11,SOX5,SOX6,SOX8,SOX9,TCF4,TCF7L2,TLE4,Ubb,WNT4
MYO6	other		0.894	5.59e-05	0.00308	ACTG1,ATF3,ATXN1,COL5A2,COL6A2,DUSP1,DUSP6,ERC1,ERRFI1,HDAC4,IGFBP7,LPIN1,MAST4,MXRA8,NFKBIZ,NLGN2,NR2F1,PDGFA,RASA4,TJP2							Xenobiotic Metabolism PXR Signaling Pathway	1.78	0.146	-0.378	ALDH2,CAMK2A,CAMK2B,CAMK2D,CAT,CREBBP,EP300,ESD,GRIP1,GSTM3,GSTP1,HS3ST1,MED1,NCOA1,NCOR1,NRIP1,PPARGC1A,PPM1A,PPP1CA,Ppp1cc,PPP1R12A,PPP1R3C,PRKAG1,PRKAR1A,PRKAR2A,PRKCA,SRA1,UGT1A6
FGF2	growth factor		0.887	8.62e-06	0.000714	AGAP3,AGL,AKR1B1,ANGPT2,ANGPTL4,AQP1,AR,BCL2,BIRC5,BMP4,BTG2,CAV1,CCN3,CDC25A,CDH11,CNP,COL3A1,COMMD3,CTNNB1,CXCR4,DUSP6,ELAVL4,ENO1,EPHA4,ERRFI1,ETV1,ETV5,F3,FABP4,FLT1,FOS,FRRS1,GJA1,GPNMB,GSK3B,HK2,ID3,IGF1R,IGF2,ITGA4,KDM2B,KIT,LEF1,LOX,MAPT,MBP,MEF2D,Meis1,MGP,MMP2,NF1,NR4A2,ODC1,PDGFA,PENK,PGK1,PKNOX1,PLAU,PLK2,PPP1R12A,Pvr,RAF1,REST,RUNX1,SCG2,SDC2,SEMA6D,SLC2A1,SOX9,SP7,SPRY2,TFPI,TIMP1,T…							Coronavirus Replication Pathway	0.866	0.156	-0.378	BAG3,GSK3A,GSK3B,TUBA4A,TUBB2B,TUBB3,TUBB4B
PDK1	kinase		0.877	0.0439	0.253	DGKZ,HDAC9,HK2,ID3,LDHA,MAP3K14,MLLT6,P2RX7,SSH2,SYNE1,TRIM33							PD-1, PD-L1 cancer immunotherapy pathway	0	0.0654	-0.378	AKT2,GSK3B,PIK3C2A,PIK3C2B,PIK3CA,PIK3R2,PLCG1
miR-9-5p (and other miRNAs w/seed CUUUGGU)	mature microRNA		0.871	0.000788	0.0213	ALDH2,ATP5F1B,ATP5F1C,BACE1,CYC1,HK1,NDUFA9,NDUFS8,NTRK3,ONECUT2,PFKFB3,PGAM1,PGK1,PKM,REST,SDHA							P2Y Purigenic Receptor Signaling Pathway	4.27	0.211	-0.392	ADCY2,ADCY5,ADCY6,ADCY7,AKT2,CREB3,CREB5,CREBBP,FOS,GNAQ,GNB4,GNG5,GUCY1A1,MAP2K1,NRAS,PDIA3,PIK3C2A,PIK3C2B,PIK3CA,PIK3R2,PLCB3,PLCG1,PLCH2,PRKAG1,PRKAR1A,PRKAR2A,PRKCA,RAF1
SLC2A11	transporter		0.849	0.00383	0.0599	DLK1,FABP4,PPARGC1A,PPARGC1B							White Adipose Tissue Browning Pathway	3.97	0.203	-0.392	ADCY2,ADCY5,ADCY6,ADCY7,ANGPT2,CACNA1A,CACNA1G,CACNA1H,CREB3,CREB5,CREBBP,CTBP2,DIO2,GNAS,GUCY1A1,ITPR2,LDHA,NDN,NRF1,PPARGC1A,PRKAG1,PRKAR1A,PRKAR2A,RUNX1T1,SIRT1,SLC16A1,THRA,THRB
IGF1	growth factor		0.843	1.46e-05	0.00107	ACACA,ACTR1B,AKR1B1,ANGPT2,APP,AQP4,ATM,BAD,BCL2,BCL2A1,BIRC5,BMP4,BSG,BTG2,CCDC80,CCL3L3,CLEC11A,CNP,COL16A1,COL3A1,COL5A2,CSHL1,CTNNB1,CYBB,CYFIP2,DDX5,DUSP1,DUSP6,EFS,ERRFI1,ESR1,ETV6,F3,FABP4,FBLN1,FBXO32,FOS,GAS6,GDF10,GPD2,HSPA4,HTRA1,IGF1R,IGF2,IGFBP6,KDELR3,LDHA,MAPT,MBP,MDK,MGA,MMP16,MMP2,NCAM1,NFE2L2,NFKBIA,ODC1,OSBPL7,PCOLCE,PDE3A,PDXK,PEBP1,PENK,PIM1,Pitpnc1,PKM,PLAU,PLEK,PLK2,PLP1,PO…							Factors Promoting Cardiogenesis in Vertebrates	2.86	0.176	-0.392	ACVR2B,AXIN1,BMP1,BMP4,BMPR1A,CAMK2A,CAMK2B,CAMK2D,CREB3,CREB5,CREBBP,CTNNB1,DVL1,FZD4,GSK3B,LEF1,LRP1,PDIA3,PLCB3,PLCG1,PLCH2,PRKCA,RHOA,ROCK1,TCF4,TCF7L2,WNT4
AGER	transmembrane receptor		0.838	0.0139	0.129	APAF1,APP,BACE1,BCL2,CCL3L3,Cd59a,COL4A1,CTNNB1,F3,FLT1,IFI16,MMP2,RNF5,SCG2,SIRT1,TUBB3,ULK1							Dilated Cardiomyopathy Signaling Pathway	3.34	0.187	-0.426	ACTG1,ADCY2,ADCY5,ADCY6,ADCY7,AKT2,BAD,BAG3,BCL2,CACNA1A,CACNA1G,CACNA1H,CAMK1D,CAMK2A,CAMK2B,CAMK2D,GNAS,GSK3B,GUCY1A1,ITPR2,KDM5A,MAP3K3,PDE3A,PRKAG1,PRKAR1A,PRKAR2A,RYR2,TTN
POU5F1	transcription regulator		0.838	0.00018	0.00724	ANKRD17,APAF1,ASH2L,AXIN1,BAD,BAG3,BCL2,BCL2A1,BIRC5,BIRC6,BMP4,BMPR1A,CBFA2T3,CD63,CDH2,COBLL1,CTNNB1,DFFA,DUSP1,ENO1,EXT2,GAA,GATA3,GBP4,HK2,ID3,IGF1R,IGF2BP1,JARID2,KDM2B,LDHA,LOXL1,Meis1,MMP2,MTF2,NCAM1,NFATC4,NR2F2,NUDT21,Oasl2,PFKL,PHB1,PYCARD,RAD54L,REST,SH3GLB1,SIRT1,SLC11A1,SMPD1,STIM1,TBX3,TEAD1,TET1,TET2,TWIST1,TWSG1,YES1,ZEB2,ZFHX3,ZIC2							CDK5 Signaling	2.9	0.191	-0.447	ADCY2,ADCY5,ADCY6,ADCY7,CACNA1A,GNAS,GUCY1A1,ITGA6,LAMC1,MAP2K1,MAPT,NRAS,PPP1CA,Ppp1cc,PPP1R12A,PPP1R3C,PPP2CB,PPP2R3A,PRKAG1,PRKAR1A,PRKAR2A,RAF1
EZR	other		0.83	0.000766	0.021	ATF3,BCL2,BIRC5,BOP1,CDH2,CTNNB1,HNRNPA2B1,MMP2,RPS6KB1,SMOC2							FAT10 Signaling Pathway	2.68	0.232	-0.447	HTT,MAP1LC3B,PSMA6,PSMB4,PSMB5,PSMB7,PSMD1,PSMD11,PSMD13,PSMD6,PSME4,UBA6,UBE2Z
SCD	enzyme		0.818	0.00917	0.103	ACACA,ACADL,ACADVL,ANGPTL4,AR,ATF3,BCL2,CCL3L3,CERS5,DAGLB,DIO2,FOS,G0S2,GATA3,HR,IFIT1B,LEF1,LPIN1,MMP2,PPARGC1A,PPARGC1B,RBP1,RDH5,SLC2A1,SMPD1,THRA,THRB,XBP1							G Beta Gamma Signaling	2.26	0.171	-0.447	ADCY2,AKT2,CACNA1A,CACNA1G,CACNA1H,CAV1,GNAQ,GNAS,GNAT2,GNAZ,GNB4,GNG5,ITPR2,NRAS,PDPK1,PLCG1,PRKAG1,PRKAR1A,PRKAR2A,PRKCA,RAF1,SOS2
MEIS2	transcription regulator		0.816	0.0345	0.221	BCL2,ETV1,ID3,MECOM,SOX11,TWIST1							Apelin Muscle Signaling Pathway	1.85	0.208	-0.447	AKT2,GNAQ,GNAS,GNAT2,GNAZ,GNB4,GNG5,NRF1,PPARGC1A,PRKAG1
ZNF507	transcription regulator		0.808	0.0122	0.124	BCL2,BIRC5,CDC25A,CDH2,CDK6,TWIST1,ZEB2							Granzyme B Signaling	1.84	0.312	-0.447	APAF1,CYCS,DFFA,LMNB1,NUMA1
mir-122	microRNA		0.794	0.00121	0.0276	ADGRB2,BICD1,FKBP1A,FUT8,GALNT10,GTF3C2,IGF1R,IQGAP1,KIF5B,LAMC1,MAP3K3,MARK1,MEF2D,NUDC,PKM,PLIN3,SEPTIN2,SF3B4,SLC7A1							Phosphatidylglycerol Biosynthesis II (Non-plastidic)	0.955	0.185	-0.447	AGPAT3,GPAT3,LPCAT1,MBOAT7,PGS1
KLF2	transcription regulator		0.792	0.000272	0.00979	ANGPT2,BMP4,CAV1,CCR2,CDH2,CNP,COL4A1,CX3CR1,CXCR4,DOCK2,F3,FABP4,FBLN1,FLT1,ID3,IGF2,IL6R,ITGA4,MAP3K5,NFKBIA,NOTCH3,PTPRJ,RGS3,SELPLG,SEMA3F,SLC2A1,SOX9,STAT1,STAT3,TCF4,TFPI,THBD,TIMP1							Superpathway of Cholesterol Biosynthesis	0.854	0.172	-0.447	ACAT2,DHCR7,EBP,HMGCS2,PMVK
PKD1	ion channel		0.791	0.0332	0.215	ADAM22,ADCY6,ADCY7,ATP1B1,ATP1B2,CREBBP,CTNNB1,DDX3Y,EMILIN1,GATM,HDAC9,LARP4B,LOX,MT-CO1,MYSM1,P2RX7,POU2F1,PPRC1,RGS3,RHOA,SFI1,SOX6,SP7,STK11,SYNE1,TENM2,UQCRC2,VPS13B							Cytotoxic T Lymphocyte-mediated Apoptosis of Target Cells	0	0.0141	-0.447	APAF1,BCL2,CD3E,CYC1,CYCS,DFFA
KRAS	enzyme		0.791	1.23e-13	1.41e-10	ABCG1,ACLY,ADGRL3,AGO2,APP,ARHGEF2,ATF3,ATF5,ATP1B1,BCL2,BCL2A1,BIRC5,BMP4,BSG,CAD,CAV1,CCDC80,CCT5,CD81,CDH11,CDH2,CDK7,CLPTM1,COL3A1,COL4A1,COL5A1,COL6A1,CPOX,CRYZ,CSF2RA,CSF2RB,CTNNB1,CTNND2,CXCR4,CYBB,DBN1,DDAH1,DPYSL2,DSE,DUSP1,DUSP6,E2F4,EIF2S3,EIF3G,ENO1,ETV1,ETV5,EXT2,F3,FLII,FOS,GALNT10,GAS1,GFPT1,GJA1,GPC1,GPC3,GSTM3,GSTP1,H1-2,HEXIM1,HK2,IFIT1B,IGF1R,IGF2,IKBKB,IP6K2,IQGAP2,ITM2A,ITM2B…							Sperm Motility	2.56	0.152	-0.471	CACNA1G,CACNA1H,Calm1 (includes others),CSF2RA,DSTYK,EPHA4,EPHA5,ERBB3,FLT1,GNAQ,GNAS,GNAT2,GNAZ,GNB4,GNG5,GUCY1A1,IGF1R,ITPR2,KIT,MAP2K1,MAP2K6,MERTK,NTRK3,PDE1C,PDE4A,PDIA3,PLA2G5,PLA2G7,PLCB3,PLCG1,PLCH2,PRKAG1,PRKAR1A,PRKAR2A,PRKCA,PTK2,PTK2B,YES1,ZAN
LEF1	transcription regulator		0.782	0.00465	0.0692	ADAM23,AR,ARHGAP20,BCL2,BIRC5,CACNA1G,CAV1,CTTN,CX3CR1,CXCR4,Dst,E130308A19Rik,EPHX1,FLT3,G0S2,GATA3,GSAP,IGF1R,INPP5F,KIF13A,LAG3,LAIR1,LAMC1,LEF1,LRIG1,MMP2,MXD1,NCAM1,NNAT,NR2F2,PENK,PLA2G7,PLTP,PRDX4,RASGEF1B,RASGRP3,RHOH,SOX9,SPATS2,SPECC1,TCF4,TIAM1,TNFRSF11A							Melatonin Signaling	3.43	0.236	-0.5	Calm1 (includes others),CAMK2A,CAMK2B,CAMK2D,GNAQ,MAP2K1,MAP2K6,PDIA3,PLCB3,PLCG1,PLCH2,PRKAG1,PRKAR1A,PRKAR2A,PRKCA,RAF1,RORB
EGLN2	enzyme		0.776	0.0211	0.167	EGLN1,LDHA,PDK1,PFKL,SLC2A1							Autophagy	2.84	0.162	-0.507	AKT1S1,AKT2,ATG2B,ATM,ATR,BAD,BCL2,BECN1,BIRC6,Calm1 (includes others),CREB3,CREB5,CREBBP,DAPK3,FOS,GABARAPL1,GSK3A,GSK3B,MAP1LC3B,MAP2K1,PIK3C2A,PIK3C2B,PIK3CA,PIK3R2,PPP2CB,PPP2R3A,PRKAG1,PRKAR1A,PRKAR2A,RAF1,SIRT1,SLC3A2,STK11,TSC1,ULK1
NCOA1	transcription regulator		0.773	0.00762	0.0933	ADAM22,AGL,ANAPC2,BTG2,C3,Calm1 (includes others),CSHL1,DBP,ERBB3,FABP4,FOS,GJB2,LIAS,LPIN1,NADK,NCAPH2,NCOA2,NFKBIA,NFKBIZ,PDPK1,PGS1,POU2F1,SLC2A1,SMARCC1							Regulation Of The Epithelial Mesenchymal Transition In Development Pathway	2.47	0.195	-0.535	ADAM17,AXIN1,CTNNB1,DVL1,DVL2,DVL3,FZD4,GLI3,GLIS2,GSK3B,LEF1,LOX,PSEN2,TCF4,TCF7L2,TWIST1,WNT4
MTA1	transcription regulator		0.768	0.0153	0.137	BCAS3,CTNNB1,EMP1,ESR1,GSK3B,MMP2,RRM2B,SIRT1,STAT3,TWIST1							Ceramide Signaling	1.91	0.176	-0.535	AKT2,BAD,BCL2,CYCS,FOS,MAP2K1,NRAS,PIK3C2A,PIK3C2B,PIK3CA,PIK3R2,PPP2CB,PPP2R3A,RAF1,SMPD1,SMPD2
IRS1	enzyme		0.768	0.000192	0.00759	ACACA,CARTPT,COL3A1,COL4A1,COL4A2,COL6A1,DBN1,DLK1,DVL2,FABP4,FBXO32,FHL2,FOS,GATA3,GJA1,LDLR,NDN,NR2F1,PDGFA,PHB1,PPARGC1A,PPARGC1B,RAB9A,RHOU,RING1,THRA,TRIP6,UCK1							Role of MAPK Signaling in Promoting the Pathogenesis of Influenza	0.695	0.123	-0.535	ATP6V0C,ATP6V0D1,ATP6V0E1,BCL2,BECN1,MAP2K1,MAP2K6,MAP3K5,NFKBIA,NRAS,PLA2G5,PLA2G7,PRKCA,RAF1
IRF8	transcription regulator		0.765	0.0433	0.253	ATF3,ATF7,BCL2,CACNA1G,CBL,CCR2,CPLX3,CTSS,CUX2,CYBB,ETV3,ETV6,FOS,HCN1,ID3,IFIT1B,IGSF9B,IRF8,MYOC,NF1,Oasl2,SOCS7,STAT1,TBX18,ZEB2,ZFHX3							Protein Kinase A Signaling	10.7	0.204	-0.593	ADCY2,ADCY5,ADCY6,ADCY7,ADD1,AKAP10,AKAP13,ANAPC2,BAD,Calm1 (includes others),CAMK2A,CAMK2B,CAMK2D,CDC14B,CDC25A,CDC27,CHUK,CREB3,CREB5,CREBBP,CTNNB1,DUSP1,DUSP6,EYA2,GDE1,GLI3,GNAQ,GNAS,GNB4,GNG5,GSK3A,GSK3B,GUCY1A1,H1-2,H3-3A/H3-3B,ITPR2,KDELR3,LEF1,MAP2K1,MTMR3,NFAT5,NFATC2,NFATC4,NFKBIA,PDE1C,PDE3A,PDE4A,PDE6B,PDE6D,PDIA3,PHKG1,PHKG2,PLCB3,PLCG1,PLCH2,PPP1CA,Ppp1cc,PPP1R12A,PPP1R3C,PRKAG1,PRK…
HOXA11-AS	other		0.763	0.0126	0.124	BCL2,CDH2,CTNNB1,STAT3,ZEB2							Sirtuin Signaling Pathway	4.68	0.174	-0.617	ACADL,ACLY,APP,ATG16L2,ATG2B,ATP5F1B,ATP5F1C,BECN1,CRTC2,CYC1,DOT1L,DUSP6,GABARAPL1,GABPB2,GSK3B,GTF3C2,H1-2,H3-3A/H3-3B,HMGCS2,LDHA,MAP1LC3B,MT-ND5,NDUFA8,NDUFA9,NDUFB11,NDUFB6,NDUFS1,NDUFS2,NDUFS3,NDUFS8,NDUFV1,NFE2L2,NR1H2,PDK1,PFKFB3,PGAM1,PGK1,PPARGC1A,SDHA,SIRT1,SLC2A1,SOD3,SP1,STAT3,STK11,TIMM23,TOMM20,TSPO,TUBA4A,UQCRC2,ZIC2
LIN28A	other		0.763	0.0175	0.152	ACACA,ACLY,AR,CDC25A,CDH2,COL5A2,IGF2BP1,STK3,STK4,TIA1							Role of PI3K/AKT Signaling in the Pathogenesis of Influenza	0.527	0.121	-0.707	AKT2,GSK3B,MAP2K1,NFKBIA,PIK3C2A,PIK3C2B,PIK3CA,PIK3R2
DEK	transcription regulator		0.762	0.0442	0.253	AKT2,LEF1,NFKBIA,RPS6							BEX2 Signaling Pathway	2.75	0.207	-0.728	AKT2,BAD,BCL2,CDH2,CTNNB1,GSK3B,LDB1,LEF1,MMP2,NFKBIA,PPP2CB,PPP2R3A,STAT3,TCF4,TCF7L2,TSC1,VEGFB
GNAS	enzyme		0.751	0.0051	0.0724	ALCAM,ALPL,ATF3,BCL7A,BCL9L,BIRC5,CYTIP,DENND5B,DTX4,EMD,ETS2,FCHSD2,FOS,HDAC9,IFI16,NR4A2,PDE4A,Pde4d,PENK,PLK2,PPARGC1A,PXK,RAPGEF4,SH3KBP1,SNN,STAT3,TRIB1,TUBB2B							GP6 Signaling Pathway	3.8	0.205	-0.816	AKT2,Calm1 (includes others),COL16A1,COL23A1,COL25A1,COL3A1,COL4A1,COL4A2,COL5A1,COL5A2,COL6A1,COL6A2,COL8A2,FYB1,GSK3A,GSK3B,LAMC1,PDPK1,PIK3C2A,PIK3C2B,PIK3CA,PIK3R2,PLCG1,PRKCA,PTK2,RASGRP2
N-cor	group		0.746	2.43e-05	0.00151	ACACA,CDK6,CSHL1,CTSS,ENO1,ESR1,FABP4,GSTP1,HK2,LDHA,MBNL1,MGA,MMP2,PDGFA,PFKL,PGAM1,PGK1,PKM,REST,RGL1,SLC2A1,TBX15,TRERF1,WIPF1,XYLT1							SNARE Signaling Pathway	2.61	0.176	-0.816	ADCY2,ADCY5,ADCY6,ADCY7,BET1L,Calm1 (includes others),CAMK2A,CAMK2B,CAMK2D,CPLX3,GOSR2,GUCY1A1,HSPA8,NAPA,NAPB,PRKAG1,PRKAR1A,PRKAR2A,STX16,STXBP4,SYT11,SYT2,VTI1B,YKT6
EGF	growth factor		0.735	0.00755	0.0931	ADAM17,ALCAM,ANGPTL4,AR,ARHGEF2,ATF3,ATM,BCL2,BIRC5,BTG2,CAV1,CDH11,COL3A1,COL4A2,COMMD3,CXCR4,DDX5,DIO2,DUSP1,DUSP6,DVL2,EMP1,ERBB3,ERRFI1,ESR1,ETS2,F3,FGD4,FLT1,FOS,GAS1,GFPT1,GJA1,GSK3B,GSTP1,HPGD,IGF1R,IGF2,KDM6B,KIT,LDHA,LIMK2,MAP3K20,MAP3K5,MEF2D,MMP2,NCAM1,NCAN,NCOA2,NPR2,NR4A2,ODC1,PDE3A,PLAU,PPIB,PSMB4,PSMB5,PSMB7,PTGES,PTK2,REST,RHOA,ROM1,RRM1,RUNX1,SCG2,SEMA6A,SOX9,SP1,SPRY2,STAT1,STAT…							CCR5 Signaling in Macrophages	0	0.0321	-0.816	CACNA1A,CACNA1G,CACNA1H,Calm1 (includes others),CD3E,FOS,GNAQ,GNAS,GNAT2,GNAZ,GNB4,GNG5,ITPR2,PLCG1,PRKCA,PTK2B
RHO	G-protein coupled receptor		0.728	4.57e-06	0.000427	APP,AQP1,CTSS,EPB41,FBLN1,FOS,H1-2,HK2,IMPDH1,KCNA1,NCAM1,NID1,PCOLCE,PDE6B,PLA2G7,PRPH2,PSMD11,PSME4,TRPC1,XBP1							Heparan Sulfate Biosynthesis	0	0.0795	-0.816	ALDH2,B3GAT3,EXT2,EXTL3,HS3ST1,PNPLA7,XYLT1
SERTAD2	transcription regulator		0.728	0.00153	0.0331	CAT,CYC1,DIO2,ECH1,NRF1,PPARGC1A							Apelin Adipocyte Signaling Pathway	1.86	0.174	-0.832	ADCY2,ADCY5,ADCY6,ADCY7,CAT,CYBB,GPX7,GPX8,GSTP1,Gstt3,GUCY1A1,PPARGC1A,PRKAG1,PRKAR1A,PRKAR2A,PTGES
[truncated: 846 more rows]

## Sheet: Fig. 2c- 7dpi TBI UR
UR- Upstream Regulators						38 common elements in "Young 7d TBI" and "Aged7d TBI":						PANTHER of common elements -->				GO biological process complete	Mus musculus - REFLIST (21997)	upload_1 (30)	upload_1 (expected)	upload_1 (over/under)	upload_1 (fold Enrichment)	upload_1 (raw P-value)	upload_1 (FDR)		Analysis Type:	PANTHER Overrepresentation Test (Released 20221013)
[truncated: 873 more rows]

[truncated: 1 more sheets: Fig. 2d- All 7dpi UR]
