# Supplementary material for: Traumatic brain injury induces an adaptive immune response in the meningeal transcriptome that is amplified by aging
Source: Front Neurosci. 2023 Jul 31;17:1210175. doi: 10.3389/fnins.2023.1210175 (PMC10425597; doi:10.3389/fnins.2023.1210175)
Supplement: Supplementary file 2 [file Table_2.XLSX]

## Sheet: IPA 1month- Young TBI UR & CP
Upstream Regulator	Molecule Type	Predicted Activation State	Activation z-score	p-value of overlap	Target Molecules in Dataset		Young 1m TBI_v_Young 1m Sham					Ingenuity Canonical Pathways	-log(p-value)	Ratio	z-score	Molecules
Akt	group	Activated	2.161	0.00218	ADM,COL3A1,FKBP5,IGF1R,INSR,MMP12,NFKBIA,PTAFR,PTGS2,RASD1,SLC2A1,TNF,VCAM1							White Adipose Tissue Browning Pathway	2.62	0.0507	2.646	ADCY1,CACNB1,CACNB3,CACNG7,FCER1A,MS4A2,RARB
TET2	enzyme	Activated	2.169	0.049	ADAM8,IGF1R,ITGAX,SLC2A1,ZBTB16		UR- Upstream Regulators					Synaptogenesis Signaling Pathway	3.52	0.0413	2.53	ADCY1,CACNB1,CACNB3,CDH15,CDH22,EPHB2,GRM4,GRM6,NRXN2,RASD1,RASGRF1,SHC2,THBS3
KCNJ2	ion channel	Activated	2.236	0.0211	APC2,COL11A1,COL11A2,KIF5A,SPTBN2		CP- Canonical Pathways					Wound Healing Signaling Pathway	4.48	0.0516	2.496	COL11A1,COL11A2,COL1A1,COL1A2,COL22A1,COL26A1,COL3A1,COL4A4,COL6A1,NFKBIA,RASD1,SHC2,TNF
THRB	ligand-dependent nuclear receptor	Activated	2.512	0.00014	ACHE,CXCL2,IGF1R,KLF9,LYZ,NLRP3,PCP2,PRL,PTAFR,PTGS2,SFRP2,TLE2,TNF							IL-4 Signaling	1.36	0.0225	2.496	ARG1,CD247,COL11A1,COL11A2,COL1A1,COL1A2,COL22A1,COL26A1,COL3A1,COL4A4,COL6A1,MMP12,RASD1
ZEB1	transcription regulator	Activated	2.423	0.000435	ALDH1A1,COL1A1,COL1A2,COL3A1,KRT18,PTGS2,PTPRZ1							GP6 Signaling Pathway	4.31	0.0709	2.333	COL11A1,COL11A2,COL1A1,COL1A2,COL22A1,COL26A1,COL3A1,COL4A4,COL6A1
FOXC1	transcription regulator	Activated	2.449	0.0195	BGLAP,COL1A1,EGR1,GPNMB,PHEX,PTAFR							GPCR-Mediated Nutrient Sensing in Enteroendocrine Cells	1.7	0.0424	2.236	ADCY1,CACNB1,CACNB3,CACNG7,NOTUM
MYOD1	transcription regulator	Activated	2.2	0.0158	ACHE,AGT,CDH15,DAO,MYO5B,SBK1,SGCA,SLC2A1							Intrinsic Prothrombin Activation Pathway	2.65	0.0952	2	COL11A2,COL1A1,COL1A2,COL3A1
ITPR2	ion channel	Activated	2	0.0146	ADAM8,PTAFR,TNF,VNN1							Netrin Signaling	1.82	0.0556	2	ABLIM2,CACNB1,CACNB3,CACNG7
RBP4	other	Activated	2.181	1.37e-05	ARG1,ITGAX,NLRP3,RARB,TNF							Gαs Signaling	1.07	0.0317	2	ADCY1,CNR1,CRHR1,PTGDR
CST5	other	Activated	2.236	0.276	CEMIP,GDA,GPRC5A,MYO5B,SLC9A3R2							Calcium Signaling	0.482	0.0182	2	CACNB1,CACNB3,CACNG7,CHRNA1
CD200R1	transmembrane receptor	Activated	2	0.00936	EGR1,NFKBIA,TNF,TNFRSF12A							Pathogen Induced Cytokine Storm Signaling Pathway	2.86	0.035	1.941	COL11A1,COL11A2,COL1A1,COL1A2,COL22A1,COL26A1,COL3A1,COL4A4,COL6A1,CXCL2,NLRP3,SLC2A1,TNF
SOX9	transcription regulator	Activated	2.153	0.000289	ALDH1A1,COL1A1,COL3A1,CYP26B1,KLF4,PHEX,TSPAN8,VNN1							Role of NFAT in Cardiac Hypertrophy	2.52	0.0402	1.89	ADCY1,CACNB1,CACNB3,CACNG7,CTF1,IGF1R,NOTUM,RASD1,SHC2
SORL1	transporter	Activated	2.111	1.64e-05	ADAM12,ADCYAP1,AGT,COL11A1,COL1A1,COL1A2,COL3A1,COL6A1,EPHB2,KCND1,KCNJ10							Dendritic Cell Maturation	0.277	0.0134	1.89	CD247,COL11A2,COL1A1,COL1A2,COL3A1,NFKBIA,NOTUM,TNF
LMO2	transcription regulator	Activated	2	0.497	CD247,DACT3,SIX3,SLC7A8							S100 Family Signaling Pathway	3.59	0.0298	1.877	ACKR1,ADGRB2,CACNB1,CACNB3,CACNG7,CNR1,CRHR1,EDNRB,GPR173,GPR37L1,GPR84,GPRC5A,GRM4,GRM6,MMP12,NOTUM,NTSR2,P2RY12,PTAFR,PTGDR,TNF,VCAM1,WNT9B
SNAI1	transcription regulator	Activated	2.41	0.00539	BGLAP,COL1A1,COL1A2,GFAP,KRT18,KRT8,PTGS2							FAK Signaling	1.95	0.0221	1.877	ACKR1,ADGRB2,CD247,CNR1,COL11A2,COL1A1,COL1A2,COL3A1,CRHR1,EDNRB,GPR173,GPR37L1,GPR84,GPRC5A,GRM4,GRM6,IGF1R,ITGAX,NTSR2,P2RY12,PTAFR,PTGDR,RASD1
CD36	transmembrane receptor	Activated	2.2	0.0114	ARG1,COL1A1,IGF1R,NLRP3,TNF							Role Of Osteoclasts In Rheumatoid Arthritis Signaling Pathway	8.22	0.0647	1.698	ADAM11,ADAM12,ADAM8,COL11A1,COL11A2,COL1A1,COL1A2,COL22A1,COL26A1,COL3A1,COL4A4,COL6A1,MMP12,NFKBIA,RASD1,RHOF,RND1,SFRP2,SHC2,TNF
CCR2	G-protein coupled receptor	Activated	2.333	0.00336	ARG1,COL1A1,COL1A2,COL6A1,CXCL2,TNF							Endocannabinoid Neuronal Synapse Pathway	3.78	0.0604	1.667	ADCY1,CACNB1,CACNB3,CACNG7,CNR1,KCNJ3,KCNJ9,NOTUM,PTGS2
FADD	other	Activated	2	0.0258	CXCL2,EGR1,SFXN2,TNF							Apelin Liver Signaling Pathway	5.93	0.222	1.633	AGT,COL11A2,COL1A1,COL1A2,COL3A1,TNF
Creb	group	Inhibited	-2.371	4.72e-05	ADCYAP1,ADM,ARG1,CD5L,EGR1,GDA,KCNC1,NOS3,NPHS2,NRN1,PRL,PTGS2,Saa3,SLC2A1,TNF							G Beta Gamma Signaling	2.79	0.0543	1.633	ADCY1,CACNB1,CACNB3,CACNG7,KCNJ3,KCNJ9,RASD1
Fgf	group	Inhibited	-2	0.000776	IGF1R,PRL,PTGS2,VCAM1							HOTAIR Regulatory Pathway	2.22	0.0429	1.633	COL1A1,COL1A2,COL3A1,JAM2,MMP12,NFKBIA,WNT9B
OGA	enzyme	Inhibited	-2.449	0.297	AHNAK2,ALDOC,CDH15,CH25H,LRIG1,Saa3,TNFRSF12A							Adrenomedullin signaling pathway	1.78	0.0352	1.633	ADCY1,ADM,NOS3,NOTUM,RASD1,SHC2,TNF
FGF21	growth factor	Inhibited	-2.41	0.000506	ARG1,COL1A1,COL3A1,EGR1,SLC2A1,TNF							Gustation Pathway	1.73	0.0345	1.633	ADCY1,CACNB1,CACNB3,CACNG7,NOTUM,P2RY12,SCN2B
Firre	other	Inhibited	-2	0.0205	BANP,Ighv1-64,Igkv4-63,VCAM1							Signaling by Rho Family GTPases	1.59	0.03	1.633	ARHGEF15,CDH15,CDH22,GFAP,ITGAX,MAP3K10,RHOF,RND1
CG	complex	Inhibited	-2.141	1.04e-09	ADCYAP1,ADM,ALDH1A1,APPL2,ARID5B,COL11A1,CYP11A1,CYP7B1,EGR1,FKBP5,G0S2,IGF1R,KCNJ3,KLF4,NOS3,PFKFB3,PTGS2,RASD1,Saa3,SBSN,SFRP2,SLC2A1,SLC4A4,STC1,TNF,TNFRSF12A,UPP1,VCAM1							Osteoarthritis Pathway	1.43	0.0297	1.633	BGLAP,DDIT4,ITGAX,MMP12,PTCH2,PTGS2,TNF
PPP2CA	phosphatase	Inhibited	-2.236	0.00141	PTGS2,RARB,Saa3,TNF,UPP1							Neuroinflammation Signaling Pathway	0.617	0.0189	1.633	KCNJ3,KCNJ9,NLRP3,PTGS2,TNF,VCAM1
TSH	complex	Inhibited	-2.111	0.00161	EGR1,INSR,NOS3,SLC2A1,TNF							CREB Signaling in Neurons	5.7	0.0395	1.46	ACKR1,ADCY1,ADGRB2,CACNB1,CACNB3,CACNG7,CNR1,CRHR1,EDNRB,GPR173,GPR37L1,GPR84,GPRC5A,GRM4,GRM6,IGF1R,INSR,NOTUM,NTSR2,P2RY12,PTAFR,PTGDR,RASD1,SHC2
GNAS	enzyme	Inhibited	-2.121	0.00225	ARL4D,B3GNT7,CXCL2,GPRC5A,KLF4,PRL,PTCH2,RASD1							Phagosome Formation	2.28	0.0259	1.414	ACKR1,ADGRB2,CNR1,CRHR1,EDNRB,FCER1A,GPR173,GPR37L1,GPR84,GPRC5A,GRM4,GRM6,ITGAX,NTSR2,P2RY12,PTAFR,PTGDR,RASD1
SMAD7	transcription regulator	Inhibited	-2.008	0.000168	CGREF1,COL1A1,COL1A2,COL3A1,COL6A1,KRT8,MMP12,NFKBIA,TNF							Chaperone Mediated Autophagy Signaling Pathway	0	0.0124	1.414	CD247,GFAP,IGF1R,INS,MMP12,NFKBIA,NLRP3,NOS3
CHUK	kinase	Inhibited	-2.658	0.000445	CH25H,CXCL2,CYP7B1,Mt2,NFKBIA,PTGS2,RGS16,Saa3,TNF,VCAM1							Pulmonary Fibrosis Idiopathic Signaling Pathway	3.38	0.0399	1.387	COL11A1,COL11A2,COL1A1,COL1A2,COL22A1,COL26A1,COL3A1,COL4A4,COL6A1,EGR1,MMP12,RASD1,WNT9B
TERT	enzyme	Inhibited	-2.765	0.00111	COLQ,CXCL2,FOXD1,KLF4,KRT18,NFKBIA,NOS3,PTGS2,TNF							PPAR Signaling	2.53	0.0561	1.342	INS,INSR,NFKBIA,PTGS2,RASD1,TNF
IRS2	enzyme	Inhibited	-2.219	0.00106	EGR1,INS,PRL,SLC2A1,TNF							Opioid Signaling Pathway	3.43	0.0429	1.265	ADCY1,CACNB1,CACNB3,CACNG7,KCNJ3,KCNJ9,NFKBIA,NOS3,POMC,RASD1,RGS16,RGS8
CR1L	transmembrane receptor	Inhibited	-2.219	5.63e-05	COL1A1,COL1A2,COL3A1,COL6A1,TNF							IL-12 Signaling and Production in Macrophages	1.43	0.0297	1.134	COL11A2,COL1A1,COL1A2,COL3A1,LYZ,PRL,TNF
LDLR	transporter	Inhibited	-2.183	0.0136	CYP7B1,EGR1,H6PD,LYZ,NOS3,SLC2A1,TNF,VCAM1							Synaptic Long Term Depression	3.5	0.0505	1	CACNB1,CACNB3,CACNG7,CRHR1,GRM4,GRM6,IGF1R,NOS3,NOTUM,RASD1
SYVN1	transporter	Inhibited	-2.449	0.0113	CYB561,GPRC5A,IGF1R,SLC2A1,SLC30A1,TNS4							Synaptic Long Term Potentiation	1.51	0.0379	1	ADCY1,GRM4,GRM6,NOTUM,RASD1
TICAM1	other	Inhibited	-2.113	0.000567	CH25H,CXCL2,EDNRB,EGR1,NFKBIA,PTGS2,TNF,VCAM1							3-phosphoinositide Degradation	0.611	0.0209	1	CILP,DUSP2,INPP5J,PHOSPHO1
SPHK1	kinase	Inhibited	-2.079	0.000657	COL1A2,EGR1,PTGS2,SLC2A1,TNF							CDX Gastrointestinal Cancer Signaling Pathway	0.558	0.0198	1	BMP1,PTGS2,TNF,WNT9B
PGR	ligand-dependent nuclear receptor	Inhibited	-2.107	4.76e-06	ADAM8,BMP1,COL1A1,COL1A2,COL6A1,FKBP5,GPRC5A,HBA1/HBA2,ICAM2,ITGAX,KLF4,KLF9,KRT18,NFKBIA,PFKFB3,PRL,PTGS2,STC1,TNF,VCAM1							Superpathway of Inositol Phosphate Compounds	0.43	0.0171	1	CILP,DUSP2,INPP5J,PHOSPHO1
SRC	kinase	Inhibited	-2.022	0.000247	COL1A2,IGF1R,INS,KRT18,PRL,PTGS2,SLC2A1,VCAM1							T Cell Receptor Signaling	0	0.00649	1	CD247,NFKBIA,RASD1,TNF
IL1A	cytokine	Inhibited	-2.135	0.000428	ALDH1A1,CXCL2,CYP11A1,JAM2,MMP12,NFKBIA,POMC,PTGS2,Saa3,TNF,VCAM1							Colorectal Cancer Metastasis Signaling	1.56	0.0295	0.816	ADCY1,MMP12,PTGS2,RASD1,RHOF,RND1,TNF,WNT9B
IKBKG	kinase	Inhibited	-2.927	8.18e-05	CD247,CH25H,CXCL2,CYP7B1,Mt2,NFKBIA,RGS16,Saa3,TNF							HER-2 Signaling in Breast Cancer	1.09	0.0264	0.816	COX4I2,FCER1A,MS4A2,NFKBIA,PTGS2,RASD1
NR4A1	ligand-dependent nuclear receptor	Inhibited	-2.271	3.18e-07	ADM,COL1A1,COL1A2,COL6A1,COX4I2,G0S2,INS,KRT18,KRT8,NFKBIA,NOS3,POMC,PRL,RARB,SPINT2,TNF,VCAM1							Breast Cancer Regulation by Stathmin1	3.01	0.0303	0.728	ACKR1,ADGRB2,ARHGEF15,CNR1,CRHR1,EDNRB,GPR173,GPR37L1,GPR84,GPRC5A,GRM4,GRM6,NTSR2,P2RY12,PTAFR,PTGDR,RASD1,SHC2
LRP1	transmembrane receptor	Inhibited	-2.191	0.00131	BGLAP,COL3A1,INSR,PTGS2,TNF							Tumor Microenvironment Pathway	3.19	0.0503	0.707	ARG1,COL1A1,COL1A2,COL3A1,MMP12,PTGS2,RASD1,SLC2A1,TNF
GAST	other	Inhibited	-2.16	0.00479	EGR1,NFKBIA,POMC,PTGS2,VCAM1							cAMP-mediated signaling	1.87	0.0339	0.707	ADCY1,CNR1,CRHR1,GRM4,GRM6,P2RY12,PTGDR,RAP1GAP
EPHA2	kinase	Inhibited	-2	0.00231	ARRDC3,CXCL2,EGR1,VCAM1							Estrogen Receptor Signaling	1.69	0.0269	0.707	ADCY1,AGT,CACNB1,CACNB3,CACNG7,IGF1R,MMP12,NOS3,NOTUM,RASD1,SHC2
IL1B	cytokine	Inhibited	-2.863	1.6e-08	ACHE,ACKR1,ADAM12,ADAM8,ADM,ALDH1A1,AQP4,ARG1,BGLAP,CDH22,COL1A1,COL1A2,CRHR1,CXCL2,CYP11A1,CYP7B1,DDIT4,EDNRB,EGR1,FKBP5,G0S2,GCLC,INS,INSR,KLF4,MMP12,Mt2,NFKBIA,NOS3,PIGR,POMC,PTGS2,RARB,RGS16,Saa3,SLC2A1,TCIM,TNF,VCAM1,ZBTB46							G-Protein Coupled Receptor Signaling	5.11	0.0356	0.6	ACKR1,ADCY1,ADGRB2,CNR1,CRHR1,EDNRB,GPR173,GPR37L1,GPR84,GPRC5A,GRM4,GRM6,MAP3K10,MAP3K15,MAP3K6,NFKBIA,NTSR2,P2RY12,PTAFR,PTGDR,RAP1GAP,RASD1,RGS16,SHC2,SIX3
ELK1	transcription regulator	Inhibited	-2.205	6.03e-05	EGR1,JAM2,PRL,PTGS2,SLC2A1,SOX18,TNF							Hepatic Fibrosis Signaling Pathway	6.62	0.0496	0.5	AGT,APC2,CACNB1,CACNB3,CACNG7,CNR1,COL11A2,COL1A1,COL1A2,COL3A1,INS,ITGAX,KLF9,NFKBIA,PTCH2,RASD1,RHOF,RND1,TNF,VCAM1,WNT9B
PDX1	transcription regulator	Inhibited	-2.744	8.35e-06	ARL4D,COL1A1,COL3A1,CXCL2,EGR1,GFAP,IGF1R,INS,KRT18,KRT8,SLC2A1,TSPAN8							Role Of Chondrocytes In Rheumatoid Arthritis Signaling Pathway	1.41	0.0355	0.447	EGR1,MMP12,NLRP3,PTGS2,TNF
CG Beta	group			0.0252	ADCYAP1							CLEAR Signaling Pathway	0.491	0.0175	0.447	DDIT4,IGF1R,INSR,RASD1,TNF
PDK	group			0.0376	TNF							Cardiac Hypertrophy Signaling	3.71	0.046	0.378	ADCY1,CACNB1,CACNB3,CACNG7,IGF1R,MAP3K10,MAP3K15,MAP3K6,NOTUM,RASD1,RHOF,RND1
vasopressin receptor	group			0.0127	AQP2							Production of Nitric Oxide and Reactive Oxygen Species in Macrophages	2.4	0.0419	0.378	LYZ,MAP3K10,MAP3K15,MAP3K6,NFKBIA,RHOF,RND1,TNF
collagenase	group		-0.64	2.72e-06	ADM,CXCL2,EGR1,Saa3,TNF,VCAM1							Oxytocin Signaling Pathway	1.09	0.0248	0.378	CACNB1,CACNB3,CACNG7,NOS3,PTGS2,RASD1,SHC2
MAP1LC3	group			0.0376	TNF							Role Of Osteoblasts In Rheumatoid Arthritis Signaling Pathway	2.28	0.0369	0.333	APC2,BGLAP,COL1A1,IGF1R,MMP12,PTGS2,SFRP2,TNF,WNT9B
HP1	group			0.0252	PTGS2							Systemic Lupus Erythematosus In B Cell Signaling Pathway	3.17	0.029	0	Ighv1-64,Ighv6-6,Igkv12-46,Igkv12-89,Igkv13-85,Igkv14-100,Igkv16-104,Igkv2-137,Igkv3-10,Igkv3-12,Igkv3-5,Igkv4-63,Igkv6-15,Igkv6-23,Igkv6-25,Igkv9-124,Iglv2,INPP5J,RASD1,SHC2,TNF
Adenosine Receptor	group			0.00156	PFKFB3,TNF							Cardiac Hypertrophy Signaling (Enhanced)	3.03	0.0314	0	ADCY1,AGT,CACNB1,CACNB3,CACNG7,CTF1,EDNRB,IGF1R,ITGAX,MAP3K10,MAP3K15,MAP3K6,NOTUM,PTGS2,RASD1,TNF,WNT9B
Steroid 5 alpha-Reductase	group			0.0252	PTGS2							Glioblastoma Multiforme Signaling	2.7	0.0468	0	APC2,IGF1R,NOTUM,RASD1,RHOF,RND1,SHC2,WNT9B
FRMD8	other			0.0127	TNF							IL-8 Signaling	1.66	0.0333	0	ITGAX,NFKBIA,PTGS2,RASD1,RHOF,RND1,VCAM1
ABCB10	transporter			0.0376	TNF							MSP-RON Signaling In Macrophages Pathway	1.14	0.0336	0	ARG1,PTGS2,RASD1,TNF
SKA3	other			0.0498	PFKFB3							Thrombin Signaling	1.11	0.0267	0	ADCY1,ARHGEF15,NOTUM,RASD1,RHOF,RND1
ELF3	transcription regulator			0.0123	KRT8,LYZ,PTGS2							LXR/RXR Activation	1.1	0.0325	0	AGT,LYZ,PTGS2,TNF
EPHB1	kinase			0.00817	EGR1,PTGS2							IL-15 Production	1.1	0.0325	0	EPHB2,IGF1R,INSR,LMTK3
BBS12	other			0.0498	TNF							ILK Signaling	0.895	0.0249	0	KRT18,PTGS2,RHOF,RND1,TNF
EPHB2	kinase			0.0132	EPHB2,TNF							Coronavirus Pathogenesis Pathway	0.549	0.0196	0	AGT,NFKBIA,NLRP3,PTGS2
C1QTNF12	other			0.0376	TNF							HIF1α Signaling	0.531	0.0192	0	ADM,MMP12,RASD1,SLC2A1
CENPN	other			0.00427	PFKFB3,SLC2A1							Systemic Lupus Erythematosus In T Cell Signaling Pathway	0	0.00778	0	CD247,NOS3,RASD1,RHOF,RND1
PARPBP	other			0.0313	KRT18,KRT8							Neurovascular Coupling Signaling Pathway	2.42	0.0388	-0.333	CACNB1,CACNB3,CACNG7,ENTPD3,KCNJ10,KCNJ3,KCNJ9,NOS3,PTGS2
BIRC3	enzyme			0.0397	NFKBIA,TNF							IL-33 Signaling Pathway	1.92	0.0376	-0.378	ICAM2,MMP12,NFKBIA,NOS3,PTGS2,TNF,VCAM1
Becn2	other			0.0127	CNR1							GNRH Signaling	2.99	0.0471	-0.447	ADCY1,CACNB1,CACNB3,CACNG7,EGR1,MAP3K10,MAP3K15,MAP3K6,RASD1
RETNLB	other		0.816	0.000579	BMP1,COL1A1,COL1A2,MAP3K6,MMP12,Saa3							Pulmonary Healing Signaling Pathway	0.908	0.0251	-0.447	MMP12,NFKBIA,RASD1,TNF,WNT9B
Agtr1b	G-protein coupled receptor			0.00016	AGT,PTGS2,VCAM1							Macrophage Alternative Activation Signaling Pathway	0.888	0.0248	-0.447	ARG1,FCER1A,KLF4,NFKBIA,TNF
PTCHD4	other			0.0376	PTCH2							PKCθ Signaling in T Lymphocytes	0.5	0.0161	-0.447	CACNB1,CACNB3,CACNG7,CD247,MAP3K10,MAP3K15,MAP3K6,NFKBIA,RASD1
Sos	group			0.00439	ADAM12,HBA1/HBA2,Mt2,MYO5B,PTGS2,PTPRZ1,RAP1GAP,RGMA							Sirtuin Signaling Pathway	0.464	0.0171	-0.447	NOS3,PFKFB3,RARB,SLC2A1,TNF
Pak	group			0.0252	PRL							NF-κB Signaling	0	0.0123	-0.447	CD247,IGF1R,INS,INSR,NFKBIA,RASD1,TNF
Hdac	group		1.168	0.00136	EDNRB,EGR1,FOXD1,KLF9,RARB,SFRP2,TNF,WNT9B							Oxytocin In Brain Signaling Pathway	2.3	0.0402	-0.707	ADCYAP1,CACNB1,CACNB3,CACNG7,NLRP3,PTGS2,RASD1,TNF
Notch	group		0	0.00288	ADAM12,ADM,AGT,COLQ,GIMAP1-GIMAP5,INPP5J,TNF							Gαi Signaling	3.26	0.0571	-0.816	ADCY1,CNR1,GRM4,GRM6,P2RY12,RAP1GAP,RASD1,SHC2
Pkg	group			0.034	EGR1,SLC2A1							Insulin Secretion Signaling Pathway	1.98	0.0331	-0.816	ADCY1,CACNB1,CACNB3,CACNG7,INS,INSR,NOTUM,PRL,SLC2A1
SYK/ZAP	group			0.0012	EPHB2,PTGS2,TNF,VCAM1							Endothelin-1 Signaling	1.83	0.0361	-0.816	ADCY1,EDNRB,NOS3,NOTUM,PTGS2,RASD1,SHC2
GNAQ/11	group			0.0252	PTGS2							WNT/β-catenin Signaling	1.55	0.0345	-0.816	APC2,APPL2,RARB,SFRP2,SOX18,WNT9B
SHP	group			0.0498	EGR1							Protein Kinase A Signaling	0.751	0.0195	-0.816	ADCY1,DUSP2,NFKBIA,NOS3,NOTUM,PTCH2,PTGS2,PTPRZ1
Rsk	group			0.0498	CXCL2							Corticotropin Releasing Hormone Signaling	4.45	0.0658	-1	ADCY1,CACNB1,CACNB3,CACNG7,CNR1,CRHR1,NOS3,POMC,PTCH2,PTGS2
PI3K (complex)	complex		-1.103	0.000471	ADAM12,COL1A1,DDIT4,GCLC,IGF1R,INS,MMP12,NFKBIA,NOS3,PTGS2,TNF,VCAM1							PXR/RXR Activation	1.97	0.0615	-1	ALDH1A1,INS,INSR,TNF
Tgf beta	group		0.596	0.00376	ADAM12,ALDH1A1,BGLAP,COL1A1,COL1A2,COL3A1,CTF1,CXCL2,GCLC,NOS3,PTGS2,TNF,TNFRSF12A,VCAM1							RHOGDI Signaling	1.14	0.0273	-1	ARHGEF15,CDH15,CDH22,ITGAX,RHOF,RND1
ERK1/2	group		0.448	1.14e-07	COL1A1,COL3A1,CRHR1,EGR1,FKBP5,IGF1R,INS,KLF13,MAP3K10,MMP12,POMC,PRL,PTGS2,Saa3,SBSN,TNF,VCAM1,VNN1							IL-17 Signaling	0.632	0.0214	-1	PTGS2,RASD1,RGS16,TNF
Nos	group			0.0171	AQP2,EGR1							Chronic Myeloid Leukemia Signaling	0.301	0.0144	-1	KLF4,NOTUM,RASD1,WNT9B
P38 MAPK	group		-0.341	0.000125	AQP4,COL3A1,CRHR1,CXCL2,EDNRB,EGR1,GCLC,JAM2,KLF13,KLF4,MMP12,NOS3,PTGS2,TNF,VCAM1							Mitochondrial Dysfunction	0	0.0116	-1	CACNB1,CACNB3,CACNG7,COX4I2
CaMKII	complex			0.0026	ARG1,INSR,NOS3							Xenobiotic Metabolism General Signaling Pathway	1.39	0.035	-1.342	GCLC,MAP3K10,MAP3K15,MAP3K6,RASD1
STAT5a/b	group		-1	0.0252	ARG1,DUSP2,FCMR,PTGS2,RARB							AMPK Signaling	1.38	0.0289	-1.342	AK7,CHRNA1,INS,INSR,NOS3,PFKFB3,SLC2A1
MAML	group			0.0252	TNF							Human Embryonic Stem Cell Pluripotency	0.895	0.0249	-1.342	APC2,BMP1,KLF4,RASD1,WNT9B
Ras homolog	group			0.00227	EGR1,NOS3,PTGS2							Neutrophil Extracellular Trap Signaling Pathway	2.46	0.0315	-1.387	COL11A1,COL11A2,COL1A1,COL1A2,COL22A1,COL26A1,COL3A1,COL4A4,COL6A1,NLRP3,NOTUM,SLC2A1,TNF
STAT	group			0.0123	AGT,POMC,TNF							B Cell Receptor Signaling	5.37	0.0378	-1.633	EGR1,Ighv1-64,Ighv6-6,Igkv12-46,Igkv12-89,Igkv13-85,Igkv14-100,Igkv16-104,Igkv2-137,Igkv3-10,Igkv3-12,Igkv3-5,Igkv4-63,Igkv6-15,Igkv6-23,Igkv6-25,Igkv9-124,Iglv2,INPP5J,MAP3K10,MAP3K15,MAP3K6,NFKBIA,RASD1
RNA polymerase II	complex			2e-05	ARG1,BGLAP,COL1A2,CSDC2,CXCL2,HBB,INS,KCNJ9,NFKBIA,NOS3,POMC,PTGS2,RARB,TNF							Erythropoietin Signaling Pathway	2.03	0.0395	-1.633	HBA1/HBA2,HBB,NFKBIA,NOS3,RASD1,SHC2,TNF
Calcineurin A	group		0.447	6.53e-05	COL1A1,COL1A2,COL3A1,INSR,SLC2A1							ID1 Signaling Pathway	1.29	0.0299	-1.633	CHRNA1,EGR1,IGF1R,RAP1GAP,RASD1,TNF
ADCY	group			0.00335	COL3A1,POMC,TNF							Natural Killer Cell Signaling	2.88	0.0455	-1.667	CD247,COL11A2,COL1A1,COL1A2,COL3A1,MAP3K10,MAP3K15,MAP3K6,RASD1
Pkc(s)	group		-0.155	5.44e-06	ADM,AQP2,COL1A1,COL3A1,CRHR1,EGR1,KRT8,PRL,PTGS2,RARB,STC1,TNF,VCAM1							Apelin Endothelial Signaling Pathway	1.41	0.0355	-2	ADCY1,AQP2,NOS3,RASD1,VCAM1
Vegf Receptor	group			0.0252	COL1A1							Salvage Pathways of Pyrimidine Ribonucleotides	1.4	0.0412	-2	AK7,MAP3K6,NME5,UPP1
calpain	complex			0.0368	AQP4,NFKBIA							PI3K/AKT Signaling	1.3	0.03	-2	INPP5J,ITGAX,NFKBIA,NOS3,PTGS2,RASD1
tyrosine kinase	group			0.0498	INSR							Myelination Signaling Pathway	0.364	0.0153	-2.236	BMP1,IGF1R,RASD1,SLC2A1,WNT9B
beta-glucuronidase	group			0.0127	PTGS2
NFkB (family)	group		0.403	0.0174	NLRP3,PTGS2,TNF,VCAM1							Hepatic Fibrosis / Hepatic Stellate Cell Activation	6.49	0.0722	#NUM!	AGT,COL11A1,COL11A2,COL1A1,COL1A2,COL22A1,COL26A1,COL3A1,COL4A4,COL6A1,EDNRB,IGF1R,TNF,VCAM1
Hsp70	group			0.0269	NFKBIA,TNF,VCAM1							FcγRIIB Signaling in B Lymphocytes	5.03	0.0394	#NUM!	CACNB1,CACNB3,CACNG7,Ighv1-64,Ighv6-6,Igkv12-46,Igkv12-89,Igkv13-85,Igkv14-100,Igkv16-104,Igkv2-137,Igkv3-10,Igkv3-12,Igkv3-5,Igkv4-63,Igkv6-15,Igkv6-23,Igkv6-25,Igkv9-124,Iglv2,RASD1
Pka	complex		-1.553	0.000494	AQP2,CYP11A1,EGR1,IGF1R,NOS3,POMC,PTGS2,TNF							p70S6K Signaling	4	0.0344	#NUM!	AGT,Ighv1-64,Ighv6-6,Igkv12-46,Igkv12-89,Igkv13-85,Igkv14-100,Igkv16-104,Igkv2-137,Igkv3-10,Igkv3-12,Igkv3-5,Igkv4-63,Igkv6-15,Igkv6-23,Igkv6-25,Igkv9-124,Iglv2,NOTUM,RASD1
RAS	group		-1.191	0.0275	EGR1,PRL,PTGS2,TNF,UPP1							PI3K Signaling in B Lymphocytes	3.9	0.0338	#NUM!	Ighv1-64,Ighv6-6,Igkv12-46,Igkv12-89,Igkv13-85,Igkv14-100,Igkv16-104,Igkv2-137,Igkv3-10,Igkv3-12,Igkv3-5,Igkv4-63,Igkv6-15,Igkv6-23,Igkv6-25,Igkv9-124,Iglv2,NFKBIA,NOTUM,RASD1
IL1	group		-1.585	0.000189	AQP2,COL1A1,CXCL2,EGR1,GFAP,IGF1R,LYZ,PIGR,POMC,PTGS2,Saa3,SLC2A1,TNF,VCAM1							IL-15 Signaling	3.61	0.0341	#NUM!	Ighv1-64,Ighv6-6,Igkv12-46,Igkv12-89,Igkv13-85,Igkv14-100,Igkv16-104,Igkv2-137,Igkv3-10,Igkv3-12,Igkv3-5,Igkv4-63,Igkv6-15,Igkv6-23,Igkv6-25,Igkv9-124,Iglv2,RASD1
FKHR	group			0.0376	VCAM1							B Cell Development	3.53	0.0348	#NUM!	Ighv1-64,Ighv6-6,Igkv12-46,Igkv12-89,Igkv13-85,Igkv14-100,Igkv16-104,Igkv2-137,Igkv3-10,Igkv3-12,Igkv3-5,Igkv4-63,Igkv6-15,Igkv6-23,Igkv6-25,Igkv9-124,Iglv2
Fibrin	complex			0.034	GFAP,KRT18							Atherosclerosis Signaling	3.41	0.0602	#NUM!	COL11A2,COL1A1,COL1A2,COL3A1,LYZ,TNF,TNFRSF12A,VCAM1
Ikb	group			0.0368	PTGS2,TNF							Type II Diabetes Mellitus Signaling	3.01	0.0523	#NUM!	ACSBG1,CACNB1,CACNB3,CACNG7,INS,INSR,NFKBIA,TNF
Jnk	group		0.328	0.000124	AGT,COL1A1,COL3A1,EGR1,INS,MMP12,PRL,PTGS2,TNF,TNFRSF12A,VCAM1							Sertoli Cell-Sertoli Cell Junction Signaling	2.77	0.0437	#NUM!	ITGAX,JAM2,MAP3K10,MAP3K15,MAP3K6,NOS3,RASD1,SPTBN2,TNF
glucose oxidase	group			0.0252	SLC2A1							Axonal Guidance Signaling	2.48	0.0295	#NUM!	ABLIM2,ADAM11,ADAM12,ADAM8,ARHGEF15,BMP1,EPHB2,ITGAX,MMP12,NOTUM,PTCH2,RASD1,RND1,SEMA6C,WNT9B
Sphk	group			0.00323	TNF,VCAM1							Dopamine-DARPP32 Feedback in cAMP Signaling	2.47	0.043	#NUM!	ADCY1,CACNB1,CACNB3,CACNG7,KCNJ10,KCNJ3,KCNJ9,NOTUM
cyclooxygenase	group			0.0262	ARG1,PTGS2							nNOS Signaling in Skeletal Muscle Cells	2.44	0.0833	#NUM!	CACNB1,CACNB3,CACNG7,CHRNA1
Histone h3	group			0.00028	BGLAP,COL1A2,DUSP2,EGR1,FKBP5,HBA1/HBA2,HBB,IGF1R,INS,NFKBIA,NOS3,PTGS2,RARB,SCRT1,TNF,UPP1,VCAM1							Maturity Onset Diabetes of Young (MODY) Signaling	2.41	0.0633	#NUM!	CACNB1,CACNB3,CACNG7,INS,INSR
Mek	group		-1.517	0.0332	COL1A2,EGR1,EPHB2,GDA,PRL,PTGS2,RARB,SLC2A1,TNF							Pregnenolone Biosynthesis	2.28	0.111	#NUM!	CYP11A1,CYP26B1,CYP7B1
Cbp/p300	group			0.0368	PTGS2,TNF							Histidine Degradation VI	2.24	0.107	#NUM!	CYP11A1,CYP26B1,CYP7B1
ROCK	group			0.00487	COL1A1,COL3A1,NOS3,VCAM1							CD27 Signaling in Lymphocytes	2.17	0.0702	#NUM!	MAP3K10,MAP3K15,MAP3K6,NFKBIA
JAK1/2	group		-1	0.0127	GDA,MYO5B,Nrgn,TNF							Molecular Mechanisms of Cancer	2.15	0.0289	#NUM!	ADCY1,APC2,ARHGEF15,BMP1,ITGAX,NFKBIA,PTCH2,RASD1,RASGRF1,RHOF,RND1,SHC2,WNT9B
Vegf	group		-1.964	0.00331	ANGPTL7,AQP4,CNTFR,CXCL2,EGR1,FKBP5,JAM2,LRIG1,Mt2,NOS3,NOSTRIN,PTGS2,STC1,TNF,VCAM1							Germ Cell-Sertoli Cell Junction Signaling	2.13	0.0412	#NUM!	MAP3K10,MAP3K15,MAP3K6,RASD1,RHOF,RND1,TNF
TFIIH	complex			0.0376	COL6A1							Ubiquinol-10 Biosynthesis (Eukaryotic)	2.11	0.0968	#NUM!	CYP11A1,CYP26B1,CYP7B1
C8	complex			0.00544	CXCL2,VCAM1							HGF Signaling	2.09	0.0455	#NUM!	ITGAX,MAP3K10,MAP3K15,MAP3K6,PTGS2,RASD1
IL-1R	group		0.784	0.00628	COL3A1,CXCL2,MMP12,TNF							Glucocorticoid Receptor Signaling	1.97	0.0258	#NUM!	AGT,BGLAP,CD247,FKBP5,KRT18,KRT8,NFKBIA,NOS3,POMC,PRL,PTGS2,RARB,RASD1,TNF,VCAM1
Rar	group			0.00903	ARG1,EGR1,RARB							Role of Osteoblasts, Osteoclasts and Chondrocytes in Rheumatoid Arthritis	1.96	0.0351	#NUM!	APC2,BGLAP,BMP1,COL1A1,NFKBIA,SFRP2,TNF,WNT9B
Mapk	group		-0.394	7.66e-05	ADAM12,COL1A1,EGR1,PIGR,PRL,PTGS2,TNF,VCAM1							Pyrimidine Ribonucleotides Interconversion	1.87	0.0789	#NUM!	AK7,ENTPD3,NME5
Ciap	group			0.0368	CXCL2,TNF							Phospholipase C Signaling	1.86	0.0214	#NUM!	ADCY1,ARHGEF15,CD247,Ighv1-64,Ighv6-6,Igkv12-46,Igkv12-89,Igkv13-85,Igkv14-100,Igkv16-104,Igkv2-137,Igkv3-10,Igkv3-12,Igkv3-5,Igkv4-63,Igkv6-15,Igkv6-23,Igkv6-25,Igkv9-124,Iglv2,ITGAX,RASD1,RHOF,RND1
PLA2	group			0.0252	TNF							Cellular Effects of Sildenafil (Viagra)	1.83	0.04	#NUM!	ADCY1,CACNB1,CACNB3,CACNG7,NOS3,NOTUM
Fcgr3	group			0.0214	ITGAX,TNF							Basal Cell Carcinoma Signaling	1.82	0.0556	#NUM!	APC2,BMP1,PTCH2,WNT9B
ETS	group			0.00296	EGR1,PRL,TNF							Superpathway of Citrulline Metabolism	1.79	0.133	#NUM!	ARG1,NOS3
PEPCK	group			0.0498	CYP11A1							Pyrimidine Ribonucleotides De Novo Biosynthesis	1.78	0.0732	#NUM!	AK7,ENTPD3,NME5
N-cor	group			0.0137	CXCL2,MMP12,PTGS2,RARB,SLC2A1							eNOS Signaling	1.76	0.0385	#NUM!	ADCY1,AQP2,AQP4,CHRNA1,NOS3,NOSTRIN
IKK (complex)	complex		-0.254	0.000974	PTGS2,TCIM,TNF,VCAM1							Leptin Signaling in Obesity	1.74	0.0526	#NUM!	ADCY1,INS,NOTUM,POMC
NPM1	transcription regulator		-0.64	0.00505	ADAM8,CXCL2,EGR1,KLF4,PCOLCE2,STC1,TNF							Chondroitin Sulfate Degradation (Metazoa)	1.74	0.125	#NUM!	CEMIP,HYAL2
Cmtm2a	transcription regulator			0.0498	CYP11A1							Role of NFAT in Regulation of the Immune Response	1.71	0.0212	#NUM!	CD247,FCER1A,Ighv1-64,Ighv6-6,Igkv12-46,Igkv12-89,Igkv13-85,Igkv14-100,Igkv16-104,Igkv2-137,Igkv3-10,Igkv3-12,Igkv3-5,Igkv4-63,Igkv6-15,Igkv6-23,Igkv6-25,Igkv9-124,Iglv2,MS4A2,NFKBIA,RASD1
NfkB1-RelA	complex		-0.762	0.00343	PTGS2,RGS16,TNF,VCAM1							Fc Epsilon RI Signaling	1.7	0.0424	#NUM!	FCER1A,INPP5J,MS4A2,RASD1,TNF
PDGF BB	complex		-1.621	4.88e-05	ADM,COL1A1,COL1A2,COL3A1,CXCL2,EDNRB,EGR1,GDA,IGF1R,MMP12,Mt2,PRSS35,PTGS2,TNFRSF12A,VCAM1							Dermatan Sulfate Degradation (Metazoa)	1.68	0.118	#NUM!	CEMIP,HYAL2
NfkB-RelA	complex		-0.413	6.53e-05	AGT,NFKBIA,PTGS2,TNF,VCAM1							Cholecystokinin/Gastrin-mediated Signaling	1.68	0.042	#NUM!	PTGS2,RASD1,RHOF,RND1,TNF
Ap1	complex		-0.439	5.16e-06	BGLAP,CHRD,GFAP,HBB,KLF9,KRT18,MMP12,NOS3,PRL,PTGS2,TNF,VCAM1							Sphingosine-1-phosphate Signaling	1.67	0.0417	#NUM!	ACER2,ADCY1,NOTUM,RHOF,RND1
Ige	complex		-0.219	6.73e-06	ADAM8,ARG1,CXCL2,DUSP2,EGR1,FCER1A,GIMAP1-GIMAP5,HBA1/HBA2,ITGAX,NFKBIA,NPHS2,PTGS2,RGS16,TNF,TNFRSF12A,VCAM1							NGF Signaling	1.67	0.0417	#NUM!	MAP3K10,MAP3K15,MAP3K6,RASD1,SHC2
PLC	group			0.00143	POMC,PTGS2,TNF							Renin-Angiotensin Signaling	1.65	0.0413	#NUM!	ADCY1,AGT,RASD1,SHC2,TNF
Nr1h	group		0.957	0.000185	AGT,ALDH1A1,CD5L,H6PD,NLRP3,NOS3,PTGS2,TNF,ZBTB16							Fatty Acid α-oxidation	1.51	0.0952	#NUM!	ALDH1A1,PTGS2
AMPK	complex		-1.253	0.0045	EGR1,PFKFB3,PTGS2,SLC2A1,TNF,VCAM1							RANK Signaling in Osteoclasts	1.49	0.044	#NUM!	MAP3K10,MAP3K15,MAP3K6,NFKBIA
NFkB (complex)	complex		-0.627	1.06e-06	ADM,AGT,CDH22,CGREF1,CITED4,COL1A2,CRHR1,CXCL2,DUSP2,EDNRB,EGR1,G0S2,GCLC,GFAP,GZMK,Iglv2,NFKBIA,PTAFR,PTGS2,RGS16,Saa3,SFRP2,SLC2A1,TNF,VCAM1							Actin Nucleation by ARP-WASP Complex	1.46	0.043	#NUM!	ITGAX,RASD1,RHOF,RND1
LDL	complex		-0.262	2.91e-08	ADCY1,CXCL2,DUSP2,EDNRB,EGR1,G0S2,GCLC,IGF1R,MMP12,NLRP3,NOS3,PTAFR,PTGS2,RGMA,SLC2A1,TNF,VCAM1,VNN1							Pyrimidine Deoxyribonucleotides De Novo Biosynthesis I	1.44	0.087	#NUM!	AK7,NME5
Corticosteroid-GCR	complex			0.0376	AGT							Glutathione Biosynthesis	1.41	0.333	#NUM!	GCLC
Glucocorticoid-GCR	complex			0.001	BGLAP,POMC,PRL							Communication between Innate and Adaptive Immune Cells	1.39	0.0204	#NUM!	CD247,Ighv1-64,Ighv6-6,Igkv12-46,Igkv12-89,Igkv13-85,Igkv14-100,Igkv16-104,Igkv2-137,Igkv3-10,Igkv3-12,Igkv3-5,Igkv4-63,Igkv6-15,Igkv6-23,Igkv6-25,Igkv9-124,Iglv2,TNF
SAA	group		-0.177	1.06e-05	ARG1,NLRP3,PTGS2,Saa3,TNF,VCAM1							Hepatic Cholestasis	1.38	0.0314	#NUM!	ADCY1,CYP7B1,INS,INSR,NFKBIA,TNF
Insulin	group		-1.829	4.81e-07	ADAM12,AGT,ARRDC3,COL1A1,COL1A2,COL3A1,COL6A1,CYP11A1,DDIT4,EGR1,GCLC,GFAP,IGF1R,INS,INSR,KCNJ3,KLF4,NFKBIA,NLRP3,NOS3,PFKFB3,POMC,PRL,PTGS2,Saa3,SLC2A1,TNF							Altered T Cell and B Cell Signaling in Rheumatoid Arthritis	1.36	0.0202	#NUM!	CD247,Ighv1-64,Ighv6-6,Igkv12-46,Igkv12-89,Igkv13-85,Igkv14-100,Igkv16-104,Igkv2-137,Igkv3-10,Igkv3-12,Igkv3-5,Igkv4-63,Igkv6-15,Igkv6-23,Igkv6-25,Igkv9-124,Iglv2,TNF
CDKN2B-AS1	other			0.00082	PTGS2,TNF,VCAM1							PPARα/RXRα Activation	1.35	0.0308	#NUM!	ADCY1,INS,INSR,NFKBIA,NOTUM,RASD1
F630028O10Rik	other			0.000227	COL1A1,CXCL2,TNF							PTEN Signaling	1.3	0.0331	#NUM!	IGF1R,INPP5J,INSR,ITGAX,RASD1
HOTAIR	other		1.941	0.0052	COL1A1,JAM2,NFKBIA,TNF							Arginine Degradation I (Arginase Pathway)	1.29	0.25	#NUM!	ARG1
CYP19A	group			0.0376	ITGAX							Glutamate Receptor Signaling	1.25	0.0455	#NUM!	GRM4,GRM6,SLC1A6
PRKAA	group		-1.131	0.00591	CYP11A1,DUSP2,FKBP5,TNF							Pentose Phosphate Pathway (Oxidative Branch)	1.19	0.2	#NUM!	H6PD
C1Q (family)	group			0.00979	CH25H,TNF,VCAM1							Citrulline-Nitric Oxide Cycle	1.19	0.2	#NUM!	NOS3
HDL	complex		-0.975	0.000657	GFAP,NOS3,PTGS2,TNF,VCAM1							Antioxidant Action of Vitamin C	1.19	0.0351	#NUM!	NFKBIA,NOTUM,SLC2A1,TNF
PSMB11	peptidase		-0.707	0.000178	COL1A1,COL1A2,COL3A1,COL6A1,GFAP,PTGS2,THBS3,TNFRSF12A							mTOR Signaling	1.19	0.028	#NUM!	DDIT4,INS,INSR,RASD1,RHOF,RND1
LINC-PINT	other			0.0127	TNF							Circadian Rhythm Signaling	1.18	0.0261	#NUM!	ADCY1,ADCYAP1,CACNB1,CACNB3,CACNG7,NOTUM,RASD1
Rps15a-ps4	other			0.0252	NFKBIA							TNFR2 Signaling	1.18	0.0625	#NUM!	NFKBIA,TNF
PLIN5	other			0.0151	COL1A1,GCLC,TNF							HMGB1 Signaling	1.15	0.0299	#NUM!	RASD1,RHOF,RND1,TNF,VCAM1
thyroid hormone receptor	group			0.0457	KLF9,PRL							Glioma Invasiveness Signaling	1.14	0.0411	#NUM!	RASD1,RHOF,RND1
Calcb	other			0.0252	TNF							CXCR4 Signaling	1.14	0.0298	#NUM!	ADCY1,EGR1,RASD1,RHOF,RND1
Interferon alpha	group		-0.887	0.00133	CABP7,CH25H,COL1A1,COL1A2,CXCL2,CYB561,DDIT4,FCER1A,GCLC,INSR,NFKBIA,POMC,PRL,PTGS2,TNF,TSPAN8,VCAM1							Systemic Lupus Erythematosus Signaling	1.13	0.0187	#NUM!	CD247,Ighv1-64,Ighv6-6,Igkv12-46,Igkv12-89,Igkv13-85,Igkv14-100,Igkv16-104,Igkv2-137,Igkv3-10,Igkv3-12,Igkv3-5,Igkv4-63,Igkv6-15,Igkv6-23,Igkv6-25,Igkv9-124,Iglv2,RASD1,TNF
Smad	complex			0.0426	COL1A1,COL1A2							Role of Macrophages, Fibroblasts and Endothelial Cells in Rheumatoid Arthritis	1.13	0.0241	#NUM!	APC2,NFKBIA,NOTUM,RASD1,SFRP2,TNF,VCAM1,WNT9B
ERK	group		-0.445	9.1e-05	AGT,BGLAP,COL1A1,COL3A1,CXCL2,EGR1,GCLC,KRT18,PTGS2,RARB,SLC2A1,TNF							Nitric Oxide Signaling in the Cardiovascular System	1.13	0.0333	#NUM!	CACNB1,CACNB3,CACNG7,NOS3
Igm	complex			0.0133	DUSP2,EGR1,PTAFR,TNF							Urea Cycle	1.12	0.167	#NUM!	ARG1
MAP2K4/7	group			0.0127	PTGS2							Chondroitin and Dermatan Biosynthesis	1.12	0.167	#NUM!	CHPF2
Raf	group		0.283	0.000243	BGLAP,EGR1,IGF1R,KRT18,PRL,RARB							Arginine Degradation VI (Arginase 2 Pathway)	1.12	0.167	#NUM!	ARG1
sPla2	group			0.0252	PTGS2							Caveolar-mediated Endocytosis Signaling	1.12	0.04	#NUM!	INS,INSR,ITGAX
HCAR2	G-protein coupled receptor			0.0214	PTGS2,TNF							GPCR-Mediated Integration of Enteroendocrine Signaling Exemplified by an L Cell	1.12	0.04	#NUM!	ADCY1,ADCYAP1,NOTUM
CLEC10A	other		0.762	0.00162	CXCL2,MAP3K6,TNF,ZBTB16							Angiopoietin Signaling	1.1	0.0395	#NUM!	NFKBIA,NOS3,RASD1
MAFA	transcription regulator			0.012	ADCY1,AQP4,CXCL2,INS,PTAFR,TNF							MIF-mediated Glucocorticoid Regulation	1.09	0.0556	#NUM!	NFKBIA,PTGS2
BAHCC1	other			0.0426	KLF9,LHX6							TREM1 Signaling	1.09	0.039	#NUM!	ITGAX,NLRP3,TNF
GPRC6A	G-protein coupled receptor			0.0132	EGR1,TNF							Role of NANOG in Mammalian Embryonic Stem Cell Pluripotency	1.09	0.0323	#NUM!	APC2,BMP1,RASD1,WNT9B
CLEC4G	other			0.0357	ARG1,TNF,WNT9B							TWEAK Signaling	1.07	0.0541	#NUM!	NFKBIA,TNFRSF12A
FFAR4	G-protein coupled receptor			0.0151	INSR,PTGS2							Thyroid Cancer Signaling	1.06	0.038	#NUM!	INS,INSR,RASD1
LINC00662	other			0.0171	ARG1,TNF							Role of JAK family kinases in IL-6-type Cytokine Signaling	1.06	0.038	#NUM!	CNTFR,CTF1,POMC
CACTIN	other			0.0498	TNF							Role of MAPK Signaling in Inhibiting the Pathogenesis of Influenza	1.06	0.038	#NUM!	NFKBIA,PTGS2,TNF
INTS11	enzyme			0.0376	EGR1							14-3-3-mediated Signaling	1.06	0.0315	#NUM!	GFAP,NOTUM,RASD1,TNF
CCDC88B	enzyme			0.0498	TNF							Endocannabinoid Developing Neuron Pathway	1.06	0.0315	#NUM!	ADCY1,CNR1,RAP1GAP,RASD1
CDK19	kinase		0.447	0.0198	ALDOC,CXCL2,DDIT4,KLF4,UPP1							Ceramide Degradation	1.05	0.143	#NUM!	ACER2
SLC48A1	transporter			0.000477	IGF1R,SLC2A1							IL-6 Signaling	1.04	0.031	#NUM!	COL1A1,NFKBIA,RASD1,TNF
IgG	complex		-0.455	0.00158	ADM,COL1A1,COL3A1,EGR1,GFAP,GPRC5A,KRT18,MMP12,NFKBIA,PTGS2,TNF,VCAM1							Xenobiotic Metabolism Signaling	1.04	0.0241	#NUM!	ALDH1A1,GCLC,MAP3K10,MAP3K15,MAP3K6,RASD1,TNF
FSH	complex		-1.482	0.000281	ADCYAP1,ADM,CH25H,CYP11A1,FKBP5,GCLC,GPRC5A,IGF1R,KRT18,NOS3,PTGS2,RAP1GAP,RGS16,SLC2A1,UPP1							Inhibition of Matrix Metalloproteases	1.03	0.0513	#NUM!	ADAM12,MMP12
IL1F10	cytokine			0.000525	NLRP3,PTGS2,TNF							GABA Receptor Signaling	1.01	0.0303	#NUM!	ADCY1,CACNB1,CACNB3,CACNG7
LINC00930	other			0.0127	PFKFB3							Acute Phase Response Signaling	1.01	0.027	#NUM!	AGT,NFKBIA,RASD1,Saa3,TNF
ZNF219	transcription regulator			0.0376	COL11A2							Gα12/13 Signaling	1	0.0301	#NUM!	CDH15,CDH22,NFKBIA,RASD1
MAGEA11	other			0.0376	FKBP5							P2Y Purigenic Receptor Signaling Pathway	1	0.0301	#NUM!	ADCY1,NOTUM,P2RY12,RASD1
4732491K20Rik	other			0.00323	PTGS2,TNF							Role of MAPK Signaling in the Pathogenesis of Influenza	1	0.0357	#NUM!	PTGS2,RASD1,TNF
USP20	peptidase			0.0127	VCAM1							STAT3 Pathway	0.985	0.0296	#NUM!	IGF1R,INSR,MAP3K10,RASD1
GBP5	enzyme			0.0498	NLRP3							Granulocyte Adhesion and Diapedesis	0.977	0.0265	#NUM!	CXCL2,ICAM2,MMP12,TNF,VCAM1
PADI4	enzyme			0.001	NLRP3,TNF,TNFRSF12A							Sphingosine and Sphingosine-1-phosphate Metabolism	0.949	0.111	#NUM!	ACER2
ORMDL3	other			0.034	ADAM8,TNF							Citrulline Biosynthesis	0.949	0.111	#NUM!	ARG1
Tlr	group		0.146	0.00398	ARG1,NFKBIA,PTGS2,RGS16,TNF,ZBTB46							Salvage Pathways of Pyrimidine Deoxyribonucleotides	0.949	0.111	#NUM!	UPP1
NADPH oxidase	complex		-1	0.000186	MMP12,NPHS2,PTGS2,VCAM1							Insulin Receptor Signaling	0.943	0.0286	#NUM!	INPP5J,INS,INSR,RASD1
Vacuolar H+ ATPase	complex			0.0498	TNF							MIF Regulation of Innate Immunity	0.942	0.0455	#NUM!	NFKBIA,PTGS2
PRCP	peptidase			0.00323	KLF4,NOS3							Immunogenic Cell Death Signaling Pathway	0.936	0.0333	#NUM!	GZMK,NLRP3,TNF
Pad2	other			0.0127	PTGS2							BMP signaling pathway	0.925	0.033	#NUM!	BMP1,CHRD,RASD1
CLTRN	other			0.0376	AQP2							IL-23 Signaling Pathway	0.91	0.0435	#NUM!	NFKBIA,TNF
ATP6AP2	transporter			0.001	AGT,PTGS2,TNF							Prostanoid Biosynthesis	0.906	0.1	#NUM!	PTGS2
ENPP7	enzyme			0.000945	PTAFR,TNF							Small Cell Lung Cancer Signaling	0.875	0.0312	#NUM!	NFKBIA,PTGS2,RARB
SGPP1	phosphatase			0.0132	PTGS2,TNF							Sucrose Degradation V (Mammalian)	0.867	0.0909	#NUM!	ALDOC
BDNF	growth factor		0.455	0.000121	ADCYAP1,CNR1,EGR1,GDA,GFAP,KIF5A,KLF4,NELL2,PFKFB3,POMC,SBK1,SFRP2,SH3BGRL2,TNF							Pentose Phosphate Pathway	0.867	0.0909	#NUM!	H6PD
UBE2Q1	enzyme			0.0127	PRL							Dilated Cardiomyopathy Signaling Pathway	0.864	0.0267	#NUM!	ADCY1,CACNB1,CACNB3,CACNG7
SIGIRR	transmembrane receptor			0.0426	CXCL2,TNF							Semaphorin Neuronal Repulsive Signaling Pathway	0.864	0.0267	#NUM!	BCAN,ITGAX,RND1,SEMA6C
RIOX1	enzyme			0.00323	BGLAP,IGF1R							Melanocyte Development and Pigmentation Signaling	0.856	0.0306	#NUM!	ADCY1,POMC,RASD1
CLEC14A	other			0.000227	EGR1,NPHS2,TNF							FAT10 Cancer Signaling Pathway	0.852	0.04	#NUM!	NFKBIA,TNF
Rhox11	other			0.0127	INS							Factors Promoting Cardiogenesis in Vertebrates	0.842	0.0261	#NUM!	APC2,BMP1,NOTUM,WNT9B
WDR41	other			0.0127	TNF							Agranulocyte Adhesion and Diapedesis	0.838	0.0238	#NUM!	CXCL2,ICAM2,MMP12,TNF,VCAM1
FAM168A	other			0.0252	NFKBIA							TNFR1 Signaling	0.838	0.0392	#NUM!	NFKBIA,TNF
PNPLA2	enzyme		-0.448	9.68e-05	ARG1,COL1A1,INSR,ITGAX,Mt2,SLC2A1,TNF							Neuropathic Pain Signaling In Dorsal Horn Neurons	0.828	0.0297	#NUM!	GRM4,GRM6,NOTUM
PPT1	enzyme			0.00427	GFAP,TNF							Sumoylation Pathway	0.81	0.0291	#NUM!	NFKBIA,RHOF,RND1
ILRUN	other			0.0376	TNF							Apoptosis Signaling	0.801	0.0288	#NUM!	NFKBIA,RASD1,TNF
FBXO3	enzyme			0.0252	NLRP3							Oleate Biosynthesis II (Animals)	0.8	0.0769	#NUM!	UFSP1
MARCHF5	enzyme			0.0498	COL6A1							γ-glutamyl Cycle	0.8	0.0769	#NUM!	GCLC
IL1RL2	transmembrane receptor			0.0238	CXCL2,TNF							Guanosine Nucleotides Degradation III	0.8	0.0769	#NUM!	GDA
NPC1	transporter			0.00277	EGR1,ITGAX,KLF4,LYZ,P2RY12,PTGS2,TNF							Lymphotoxin β Receptor Signaling	0.786	0.0364	#NUM!	NFKBIA,VCAM1
CREB3L3	transcription regulator			0.0457	BGLAP,CYP7B1							CNTF Signaling	0.762	0.0351	#NUM!	CNTFR,RASD1
SQSTM1	transcription regulator		-1.91	0.00487	CXCL2,GCLC,NFKBIA,TNF							Role of IL-17A in Arthritis	0.762	0.0351	#NUM!	NFKBIA,PTGS2
SAV1	other			0.00022	COL1A1,COL3A1,CXCL2,TNF							Cancer Drug Resistance By Drug Efflux	0.75	0.0345	#NUM!	PTGS2,RASD1
C1QTNF1	other			0.0214	COL6A1,TNF							Fatty Acid Activation	0.744	0.0667	#NUM!	ACSBG1
COLGALT1	enzyme			0.0252	COL1A1							Gαq Signaling	0.728	0.0235	#NUM!	NFKBIA,RGS16,RHOF,RND1
OLFM4	other			0.00817	PTGS2,TNF							Endometrial Cancer Signaling	0.728	0.0333	#NUM!	APC2,RASD1
TESC	other			0.0127	ALDH1A1							SPINK1 Pancreatic Cancer Pathway	0.728	0.0333	#NUM!	CPZ,MMP12
CCDC134	other			0.0498	TNF							Role of MAPK Signaling in Promoting the Pathogenesis of Influenza	0.72	0.0263	#NUM!	NFKBIA,PTGS2,RASD1
MARCHF3	other			0.00156	NFKBIA,TNF							D-myo-inositol (1,4,5)-trisphosphate Degradation	0.718	0.0625	#NUM!	INPP5J
FOXL2	transcription regulator		-1.974	0.0239	CH25H,CXCL2,CYP26B1,PTGS2							Semaphorin Signaling in Neurons	0.717	0.0328	#NUM!	RHOF,RND1
SLC16A3	transporter			0.00544	PFKFB3,TNF							Regulation of Actin-based Motility by Rho	0.712	0.0261	#NUM!	ITGAX,RHOF,RND1
MRTFB	transcription regulator		0	0.00355	ADM,ARID5B,COL3A1,EGR1,G0S2,NRXN2,PTGS2,Saa3							CDK5 Signaling	0.712	0.0261	#NUM!	ADCY1,EGR1,RASD1
METTL3	enzyme		1.886	0.0619	CGREF1,CPZ,KLF4,TNF							Role of JAK2 in Hormone-like Cytokine Signaling	0.706	0.0323	#NUM!	POMC,PRL
ADRM1	other			0.0376	NFKBIA							Amyotrophic Lateral Sclerosis Signaling	0.705	0.0259	#NUM!	CACNB1,CACNB3,CACNG7
SNX8	transporter			0.0252	TNF							PAK Signaling	0.698	0.0256	#NUM!	ITGAX,RASD1,TNF
ZNF496	transcription regulator			0.0127	HBB							1D-myo-inositol Hexakisphosphate Biosynthesis II (Mammalian)	0.695	0.0588	#NUM!	INPP5J
PANX1	transporter			0.0238	CXCL2,TNF							D-myo-inositol (1,3,4)-trisphosphate Biosynthesis	0.695	0.0588	#NUM!	INPP5J
WWTR1	transcription regulator		0.849	0.0103	BGLAP,COL1A1,CXCL2,CYP11A1,KRT8,VCAM1							Activation of IRF by Cytosolic Pattern Recognition Receptors	0.675	0.0308	#NUM!	NFKBIA,TNF
Hoxa11os	other			0.00544	NLRP3,TNF							Induction of Apoptosis by HIV1	0.675	0.0308	#NUM!	NFKBIA,TNF
FBXO25	enzyme			0.0252	EGR1							Differential Regulation of Cytokine Production in Macrophages and T Helper Cells by IL-17A and IL-17F	0.673	0.0556	#NUM!	TNF
TNIP3	other			0.0498	TNF							Cardiac β-adrenergic Signaling	0.67	0.0222	#NUM!	ADCY1,CACNB1,CACNB3,CACNG7
FOXN2	transcription regulator			0.0127	HBB							Neuroprotective Role of THOP1 in Alzheimer's Disease	0.669	0.0248	#NUM!	AGT,GZMK,HTRA3
MRAP	other			0.0376	POMC							CD40 Signaling	0.656	0.0299	#NUM!	NFKBIA,PTGS2
ZDHHC1	enzyme			0.0498	TNF							γ-linolenate Biosynthesis II (Animals)	0.652	0.0526	#NUM!	ACSBG1
UCN2	other			0.0192	CYP11A1,POMC							Purine Nucleotides Degradation II (Aerobic)	0.652	0.0526	#NUM!	GDA
APOL1	transporter			0.0151	CXCL2,NLRP3							Mitochondrial L-carnitine Shuttle Pathway	0.652	0.0526	#NUM!	ACSBG1
HECTD3	enzyme			0.0498	TNF							Agrin Interactions at Neuromuscular Junction	0.637	0.029	#NUM!	CHRNA1,RASD1
TSPAN33	other			0.0498	PTGS2							SPINK1 General Cancer Pathway	0.637	0.029	#NUM!	Mt2,RASD1
NMRAL1	other			0.0252	TNF							FXR/RXR Activation	0.636	0.0238	#NUM!	AGT,INS,TNF
OPA1	enzyme			0.0262	NLRP3,TNF							Inflammasome pathway	0.632	0.05	#NUM!	NLRP3
PCBP3	transcription regulator			0.0127	PFKFB3							Eicosanoid Signaling	0.628	0.0286	#NUM!	PTGDR,PTGS2
IDH3B	enzyme			0.0127	PFKFB3							Growth Hormone Signaling	0.619	0.0282	#NUM!	IGF1R,PRL
MHC II	group			0.0171	HBA1/HBA2,HBB,TNF							Histamine Degradation	0.614	0.0476	#NUM!	ALDH1A1
Carlr	other			0.0498	PTGS2							Regulation Of The Epithelial Mesenchymal Transition By Growth Factors Pathway	0.606	0.0208	#NUM!	EGR1,RASD1,SHC2,TNF
SELENOK	other			0.0376	TNF							Leukocyte Extravasation Signaling	0.601	0.0207	#NUM!	JAM2,MMP12,RAP1GAP,VCAM1
POPDC2	other			0.0252	TNF							Sperm Motility	0.599	0.0195	#NUM!	EPHB2,IGF1R,INSR,LMTK3,NOTUM
ELOVL2	enzyme			0.00674	EGR1,TNF							Superpathway of D-myo-inositol (1,4,5)-trisphosphate Metabolism	0.597	0.0455	#NUM!	INPP5J
RETREG3	other			0.00016	COL1A1,COL1A2							Putrescine Degradation III	0.597	0.0455	#NUM!	ALDH1A1
USP38	peptidase			0.0151	CXCL2,Saa3							ERK5 Signaling	0.594	0.027	#NUM!	CTF1,RASD1
SLC15A4	transporter		0.497	0.029	COL1A1,PTGS2,TNF,TSPAN8,VCAM1							Differential Regulation of Cytokine Production in Intestinal Epithelial Cells by IL-17A and IL-17F	0.58	0.0435	#NUM!	TNF
ATP6V0D2	transporter			0.0498	TNF							Vitamin-C Transport	0.58	0.0435	#NUM!	SLC2A1
LPAR5	G-protein coupled receptor			0.0252	PTGS2							Apelin Cardiac Fibroblast Signaling Pathway	0.58	0.0435	#NUM!	NOS3
LYST	transporter			0.0252	TNF							Hypoxia Signaling in the Cardiovascular System	0.577	0.0263	#NUM!	NFKBIA,NOS3
NIPBL	transcription regulator			0.0498	KLF4							Macropinocytosis Signaling	0.577	0.0263	#NUM!	INS,RASD1
ZMPSTE24	peptidase		0.6	3.1e-05	CXCL2,DDIT4,IGF1R,NLRP3,RGS16,TNF							Gap Junction Signaling	0.577	0.0202	#NUM!	ADCY1,BGLAP,NOTUM,RASD1
LMX1B	transcription regulator			0.034	COL4A4,NPHS2							SNARE Signaling Pathway	0.574	0.0221	#NUM!	ADCY1,CACNB1,CACNB3
FBXO42	other			0.00544	TNF,VCAM1							Role of PKR in Interferon Induction and Antiviral Response	0.574	0.0221	#NUM!	NFKBIA,NLRP3,TNF
SUCNR1	G-protein coupled receptor			0.00196	COL1A1,COL1A2,COL3A1							Reelin Signaling in Neurons	0.563	0.0217	#NUM!	ARHGEF15,CNR1,MAP3K10
CYB5R4	enzyme			0.0262	GCLC,Mt2							Iron homeostasis signaling pathway	0.563	0.0217	#NUM!	BMP1,HBA1/HBA2,HBB
RSPO3	kinase			0.00674	PTGS2,TNF							VDR/RXR Activation	0.561	0.0256	#NUM!	BGLAP,KLF4
AMBRA1	other			0.0217	COL11A2,COL1A1,COL3A1							NF-κB Activation by Viruses	0.561	0.0256	#NUM!	NFKBIA,RASD1
ASPSCR1	other			0.0127	AQP2							Role of WNT/GSK-3β Signaling in the Pathogenesis of Influenza	0.561	0.0256	#NUM!	APC2,WNT9B
VRK2	kinase			0.0498	PTGS2							Toll-like Receptor Signaling	0.561	0.0256	#NUM!	NFKBIA,TNF
TRAF	group			0.0376	TNF							Ephrin Receptor Signaling	0.558	0.0198	#NUM!	ARHGEF15,EPHB2,ITGAX,RASD1
FAT1	other			0.0426	KLF4,PTGS2							Renal Cell Carcinoma Signaling	0.554	0.0253	#NUM!	RASD1,SLC2A1
Snhg5	other			0.0376	KLF4							Ethanol Degradation IV	0.549	0.04	#NUM!	ALDH1A1
RNASEH2A	enzyme			0.0269	NFKBIA,PTGS2,TNF							Dopamine Receptor Signaling	0.546	0.025	#NUM!	ADCY1,PRL
TFCP2L1	transcription regulator			0.000309	B3GNT7,CYP11A1,KLF4							RAR Activation	0.545	0.0195	#NUM!	ADCY1,ALDH1A1,RARB,ZBTB16
AKIP1	other			0.000477	NFKBIA,PTGS2							Estrogen-Dependent Breast Cancer Signaling	0.539	0.0247	#NUM!	IGF1R,RASD1
MBTD1	other			0.0132	DUSP2,HBA1/HBA2,NFKBIA							IL-17A Signaling in Gastric Cells	0.535	0.0385	#NUM!	TNF
HRH3	G-protein coupled receptor			0.0161	GDA,HBB,PCOLCE2							Tryptophan Degradation X (Mammalian, via Tryptamine)	0.521	0.037	#NUM!	ALDH1A1
HMG20A	transcription regulator		0	0.00295	ADM,ALDOC,KRT18,RGS16,TNFRSF12A,VCAM1							Glycolysis I	0.521	0.037	#NUM!	ALDOC
ATG9B	other			0.0127	NOS3							Gluconeogenesis I	0.521	0.037	#NUM!	ALDOC
SMCR8	other			0.0376	TNF							TR/RXR Activation	0.517	0.0238	#NUM!	KLF9,SLC2A1
SLAMF7	other			0.0498	TNF							VEGF Family Ligand-Receptor Interactions	0.517	0.0238	#NUM!	NOS3,RASD1
SERPINA6	other			0.0331	CHRD,CYP11A1,NFKBIA,NOTUM,POMC,SFRP2							PEDF Signaling	0.517	0.0238	#NUM!	NFKBIA,RASD1
S1PR4	G-protein coupled receptor			0.0326	COL1A2,CXCL2,HTRA3							Integrin Signaling	0.514	0.0189	#NUM!	ITGAX,RASD1,RHOF,RND1
HCAR1	G-protein coupled receptor			0.0313	COL1A1,TNF							Endocannabinoid Cancer Inhibition Pathway	0.514	0.0204	#NUM!	ADCY1,CNR1,NOS3
LRBA	other			0.0238	SLC9A3R2,TNF							LPS-stimulated MAPK Signaling	0.511	0.0235	#NUM!	NFKBIA,RASD1
ENTPD5	enzyme			0.00156	COL1A1,COL1A2							Role of Hypercytokinemia/hyperchemokinemia in the Pathogenesis of Influenza	0.504	0.0233	#NUM!	NLRP3,TNF
B3GNT2	enzyme			0.0498	TNF							PDGF Signaling	0.497	0.023	#NUM!	INPP5J,RASD1
IGF2	growth factor		0.593	0.00176	EGR1,IGF1R,KLF9,MMP12,NFKBIA,PTGS2,RGS16,SLC30A1							Xenobiotic Metabolism AHR Signaling Pathway	0.497	0.023	#NUM!	ALDH1A1,TNF
TRPS1	transcription regulator			0.0269	BGLAP,PHEX,PHOSPHO1							Regulation Of The Epithelial Mesenchymal Transition In Development Pathway	0.497	0.023	#NUM!	PTCH2,WNT9B
SPATA2	other			0.0498	TNF							IL-10 Signaling	0.48	0.0195	#NUM!	DDIT4,NFKBIA,TNF
FIRRE	other			0.00323	TNF,VCAM1							Regulation of Cellular Mechanics by Calpain Protease	0.478	0.0222	#NUM!	ITGAX,RASD1
ZNF503	other			0.00523	GFAP,KRT18,SIX3							Relaxin Signaling	0.475	0.0194	#NUM!	ADCY1,NFKBIA,NOS3
ASCC1	transcription regulator			0.0498	TNF							Sonic Hedgehog Signaling	0.472	0.0323	#NUM!	PTCH2
IKBIP	other			0.00232	CXCL2,TNF							Ceramide Signaling	0.472	0.022	#NUM!	RASD1,TNF
SIRT6	enzyme		-0.988	0.00503	COL1A1,COL3A1,IGF1R,PTGS2,TNF							Apelin Adipocyte Signaling Pathway	0.465	0.0217	#NUM!	ADCY1,INS
SLC7A2	transporter			0.0114	ARG1,CXCL2							Ovarian Cancer Signaling	0.461	0.019	#NUM!	PTGS2,RASD1,WNT9B
NFKBIL1	transcription regulator			0.0127	TNF							Dopamine Degradation	0.461	0.0312	#NUM!	ALDH1A1
FLCN	other		-0.128	0.00735	ADM,GPNMB,KLF4,NOS3,PHOSPHO1,SLC2A1							Pyroptosis Signaling Pathway	0.459	0.0215	#NUM!	NLRP3,TNF
TAFA4	other			0.0376	TNF							Aryl Hydrocarbon Receptor Signaling	0.457	0.0189	#NUM!	ALDH1A1,RARB,TNF
STAB1	transporter			0.0376	TNF							EIF2 Signaling	0.455	0.0176	#NUM!	IGF1R,INS,INSR,RASD1
MACROD1	enzyme			0.0127	NFKBIA							Non-Small Cell Lung Cancer Signaling	0.453	0.0213	#NUM!	RARB,RASD1
DEFB114	other			0.0127	TNF							Prolactin Signaling	0.448	0.0211	#NUM!	PRL,RASD1
SEC24A	transporter			0.0127	COL11A1							Senescence Pathway	0.445	0.0167	#NUM!	CACNB1,CACNB3,CACNG7,RASD1,Saa3
BCDIN3D	enzyme			0.0252	ALDOC							IL-1 Signaling	0.442	0.0208	#NUM!	ADCY1,NFKBIA
Histone h4	group			0.000708	AGT,BGLAP,CD247,INS,PTGS2,RARB,TNF,VCAM1							Death Receptor Signaling	0.442	0.0208	#NUM!	NFKBIA,TNF
RNF138	enzyme			0.0368	RGS16,TNF							4-1BB Signaling in T Lymphocytes	0.44	0.0294	#NUM!	NFKBIA
DENND1A	other			0.0252	CYP11A1							Inhibition of Angiogenesis by TSP1	0.44	0.0294	#NUM!	NOS3
BHLH	group			0.0252	RAP1GAP							UVA-Induced MAPK Signaling	0.431	0.0204	#NUM!	NOTUM,RASD1
SLCO1C1	transporter			0.000945	ALDH1A1,Nrgn							IL-9 Signaling	0.43	0.0286	#NUM!	TNF
NBR2	other			0.0498	SLC2A1							Ethanol Degradation II	0.43	0.0286	#NUM!	ALDH1A1
IGF1R	transmembrane receptor		-0.321	0.00267	AQP4,BGLAP,CD5L,COL1A1,COL3A1,CYP11A1,EGR1,IGF1R,NOS3,PTGS2,TNF							Fatty Acid β-oxidation I	0.43	0.0286	#NUM!	ACSBG1
PART1	other			0.0127	ZBTB16							VEGF Signaling	0.425	0.0202	#NUM!	NOS3,RASD1
MOG	other			0.0052	ARG1,CXCL2,TNF,VCAM1							Apelin Cardiomyocyte Signaling Pathway	0.425	0.0202	#NUM!	NOS3,NOTUM
RANBP3L	other			0.0407	COL4A4,MYO7B,SMOC1							ATM Signaling	0.42	0.02	#NUM!	BRAT1,NFKBIA
GPR4	G-protein coupled receptor			0.0252	VCAM1							NRF2-mediated Oxidative Stress Response	0.42	0.0169	#NUM!	AOX1,FKBP5,GCLC,RASD1
TASL	enzyme			0.0397	TNF,VCAM1							Androgen Signaling	0.414	0.0178	#NUM!	CACNB1,CACNB3,CACNG7
ADNP	transcription regulator			0.0252	TNF							Noradrenaline and Adrenaline Degradation	0.411	0.027	#NUM!	ALDH1A1
B3GALT2	enzyme			0.00544	NLRP3,TNF							Complement System	0.411	0.027	#NUM!	ITGAX
CIRBP	translation regulator			0.00523	APC2,CXCL2,PTGS2							IL-17A Signaling in Fibroblasts	0.402	0.0263	#NUM!	NFKBIA
NLRX1	other		-0.218	0.00456	AGT,NFKBIA,SLC2A1,TNF							Mouse Embryonic Stem Cell Pluripotency	0.399	0.0192	#NUM!	APC2,RASD1
GNRH	group		-1.233	0.00133	ADCYAP1,EGR1,PTGS2,STC1							Actin Cytoskeleton Signaling	0.396	0.0164	#NUM!	APC2,INS,ITGAX,RASD1
ADRB	group		0.676	0.00237	ARG1,CXCL2,DDIT4,KLF4,NFKBIA,PTGS2,SLC9A3R2							IGF-1 Signaling	0.394	0.019	#NUM!	IGF1R,RASD1
SRC (family)	group		-1.104	0.00425	EGR1,PTGS2,TNF,VCAM1							Paxillin Signaling	0.384	0.0187	#NUM!	ITGAX,RASD1
RPS6KA	group			0.0376	COL1A2							PD-1, PD-L1 cancer immunotherapy pathway	0.384	0.0187	#NUM!	CD247,TNF
IQUB	other			0.0127	PRL							D-myo-inositol (1,4,5,6)-Tetrakisphosphate Biosynthesis	0.376	0.0168	#NUM!	CILP,DUSP2,PHOSPHO1
MTF1	transcription regulator			0.00817	MMP12,SLC30A1							D-myo-inositol (3,4,5,6)-tetrakisphosphate Biosynthesis	0.376	0.0168	#NUM!	CILP,DUSP2,PHOSPHO1
Ribosomal Subunit 80S	complex			0.0376	EGR1							α-Adrenergic Signaling	0.375	0.0183	#NUM!	ADCY1,RASD1
GPR18	G-protein coupled receptor			0.0127	TNF							April Mediated Signaling	0.369	0.0238	#NUM!	NFKBIA
CGAS	enzyme			0.0151	ARG1,MMP12,TNF							Retinoate Biosynthesis I	0.369	0.0238	#NUM!	ALDH1A1
HDGF	growth factor			6.8e-05	COL1A1,PTGS2,TNF							B Cell Activating Factor Signaling	0.362	0.0233	#NUM!	NFKBIA
B4GALT6	enzyme			0.000227	GFAP,PTGS2,TNF							Oncostatin M Signaling	0.362	0.0233	#NUM!	RASD1
COL1A1	other			0.0171	COL1A1,VCAM1							Prostate Cancer Signaling	0.352	0.0175	#NUM!	NFKBIA,RASD1
TSHZ3	transcription regulator			0.0326	ADCY1,RMRP,ZNF616							Serotonin Receptor Signaling	0.347	0.0222	#NUM!	ADCY1
RNF122	enzyme			0.0498	TNF							Bladder Cancer Signaling	0.344	0.0172	#NUM!	MMP12,RASD1
SLC30A8	transporter			0.0127	INS							Role of Tissue Factor in Cancer	0.344	0.0172	#NUM!	EGR1,RASD1
COQ7	enzyme			0.000477	ARG1,TNF							NOD1/2 Signaling Pathway	0.342	0.0159	#NUM!	NFKBIA,NLRP3,TNF
SLC39A8	transporter			0.00427	MMP12,TNF							Role of RIG1-like Receptors in Antiviral Innate Immunity	0.34	0.0217	#NUM!	NFKBIA
SKIC2	enzyme			0.0193	DDIT4,SLC2A1,STC1							Apelin Pancreas Signaling Pathway	0.34	0.0217	#NUM!	INS
SMYD5	enzyme			0.0252	TNF							Neuregulin Signaling	0.339	0.0171	#NUM!	ITGAX,RASD1
PADI2	enzyme			0.00471	COL1A1,CXCL2,PTGS2							iNOS Signaling	0.333	0.0213	#NUM!	NFKBIA
MFN2	enzyme			0.0262	COL1A1,TNF							nNOS Signaling in Neurons	0.333	0.0213	#NUM!	RASD1
HCG15	other			0.0376	TNF							Apelin Muscle Signaling Pathway	0.327	0.0208	#NUM!	NOS3
VGLL3	other			0.00196	ADM,COL1A1,COL1A2							D-myo-inositol-5-phosphate Metabolism	0.323	0.0154	#NUM!	CILP,DUSP2,PHOSPHO1
DPH5	enzyme			0.0171	NFKBIA,TNF							Regulation of the Epithelial-Mesenchymal Transition Pathway	0.323	0.0154	#NUM!	EGR1,RASD1,WNT9B
MKX	transcription regulator			0.00016	COL1A1,COL1A2,COL3A1							Melanoma Signaling	0.314	0.02	#NUM!	RASD1
SAMHD1	enzyme			0.0132	NFKBIA,TNF							MYC Mediated Apoptosis Signaling	0.314	0.02	#NUM!	TNF
SETD4	enzyme			0.0252	TNF							UVC-Induced MAPK Signaling	0.308	0.0196	#NUM!	RASD1
ALX3	transcription regulator			0.0498	GFAP							Glioma Signaling	0.308	0.016	#NUM!	IGF1R,RASD1
Mir205hg	other			0.0252	PRL							3-phosphoinositide Biosynthesis	0.294	0.0146	#NUM!	CILP,DUSP2,PHOSPHO1
FLT4	transmembrane receptor			3.92e-05	BGLAP,NOS3,TNF							Role of Cytokines in Mediating Communication between Immune Cells	0.291	0.0185	#NUM!	TNF
NSD1	transcription regulator			0.0192	HBB,ZMYM3							Transcriptional Regulatory Network in Embryonic Stem Cells	0.291	0.0185	#NUM!	SIX3
SFRP5	transmembrane receptor			0.00817	PTGS2,TNF							fMLP Signaling in Neutrophils	0.287	0.0153	#NUM!	NFKBIA,RASD1
HDAC11	transcription regulator			0.00817	SLC2A1,TNF							Clathrin-mediated Endocytosis Signaling	0.285	0.0144	#NUM!	EPHB2,INS,LYZ
Lncpint	other			0.0127	TNF							Ferroptosis Signaling Pathway	0.283	0.0152	#NUM!	GCLC,RASD1
IL33	cytokine		1.563	0.00042	ARG1,COL3A1,CXCL2,DUSP2,G0S2,GIMAP1-GIMAP5,HBA1/HBA2,ITGAX,KLF4,MMP12,NFKBIA,NLRP3,NPHS2,SLC7A8,TNF							FAT10 Signaling Pathway	0.28	0.0179	#NUM!	TNF
BPIFB1	other			0.0426	NFKBIA,SLC2A1							Oxidative Ethanol Degradation III	0.275	0.0175	#NUM!	ALDH1A1
CERK	kinase			0.0141	ACKR1,CXCL2,TNF							MSP-RON Signaling Pathway	0.27	0.0172	#NUM!	TNF
ANKRD13C	other			0.0498	PTGDR							Nicotine Degradation III	0.27	0.0172	#NUM!	AOX1
TRPM7	kinase			0.00323	NOS3,VCAM1							Chondroitin Sulfate Biosynthesis	0.27	0.0172	#NUM!	CHPF2
5730403I07Rik	other			0.000945	ARG1,PTGS2							ERK/MAPK Signaling	0.267	0.014	#NUM!	DUSP2,ITGAX,RASD1
CTDSPL2	phosphatase			0.0252	BGLAP							RAC Signaling	0.267	0.0146	#NUM!	ITGAX,RASD1
PON2	enzyme			0.00427	CXCL2,TNF							Polyamine Regulation in Colon Cancer	0.265	0.0169	#NUM!	ARG1
TMEM119	other			0.0498	BGLAP							Triacylglycerol Degradation	0.265	0.0169	#NUM!	NOTUM
TNFAIP8L2	other			0.0214	CXCL2,TNF							Autophagy	0.265	0.0139	#NUM!	INS,INSR,TNF
L2HGDH	enzyme			0.0132	ITGAX,TNF							Retinoic acid Mediated Apoptosis Signaling	0.26	0.0167	#NUM!	RARB
TRPM3	ion channel			0.0376	EGR1							GADD45 Signaling	0.26	0.0167	#NUM!	TNF
PCSK4	peptidase			0.0127	ADCYAP1							Dermatan Sulfate Biosynthesis	0.26	0.0167	#NUM!	CHPF2
C1QTNF4	other			0.0252	TNF							PCP (Planar Cell Polarity) Pathway	0.26	0.0167	#NUM!	WNT9B
EGLN2	enzyme			0.00143	NOS3,SLC2A1,TNF							MSP-RON Signaling In Cancer Cells Pathway	0.258	0.0143	#NUM!	NFKBIA,RASD1
RHBDF2	other			0.0252	TNF							IL-2 Signaling	0.251	0.0161	#NUM!	RASD1
SUCO	other			0.000477	COL1A1,COL1A2							Thrombopoietin Signaling	0.247	0.0159	#NUM!	RASD1
Rhox8	other			0.0127	INS							ERB2-ERBB3 Signaling	0.238	0.0154	#NUM!	RASD1
AGK	kinase		-1	4.09e-05	ALDH1A1,COL1A2,COL3A1,TNF							Pyridoxal 5'-phosphate Salvage Pathway	0.238	0.0154	#NUM!	MAP3K6
SLC47A1	transporter			0.000227	COL1A1,NLRP3,TNF							Role of PI3K/AKT Signaling in the Pathogenesis of Influenza	0.234	0.0152	#NUM!	NFKBIA
KLK10	peptidase			0.0252	VCAM1							Nicotine Degradation II	0.234	0.0152	#NUM!	AOX1
KLHL21	enzyme			0.0376	NFKBIA							WNT/Ca+ pathway	0.234	0.0152	#NUM!	NOTUM
DDX28	enzyme			0.0376	IGF1R							IL-17A Signaling in Airway Cells	0.23	0.0149	#NUM!	NFKBIA
E130307A14Rik	other			0.0252	INS							ERBB4 Signaling	0.226	0.0147	#NUM!	RASD1
SIRT5	enzyme			0.0498	CYP11A1							Role of JAK1 and JAK3 in γc Cytokine Signaling	0.222	0.0145	#NUM!	RASD1
STING1	other		-0.45	0.000951	ARG1,CXCL2,MMP12,NLRP3,RGS16,Serpina3g (includes others),TNF,UPP1							Phospholipases	0.222	0.0145	#NUM!	NOTUM
TENM1	transmembrane receptor			0.00544	EDNRB,GPNMB							Stearate Biosynthesis I (Animals)	0.218	0.0143	#NUM!	ACSBG1
SCARB2	transmembrane receptor			0.0376	TNF							GM-CSF Signaling	0.218	0.0143	#NUM!	RASD1
VAX2	transcription regulator			0.0376	EPHB2							Serotonin Degradation	0.214	0.0141	#NUM!	ALDH1A1
PLA2G2D	enzyme			0.000525	ARG1,ITGAX,TNF							Melatonin Signaling	0.211	0.0139	#NUM!	NOTUM
RFX7	transcription regulator			0.0252	DDIT4							Ephrin B Signaling	0.211	0.0139	#NUM!	EPHB2
ZDHHC12	enzyme			0.0376	NLRP3							NAD Signaling Pathway	0	0.00662	#NUM!	INS
TRIL	other			0.0498	TNF							IL-13 Signaling Pathway	0	0.00862	#NUM!	ARG1
MRGPRX1	G-protein coupled receptor			0.0252	EGR1							Macrophage Classical Activation Signaling Pathway	0	0.0106	#NUM!	NFKBIA,TNF
FGD3	other			0.0287	NFKBIA,TNF							MicroRNA Biogenesis Signaling Pathway	0	0.00535	#NUM!	RASD1
GATAD2A	transcription regulator			0.00156	ARG1,PTGS2							Multiple Sclerosis Signaling Pathway	0	0.00901	#NUM!	NLRP3,TNF
NAAA	enzyme			0.0376	TNF							Huntington's Disease Signaling	0	0.0106	#NUM!	IGF1R,MAP3K10,SHC2
TCF7L1	transcription regulator			0.0459	JAM2,KCNJ3,KLF4							LPS/IL-1 Mediated Inhibition of RXR Function	0	0.0118	#NUM!	ACSBG1,ALDH1A1,TNF
ELOVL3	enzyme		0.816	0.000284	ACSBG1,COL1A2,COL3A1,GPNMB,LYZ,VNN1							Tight Junction Signaling	0	0.0112	#NUM!	JAM2,TNF
ARL11	other			0.0252	TNF							Role of Pattern Recognition Receptors in Recognition of Bacteria and Viruses	0	0.0128	#NUM!	NLRP3,TNF
SEMA7A	transmembrane receptor		1.342	2.94e-05	COL1A1,COL1A2,COL3A1,EGR1,TNF							CCR5 Signaling in Macrophages	0	0.00802	#NUM!	CACNB1,CACNB3,CACNG7,CD247
KDM7A	enzyme			0.0498	VCAM1							Calcium-induced T Lymphocyte Apoptosis	0	0.00217	#NUM!	CD247
MIR31HG	other			0.0426	CXCL2,MMP12							Cytotoxic T Lymphocyte-mediated Apoptosis of Target Cells	0	0.00235	#NUM!	CD247
MAGEA3/MAGEA6	other			0.0376	TNF							IL-3 Signaling	0	0.0127	#NUM!	RASD1
ASB4	transcription regulator			0.0127	POMC							Airway Pathology in Chronic Obstructive Pulmonary Disease	0	0.00847	#NUM!	TNF
TCIM	other			0.00323	PTGS2,VCAM1							CTLA4 Signaling in Cytotoxic T Lymphocytes	0	0.00329	#NUM!	CD247,RASD1
SMG6	enzyme			0.0127	HBB							T Helper Cell Differentiation	0	0.00425	#NUM!	CD247,TNF
WBP2	transcription regulator		0.447	0.0307	CTF1,CXCL2,EGR1,FCMR,PTGS2							CCR3 Signaling in Eosinophils	0	0.00746	#NUM!	RASD1
LILRA3	other			0.0127	TNF							CD28 Signaling in T Helper Cells	0	0.00387	#NUM!	CD247,NFKBIA
KLHL22	other			0.0498	TNF							Virus Entry via Endocytic Pathways	0	0.00847	#NUM!	RASD1
CLEC7A	transmembrane receptor			0.00636	CXCL2,PTGS2,TNF							ICOS-ICOSL Signaling in T Helper Cells	0	0.00394	#NUM!	CD247,NFKBIA
GREB1	other			0.0127	COL1A2							Lipid Antigen Presentation by CD1	0	0.00241	#NUM!	CD247
LRRC19	other			0.0498	TNF							FLT3 Signaling in Hematopoietic Progenitor Cells	0	0.0122	#NUM!	RASD1
GPBAR1	G-protein coupled receptor		-1.109	0.00231	GCLC,NOS3,TNF,VCAM1							Antiproliferative Role of Somatostatin Receptor 2	0	0.013	#NUM!	RASD1
TLR7	transmembrane receptor		0.434	0.00688	AGT,CXCL2,FCMR,GPR84,HOATZ,ITGAX,NFKBIA,TNF							Aldosterone Signaling in Epithelial Cells	0	0.00581	#NUM!	NOTUM
Alpha catenin	group		-0.706	3.74e-12	ADAM8,COL1A1,COL1A2,COL3A1,COL6A1,CXCL2,ICAM2,LYZ,MMP12,NFKBIA,PTGS2,Saa3,TNF,TNFRSF12A,TSPAN8,VCAM1							Type I Diabetes Mellitus Signaling	0	0.00786	#NUM!	CD247,INS,NFKBIA,TNF
BCR (complex)	complex		-0.942	0.0065	DUSP2,EGR1,FCMR,KLF4,KLF9,PTAFR,PTGS2,RHOF,SLC2A1,ZBTB16							Allograft Rejection Signaling	0	0.00411	#NUM!	CD247,TNF
PPAR ligand-PPARγ-Retinoic acid-RXR	complex			0.0252	ARG1							Autoimmune Thyroid Disease Signaling	0	0.00218	#NUM!	CD247
Growth hormone	group		0.223	7.57e-12	AGT,ARID5B,BGLAP,COL1A1,COL3A1,CRHR1,CXCL2,EGR1,FKBP5,GCLC,GFAP,HBB,IGF1R,INSR,NFKBIA,PFKFB3,PRL,Serpina3g (includes others),SLC2A1,STC1,TNF							Acute Myeloid Leukemia Signaling	0	0.011	#NUM!	RASD1
Mir122a,b	group		1.301	0.000714	AGT,CXCL2,IGF1R,PTGS2,TNF							Graft-versus-Host Disease Signaling	0	0.00448	#NUM!	CD247,TNF
PALMD	other		-0.152	0.000304	ALDOC,CXCL2,PFKFB3,SLC2A1							Pancreatic Adenocarcinoma Signaling	0	0.00794	#NUM!	PTGS2
GPD1L	enzyme			0.0376	SLC2A1							G Protein Signaling Mediated by Tubby	0	0.00641	#NUM!	CD247,INS,INSR
ACER3	enzyme			0.0252	ACER2							Crosstalk between Dendritic Cells and Natural Killer Cells	0	0.011	#NUM!	TNF
SMURF	group			0.0376	NOS3							CDC42 Signaling	0	0.00521	#NUM!	APC2,CD247,ITGAX
Traj18	other			0.00817	CXCL2,TNF							Hereditary Breast Cancer Signaling	0	0.00704	#NUM!	RASD1
Eif2	complex			0.0498	PTGS2							RHOA Signaling	0	0.00806	#NUM!	IGF1R
MAC	complex		-1.231	4.11e-05	CXCL2,EGR1,PTGS2,RGS16,TNF							Regulation of eIF4 and p70S6K Signaling	0	0.011	#NUM!	ITGAX,RASD1
MTORC1	complex		0.232	0.000714	CYP11A1,KLF4,PTGS2,SLC2A1,TNF							Regulation of IL-2 Expression in Activated and Anergic T Lymphocytes	0	0.00649	#NUM!	CD247,NFKBIA,RASD1
Focal adhesion kinase	group			0.00698	KRT18,KRT8,VCAM1							NUR77 Signaling in T Lymphocytes	0	0.00195	#NUM!	CD247
Caveolin	group			0.0127	TNF							Antiproliferative Role of TOB in T Cell Signaling	0	0.00235	#NUM!	CD247
IL6 receptor	complex			0.0127	PTGS2							OX40 Signaling Pathway	0	0.00418	#NUM!	CD247,NFKBIA
Ifnar	group		0.943	0.041	FCER1A,NLRP3,TNF,VCAM1							Telomerase Signaling	0	0.00926	#NUM!	RASD1
IKKA/B	group			0.0252	TNF							Hematopoiesis from Pluripotent Stem Cells	0	0.00225	#NUM!	CD247
Lymphotoxin	complex			0.0287	TNF,VCAM1							ERBB Signaling	0	0.0108	#NUM!	RASD1
hemoglobin	complex			0.0214	ADM,NOS3							GDNF Family Ligand-Receptor Interactions	0	0.0132	#NUM!	RASD1
elastase	group			0.0214	MMP12,TNF							Heparan Sulfate Biosynthesis	0	0.0114	#NUM!	NOTUM
Endothelin	group			0.0214	PTGS2,TNF							Heparan Sulfate Biosynthesis (Late Stages)	0	0.0123	#NUM!	NOTUM
Pka catalytic subunit	group			0.0457	CYP11A1,PRL							Epithelial Adherens Junction Signaling	0	0.0127	#NUM!	IGF1R,RASD1
Il18r	complex			0.0376	PTGS2							TEC Kinase Signaling	0	0.0121	#NUM!	CD247,FCER1A,ITGAX,MS4A2,RHOF,RND1,TNF
C/EBP	group			0.0255	PTAFR,PTGS2,Saa3							Oxidative Phosphorylation	0	0.00901	#NUM!	COX4I2
Ferritin	complex			0.0262	HBB,NFKBIA							Adipogenesis pathway	0	0.00719	#NUM!	TNF
Collagen type I (complex)	complex		0.577	0.00196	COL1A1,MMP12,NOS3,PTGS2,TNF							SAPK/JNK Signaling	0	0.00598	#NUM!	CD247,MAP3K10,RASD1
Lh	complex		-0.484	0.0144	AQP2,CYP11A1,EGR1,FKBP5,KRT18,PTGS2,RGS16,TNFRSF12A,UPP1,ZBTB16							JAK/STAT Signaling	0	0.0122	#NUM!	RASD1
Collagen Alpha1	group			0.0132	COL1A1,PTGS2							Chemokine Signaling	0	0.0123	#NUM!	RASD1
HMGA1	transcription regulator		-0.027	0.0101	AGT,COL1A1,COL1A2,EGR1,INSR,PTGS2,SRPX							Neurotrophin/TRK Signaling	0	0.0128	#NUM!	RASD1
VLDL	complex			0.0498	VCAM1							p38 MAPK Signaling	0	0.00833	#NUM!	TNF
MEN1	transcription regulator			0.039	BGLAP,FKBP5,PTPRZ1							TGF-β Signaling	0	0.0104	#NUM!	RASD1
TRAM2	other			0.0252	COL1A1							Th1 and Th2 Activation Pathway	0	0.00581	#NUM!	CD247
DUSP9	phosphatase			0.00427	COL1A1,COL3A1							Th1 Pathway	0	0.0082	#NUM!	CD247
AMH	growth factor			0.0457	CXCL2,CYP11A1							Th2 Pathway	0	0.0073	#NUM!	CD247
PRKCD	kinase		0.145	3.66e-05	CEMIP,COL1A1,COL1A2,GFAP,GPRC5A,MMP12,NFKBIA,PRL,PTGS2,TNF,VCAM1							IL-7 Signaling Pathway	0	0.0128	#NUM!	SLC2A1
EIF2B5	translation regulator			0.00698	AQP4,COL1A1,COL1A2							Th17 Activation Pathway	0	0.00207	#NUM!	CD247
BCKDK	kinase			0.00544	AQP4,TNF							NER (Nucleotide Excision Repair, Enhanced Pathway)	0	0.00962	#NUM!	POLD3
IgG1	complex			0.0313	FCER1A,TNF							T Cell Exhaustion Signaling Pathway	0	0.00353	#NUM!	CD247,RASD1
Immunoglobulin	complex		-0.143	7.59e-08	ADM,AGT,AQP4,ARG1,CH25H,COL1A1,COL1A2,COL3A1,COL6A1,COX4I2,CXCL2,DDIT4,EDNRB,EGR1,FKBP5,GFAP,GPNMB,IGF1R,ITGAX,KLF4,MMP12,Mt2,NFKBIA,NLRP3,NOS3,P2RY12,PCOLCE2,POMC,PTAFR,PTGS2,RGS16,SFRP2,SLC2A1,TNF,VCAM1,ZBTB16							Inhibition of ARE-Mediated mRNA Degradation Pathway	0	0.0123	#NUM!	POMC,TNF
RHOXF2/RHOXF2B	transcription regulator			0.0127	INS							BEX2 Signaling Pathway	0	0.0122	#NUM!	NFKBIA
LOXL1	enzyme			0.000662	COL1A1,MMP12,TNF							Necroptosis Signaling Pathway	0	0.0128	#NUM!	NLRP3,TNF
Pde4	group			0.00296	COL1A1,KRT18,TNF							Xenobiotic Metabolism CAR Signaling Pathway	0	0.00524	#NUM!	ALDH1A1
Tnf (family)	group		-0.94	0.00216	GPR84,NFKBIA,NOS3,PHEX,POMC,PTGS2,Saa3,SPINT2,TNF,VCAM1							Xenobiotic Metabolism PXR Signaling Pathway	0	0.00521	#NUM!	ALDH1A1
Collagen type IV	complex			0.0287	GFAP,PTGS2
p85 (pik3r)	group			0.0214	NOS3,PTGS2
Gap	group			0.0376	RASGRF1
CSF	group			0.0424	GPR84,SPINT2,TNF
PARG	enzyme			0.00227	NELL2,PTGS2,TNF
CDH3	other			0.0488	CDH15,LYZ
IGFBP7	transporter			0.0151	CYP11A1,PTGS2
PSEN2	peptidase			0.0101	GFAP,HBA1/HBA2,IGF1R,INSR,PTGS2
ICAM1	transmembrane receptor		-0.119	0.00591	CXCL2,KLF4,TNF,VCAM1
CNTF	cytokine		-0.31	4.24e-06	ACHE,CD247,CNR1,CNTFR,EGR1,GFAP,GPNMB,KLF4,POMC,PRL,PTGS2,SCN2B,TNF
NCF2	enzyme			0.0498	VCAM1
TSIX	other			0.000477	COL1A1,COL1A2
USP39	peptidase			6.8e-05	NFKBIA,PTGS2,TNF
SERPING1	other			0.0498	TNF
EIF4G2	translation regulator			0.0313	KLF4,PTGS2
XDH	enzyme			0.0114	INSR,SLC2A1,TNF
STAT3	transcription regulator		0.281	1.37e-07	ADM,AGT,ALDH1A1,ARG1,COL1A1,COL1A2,COL3A1,CTF1,CXCL2,DDIT4,EGR1,GFAP,GZMK,HBB,IGF1R,KLF4,LGI2,LYZ,MMP12,NOS3,PCOLCE2,PFKFB3,POMC,PTAFR,PTGS2,Serpina3g (includes others),SLC2A1,STC1,TNF,TNS4
SEMA5A	transmembrane receptor			0.0252	GFAP
ERCC5	enzyme			0.000477	PTGS2,TNF
NFATC3	transcription regulator			0.0109	COL1A1,DDIT4,PTGS2,TNF
GRK2	kinase			0.0238	INSR,TNF
TEAD4	transcription regulator		-0.128	0.00415	ADM,ARID5B,COL3A1,FKBP5,NFKBIA,NRXN2
FLII	other			0.0498	TNF
SERPINC1	enzyme			0.0192	PTGS2,TNF
IRS1	enzyme		-1.141	0.00277	COL3A1,COL6A1,EGR1,INS,INSR,KLF4,SFRP2
NR1H3	ligand-dependent nuclear receptor		0.394	0.00322	CD5L,CH25H,CXCL2,G0S2,LYZ,Mt2,NFKBIA,PTGS2,TNF
CASP1	peptidase		1.387	0.000284	COL1A1,CXCL2,NLRP3,PTGS2,TNF
IRGM	enzyme		0.762	0.0287	CXCL2,MAP3K6,NFKBIA,TNF
CAVIN1	transcription regulator			0.00674	ITGAX,TNF
TIRAP	other			0.000689	CXCL2,PTGS2,TNF,VCAM1
NCOR2	transcription regulator			0.00794	MMP12,POMC,PTGS2,RARB
ITGB2	transmembrane receptor		0.762	0.00397	CXCL2,PTGS2,TNF,VCAM1
OAS3	enzyme			0.0252	TNF
TXK	kinase			0.00817	TNF,ZBTB16
BCHE	enzyme			0.0127	TNF
CYP11A1	enzyme			0.00323	CYP11A1,POMC
PRKCE	kinase		-0.793	0.000506	ADAM12,EGR1,POMC,PTGS2,TNF,VCAM1
HOXA11	transcription regulator			0.00227	BGLAP,COL1A1,FOXD1
VCAN	other		1.254	0.00131	ADM,CD247,CXCL2,HYAL2,NFKBIA,SMOC1,TNF,VCAM1
Raet1b	other			0.0252	TNF
ABCD1	transporter			0.00544	PTGS2,TNF
STAT1	transcription regulator		-1.332	1.07e-05	AGT,ARG1,CH25H,COL1A1,COL3A1,CXCL2,EGR1,IGF1R,INS,ITGAX,KLF4,POMC,PRL,PTGS2,RARB,Serpina3g (includes others),TNF,VCAM1
STAP2	other			0.0287	CXCL2,TNF
IGF1	growth factor		-0.795	3.34e-07	ADM,AQP4,BGLAP,COL1A1,COL1A2,COL3A1,CYP11A1,DDIT4,EGR1,GFAP,HBB,IGF1R,INS,INSR,NFKBIA,PRL,PTGS2,RARB,RND1,SLC1A6,SLC2A1,THSD4,TNF,TNFRSF12A,VCAM1
HAND2	transcription regulator			0.00161	COL1A1,COL1A2,COL3A1,CXCL2,PTGS2
NFAT5	transcription regulator		0.536	3.56e-05	AQP2,AQP4,COL1A1,COL1A2,DDIT4,JAM2,NFKBIA,PRSS35,TNF,VCAM1
G6PD	enzyme			0.00227	PRL,PTGS2,TNF
PI3K (family)	group		-0.941	0.000604	ADM,DDIT4,GCLC,MMP12,PTGS2,SLC2A1,TNF
IL-35	complex			0.0238	CXCL2,VCAM1
PRKACB	kinase			0.00232	PRL,RARB
LHX2	transcription regulator			0.0426	COL1A1,SIX3
NFATC4	transcription regulator			0.00636	COL1A1,COL3A1,TNF
TRPC5	ion channel			0.0376	PRL
GATA2	transcription regulator		1.142	0.000473	ACHE,CXCL2,CYP11A1,FCER1A,GDA,GRM6,HBA1/HBA2,ICAM2,KLF4,MS4A2,NOS3,NRXN2,SOX18,TNF,VCAM1
PTEN	phosphatase		1.108	0.000897	2010204K13Rik,ADM,ARG1,BMP1,COL11A2,COL1A1,COL3A1,CXCL2,CYB561,G0S2,IGF1R,NTSR2,PFKFB3,PRL,PTGS2,SLC7A8,TLE2,TNF,VCAM1,VNN1,ZBTB16
THPO	cytokine		-0.492	0.0101	ACHE,KLF4,NFKBIA,NOS3,TNF
HSPB1	other			0.0457	CXCL2,TNF
VHL	transcription regulator		-0.943	0.000621	ADM,ALDH1A1,IGF1R,PFKFB3,RHOF,SLC2A1,TNF,VCAM1
KCNJ5	ion channel			0.0498	KCNJ3
ITGB7	transmembrane receptor			0.0252	TNF
BMP10	growth factor		-1.25	0.000196	COL1A1,COL1A2,COL3A1,MMP12,NFKBIA,Serpina3g (includes others),VCAM1
CXCL8	cytokine		0.449	1.2e-06	ARG1,COL1A1,COL3A1,CXCL2,ITGAX,KLF4,NFKBIA,PTGS2,TNF,VCAM1
NPBWR1	G-protein coupled receptor			0.0252	POMC
STAR	transporter			0.0477	AGT,CD5L,POMC
VIP	other		-0.626	0.000487	CXCL2,LYZ,NFKBIA,POMC,PRL,PTGS2,TNF
CCK	other			0.00296	CNR1,EGR1,GFAP
CSF1	cytokine		0.353	0.000244	ARG1,CXCL2,CYP11A1,EGR1,GPNMB,IGF1R,ITGAX,MMP12,P2RY12,PFKFB3,PTPRZ1,SLC2A1,TNF,VCAM1
CSRP3	other			0.00427	KRT18,KRT8
PROCR	other			0.0457	TNF,VCAM1
GPR132	G-protein coupled receptor			0.00168	ARG1,EGR1,TNF
OAS1	enzyme			0.0498	TNF
RIPK2	kinase		-0.582	0.00179	CXCL2,GPR84,INSR,MAP3K6,NFKBIA,TNF,VCAM1
SMAD2	transcription regulator		0.063	0.00433	ADAM12,BGLAP,COL1A2,COL3A1,INS,NOS3
SLC13A1	transporter		1	0.0297	ALDH1A1,G0S2,KLF9,NRN1
SLC6A4	transporter		-1	0.00251	ALDH1A1,COL1A1,GPNMB,POMC
IL13RA2	transmembrane receptor			0.0192	MMP12,VNN1
RASGRF2	other			0.0127	TNF
FANCA	other			0.0114	EGR1,TNF
DHX15	enzyme			0.0376	TNF
ZFHX3	transcription regulator			0.00101	C1QL1,LHX6,NTSR2,POMC,PRL,RGS16
DEF6	other			0.034	TNF,ZBTB46
GTF2H2	transcription regulator			0.0127	KLF9
TREM1	transmembrane receptor		-1.467	0.00402	CXCL2,EGR1,GPRC5A,ITGAX,NFKBIA,PTGS2,RGS16,TNF
EPAS1	transcription regulator		-0.923	0.000122	ADM,ALDOC,ARG1,CEMIP,CXCL2,NOS3,NRN1,PFKFB3,POMC,PTPRZ1,SLC2A1,VCAM1
CHD1	enzyme			0.00143	CXCL2,PTGS2,TNF
LATS1	kinase		-1.109	0.000421	BGLAP,GFAP,KRT18,PRL,PTGS2
GCA	other			0.0376	TNF
TNFSF14	cytokine			0.0141	ADAM8,TNF,VCAM1
SCARB1	transporter		-0.208	3.5e-05	CXCL2,DDIT4,NLRP3,PTGS2,TNF,VCAM1
CYP2E1	enzyme		0	0.000186	COL1A2,GCLC,PTGS2,TNF
GIP	other			0.0407	CXCL2,NOS3,TNF
UNC5B	transmembrane receptor			0.00544	CXCL2,TNF
GALNS	enzyme			0.0498	GFAP
PRKAA1	kinase		1.609	0.00876	ARG1,FKBP5,IGF1R,NFKBIA,SLC2A1,TNF,VCAM1
NOD1	other			0.00196	CXCL2,TNF,VCAM1
S100B	other			0.0238	GFAP,TNF
APBA3	transporter			0.00427	SLC2A1,TNF
CD81	other			0.0368	TNF,VCAM1
USF1	transcription regulator			0.00607	AGT,FCER1A,PIGR,POMC,PTGS2
LEF1	transcription regulator		-1.431	0.00017	ACSBG1,BGLAP,COL11A1,G0S2,IGF1R,KCNJ3,LHX6,LRIG1,LYZ,NLRP3,NRN1,PTGS2,SH3BGRL2
PURA	transcription regulator			0.0171	GFAP,ITGAX
PRL	cytokine		1.507	0.000261	COL1A1,COL1A2,COL3A1,CXCL2,CYP11A1,EGR1,GPNMB,NOS3,PRL,RASD1,SFRP2,TNF,TNFRSF12A
EIF4EBP1	translation regulator		0.095	0.00098	ARG1,EGR1,PTGS2,SLC2A1,TNF
TNFSF12	cytokine		-0.341	6.71e-05	ADAM12,ADAM8,CXCL2,MMP12,NFKBIA,TNF,TNFRSF12A,VCAM1
PLCG1	enzyme			0.00196	ALDOC,EGR1,SLC2A1
NR4A3	ligand-dependent nuclear receptor		-0.713	0.000184	ADAM8,CD5L,COL1A1,COL6A1,MMP12,POMC,PRL
MMP10	peptidase			0.0252	CXCL2
WNT1	cytokine			0.0315	COL3A1,EGR1,IGF1R,PTGS2,RARB
MOAP1	other			0.0498	GCLC
USP9X	peptidase			0.0192	ARG1,TNF
JUNB	transcription regulator			0.0157	COL1A1,COL1A2,CXCL2,POMC,RASGRF1,TNF
CD244	transmembrane receptor			0.00674	EGR1,TNF
F2R	G-protein coupled receptor		-0.278	0.0101	EGR1,KRT8,PTAFR,PTGS2,VCAM1
MST1	growth factor			0.0426	PTGS2,TNF
PPARG	ligand-dependent nuclear receptor		-0.244	9.72e-07	AGT,ARG1,ARL4D,BGLAP,COL1A1,COL1A2,CTF1,CXCL2,CYP11A1,H6PD,INS,INSR,KLF4,KRT18,NOS3,PFKFB3,PTGS2,RARB,SLC2A1,TNF,VCAM1,VNN1
CNGA2	ion channel			0.0252	CYP26B1
ALB	transporter		0.243	0.000462	AGT,COL1A1,EDNRB,PTGS2,TNF
MSR1	transmembrane receptor			0.0262	CXCL2,TNF
PRKAA2	kinase			0.0341	EGR1,INS,NFKBIA,TNF,VCAM1
AGT	growth factor		1.08	2.97e-14	ACHE,ADAM12,ADAM8,ADM,AGT,AQP2,ARG1,BMP1,CD5L,CGREF1,CILP,CNR1,COL11A2,COL1A1,COL1A2,COL3A1,COL6A1,CPZ,CTF1,CXCL2,EDNRB,EGR1,FKBP5,IGF1R,INSR,ITGAX,KLF4,MAP3K15,MMP12,NFKBIA,NLRP3,NOS3,PTGDR,PTGS2,PTPRZ1,RASGRF1,RGMA,Saa3,SFRP2,SLC2A1,SMOC1,STC1,TNF,TNFRSF12A,VCAM1
EDN2	growth factor			0.0127	PTGS2
NEUROG3	transcription regulator		-0.218	0.0118	AGT,INS,LHX6,RARB,ZBTB16
APLN	other		-1.316	1.92e-05	ADM,AQP2,EGR1,GFAP,HBA1/HBA2,LRG1,NOSTRIN,SOX18
STAT4	transcription regulator		-0.928	0.0273	ALDOC,BANP,CXCL2,KLF9,KRT18,RGS16,TNF
GDF2	growth factor		0.057	0.035	COL1A1,HHIPL2,HTRA3,NFKBIA,VCAM1
MKNK1	kinase		1	0.0263	EGR1,Gm21781,KIF5A,KLF13,NELL2,TNF
SMAD1	transcription regulator		0.115	0.000315	COL1A1,COL1A2,CXCL2,GFAP,VCAM1
LHX3	transcription regulator			0.00544	POMC,PRL
PXDN	enzyme			0.0012	ADM,DDIT4,TNF
AIRE	transcription regulator		0.594	0.000142	CXCL2,GPR84,INS,PTGDR,Saa3,TNF,UPP1,VCAM1
DUSP10	phosphatase		-0.106	8.45e-05	ARG1,COL1A1,COL3A1,TNF
ARFGEF2	other			0.0376	TNF
COL6A3	other			0.0498	COL1A1
MAP2K1	kinase		1.739	3.48e-07	ACSBG1,COL1A1,COL1A2,COL3A1,CYP11A1,EGR1,IGF1R,INS,MMP12,NFKBIA,PTGS2,RAP1GAP,TCIM,TNF,TNFRSF12A
CTF1	cytokine			0.0123	AGT,POMC,TNF
COL2A1	other			0.00227	COL1A1,COL3A1,TNF
HLTF	transcription regulator			0.0376	HBB
SCN1A	ion channel			0.0252	GFAP
PPARD	ligand-dependent nuclear receptor		0.109	0.0402	ARG1,CH25H,CXCL2,CYP7B1,EGR1,PTGS2,TNF,TNFRSF12A
ARTN	growth factor			0.0498	ALDH1A1
ZBTB16	transcription regulator		0.963	0.00744	ACER2,BGLAP,COL1A1,H6PD,PTGS2,SLC2A1,TNF,ZBTB16
NGF	growth factor		-0.077	0.00698	ACER2,ACHE,ADM,C1QL1,EGR1,IGF1R,KLF4,TNF,TNFRSF12A
ISL1	transcription regulator		-1	0.0374	ADCYAP1,INS,Irx5,TNF
GLO1	enzyme			0.00427	GFAP,IGF1R
NOTCH1	transcription regulator		-0.083	0.000348	ALDH1A1,BGLAP,COL1A1,COL1A2,GFAP,HBA1/HBA2,IGF1R,KRT8,PFKFB3,PTGS2,SLC2A1,TNF
IKBKE	kinase		-0.321	0.00113	ALDOC,CXCL2,NFKBIA,PTGS2,SLC2A1,TNF
DNMT1	enzyme			0.0488	CNR1,PTGS2,RGMA,SFRP2
PLCG2	enzyme			0.0166	ITGAX,MMP12,PTGS2,TNF
SLC2A4	transporter			0.0426	INSR,SLC2A1
PLEC	other			0.0376	KRT18
FABP3	transporter			0.00471	COL1A2,EGR1,PTGS2
CGB3 (includes others)	other			0.0171	CYP11A1,PTGS2
KLF9	transcription regulator			0.0238	COL1A1,KLF13
TRPM2	ion channel			0.00763	COX4I2,SLC2A1,TNF
LRP6	transmembrane receptor		1.309	0.000101	ALDH1A1,BGLAP,COL1A1,CXCL2,KRT18,TNF
IL10	cytokine		-0.71	0.00318	ADM,ARG1,COL1A1,CXCL2,FKBP5,MS4A2,NOS3,POMC,PTAFR,PTGS2,RGS16,SLC9A3R2,TNF,VCAM1
MAT1A	enzyme			0.0426	EGR1,KRT18
HOXA13	transcription regulator			0.0283	ALDH1A1,IGF1R,PTGS2
PFKFB3	kinase		-0.811	8.45e-05	CXCL2,PFKFB3,TNF,VCAM1
PAX8	transcription regulator			0.0151	HBB,POMC,PRL
ZFP36	transcription regulator		0.637	0.00134	COL3A1,CXCL2,NFKBIA,PTGS2,TNF,VCAM1
IHH	enzyme		0.277	0.00727	ALDH1A1,CCDC85A,COL11A1,GPR173,TNF
PDGFB	growth factor		0.489	0.000263	BGLAP,COL1A1,COL1A2,COL3A1,EGR1,PTGS2
GH2	other			0.0498	INSR
NODAL	growth factor			0.00578	ARG1,ITGAX,TNF
ITGAV	transmembrane receptor			0.0342	COL1A1,COL1A2,TNF
AHSG	other		1.342	0.000206	COL1A1,COL3A1,KRT18,MMP12,TNF
CDK9	kinase			0.00628	BGLAP,COL1A1,CXCL2,NFKBIA
AIMP1	cytokine			0.0151	CXCL2,TNF
HOXA10	transcription regulator		0.378	0.00901	ADM,ALDH1A1,COL3A1,KLF9,KRT18,LYZ,PIGR
SUFU	transcription regulator			0.0498	INS
DAG1	transmembrane receptor			0.0238	SGCA,SLC2A1
ALDH1A2	enzyme		0.152	0.000689	ALDH1A1,COL1A2,COL3A1,RARB
CAT	enzyme		-0.152	6.75e-07	ADM,AGT,COL1A1,GCLC,GFAP,IGF1R,PTGS2,VCAM1
TLR4	transmembrane receptor		-1.352	0.00304	ADM,ARG1,CXCL2,DUSP2,GFAP,NFKBIA,NLRP3,NOS3,PTGS2,RGS16,SLC2A1,TNF,VCAM1
GPER1	G-protein coupled receptor		-1.706	1.48e-07	DDIT4,EGR1,NFKBIA,RASD1,RGS16,RND1,SFRP2,SLC2A1,TNF
SERPINA3	other			0.0313	COL1A1,TNF
CTSG	peptidase			0.0114	CYP11A1,TNF
EIF4EBP3	other			0.00544	PTGS2,TNF
GNLY	other			0.0376	TNF
SOD2	enzyme			0.0448	GZMK,NOS3,PTGS2,TNF
HPGD	enzyme			0.0376	ALDH1A1
HMOX1	enzyme		0.712	0.00636	COL1A1,CXCL2,GCLC,PTGS2,TNF,VCAM1
GLI3	transcription regulator		-1	0.0374	COL1A1,DUSP2,EGR1,KLF13
TNFAIP3	enzyme		-1.212	0.0052	NFKBIA,NLRP3,TNF,VCAM1
HIF1A	transcription regulator		-0.153	5.14e-05	ADM,AGT,ALDOC,AQP4,CEMIP,COL1A2,COX4I2,CXCL2,DDIT4,EDNRB,KRT18,MMP12,NFKBIA,NOS3,NRN1,PFKFB3,PTGS2,SLC2A1,TNF,VCAM1
CHRM1	G-protein coupled receptor			0.0114	ACHE,EGR1
IL1R1	transmembrane receptor		0.334	0.00098	CXCL2,EGR1,GFAP,PTGS2,TNF
IL5	cytokine		0.213	0.0121	ALDOC,EGR1,MS4A2,RAP1GAP,Serpina3g (includes others),SLC2A1,ST7,TNF,UPP1
IFNGR1	transmembrane receptor		-0.132	0.0233	COL1A1,COL3A1,EGR1,MAP3K15,NLRP3,TNF
CXCL5	cytokine			0.000662	COL1A1,COL3A1,TNF
NTS	other		1	0.000155	NTSR2,POMC,PRL,TNF
RORA	ligand-dependent nuclear receptor		-1.258	0.00688	CH25H,CYP7B1,Mt2,NFKBIA,PCP2,PTGS2,Saa3,TNF
BMP15	growth factor			0.034	CYP11A1,PTGS2
ABCD2	transporter			0.00232	PTGS2,TNF
MYOCD	transcription regulator		-1.131	0.0307	COL1A1,COL1A2,COL3A1,KCNJ3
TF	transporter		0.017	0.000353	COL1A1,INS,NFKBIA,TNF
PITX3	transcription regulator			0.00544	ALDH1A1,POMC
ACVR2A	kinase			0.00972	BGLAP,VCAM1
ITGB1	transmembrane receptor		-1.848	0.00121	BCAN,BMP1,COL1A1,COL1A2,COL4A4,GFAP,PTGS2,TNF
IKBKB	kinase		-1.415	5.76e-07	CH25H,COL1A1,COL3A1,CXCL2,CYP7B1,EGR1,KRT18,KRT8,Mt2,NFKBIA,NLRP3,NOS3,PTGS2,RGS16,Saa3,TNF,VCAM1
MSX2	transcription regulator			0.0161	AQP4,BGLAP,SIX3
LATS2	kinase		-0.762	0.0075	BGLAP,GFAP,KRT18,PTGS2
CEBPE	transcription regulator			0.0326	LYZ,PTGS2,TNF
ID1	transcription regulator		-0.225	0.0159	ALDH1A1,EGR1,FAM110D,TNF
CEBPA	transcription regulator		0.651	9.83e-05	AGT,ARG1,COL1A1,COL1A2,CYP11A1,G0S2,GPR84,ICAM2,INSR,ITGAX,KLF4,PRL,PTAFR,PTGS2,Saa3,SBSN,SPINT2
FKBP4	enzyme			0.0238	NOS3,TNF
IDH1	enzyme			0.0459	EGR1,SLC2A1,TNF
AGTR2	G-protein coupled receptor			0.00763	COL3A1,NOS3,POMC
IFNGR	complex			0.00323	COL1A1,TNF
TCOF1	transcription regulator			0.0398	ADM,ALDH1A1,ARL4D,SLC2A1
RXRB	ligand-dependent nuclear receptor			0.0289	ALDH1A1,BGLAP,CSDC2,LYZ,MMP12,TNF
EZR	other			0.00903	DDIT4,PTGS2,TNF
IFNAR1	transmembrane receptor		-1.512	0.017	ARG1,CH25H,CXCL2,PTGS2,TNF,VCAM1
C3AR1	G-protein coupled receptor			0.0255	COL1A1,COL1A2,TNF
ACOX1	enzyme		-0.447	0.0377	ACER2,CYP7B1,KRT8,Saa3,SLC4A4
EN1	transcription regulator		1.929	4.09e-05	ALDH1A1,ALDOC,COL1A1,COL1A2
TANK	other			0.0114	CXCL2,PTGS2,TNF
TNFRSF6B	transmembrane receptor			0.0192	TNF,VCAM1
COL18A1	other		0	0.000953	DDIT4,EDNRB,EPHB2,GFAP,PTGS2,TNF
IRF2	transcription regulator		0.751	0.0307	ARG1,KLF4,PFKFB3,PTGS2,VCAM1
ADAM17	peptidase		-0.44	0.00039	ADAM12,COL3A1,CXCL2,KRT18,KRT8,LRG1,Saa3,TNF
TRPV1	ion channel			0.00335	ADCYAP1,GFAP,PTGS2
BHLHE40	transcription regulator		0.747	0.000294	CYP11A1,GDA,GZMK,KRT18,KRT8,NLRP3,PFKFB3,PIGR,PTGS2,RGS16,SLC2A1,TNF,UPP1
YARS1	enzyme			0.000477	NFKBIA,TNF
IL10RA	transmembrane receptor		1.36	0.000725	B3GNT7,DDIT4,EDNRB,GDA,Gm10471 (includes others),LRG1,POMC,Saa3,Serpina3g (includes others),SLC2A1,TNF,UPP1
MTOR	kinase		-0.456	0.0203	ADM,CXCL2,CYP11A1,DDIT4,HBA1/HBA2,SGCA,SLC2A1,SRPX,TNF,VCAM1
PDE1C	enzyme			0.0498	ALDH1A1
DMP1	other			0.0193	CSDC2,GPR84,PIANP
OSMR	transmembrane receptor			0.00122	CXCL2,ITGAX,LRG1,Mt2,Serpina3g (includes others)
SPTBN1	other			0.0132	PFKFB3,SLC2A1
TSC22D3	transcription regulator		-0.277	0.00487	BGLAP,COL1A1,PTGS2,TNF
MUC2	other			0.00232	PTGS2,TNF
CLIP1	other			0.0498	TNF
Ccdc50	other			0.0376	TNF
MLIP	transcription regulator			0.0252	SLC2A1
DMD	other			0.000119	ACHE,AQP4,COL1A2,COL3A1,ENTPD3,KCNA7,KCNC1,KRT18,LYZ,SGCA,SLC24A5
RUNX1	transcription regulator		1.253	0.01	ACHE,BGLAP,CYB561,CYP11A1,HBA1/HBA2,ICAM2,MAP3K6,UPP1,ZBTB16
RCAN1	other		1.27	0.00108	NOS3,PTGS2,TNF,VCAM1
PRKG1	kinase			0.00763	COL1A1,COL3A1,VCAM1
Slpi/Slpil2	other			0.0127	TNF
Lrrfip2	other			0.0127	TNF
RPSA	translation regulator			0.00636	DUSP2,PTGS2,TNF
CBX1	transcription regulator			0.0238	BGLAP,ZNF616
TARDBP	transcription regulator			0.0204	CNTFR,LRG1,PTPRZ1,SFRP2,TNF
PI3	other			0.00544	NFKBIA,TNF
CCDC50	other			0.00323	CXCL2,TNF
IL3	cytokine		0.475	0.000517	ARG1,CD247,EGR1,FCER1A,HBA1/HBA2,ITGAX,KLF13,KLF9,MS4A2,Serpina3g (includes others),SLC2A1,TNF,VCAM1
TRIM16	transcription regulator			0.0252	RARB
EGLN1	enzyme		-0.577	0.000206	ADM,NOS3,PTGS2,SLC2A1,TNF,VCAM1
CREM	transcription regulator			0.00103	CD247,CH25H,COL3A1,EGR1,INS,PRL,RARB,TNF
C1QTNF6	other			0.000945	ITGAX,TNF
RASSF1	other		-0.314	0.00695	ALDH1A1,EGR1,KLF4,PTGS2,SRPX
SLPI	other			0.0426	NFKBIA,TNF
PSMB8	peptidase			0.0192	NFKBIA,PTGS2
ELAVL1	other		0.145	0.00446	ACHE,APPL2,HBB,Igkv6-15,NFKBIA,PIGR,PTGS2,TNF,VCAM1
BCL2L11	other			0.0397	CXCL2,TNF
LGALS1	other		0.914	0.0248	COL1A1,CXCL2,MMP12,TNF
GLI1	transcription regulator		1.652	0.00023	AHNAK2,AK7,COL1A1,CRHR1,EGR1,GDA,GPRC5A,IGF1R,KLF13,KLF4,KLF9,PCOLCE2,POMC,PTCH2,PTGS2,SOX18,TNFRSF12A,TNS4
VEGFA	growth factor		-1.897	0.00694	ACHE,COL1A1,CXCL2,EGR1,MMP12,NOS3,PTGS2,STC1,TNF,VCAM1
VASP	other			0.0132	ARG1,TNF
HSD11B2	enzyme			0.0114	BGLAP,COL1A1
PLA2G2F	enzyme			0.0252	PTGS2
WNT5A	cytokine		0.202	0.00114	ALDH1A1,ARG1,COL1A1,CXCL2,CYP11A1,FCER1A,PTGS2,RMRP,STC1,TNF
TGIF1	transcription regulator			0.0426	CXCL2,RARB
NR2C1	transcription regulator			0.00156	CNTFR,RARB
IL4	cytokine		0.051	0.00056	ADAM8,ADCY1,ALDOC,ARG1,COL1A1,COL1A2,COL3A1,CXCL2,DDIT4,FKBP5,GIMAP1-GIMAP5,GPR84,IGF1R,ITGAX,KLF4,MAP3K10,MMP12,MS4A2,NFKBIA,Nrgn,PIGR,PTGS2,Saa3,Serpina3g (includes others),SLC2A1,SPINT2,ST7,TNF,UPP1,VCAM1,ZBTB46
SP1	transcription regulator		-0.318	0.000877	BGLAP,COL1A1,COL1A2,CYP11A1,CYP7B1,EGR1,HBB,IGF1R,INSR,ITGAX,JAM2,KLF4,KRT18,NFKBIA,NOS3,PTGS2,SLC2A1,TNF
SPP1	cytokine		-0.476	0.00132	ARG1,COL1A1,CXCL2,GFAP,KRT18,NOS3,PTGS2,SEMA6C,TNF
NPY	other			0.0496	FKBP5,POMC,TNF
PTK2	kinase		0.106	2.02e-05	COL1A1,COL1A2,KRT18,KRT8,PCOLCE2,TNF,VCAM1
LEP	growth factor		0.493	1.18e-05	ADAM8,BGLAP,COL1A1,COL3A1,CYP11A1,EGR1,GCLC,GFAP,INS,ITGAX,MMP12,NLRP3,NOS3,POMC,PRL,PTGS2,Saa3,Tmem18,TNF,VCAM1
TNFRSF18	transmembrane receptor			0.0026	CD247,PTGS2,TNF
SOX8	transcription regulator			0.0114	PHEX,VNN1
FOXP3	transcription regulator			0.0317	EGR1,GZMK,IGF1R,NRN1,POLD3,TNF
CACNB4	ion channel			0.000945	CACNB1,CACNB3
FLI1	transcription regulator		-0.997	0.00172	COL1A1,COL1A2,EGR1,HBB,RARB
LTBR	transmembrane receptor		-0.728	0.000907	GDA,LYZ,NFKBIA,TNF,VCAM1
CLCN3	ion channel			0.0376	VCAM1
LY96	transmembrane receptor			0.0171	CXCL2,TNF
SIM1	transcription regulator		1.89	0.0207	AOX1,AQP4,COL11A1,EGR1,POMC,ST8SIA5,TNF
PLA2G10	enzyme		0.355	0.00861	ARG1,KRT18,KRT8,PTGS2,TNF
NR1H4	ligand-dependent nuclear receptor		-0.621	0.000944	AQP2,COL1A1,COL1A2,COL3A1,COL6A1,INSR,KLF4,PTGS2,RARB,TNF
ZBP1	other			0.0287	NFKBIA,TNF
CTBP2	transcription regulator			0.0488	HBB,KRT8
SERPINA4	other			0.00323	NOS3,VCAM1
BMPER	other			0.0368	NOS3,VCAM1
PLD1	enzyme			0.0426	PTGS2,VCAM1
TFRC	transporter		0.816	0.00995	COL1A1,DDIT4,MMP12,PFKFB3,SLC2A1,TNFRSF12A
DBN1	other			0.000945	COL1A1,COL3A1
BCAP31	transporter			0.0229	ARG1,COL1A1,TNF
UBE2K	transcription regulator			0.0498	COL1A1
ATG5	other		0.13	0.000953	AGT,ARG1,ICAM2,SLC2A1,TNF,VCAM1
SPI1	transcription regulator		0.625	0.0415	FCER1A,GPR84,Iglv2,KLF13,KLF4,LYZ,PTGS2,TNF
MADD	other			0.0376	TNF
ESR2	ligand-dependent nuclear receptor		-1.101	3.86e-07	AGT,AK7,ARID5B,CABP7,COL11A1,COL1A1,COL1A2,CXCL2,CYP11A1,CYP26B1,EGR1,FKBP5,GCLC,GFAP,GPNMB,IGF1R,INSR,KCNJ3,KLF4,KRT8,NELL2,NFKBIA,PRL,PTGS2,SMOC1,STC1,TNF,TNFRSF12A,VCAM1
HSD11B1	enzyme			0.0132	AGT,PFKFB3,TNF
PROC	peptidase		-0.351	0.000348	AGT,CXCL2,NOS3,TNF,VCAM1
GATA4	transcription regulator		-1.259	0.00228	COL1A1,COL1A2,COL3A1,CXCL2,CYP11A1,LRG1,PTGS2,RARB,Serpina3g (includes others),VCAM1
TEAD3	transcription regulator		1	0.00425	ADM,ARID5B,COL3A1,NRXN2
ROCK1	kinase			0.00636	COL1A1,COL3A1,VCAM1
SLC2A3	transporter			0.0171	H6PD,PFKFB3
SERPINE1	other		-0.447	0.00149	CXCL2,EGR1,HBA1/HBA2,NFKBIA,TNF,VCAM1
PYCARD	transcription regulator			0.00763	PTGS2,Saa3,TNF
PRKCA	kinase		-1.899	0.000274	COL1A1,CXCL2,EGR1,GFAP,NFKBIA,PTGS2,TNF,VCAM1
CD7	other			0.0376	TNF
SYNJ1	phosphatase			0.0252	SLC2A1
IGF2BP1	translation regulator			0.00979	COL1A1,COL1A2,HBB
PDK2	kinase			0.00674	ARG1,TNF
MIRLET7	group			0.0214	COL1A1,COL1A2
mir-155	microRNA		0.447	0.0416	ARG1,COL1A1,NOS3,PTGS2,TNF
miR-338-3p (miRNAs w/seed CCAGCAU)	mature microRNA			0.0114	COL1A1,COL1A2,COX4I2
mir-223	microRNA		0.385	0.0031	FCER1A,IGF1R,INPP5J,Mt2,NLRP3,Serpina3g (includes others),SMOC1
miR-148b-5p (and other miRNAs w/seed AGUUCUG)	mature microRNA			0.0376	TNF
miR-148a-3p (and other miRNAs w/seed CAGUGCA)	mature microRNA			0.0171	COL1A1,TNF
mir-148	microRNA		0.008	0.000184	AQP4,COL1A1,EGR1,IGF1R,TNF
mir-1	microRNA		-0.44	0.0174	ADAM12,IGF1R,Irx5,PFKFB3,TNF
mir-25	microRNA		-1.081	0.00177	ADM,EDNRB,TNF,ZNF512B
miR-29b-3p (and other miRNAs w/seed AGCACCA)	mature microRNA		-1.083	0.00183	CEMIP,COL1A1,COL1A2,COL3A1,DUSP2,KLF4
mir-29	microRNA		-1.212	4.77e-05	ADAM12,AOX1,COL1A1,COL1A2,COL3A1,FKBP5,KLF4,SFRP2
miR-20a-3p (miRNAs w/seed CUGCAUU)	mature microRNA			0.0498	COL11A1
mir-17	microRNA		-1.176	0.00759	COL11A1,DUSP2,GCLC,Gm10471 (includes others),ZNF512B
mir-130	microRNA		-1.286	9.08e-07	AQP4,ARG1,IGF1R,KLF4,LRIG1,PTGS2,TNF
mir-185	microRNA			0.0114	EPHB2,TNF
miR-7a-5p (and other miRNAs w/seed GGAAGAC)	mature microRNA			0.00636	IGF1R,INSR,KLF4
mir-7	microRNA		1.678	0.000304	IGF1R,INSR,KLF4,PRL
mir-34	microRNA		-0.972	0.00212	ADAM12,CACNB1,CCDC113,COL1A1,PFKFB3,TNF
mir-183	microRNA			0.0326	EGR1,KLF4,SLC30A1
miR-181a-2-3p (and other miRNAs w/seed CCACUGA)	mature microRNA			0.0498	TNF
mir-181	microRNA		-0.218	0.0189	ADM,PTGS2,TNF,VCAM1
miR-668-3p (and other miRNAs w/seed GUCACUC)	mature microRNA			0.0127	AQP4
mir-668	microRNA			0.0127	AQP4
mir-26	microRNA			0.00578	ADM,PFKFB3,PTGS2
mir-101	microRNA		-1	0.00022	COL1A1,COL3A1,PTGS2,TNF
miR-615-5p (and other miRNAs w/seed GGGGUCC)	mature microRNA			0.00156	IGF1R,TNF
let-7	microRNA		-1.555	0.000274	APC2,COL1A1,COL1A2,COL3A1,DZIP1,HBA1/HBA2,IGF1R,LRIG1,PTGS2,TNF,ZNF512B
miR-335-3p (miRNAs w/seed UUUUCAU)	mature microRNA			0.0488	COL1A1,COL1A2
mir-140	microRNA			0.0426	COL3A1,TNF
mir-127	microRNA			0.0114	ARG1,TNF
mir-214	microRNA		1.956	0.00108	IGF1R,NOS3,PTGS2,TNF
miR-204-5p (and other miRNAs w/seed UCCCUUU)	mature microRNA			0.0477	BMP1,CHRD,CHRNA1
mir-204	microRNA			0.00708	CHRD,CHRNA1,CXCL2,TNF
miR-22-5p (and other miRNAs w/seed GUUCUUC)	mature microRNA			0.0376	TNF
miR-125b-5p (and other miRNAs w/seed CCCUGAG)	mature microRNA		-0.537	0.0118	ARG1,KLF13,PIGR,TNF,TSPAN8
mir-21	microRNA		-1.051	0.0393	COL1A1,COL3A1,CXCL2,GFAP,NLRP3,PROSER2,Serpina3g (includes others),TNF,VCAM1
mir-143	microRNA			0.00168	COL3A1,PTGS2,SLC2A1
miR-125b-1-3p (miRNAs w/seed CGGGUUA)	mature microRNA			0.0376	TNF
miR-103-3p (and other miRNAs w/seed GCAGCAU)	mature microRNA			0.0426	COL1A1,KLF4
mir-184	microRNA			0.0498	IGF1R
miR-718 (miRNAs w/seed UUCCGCC)	mature microRNA			0.0498	TNF
miR-199a-5p (and other miRNAs w/seed CCAGUGU)	mature microRNA		1.89	5.54e-05	COL1A1,GPRC5A,KLF4,PIGR,PTGS2,RND1,ZBTB16
miR-130a-3p (and other miRNAs w/seed AGUGCAA)	mature microRNA		-0.351	4.21e-06	AQP4,CXCL2,IGF1R,LRIG1,TNF
miR-182-5p (and other miRNAs w/seed UUGGCAA)	mature microRNA			0.0496	COL11A2,COL4A4,IGF1R
mir-182	microRNA		0.457	0.00391	ARG1,COL11A2,COL4A4,KLF4,SLC30A1
miR-92a-3p (and other miRNAs w/seed AUUGCAC)	mature microRNA		0	0.00231	ADM,EDNRB,KLF4,TNF
mir-920	microRNA			0.0376	TNF
mir-105	microRNA			0.0498	TNF
mir-613	microRNA			0.0498	RMRP
mir-493	microRNA			0.0127	IGF1R
mir-657	microRNA			0.0252	TNF
let-7a-5p (and other miRNAs w/seed GAGGUAG)	mature microRNA		-1.219	0.0418	COL1A1,COL1A2,COL3A1,HBA1/HBA2,PTGS2,TNF
miR-1343-5p (and other miRNAs w/seed GGGGAGC)	mature microRNA			0.0127	AQP4
mir-939	microRNA			0.0127	AQP4
TRAF3	enzyme		0.952	0.0105	ADM,CXCL2,NFKBIA,Serpina3g (includes others),TNF
NUPR1	transcription regulator		-0.728	0.000375	ADM,ALDOC,BGLAP,COL1A1,COL1A2,COL3A1,FOXD1,IGF1R,IPP,KLF4,MMP12,PAGR1,PFKFB3,PRL,SLC2A1,UPP1,ZMYM3
PRKD	group			0.00831	CXCL2,PTGS2,TNF
STK4	kinase			0.0426	NFKBIA,TNF
NNMT	enzyme			0.0498	COL1A1
LPL	enzyme		1.27	0.0075	ITGAX,SLC2A1,TNF,VCAM1
H60a	other			0.0252	TNF
AKT1	kinase		-1.709	0.0402	CXCL2,EGR1,GCLC,IGF1R,PRL,PTGS2,SLC2A1,TNF
F2RL1	G-protein coupled receptor			0.0398	CXCL2,PTGS2,Serpina3g (includes others),TNF
KISS1	other			0.0426	EGR1,POMC
EED	transcription regulator			0.0171	GFAP,KLF4,PTGS2
PIK3CA	kinase			0.0444	ADAM12,COL1A2,ICAM2,NFKBIA,PTGS2,TNFRSF12A
CASP4	peptidase			0.0182	ADAM8,CXCL2,ITGAX
SDC3	other			0.00544	BGLAP,COL1A1
mir-150	microRNA			0.0193	COL4A4,CXCL2,SLC2A1
TWIST1	transcription regulator		1.121	0.000508	ALDH1A1,ARG1,BGLAP,COL1A1,COL6A1,LRG1,PRL,PTPRZ1,TNF
MAEL	transcription regulator			0.00323	KLF4,PTGS2
EGFL7	other			0.00232	NFKBIA,VCAM1
TNFRSF11B	transmembrane receptor			0.00378	BGLAP,COL1A1,IGF1R
CD44	other		0.832	9.77e-08	ADAM8,ALDH1A1,ALDOC,COL1A1,COL3A1,FKBP5,ITGAX,KLF4,LHX6,MMP12,PFKFB3,SBK1,SFRP2,SLC2A1,TNF,VCAM1
REN	peptidase			0.00523	AGT,COL3A1,TNF
F3	transmembrane receptor		-1.103	0.00184	ARG1,DUSP2,EGR1,TNF,VCAM1
NEUROG1	transcription regulator			0.0496	CEMIP,COL3A1,LRIG1
AGER	transmembrane receptor		-0.882	6.67e-06	ARG1,BCAN,CXCL2,EGR1,Gm42031,MMP12,PTGS2,TNF,VCAM1
CD34	other			0.0498	TNF
FERMT2	other			0.0151	COL1A1,TNF
PTGDR	G-protein coupled receptor			0.0132	PTGS2,TNF
ADCYAP1	other		-0.829	5.93e-05	ADCYAP1,COL3A1,CXCL2,EGR1,GFAP,KRT8,NFKBIA,PHEX,POMC,PRL,SLC2A1,TNF
ATG16L1	enzyme			0.001	CH25H,CXCL2,NFKBIA
NR1H2	ligand-dependent nuclear receptor		0.184	9.27e-07	AGT,CH25H,CXCL2,INS,ITGAX,NFKBIA,PTGS2,RARB,Saa3,TNF
NCOA1	transcription regulator		-0.294	0.000153	BGLAP,CYP11A1,EGR1,LYZ,NFKBIA,PRL,RARB,SLC2A1,TNF
GJA1	transporter			0.0132	BGLAP,PTGS2,TNF
HIF3A	transcription regulator			0.0114	RARB,SLC2A1
JUN	transcription regulator		-0.75	0.000343	ARG1,BGLAP,CD247,COL1A1,COL1A2,CYP11A1,GCLC,IGF1R,MMP12,NFKBIA,PRL,PTGS2,RASGRF1,SLC2A1,TNF,VCAM1,VSX1
CD14	transmembrane receptor		-0.958	0.00628	CXCL2,PTGS2,TNF,VCAM1
PPP1R3C	phosphatase			0.0498	SLC2A1
PRAME	other			0.00972	CYP26B1,RARB
FYN	kinase			0.0229	NLRP3,PTGS2,TNF
IGHG1	other			0.0376	TNF
CREB1	transcription regulator		-0.136	5.38e-06	ACHE,ADM,ARG1,CABP7,CALN1,CCDC85A,CGREF1,CH25H,CHRNA1,CXCL2,CYP11A1,EGR1,GDA,GPNMB,KLF4,Nrgn,PRL,PTGS2,RASGRF1,STC1,TNF,UPP1
UCN	other			0.0368	CYP11A1,TNF
IRAK4	kinase		0.728	0.000542	CXCL2,EGR1,NFKBIA,NLRP3,RGS16,TNF
SUZ12	enzyme			0.0298	CNR1,CNTFR,JAM2,KLF4,RARB
LTBP1	other			0.0457	ICAM2,ZNF512B
PRKCZ	kinase		-0.152	0.0012	COL1A2,NFKBIA,NOS3,VCAM1
SREBF1	transcription regulator		1.367	0.0276	ALDOC,BGLAP,COL6A1,CYP7B1,GPNMB,INS,PTGS2,TNF
CD274	enzyme		1.701	0.0197	COL1A1,CXCL2,PTGS2,TNF
NOS3	enzyme		0.337	3.08e-06	AQP2,COL3A1,NOS3,PTGS2,SLC2A1,TNF,VCAM1
ARHGAP5	enzyme			0.00016	COL1A1,COL3A1,COL6A1
S100A9	other		0.284	0.0227	ALDH1A1,DDIT4,GPR37L1,GPRC5A,TNF,VCAM1
POU4F1	transcription regulator			0.00295	ADCYAP1,CACNB1,CACNB3,Irx5,PRL,RGMA
YWHAZ	enzyme			0.0106	AQP2,COL1A1,CXCL2
POMC	other		0.153	0.000306	CYP11A1,GCLC,NOS3,POMC,SLC9A3R2,TNF,VCAM1
ARNT	transcription regulator		-0.192	0.00136	ACER2,ADM,ALDOC,ARID5B,INSR,NOS3,SLC2A1,STC1
LRPAP1	other			0.0488	PTGS2,TNF
FGF1	growth factor		-1.513	0.00026	EGR1,GCLC,ITGAX,NOS3,PTGS2,TNF,TNFRSF12A,VCAM1
NPY1R	G-protein coupled receptor			0.0192	POMC,TNF
NQO1	enzyme			0.0311	PTGS2,SLC2A1,VCAM1
DNM1L	enzyme			0.0214	CACNB1,VCAM1
HIVEP1	transcription regulator			0.0326	CXCL2,NFKBIA,TNF
CEBPB	transcription regulator		0.986	1.6e-05	ADM,AGT,ALDH1A1,ARG1,BGLAP,COL1A1,COL1A2,CXCL2,CYP11A1,GFAP,HBB,INS,INSR,KRT18,POMC,PRL,PTGS2,Saa3,SBSN,SLC2A1,TNF,UPP1
PARP1	enzyme		0.138	0.00902	COL1A1,COL3A1,NELL2,PTGS2,TNF,VCAM1
ZNF106	other		-0.447	0.000256	COL26A1,GPNMB,HBA1/HBA2,LYZ,TNFRSF12A
FBN1	other			0.0368	COL1A2,COL3A1
HDAC3	transcription regulator			1.43e-06	ARG1,COL1A2,CXCL2,MMP12,NFKBIA,NOS3,PTGS2,RARB,SLC2A1,TNF
miR-5586-5p (miRNAs w/seed AUCCAGC)	mature microRNA			0.0498	SLC2A1
PUS1	enzyme			0.0127	RARB
GSN	other			0.00143	COL1A1,COL3A1,NOS3
SMARCD3	transcription regulator			0.034	COL1A1,KLF4
MTA2	transcription regulator			0.0457	HBB,MS4A2
PLCE1	enzyme		-0.326	2.3e-05	CXCL2,GFAP,PTGS2,TNF
IL1R2	transmembrane receptor			0.0114	CXCL2,TNF
NKX2-1	transcription regulator			0.0324	ADCYAP1,AGT,LRG1,LYZ,POMC,Saa3
FHL1	other			0.0252	CYP11A1
ADIPOQ	other		0.124	0.00173	ARG1,COL3A1,CXCL2,CYP11A1,EGR1,NFKBIA,PTGS2,TNF,VCAM1,WNT9B
CSF3	cytokine		-0.736	0.000634	ADCY1,ARG1,CXCL2,EGR1,GFAP,LYZ,NOS3,PTGS2,TNF,VCAM1
F10	peptidase			0.0132	EGR1,VCAM1
RALBP1	enzyme			0.00544	COL1A2,TNF
ATN1	transcription regulator			0.00164	ACKR1,BMP1,CNR1,RGS16,SPTBN2,ST8SIA5,TAGLN3
DRD1	G-protein coupled receptor			0.00972	EGR1,INSR
JARID2	transcription regulator			0.0426	INS,TNF
MED1	transcription regulator		-0.762	0.0231	CYP11A1,FKBP5,ICAM2,KLF13,KLF4,NFKBIA,RARB
DDIT4	other			0.00979	NFKBIA,NLRP3,TNF
PDE4A	enzyme			0.0498	TNF
EIF2S1	translation regulator			0.0326	CH25H,GCLC,Serpina3g (includes others)
KLF10	transcription regulator			0.0313	BGLAP,POMC
NCS1	other			0.0127	KCND1
MAFF	transcription regulator			0.0151	GCLC,HBB
IGFBP5	other		0.132	0.000304	BGLAP,COL1A1,EGR1,PFKFB3
YBX1	transcription regulator		-1.946	0.000353	COL1A1,COL1A2,CXCL2,CYP11A1,HBB,KLF4,MMP12,PTGS2
STAT6	transcription regulator		0.321	0.000439	ADAM11,ARG1,COL1A1,COL1A2,COL3A1,CXCL2,EGR1,FKBP5,HBA1/HBA2,HBB,MMP12,NFKBIA,PIANP,PTGS2,TNF,VCAM1
FEM1A	transcription regulator			0.00427	CXCL2,TNF
PIAS1	transcription regulator		1.664	0.000441	CACNB3,CYP11A1,EPHB2,GRM4,NOS3,PRL
CBX5	transcription regulator		-0.816	0.00132	BGLAP,CEMIP,HBB,ICAM2,SLC7A8,TSPAN8,ZNF616
PPARA	ligand-dependent nuclear receptor		-0.536	0.0196	ARG1,CTF1,CYP7B1,G0S2,KRT8,NFKBIA,PAQR9,PRL,PTGS2,TNF,VCAM1,VNN1
TRPC1	ion channel			0.0457	PRL,TNF
JUND	transcription regulator			0.00433	AGT,BGLAP,COL6A1,PRL,TNF
CDKN2A	transcription regulator		1.073	0.0448	APPL2,COL1A1,EGR1,GPRC5A,IGF1R,POLD3,PTGS2,TNF,ZBTB16
INHA	growth factor		-0.135	1.09e-07	BCAN,COL1A2,COL3A1,COL4A4,COL6A1,CYP11A1,CYP26B1,JAM2,KRT18,KRT8,PTGS2
PLA2G6	enzyme			0.00296	ARG1,PTGS2,TNF
LCN2	transporter		0.632	0.00141	ARG1,COL1A1,CXCL2,GFAP,RARB,TNF
SOCS1	other		-0.554	1.5e-05	ARG1,CXCL2,Defb10/Defb11,FKBP5,INS,MMP12,PTGS2,Serpina3g (includes others),TNF,VCAM1
PLAU	peptidase		1.154	0.0133	ARG1,MMP12,SLC2A1,TNF
ZEB2	transcription regulator		1.982	0.0133	FCER1A,KRT18,MS4A2,VCAM1
SPRY2	other		-0.816	0.00282	ADAM8,ARG1,G0S2,PFKFB3,PTGS2,SLC2A1
CRHR1	G-protein coupled receptor			0.00168	AQP4,POMC,SLC2A1
ALOX15	enzyme			0.0141	CXCL2,TNF,VCAM1
ANGPT1	growth factor			0.00272	COL3A1,NOS3,TNF,VCAM1
HEXIM1	transcription regulator			0.0426	COL1A1,SLC2A1
EPSTI1	other			0.0127	NFKBIA
CXCL12	cytokine		0.042	0.00584	BMP1,COL1A1,COL3A1,EGR1,ITGAX,PTGS2,TNF,ZBTB16
RLN2	other			0.0368	EDNRB,NLRP3
APP	other		0.284	8.84e-05	ACHE,ADCYAP1,ALDOC,ARG1,ARRDC3,BGLAP,CD5L,CH25H,CXCL2,CYP26B1,EFHC2,EGR1,EPHB2,GFAP,HBA1/HBA2,ICAM2,IGF1R,INSR,MMP12,NLRP3,NOS3,Nrgn,PFKFB3,PTCH2,PTGS2,THSD4,TNF,VCAM1
IL22	cytokine		0.475	0.0426	B3GNT7,CXCL2,PFKFB3,PTGS2,TNF
CD209	other			0.00082	JAM2,PTGS2,TNF
CEACAM3	other			0.0376	TNF
MFSD8	other			0.000477	GFAP,PFKFB3
HLA-C	other			0.0498	TNF
SAA1	transporter			0.0161	ARG1,BGLAP,TNF
SIGLEC7	transmembrane receptor			0.000477	PTGS2,TNF
SIGLEC9	other			0.0127	PTGS2
EGFR	kinase		-0.8	0.0328	ARG1,COL1A1,COL3A1,COL6A1,EGR1,GFAP,NFKBIA,POMC,PTGS2,RASSF9,Serpina3g (includes others),SLC2A1,TNF
ORM2	other			0.0498	TNF
ADORA2A	G-protein coupled receptor		0.921	7.32e-05	ALDOC,COL3A1,COL6A1,CXCL2,HBA1/HBA2,KIF5A,NFKBIA,PTGS2,TNF
CSF2	cytokine		-0.412	0.00908	ADAM8,ARG1,CXCL2,DUSP2,EGR1,ITGAX,NFKBIA,NLRP3,PROZ,PTGS2,Saa3,SLC2A1,TNF,UPP1
SLC6A3	transporter			0.0214	ADCY1,GFAP
NPR1	enzyme		-1.961	0.000408	AGT,COL1A1,COL3A1,TNF
CX3CL1	cytokine		0.896	0.00084	CD5L,COL3A1,GFAP,GPNMB,IGF1R,INSR,LYZ,TNF
FABP4	transporter			0.00636	NOS3,PTGS2,TNF
PDGFRA	kinase			0.0214	BGLAP,COL1A1
COX4I1	enzyme			0.00227	SFRP2,TNF,TSPAN8
FSTL1	other		1.951	0.000304	COL1A1,COL1A2,NLRP3,TNF
DNASE2	enzyme			0.000609	CH25H,CXCL2,GPNMB,TNF
FGFR3	kinase			0.0171	COL1A1,COL3A1,GFAP
KLF2	transcription regulator		0.294	0.000152	ADM,CXCL2,HBB,HYAL2,NFKBIA,NOS3,PTGS2,SLC2A1,TNF,VCAM1
LIPE	enzyme		-0.294	5.07e-07	ALDH1A1,AQP4,COL1A1,COL1A2,EGR1,FKBP5,G0S2,Mt2,PTGS2,RARB,SOX18,TNF
LGALS7/LGALS7B	other			0.00817	COL1A2,EGR1
NCOA5	other			0.0283	ARRDC3,CXCL2,GPNMB
GNB3	enzyme			0.0114	GRM6,PCP2
HIPK3	kinase			0.0252	CYP11A1
MAPK9	kinase			0.0263	BMP1,CACNB3,EGR1,MMP12,NOS3,TNF
IL17A	cytokine		-1.577	0.0012	COL1A1,COL3A1,CXCL2,CYP7B1,LGI2,NOS3,PTGS2,RGS16,Saa3,SLC2A1,TNF,VCAM1
FGF10	growth factor		0.152	0.0052	PTGS2,Saa3,TSPAN8,VNN1
IL2	cytokine		0.687	0.0109	ADAM8,CD247,DDIT4,DUSP2,FCMR,GFAP,GZMK,KLF13,Nrgn,PHEX,PTGS2,RGS16,Serpina3g (includes others),SLC30A1,TNF,TNFRSF12A,UPP1,VCAM1
PTGER4	G-protein coupled receptor		0.831	0.0152	AQP2,ARRDC3,CH25H,EGR1,PTGS2,TNF
NFIX	transcription regulator			0.00523	ADAM12,CLEC3B,GFAP
NKX2-3	transcription regulator		-0.197	0.00744	ADM,KLF4,MEDAG,NOS3,PTGS2,SRPX,TCIM,VCAM1
DDR1	kinase			0.00143	COL1A1,COL3A1,VCAM1
XIAP	enzyme			0.0457	PTGS2,TNF
TNF	cytokine		-1.473	2.33e-09	ADAM8,ADM,AGT,ARG1,ARID5B,ARRDC3,BGLAP,CD247,CH25H,COL1A1,COL1A2,COL3A1,COLQ,CRHR1,CXCL2,CYP11A1,CYP26B1,CYP7B1,DDIT4,DUSP2,EDNRB,EGR1,EPHB2,EXOC3L4,G0S2,GCLC,GFAP,GPR84,ICAM2,IGF1R,INS,INSR,ITGAX,KLF4,KRT18,KRT8,LRG1,LRIG1,MMP12,Mt2,NFKBIA,NLRP3,NOS3,NOSTRIN,PIGR,POMC,PRL,PTGS2,RASD1,RASGRF1,RGL3,RGS16,RND1,Saa3,SLC2A1,SLC7A8,TCIM,THBS3,TNF,VCAM1
XRCC5	enzyme		-0.152	0.000689	ARG1,CD247,IGF1R,PTGS2
ITGA1	other			0.0397	PTGS2,TNF
SCN1B	ion channel			0.00544	COL1A1,COL1A2
SUPT16H	transcription regulator			0.0231	CDH15,EGR1,KRT8,SEC16B,SGCA
NTN1	growth factor			0.00296	CXCL2,PTGS2,TNF
KRAS	enzyme		0.406	0.000443	AGT,ALDOC,AOX1,ARG1,COL1A1,COL1A2,COL3A1,COL6A1,EGR1,FRRS1L,GCLC,GFAP,GZMK,IGF1R,INSR,LYZ,NFKBIA,NLRP3,NOS3,NRN1,PTGS2,SLC2A1,TNF,TNFRSF12A,UPP1
MAP3K2	kinase			0.00972	CXCL2,TNF
CAV1	transmembrane receptor		-1.806	0.000913	ARG1,EGR1,INSR,KRT18,KRT8,NOS3,TNF,VCAM1
LUM	other			0.00674	CXCL2,TNF
SERPINF1	other			0.039	G0S2,KCNJ10,NFKBIA
TRIB3	kinase			0.0106	BGLAP,DDIT4,SLC2A1
ADRB3	G-protein coupled receptor			0.0026	EGR1,PTGS2,TNF
PPARGC1A	transcription regulator		1.374	0.0141	AGT,COL1A2,CYP11A1,INPP5J,NFKBIA,PTGS2,Saa3,ST8SIA5,STC1,TNF,TNFRSF12A,VCAM1
MMD	kinase			0.0127	TNF
NR4A2	ligand-dependent nuclear receptor		-1.754	4.87e-07	ADCYAP1,ADM,BGLAP,CNR1,COL1A1,COL6A1,PRL,PTGS2,RARB,TNF
EGR2	transcription regulator		0.447	0.0312	ADM,AHNAK2,BGLAP,CNTFR,COL11A1,CRIP3,EGR1,ZBTB16
COL4A3	other		-0.849	0.000113	COL1A1,COL1A2,COL3A1,COL4A4,PTGS2
CD38	enzyme		1.091	0.00575	ALDOC,COL1A1,RAP1GAP,Serpina3g (includes others),SLC2A1,ST7,VCAM1
IL36G	cytokine			0.0457	CXCL2,TNF
DOK2	other			0.0376	TNF
IL6R	transmembrane receptor		1.165	0.00101	COL1A1,COL1A2,CXCL2,PTGS2,TNF,VCAM1
PLA2G4A	enzyme			0.00196	KRT18,PTGS2,TNF
RETN	other		0.23	0.00122	INSR,NOS3,PTGS2,TNF,VCAM1
NCOA3	transcription regulator		-1.972	0.00935	IGF1R,NFKBIA,PTGS2,RARB,SLC2A1
DUSP1	phosphatase		1.003	0.00334	CH25H,COL3A1,CXCL2,PTGS2,TNF,VCAM1,VNN1
LIMA1	other			0.00817	KRT18,KRT8
NR5A1	ligand-dependent nuclear receptor		1.981	0.0121	CYP11A1,CYP26B1,POMC,VNN1
HFE	transmembrane receptor		0.816	0.00527	CYP26B1,EGR1,INS,LYZ,RGS16,Saa3
IL1RAPL1	transmembrane receptor			0.0252	TNF
ABCG1	transporter		0.549	0.00456	CH25H,CYP7B1,SLC2A1,TNF
MMP13	peptidase			0.00232	COL1A1,TNF
MAP2K2	kinase			0.0488	ACSBG1,INS
WNT4	cytokine		-0.784	0.000714	BGLAP,COL1A1,FKBP5,NOS3,PTGS2
IGFBP3	other			0.0132	NOS3,TNF,VCAM1
LCOR	transcription regulator			0.0132	CYP26B1,FKBP5
HPS1	other			0.0252	TNF
GPRASP1	transporter			0.0127	CNR1
GHR	transmembrane receptor		-0.882	0.00122	COL1A1,IGF1R,PRL,Serpina3g (includes others),TNF
TLE4	transcription regulator			0.0376	SIX3
NOD2	other			0.0159	CXCL2,GPR84,NFKBIA,TNF
HDAC6	transcription regulator			0.0229	COL1A1,TNF,VCAM1
TGFB1I1	transcription regulator			0.0368	KLF4,KRT18
CYP19A1	enzyme		1.264	0.0118	FKBP5,GFAP,PRL,PTGS2,TNF
ARRB2	other			0.00147	CXCL2,EGR1,PTGS2,TNF
TRIM3	enzyme			0.0287	MMP12,TNF
S100A8	other		0.672	0.000572	ALDH1A1,CXCL2,DDIT4,GPR37L1,GPRC5A,NFKBIA,Saa3,TNF,VCAM1
PEBP4	other			0.000227	NFKBIA,PTGS2,TNF
MAPK10	kinase			0.0171	PTGS2,TNF
INS	other		-1.421	7.29e-05	ADM,AGT,EGR1,IGF1R,INSR,NOS3,PTGS2,RARB,SLC2A1,TNF
TP73	transcription regulator		0.149	0.000806	AQP2,CDH22,CNTFR,COL1A1,CXCL2,DDIT4,EGR1,G0S2,GPNMB,IGF1R,ITGAX,LRG1,LYZ,PRL,TLE2,TNFRSF12A
MECP2	transcription regulator			0.0122	ADAM12,EGR1,FKBP5,HBA1/HBA2,PTGS2,RARB,TNF
ABCB1	transporter			0.00456	CXCL2,DDIT4,PTAFR,TNF
GPS2	transcription regulator		0.555	0.0109	CXCL2,NFKBIA,TNF,VCAM1
ADRA1A	G-protein coupled receptor			0.0283	ADAM12,COL3A1,EGR1
CUBN	transmembrane receptor			0.0127	NLRP3
SOCS6	other			0.00227	CXCL2,PTGS2,TNF
DIAPH3	enzyme			0.0498	IGF1R
MYD88	other		-1.497	7.52e-06	ALDH1A1,AOX1,ARG1,CH25H,CXCL2,EDNRB,EGR1,ITGAX,NFKBIA,NLRP3,NOS3,PTGS2,Saa3,TNF,TNFRSF12A,VCAM1
MFGE8	other			0.0151	COL1A1,COL3A1
AVPR1B	G-protein coupled receptor			0.0127	POMC
AKAP8	other			0.0127	TNF
DES	other			0.00544	KRT18,KRT8
RAF1	kinase		-1.863	0.0226	DUSP2,EGR1,IGF1R,INS,PRL,PTGS2,TNF
ADORA1	G-protein coupled receptor			0.0214	COL3A1,MMP12
NFE2L2	transcription regulator		0.422	7.5e-05	ADCYAP1,AGT,AOX1,ARID5B,BGLAP,COL1A1,COL3A1,CXCL2,FKBP5,GCLC,GFAP,KCND1,MMP12,PTGS2,RARB,SLC2A1,SLC7A8,TNF,VCAM1
VDR	transcription regulator		-0.949	0.00749	AGT,BGLAP,COL1A1,EGR1,NOS3,PHEX,PRL,PTGS2,RARB
IFIH1	enzyme		-0.412	0.00425	CXCL2,EGR1,NFKBIA,TNF
GAN	other			0.0127	GFAP
RXRA	ligand-dependent nuclear receptor		-0.585	0.00746	ALDH1A1,BGLAP,COL1A1,CSDC2,CXCL2,GCLC,KLF9,LYZ,MMP12,PRL,RARB,TNF
UBE2E2	enzyme			0.00817	COL1A1,GCLC
FOXO1	transcription regulator		-0.419	5.81e-05	AGT,BGLAP,CH25H,CNR1,COL1A1,CYP7B1,DDIT4,EDNRB,EGR1,IGF1R,INS,INSR,KLF4,NOS3,POMC,PRL,TNF,VCAM1
NUDT21	other			0.00143	COL11A1,COL1A1,ZBTB46
P2RY2	G-protein coupled receptor		-1.21	0.000408	ACHE,AQP2,PTGS2,VCAM1
HSD17B4	enzyme			0.0397	PTCH2,PTGS2
SP3	transcription regulator		-1.982	0.000514	BGLAP,COL1A1,COL1A2,CYP7B1,EGR1,IGF1R,JAM2,KLF4,NOS3,PTGS2
THRA	ligand-dependent nuclear receptor		1.39	1.32e-05	CXCL2,KCNJ10,KLF9,NLRP3,Nrgn,PCP2,PRL,PTAFR,RARB,SFRP2,TNF
NT5E	phosphatase		0.762	0.00022	COL1A1,COL3A1,TNF,ZNF366
NTRK2	kinase			0.0205	EGR1,KCNJ9,POMC,TNF
TIA1	other		-0.13	0.0197	HBB,PTGS2,TNF,TNFRSF12A
HOXD4	transcription regulator			0.0376	RARB
OGN	growth factor			0.00427	BGLAP,CRHR1
FOXA2	transcription regulator		0.816	0.0023	ALDOC,ARID5B,CHRD,CYB561,DDIT4,LYZ,RARB,Saa3,SLC2A1,SMOC1,THBS3,TNF
NASP	other			0.0498	TNF
IDO1	enzyme			0.0287	ITGAX,TNF
AVP	other		-0.325	2.43e-08	ADM,AQP2,BGLAP,COL3A1,CRHR1,EDNRB,EGR1,NOS3,POMC
RAB3A	enzyme			0.0127	POMC
RAC1	enzyme		-0.918	0.00138	AGT,COL1A2,INS,KLF4,PRL,PTGS2,VCAM1
ERBB4	kinase		0.447	0.0058	COL3A1,EGR1,HBA1/HBA2,PTGS2,SLC2A1
MAPKAPK2	kinase		-0.364	0.00098	ARG1,CXCL2,NFKBIA,TNF,VCAM1
HSPA9	other			0.0151	KRT18,KRT8,RARB
MAP3K1	kinase		-0.006	0.00487	COL3A1,EGR1,PTGS2,TNF
CALR	transcription regulator		0.109	2.68e-06	COL1A1,COL1A2,COL3A1,INSR,PRL,PTGS2,TNF
NRAS	enzyme		-1.741	0.0067	2810025M15Rik,COL1A2,CXCL2,DUSP2,EGR1,PTGS2,SLC2A1,VNN1
SMAD4	transcription regulator		-0.246	0.016	ACKR1,BGLAP,COL1A2,CXCL2,CYB561,JAM2,NFKBIA,PTGS2,TNF
TBXA2R	G-protein coupled receptor			0.00323	PTGS2,VCAM1
ERBB3	kinase		0.443	0.000112	COL1A1,COL6A1,EGR1,HBA1/HBA2,IGF1R,PRL,PTGS2,Serpina3g (includes others)
AFDN	other			0.0376	INSR
PCDH1	other			0.0376	TNF
C6	other			0.00817	CXCL2,TNF
P2RX4	ion channel		1	5.3e-05	COL1A1,COL3A1,CXCL2,TNF
OGG1	enzyme			0.0151	CXCL2,TNF
TCF3	transcription regulator		0.463	0.0444	ABCC12,CGREF1,COL1A1,CYP11A1,INS,KLF4,RGS16,Serpina3g (includes others),TNF,ZBTB16
AKT2	kinase			0.00667	GCLC,IGF1R,PRL,TNF
PTGIS	enzyme			0.00168	CXCL2,PTGS2,TNF
CTSB	peptidase			0.000609	ARG1,COL1A1,CXCL2,TNF
CTCF	transcription regulator		-0.563	0.000678	C1QL1,EGR1,LHX6,LYZ,PTGS2,TNF,TNFRSF12A,ZBTB16
PIK3R1	kinase		-0.28	0.00528	COL1A2,PTGS2,SLC2A1,TNF,VCAM1
AIF1	other			0.0132	COL1A1,COL3A1
KCNJ10	ion channel			0.00196	KCNJ10,SGCA,TNFRSF12A
PRDX1	enzyme			0.0114	ARG1,PTGS2
SLC2A1	transporter		-0.896	1.18e-06	ALDH1A1,KLF4,PRL,PTGS2,SLC2A1,TNF
FCGR2A	transmembrane receptor		0.198	0.0052	CXCL2,GPR84,PTGS2,TNF
ABCC9	ion channel			0.0498	SLC2A1
SOCS3	phosphatase		0.779	0.00165	ARG1,EGR1,POMC,Serpina3g (includes others),SGCA,TNF
CCN5	growth factor		-0.762	0.00456	BGLAP,KLF4,KRT18,KRT8
PER3	other			0.000945	H6PD,PRL
TBX5	transcription regulator		-1.977	0.00351	COL1A1,COL1A2,COL3A1,CXCL2,PTGS2
MAP3K14	kinase		-1.304	0.000618	ADAM8,CXCL2,NFKBIA,PTGS2,TNF,VCAM1
HDAC2	transcription regulator		-0.816	7.93e-06	COL11A1,COL1A1,COL1A2,EGR1,MAEL,Mt2,NFKBIA,PTGS2,RARB,SIX3,TNF
TRPC3	ion channel			0.00674	TNF,VCAM1
KDM1A	enzyme		-1.093	1.73e-06	ADM,AGT,COL1A1,COL1A2,COL4A4,GFAP,GPNMB,HBB,IGF1R,ITGAX,KRT18,KRT8,LYZ,NOS3,RARB,SFRP2,TNF,VCAM1
TEF	transcription regulator			0.00674	AQP2,AQP4
PTAFR	G-protein coupled receptor		-0.317	0.00022	CXCL2,NLRP3,PTGS2,TNF
LOX	enzyme			0.034	COL3A1,IGF1R
SFTPD	other			0.0026	CXCL2,MMP12,TNF
TXNRD1	enzyme			0.0182	AOX1,GCLC,SLC2A1
TP63	transcription regulator		0.458	0.0119	ADM,ARG1,COL11A1,COL11A2,CYP26B1,DDIT4,EGR1,GPNMB,INSR,KLF4,PTGS2,RASGRF1,RASSF9,TNS4,VNN1
BAG2	other			0.0498	TNF
NOG	growth factor		-1.091	0.0052	BGLAP,GFAP,POMC,PTGS2
PTH	other		1.1	0.000102	AQP2,BGLAP,COL1A1,COL1A2,CXCL2,PTGS2,RAP1GAP,Saa3,SFRP2,STC1
S1PR2	G-protein coupled receptor			0.00168	NOS3,PTGS2,VCAM1
BCL3	transcription regulator		0.011	0.00141	AGT,CXCL2,EGR1,NFKBIA,TNF
PTPRR	phosphatase		1	0.041	COL6A1,KRT18,KRT8,MYO5B
MARK2	kinase			0.00979	CXCL2,PTGS2,TNF
SEMA3E	other			0.0498	TNF
CSF1R	kinase			0.0182	ARG1,TNF,VCAM1
FGFR1	kinase		1.346	0.0231	ACHE,BGLAP,COL1A1,COL3A1,PTGS2
LMNA	other			0.0148	ACKR1,CDH15,COL11A1,COL1A1,COL3A1,GCLC,HTRA3,KRT18,NOS3
ANGPT2	growth factor		1.098	0.000124	ADAM12,AGT,COL1A1,COL1A2,COL3A1,ITGAX,NOS3,PTGS2,TNF,TNFRSF12A,VCAM1
GSR	enzyme			0.0106	AOX1,GCLC,SLC2A1
KCNJ9	ion channel			0.0127	KCNJ3
TMPO	other			6.8e-05	COL11A1,COL1A1,COL3A1
SGCG	other			0.0498	SGCA
EZH2	transcription regulator		-0.446	1.4e-08	BGLAP,BMP1,CEMIP,CLEC3B,CNR1,COL1A1,COL1A2,CXCL2,EGR1,FKBP5,IGF1R,JAM2,KLF4,NFKBIA,NME5,PHEX,PRL,PTGS2,RAP1GAP,RASSF9,SFRP2,TNF,ZBTB16
CYBB	enzyme			0.0123	COL3A1,PTGS2,TNF
MAFK	transcription regulator			0.00335	GCLC,HBB,INS
MFAP4	other			0.000309	COL1A1,NFKBIA,TNF
CRH	cytokine		-0.404	4.05e-07	AQP4,ARG1,CRHR1,CYP11A1,NOS3,POMC,PTGS2,SLC2A1,TNF
OSTF1	transcription regulator			0.0252	BGLAP
EP300	transcription regulator		0.374	7.73e-07	ACHE,ADAM12,AGT,COL1A2,CYP11A1,EGR1,EPHB2,GIMAP1-GIMAP5,H6PD,HBB,IGF1R,INS,NFKBIA,PFKFB3,PRL,PTGS2,RARB,SLC2A1,SMOC1,TLE2,TNF
NCOA2	transcription regulator		-0.618	0.00136	EGR1,KLF4,LYZ,NFKBIA,NOS3,P2RY12,PTGS2,TNF
RARB	ligand-dependent nuclear receptor		0.825	0.00045	CXCL2,CYP26B1,EGR1,KLF4,LYZ,PTGS2,RARB,Saa3,SLC2A1
TAC1	other		1.413	0.000953	CRHR1,FCER1A,GFAP,PRL,PTGS2,TNF
GUCY1A1	enzyme			0.0376	NOS3
MITF	transcription regulator		1.195	0.00665	ACHE,COL1A1,EDNRB,GPNMB,SIX3,SLC24A5,SLC7A8,TBC1D16,UPP1
LCP2	other			0.034	TNF,ZBTB16
SNCA	enzyme		0.04	2.05e-06	AGT,ALDH1A1,ARG1,BGLAP,CDH15,GCLC,GDA,GFAP,GZMK,ITGAX,KCNA7,KLF4,MYO5B,NLRP3,Nrgn,PTGS2,RGMA,SMOC1,TNF
LRIG1	other			0.00427	IGF1R,TNF
F7	peptidase		-1.106	0.000164	CXCL2,EGR1,PTGS2,TNF,VCAM1
AZU1	peptidase			0.0252	TNF
AHR	ligand-dependent nuclear receptor		-1.72	0.000409	ADM,CD247,CGREF1,COL11A1,COL1A1,COL1A2,COL3A1,COL6A1,COLQ,CXCL2,Mt2,NLRP3,PRL,PTGS2,Saa3,SLC2A1,TNF
CALCB	other			0.0114	NOS3,PRL
A4GALT	enzyme			0.0498	TNF
RGS10	enzyme			0.0373	ARG1,CXCL2,TNF
MAPK14	kinase		-0.406	0.0236	BGLAP,COL1A1,CXCL2,PRL,PTGS2,TNF,VCAM1
BGLAP	other			0.0132	NLRP3,TNF
CYP11B2	enzyme			0.0498	IGF1R
CEACAM1	transporter			0.0151	ALDH1A1,GFAP,IGF1R
SAA2	other			0.0127	BGLAP
NPY2R	G-protein coupled receptor			0.00972	POMC,TNF
RAPSN	other			0.0498	CNTFR
DKK1	growth factor		-1.477	0.0025	BGLAP,COL1A1,EPHB2,KRT18,PTGS2
SH3RF1	enzyme			0.00323	MAP3K10,TNF
RFX1	transcription regulator			0.0262	COL1A1,COL1A2
N4BP1	enzyme			0.0313	CXCL2,TNF
KCNJ6	ion channel			0.00016	KCNJ10,KCNJ3
AGTR1	G-protein coupled receptor		0.152	0.000315	AGT,COL3A1,NOS3,PTGS2,TNF
CDX2	transcription regulator		-0.97	0.0222	CXCL2,KLF4,KRT18,NLRP3,SLC7A8,TNF
VEGFC	growth factor			0.0151	ARG1,PTGS2
TRAF3IP2	enzyme		0.146	4.02e-06	AGT,COL1A1,COL3A1,CXCL2,Saa3,TNF,TNFRSF12A,VCAM1
FGF8	growth factor		1.342	0.00727	BGLAP,CITED4,LHX6,PCOLCE2,RASD1
CEBPG	transcription regulator			0.000408	HBB,PRL,TNF
ISG15	other			0.0217	COL1A1,COL1A2,GCLC
VIM	other			0.0397	BGLAP,KCNJ10
PTGS1	enzyme		1.526	0.000256	ARG1,NOS3,PTGS2,STC1,TNF
CD163	transmembrane receptor			0.0114	ALDH1A1,TNF
RARG	ligand-dependent nuclear receptor		1.245	0.00695	CNR1,CYP26B1,EGR1,KLF4,RARB
PTPRJ	phosphatase			0.0373	CXCL2,PTGS2,TNF
BDKRB2	G-protein coupled receptor			0.0151	NOS3,PTGS2
OGT	enzyme		-0.36	0.000119	CXCL2,GFAP,INS,INSR,KRT18,PTCH2,RGS16,TNF
CCL22	cytokine			0.00156	CXCL2,TNF
APOE	transporter		-0.187	0.00122	COL1A1,EGR1,FKBP5,IGF1R,INSR,ITGAX,KCNJ10,KLF4,NELL2,NOS3,PTGS2,TNF,VCAM1
SOD3	enzyme			0.0214	EDNRB,TNF
CHRM4	G-protein coupled receptor			0.0498	EGR1
TRADD	other		-1.109	2.94e-05	CXCL2,NFKBIA,RND1,TNF,VCAM1
RAB10	enzyme			0.0376	TNF
RAD51C	enzyme			0.00156	KRT18,KRT8
DLK1	other			0.0161	IGF1R,INS,TNF
CCNT1	transcription regulator			0.00972	INS,SLC2A1
SLC9A3	ion channel			0.00471	Mt2,Saa3,UPP1
FCAR	transmembrane receptor			0.0376	TNF
CDK6	kinase		-0.447	0.0137	AGT,COL4A4,INPP5J,PTGS2,THSD4
CTBP1	enzyme			0.000506	COL1A2,CYP26B1,FKBP5,KRT8,TNF
TRU-TCA1-1	other			0.0498	ARG1
LUC7L3	other			0.0127	PTGS2
NFASC	other			0.0214	BCAN,KIF5A
TACR1	G-protein coupled receptor			0.0214	PTGS2,TNF
EFNB1	other			0.00972	COL1A1,EPHB2
GDNF	growth factor		-1.4	0.00222	EGR1,GFAP,NRN1,STC1,TNF
FAS	transmembrane receptor		-0.937	0.00945	COL1A1,COL1A2,COL3A1,COL6A1,CXCL2,EGR1,GPNMB,NFKBIA,RND1,TNF,VCAM1
PITX2	transcription regulator		-1.918	0.0113	COL1A2,CYP26B1,EGR1,LHX6,POMC,PRL
DSG1	other			0.0376	TNF
FGFR2	kinase		0.765	0.000336	BGLAP,COL1A1,COL3A1,EFHC2,MAEL,NOSTRIN,TSPAN8,VCAM1
ITGB6	other		0.469	5.3e-05	COL1A1,COL1A2,COL3A1,MMP12
STEAP3	transporter		0	0.00555	ACER2,COL1A1,COL3A1,TNFRSF12A
CARD14	other			0.000662	AQP4,CXCL2,TNF
VLDLR	transporter			0.0132	SLC2A1,TNF
USP19	peptidase		-1.103	0.000304	DDIT4,FKBP5,PFKFB3,TNF
ADORA2B	G-protein coupled receptor		-0.239	3.1e-05	ARG1,COL1A2,CXCL2,KLF4,MMP12,TNF
ATF4	transcription regulator		-0.34	7.55e-05	BGLAP,CEMIP,CXCL2,DDIT4,KLF4,KLF9,PTGS2,SFXN5,TBC1D16,TNF,TNFRSF12A
KEAP1	other			0.0151	GCLC,TNF,VCAM1
RB1	transcription regulator		-0.522	0.0151	APPL2,BGLAP,CHRNA1,CXCL2,EGR1,GPRC5A,IGF1R,KRT18,NFKBIA,NTSR2,POLD3,POMC,TNF
GFRA2	transmembrane receptor			0.0376	EGR1
GRM7	G-protein coupled receptor			0.0127	GRM6
MAP3K8	kinase		-1.151	8.85e-07	ARG1,ARRDC3,BMP1,CACNB3,CXCL2,EGR1,IGF1R,PTGS2,RASGRF1,RHOF,SBK1,TNF
PLEKHA1	other			0.0252	SLC2A1
GATA3	transcription regulator		-0.243	0.0424	ADM,CYP11A1,KLF4,SLC2A1,TNF,VCAM1,ZBTB16
ABI1	other			0.0498	EGR1
JAK2	kinase		-0.2	0.00398	ACER2,EGR1,GFAP,IGF1R,PTGS2,Saa3,TNF
FHL2	transcription regulator		0.849	0.00456	ARG1,BGLAP,CYP11A1,TNF
FGF2	growth factor		-1.259	1.05e-08	ACER2,ADM,BGLAP,C1QL1,COL1A1,COL1A2,COL3A1,CXCL2,CYP11A1,EDNRB,EGR1,GFAP,GPNMB,IGF1R,INS,KCNC1,NOS3,PRL,PTGS2,RMRP,SFRP2,SLC2A1,TNF,TNFRSF12A,VCAM1
RPS6KA2	kinase			0.0376	EGR1
MMP8	peptidase			0.0192	COL1A1,TNF
DNAJB6	transcription regulator			0.0192	KRT18,TNF
KLF6	transcription regulator		-0.29	4.25e-10	ADM,AGT,ALDOC,ARG1,ARID5B,CHPF2,COL1A1,CXCL2,GCLC,IGF1R,MMP12,NFKBIA,NLRP3,PFKFB3,PTAFR,PTGS2,RARB,TNF,UPP1,VCAM1
AFP	transporter			0.00817	EGR1,TNFRSF12A
GPX1	enzyme			0.0193	COX4I2,TNF,VCAM1
GJB2	transporter			0.0498	TNF
Hnrpfl	other			0.0252	AGT
IL18	cytokine		-0.611	0.00426	ARG1,DDIT4,EDNRB,GZMK,PTGS2,SLC7A8,TNF,VCAM1
SIGLEC1	other			0.0498	TNF
EGR1	transcription regulator		1.103	1.37e-06	ACHE,COL1A1,COL1A2,CXCL2,EGR1,IGF1R,KCNT1,LYZ,PRL,PTGS2,TNF,UFSP1,VCAM1
LEPR	transmembrane receptor		0	0.000241	ADAM8,ADCYAP1,ALDH1A1,CNR1,COL1A1,GFAP,MMP12,POMC,PRL,TNF
ADIPOR1	transmembrane receptor			0.00903	ARG1,GFAP,TNF
MSX1	transcription regulator			0.0397	BGLAP,PRL
GPD1	enzyme			0.0318	CGREF1,CYP7B1,LHX6,PFKFB3
OAS2	enzyme			0.0252	TNF
RIPK3	kinase			0.0368	NLRP3,TNF
PTGS2	enzyme		-0.208	0.0108	ARG1,EGR1,NOS3,PTGS2,STC1,TNF,TNFRSF12A,VNN1
DIO3	enzyme		-0.088	2.45e-06	ALDH1A1,COL6A1,CYP11A1,GDA,INS,KCNJ10,KCNJ3,KLF9,Nrgn,Slc47a2,STC1,VCAM1
Cyp2c70	enzyme			0.0262	CXCL2,TNF
SFTPA1	transporter		0.48	7.3e-06	COL1A1,CXCL2,EGR1,HBA1/HBA2,LRIG1,RASD1,SFRP2,TNF
NFKBIB	transcription regulator		1.491	3.83e-07	CXCL2,EGR1,IGF1R,NFKBIA,NOS3,Saa3,TNF,VCAM1
GATA6	transcription regulator		0.464	0.0189	ARG1,CD5L,CYP11A1,HBA1/HBA2,NOS3,RARB,Saa3
CFH	other			0.00674	CXCL2,TNF
SCD	enzyme		1.414	0.00294	ALDH1A1,EGR1,G0S2,KLF4,Saa3,SLC2A1,TNF,VCAM1
MAS1	G-protein coupled receptor			0.0151	NOS3,TNF
ATG7	enzyme		-1.969	0.0147	COL1A1,COL1A2,NFKBIA,SLC2A1,TNF
CAMK2G	kinase			0.00817	HBA1/HBA2,HBB
MEF2C	transcription regulator		-0.873	6.61e-05	BGLAP,COL11A1,COL1A1,COL1A2,COL3A1,CXCL2,GFAP,MMP12,PTGS2,SFRP2
CXCL2	cytokine			0.0238	CXCL2,TNF
NLRP3	enzyme		-1.264	0.012	ARG1,CXCL2,NLRP3,PTGS2,Saa3,TNF
NOS1	enzyme		0.152	0.000304	AQP2,EGR1,SLC2A1,TNF
ERG	transcription regulator			0.00912	CFAP65,CNR1,COL11A2,FKBP5,ICAM2,IGF1R,NOS3,ZBTB16
TGFB1	growth factor		1.054	3.18e-06	ACKR1,ADAM12,ADM,ARG1,ARID5B,BGLAP,BMP1,CEMIP,COL11A1,COL1A1,COL1A2,COL3A1,COL6A1,CXCL2,CYB561,CYP11A1,DDIT4,EDNRB,EGR1,EPHB2,FCER1A,GCLC,GFAP,GPRC5A,H6PD,ICAM2,IGF1R,ITGAX,KCNJ3,KLF4,KLF9,KRT18,KRT8,MMP12,MS4A2,NFKBIA,NLRP3,NOS3,NOTUM,PCOLCE2,PFKFB3,POMC,PRL,PTAFR,PTGS2,RND1,Saa3,SLC2A1,TNF,TNFRSF12A,VCAM1
SMAD3	transcription regulator		1.11	0.000371	ADAM12,BGLAP,COL1A1,COL1A2,COL3A1,COL6A1,CYP11A1,EGR1,JAM2,MMP12,PCOLCE2,PTGS2,TNF
ZFP36L1	transcription regulator			0.0252	TNF
F2	peptidase		-0.754	0.000244	CITED4,COL1A1,EDNRB,EGR1,IGF1R,NFKBIA,NOS3,PTGS2,TAGLN3,TNF,TNFRSF12A,VCAM1
TLE5	transcription regulator			0.0498	SIX3
EREG	growth factor			0.0214	PTGS2,TNF
INSR	kinase		-0.717	0.000157	ALDH1A1,ARRDC3,CHRD,CYP11A1,EGR1,IGF1R,INS,INSR,KLF9,LYZ,MMP12,NOS3,POMC,RGS16,SFRP2,SLC2A1,SLC30A1,TNF,VCAM1
NAGLU	enzyme			0.0252	LYZ
LY6E	other			0.0262	NFKBIA,TNF
ARRB1	transcription regulator			0.000184	COL1A1,EGR1,PTGS2,TNF,VCAM1
COMMD1	transporter			0.00378	DDIT4,NFKBIA,PFKFB3
GNRH1	other		-0.726	0.00141	CYP11A1,EGR1,MEDAG,PRL,PTGS2
ECSIT	transcription regulator			0.0457	NFKBIA,PTGS2
C9	other		0.849	1.16e-05	COL1A1,COL3A1,CXCL2,VCAM1
AQP3	transporter			0.00156	AQP2,TNF
NOTCH2	transcription regulator			0.0357	COL1A1,CYP11A1,TNF
CCKAR	G-protein coupled receptor			0.0498	EGR1
ADA	enzyme		-0.747	0.000408	COL1A2,CXCL2,MMP12,TNF
SFN	other			0.00523	FKBP5,KRT18,KRT8
CCN3	growth factor			0.0313	BGLAP,COL1A1
ARNT2	transcription regulator		1.134	0.0168	AOX1,AQP4,COL11A1,EGR1,SLC2A1,ST8SIA5,TNF
LRG1	other			0.0376	TNF
APOD	transporter			0.0498	TNF
FGF19	growth factor			1.95e-07	ALDH1A1,AQP4,CXCL2,CYP7B1,EGR1,G0S2,MMP12,PRL,RGS16,Saa3
GNA13	enzyme			0.0026	CXCL2,EGR1,PTGS2
WWOX	enzyme			0.0262	BGLAP,COL1A1
NFKB2	transcription regulator		1.886	0.122	PTGS2,Serpina3g (includes others),TNF,VCAM1
IL4R	transmembrane receptor			0.0362	ADAM8,ARG1,ITGAX,NRXN2
ETS1	transcription regulator		0.083	0.0108	COL1A2,EGR1,FOXD1,GZMK,KRT8,NOS3,PRL,TNF
TBP	transcription regulator			0.0025	COL1A1,IGF1R,NFKBIA,PTGS2,TNF
TFF1	other			0.0127	PTGS2
SH2B3	other			0.00972	NOS3,VCAM1
TAS1R2	G-protein coupled receptor			0.0127	RARB
PRMT1	enzyme		1.165	0.00202	COL1A1,COL3A1,GCLC,KLF4,RARB,TNF
NFATC1	transcription regulator			0.00398	AQP2,COL1A1,INS,PTGS2,TNF,VCAM1
RGD1560225	other			0.0498	PTGS2
ADGRV1	G-protein coupled receptor			0.0252	HBA1/HBA2
GJC1	ion channel			0.0376	TNF
IKZF1	transcription regulator		1.463	0.00898	CDH22,CXCL2,CYP7B1,INSR,KLF4,NLRP3,POMC,SLC2A1,TNF
PEMT	enzyme			0.0132	COL1A1,TNF
YAP1	transcription regulator		-1.458	0.0217	ARG1,COL1A1,CXCL2,CYP11A1,EGR1,IGF1R,NFKBIA,PTGS2,SPINT2,ST7,THBS3,TNF,VCAM1
CEBPD	transcription regulator		-0.167	1.14e-05	AGT,GFAP,ITGAX,PRL,PTAFR,PTGS2,Saa3,SLC2A1,TNF
STK38	kinase			0.00232	CXCL2,TNF
HNRNPA0	other			0.0127	TNF
CHGA	other			0.000408	AOX1,NLRP3,PTGS2
C5AR1	G-protein coupled receptor		1.029	0.0104	COL1A1,COL1A2,CXCL2,TNF
NOX1	enzyme			0.0313	NFKBIA,TNF
TLE6	other			0.0252	BGLAP
EIF2AK4	kinase		-0.036	0.000604	AQP4,CD247,DDIT4,EGR1,TNF
ADRA2A	G-protein coupled receptor			0.0498	TNF
F2RL3	G-protein coupled receptor			0.00232	EGR1,TNF
BIRC5	other			0.0342	COL1A1,COL3A1,LYZ
APOA1	transporter		0.361	1.2e-05	ADCY1,GFAP,NOS3,PTGS2,SLC2A1,TNF,VCAM1
COCH	other			0.00544	CXCL2,TNF
DTNA	other			0.000477	AQP4,KCNJ10
F13B	enzyme			0.00674	CXCL2,HBB
FABP5	transporter			0.0488	PTGS2,TNF
FASN	enzyme		1.964	0.00196	DDIT4,EDNRB,PTGS2,SFRP2,TNF
FOXC2	transcription regulator		0.816	0.00107	BGLAP,COL1A1,GPNMB,INSR,PHEX,PTGS2
FOSL2	transcription regulator			0.0357	BGLAP,COL1A2,PRL
SIX5	transcription regulator			0.0397	KRT18,SFRP2
HLA-E	transmembrane receptor			0.0498	TNF
HOXA5	transcription regulator		0.465	0.000256	BGLAP,COL1A1,EGR1,NFKBIA,PTGS2
ITGAE	other			0.0252	TNF
ITIH1	other			0.0151	SPINT2,TNF
KNG1	other		0.662	0.000689	COL1A1,COL1A2,NOS3,PTGS2
MPO	enzyme			0.00156	EDNRB,VCAM1
MYB	transcription regulator		0.433	0.000146	ADAM12,ADM,COL1A2,CXCL2,GIMAP1-GIMAP5,IGF1R,KLF4,PTGS2,RGS8,Serpina3g (includes others)
KAT2B	transcription regulator		0.246	7.57e-06	COL1A2,HBB,PFKFB3,PTGS2,RARB,SLC2A1,TNF
PHB1	transcription regulator			0.00979	CYP11A1,NFKBIA,TNF
Pla2g2a	other			0.0127	PTGS2
NLRC3	other			0.0498	TNF
RORC	ligand-dependent nuclear receptor		0	0.00402	COL1A2,COL3A1,CXCL2,CYP7B1,Mt2,NLRP3,TNF,ZBTB16
Trim30a/Trim30d	enzyme			0.0376	TNF
SEC22B	other			0.0376	TNF
SNAI2	transcription regulator		1	0.0287	BGLAP,CDH15,COL1A1,KRT18
SNAPIN	other			0.0376	TNF
ETS2	transcription regulator			0.0152	KRT18,LYZ,PRL,TNF
THBS1	other		-1	0.000145	COL1A1,COL1A2,COL3A1,EGR1,TNF
TNFAIP6	other			0.00335	CXCL2,SPINT2,TNF
TNFSF9	cytokine			0.0313	TNF,VCAM1
Tnfsf9	other			0.034	TNF,VCAM1
VIPR1	G-protein coupled receptor			0.0171	CXCL2,TNF
TRERF1	transcription regulator			0.0376	CYP11A1
ZBTB7B	transcription regulator		0.923	0.00033	COL1A1,COL1A2,KLF4,PAQR9,SFXN5,TNF
SPEN	transcription regulator			0.0498	BGLAP
Sik2	other			0.0376	CYP11A1
SIRT1	transcription regulator		0.642	0.0141	AGT,ARG1,CNR1,FCMR,IGF1R,NELL2,NOS3,RGS16,SFRP2,SLC2A1,TNF,VCAM1
PKHD1	other			0.0114	COL1A1,CXCL2
POLDIP2	other			0.0151	ARG1,KLF4
MAPK3	kinase		-1.961	0.0114	COL3A1,EGR1,NOS3,PTGS2,TNF
SNX5	transporter			0.0127	INSR
C5AR2	G-protein coupled receptor			0.0214	CXCL2,TNF
TBC1D23	other			0.0252	TNF
Rps6ka5	kinase			0.0498	TNF
RPS6KA5	kinase			0.0313	PTGS2,TNF
MANF	other			0.0262	COL1A1,TNF
TLR9	transmembrane receptor		0.076	0.0142	CXCL2,EGR1,FCMR,PFKFB3,PTGS2,Rpph1,Saa3,TNF
NPFF	other			0.000662	CTF1,INSR,SLC2A1
S100A2	other			0.0376	SLC2A1
Mir200	group			0.034	COL1A1,COL3A1
CD8B	other			0.0252	TNF
ABCA1	transporter			0.0357	PTGS2,SLC2A1,TNF
CMA1	peptidase			1.98e-05	AGT,COL1A1,COL3A1
CAVIN2	other			0.0127	NOS3
NR2F1	ligand-dependent nuclear receptor			0.0052	AGT,EGR1,POMC,RARB
TNIP1	other			0.0182	CXCL2,Saa3,TNF
GRB10	other			0.000408	IGF1R,INSR,MMP12
WARS1	enzyme			0.0498	NFKBIA
RIPK1	kinase		0.655	0.00887	ARG1,CXCL2,MMP12,TNF
SMPD1	enzyme		-1.4	0.000714	ACKR1,COL1A1,CXCL2,GFAP,TNF
GABBR1	G-protein coupled receptor			0.00168	POMC,PRL,TNF
RPTOR	other		-1.754	0.0377	ITGAX,NLRP3,PTGS2,SLC2A1,TNF
ARHGEF2	other			0.00156	TNF,VCAM1
PRNP	other		-0.195	0.00371	ADAM8,EGR1,IGF1R,NFKBIA,TNF
HTT	transcription regulator			6.1e-06	ACKR1,AGT,ALDOC,BMP1,CHRNA1,CNR1,COL6A1,COX4I2,EDNRB,EGR1,GCLC,GFAP,HBA1/HBA2,KLF4,KLF9,LMTK3,RAP1GAP,RARB,RGS16,Serpina3g (includes others),SLC2A1,SPTBN2,ST8SIA5,TAGLN3,VCAM1
ZBTB18	transcription regulator			0.0397	IGDCC4,STC1
MAPK7	kinase		-0.85	0.000846	ALDOC,CXCL2,KLF4,NOS3,PTGS2,TNF
PLIN1	other			0.0238	ITGAX,TNF
DBP	transcription regulator			0.00168	AGT,AQP2,AQP4
LTB4R	G-protein coupled receptor			0.00763	CXCL2,PTGS2,TNF
MVP	other			0.0287	CXCL2,TNF
DLX5	transcription regulator			0.0457	BGLAP,Irx5
MAP2K3	kinase			0.00209	COL1A1,COL1A2,COL3A1,PTGS2,TNF
IL13	cytokine		0.624	4.11e-05	ADAM8,ARG1,CD247,COL1A1,COL1A2,COL3A1,CXCL2,EGR1,G0S2,GPNMB,ITGAX,KLF4,MMP12,PTGS2,SPINT2,TNF,VCAM1,VNN1
DLG3	kinase			0.0498	EPHB2
UXT	transcription regulator			0.00763	FKBP5,KRT18,NFKBIA
KITLG	growth factor		-0.926	3.06e-05	ACHE,BMP1,CD247,CXCL2,EDNRB,EGR1,GFAP,IGF1R,MS4A2,NFKBIA,NOS3,PTGS2,TNF
TAFAZZIN	enzyme		-0.603	0.000405	AHNAK2,ALDOC,AOX1,ARG1,COL1A1,COX4I2,CXCL2,PTGS2,SLC2A1,TNF,UPP1,VCAM1
S1PR1	G-protein coupled receptor		0.144	0.000128	NLRP3,PTGS2,TNF,VCAM1
PRKCB	kinase		-0.499	0.00184	COL1A2,EGR1,INS,PFKFB3,PTGS2
ABCG5	transporter			0.0127	INS
SRD5A1	enzyme			0.0426	CYP11A1,INSR
CTSK	peptidase			0.0151	NLRP3,PTGS2
CDX1	transcription regulator		-0.555	0.00141	CXCL2,NLRP3,PTGS2,SLC7A8,TNF
ATP7A	transporter			0.00817	ADCYAP1,POMC
YY1	transcription regulator		1.299	0.0492	BGLAP,COL1A1,DDIT4,EGR1,FCER1A,KLF4,SHC2,STC1
BID	other			0.0262	ITGAX,MMP12
EPCAM	other			0.00251	EGR1,INS,MMP12,PIGR
RHOQ	enzyme			0.0127	PRL
HDAC4	transcription regulator		-0.283	0.0396	PTGS2,SLC2A1,TNF,TNFRSF12A,VCAM1
NR0B2	ligand-dependent nuclear receptor		-1.293	0.00026	AGT,ARG1,COL1A1,COL1A2,CYP11A1,CYP7B1,EGR1,TNF
PLEKHA2	other			0.0252	SLC2A1
TRPV4	ion channel		-0.832	0.000776	CXCL2,Saa3,TNF,VCAM1
CBR1	enzyme			0.0252	PTGS2
PLG	peptidase		0.844	0.000441	ARG1,COL1A1,EDNRB,MMP12,PTGS2,TNF
LGALS3	other		0.101	0.000637	ARG1,COL3A1,CXCL2,KRT18,MAP3K10,TNF,VCAM1
IL17RA	transmembrane receptor			0.00979	CXCL2,MMP12,TNF
CRHR2	G-protein coupled receptor			0.00296	CRHR1,CXCL2,SLC2A1
ARID1A	transcription regulator			0.0431	ALDH1A1,COL1A1,CXCL2,EPHB2,KLF4,KRT18,KRT8
LETMD1	other			0.0114	PTGS2,TNF
CDK8	kinase			0.0193	CXCL2,KLF4,RARB
SIN3A	transcription regulator			0.00131	COL1A1,COL1A2,INSR,PTGS2,RARB
PPP3CA	phosphatase		-0.842	0.000184	CXCL2,GFAP,IGF1R,KRT18,KRT8,PTGS2,TNF
IL11RA	transmembrane receptor			0.0269	CXCL2,MMP12,TNF
GABPA	transcription regulator			0.00708	ACHE,CYP7B1,GCLC,PRL
EIF4E	translation regulator		-0.447	0.0067	KLF13,LYZ,NFKBIA,P2RY12,POMC,PRL,TNF,UPP1
NR3C2	ligand-dependent nuclear receptor		0.896	6.25e-12	AGT,AQP4,ARG1,BGLAP,COL1A1,COL3A1,DDIT4,EGR1,FKBP5,IGF1R,KCNJ10,KLF9,MMP12,NOS3,PTGS2,TNF,VCAM1
DACH1	transcription regulator			0.0161	EGR1,KLF4,PTGS2
THEM4	enzyme			0.0127	PTGS2
SLC16A2	transporter			0.0123	KLF9,Nrgn,SLC7A8
AKAP13	other			0.0498	FKBP5
AQP4	transporter			0.00427	AQP4,SLC2A1
RECQL	enzyme			0.0376	HBB
HSPD1	enzyme		-0.826	0.000776	CXCL2,IGF1R,TNF,VCAM1
GRIN1	ion channel			0.0496	COL1A1,Gm10471 (includes others),TNF
MTHFR	enzyme			0.0252	NOS3
SCTR	G-protein coupled receptor			0.000945	AQP2,AQP4
PELI2	enzyme			0.00156	CXCL2,TNF
VEGFD	growth factor			0.000525	BGLAP,MMP12,PTGS2
PRDM1	transcription regulator		-1.066	0.0143	ADAM8,CXCL2,DDIT4,GPR84,IGF1R,NLRP3,RGS16,TNF,VSX1
NFKB1	transcription regulator		-1.753	0.0022	ARG1,COL1A1,COL1A2,CXCL2,EGR1,NFKBIA,PTAFR,PTGS2,Saa3,TNF,VCAM1
GATA1	transcription regulator		-1.009	0.0352	EGR1,FCER1A,HBA1/HBA2,HBB,ITGAX,LYZ,MS4A2,ZNF366
RELA	transcription regulator		-1.983	0.0039	AGT,COL1A1,COL1A2,CXCL2,EGR1,IGF1R,KRT18,KRT8,NFKBIA,PTGS2,Saa3,Serpina3g (includes others),TNF,VCAM1
IL6ST	transmembrane receptor			0.0166	EGR1,GFAP,SGCA,VCAM1
NOS2	enzyme		0.251	0.000777	AQP2,CXCL2,NFKBIA,NOS3,PIGR,PRL,PTGS2,Saa3,TNF
TBL1X	transcription regulator			0.000108	CXCL2,MMP12,RARB
NOCT	transcription regulator			0.00232	FRRS1L,PTPRZ1
AQP7	transporter			0.0192	ARG1,INS
RPS6KA3	kinase			6.74e-05	INS,PHEX,PTGS2,TNF
IRAK1	kinase			0.0182	NLRP3,TNF,VCAM1
PTGFR	G-protein coupled receptor			0.0214	GCLC,PTGS2
RAG1	enzyme			0.0217	CXCL2,PTAFR,TNF
mir-10	microRNA		0.757	0.000105	APC2,ARG1,EPHB2,FKBP5,IGF1R,KLF13,KLF4,TNF
MIR6869	microRNA			0.0252	TNF
LIF	cytokine		-0.78	0.000751	ALDH1A1,BGLAP,CXCL2,CYP11A1,EGR1,GFAP,JAM2,POMC,PTGS2,TNF
RUNX2	transcription regulator		0.223	0.0231	BGLAP,COL11A1,COL1A1,COL1A2,IGF1R
ENTPD1	enzyme			0.00817	CXCL2,TNF
KRT17	other			0.0132	CXCL2,KRT8,TNF
IL15	cytokine		0.18	0.0075	ALDOC,CXCL2,GPRC5A,GZMK,ICAM2,IGF1R,ITGAX,NFKBIA,PFKFB3,RGS16,TNF,UPP1,VCAM1
IRAK3	kinase		-0.074	4.72e-06	COL1A1,CXCL2,GPR84,NFKBIA,NLRP3,TNF
NRIP1	transcription regulator			0.0109	PRL,PTGS2,RARB,TNF
BMP7	growth factor		-1.316	0.000885	ADCYAP1,BGLAP,BMP1,COL1A1,COL1A2,CRHR1,IGF1R,KLF4,POMC,SPTBN2
BMP6	growth factor		-1.569	0.00212	CYP11A1,KLF4,PCOLCE2,POMC,PTGS2,TNFRSF12A
IRAK2	kinase			0.0171	CXCL2,TNF
IFNG	cytokine		-1.395	6.41e-06	ADM,AGT,ARG1,BCAN,CABP7,CD5L,CDH22,CH25H,CNR1,COL1A1,COL1A2,CXCL2,CYB561,CYP11A1,EDNRB,EGR1,FKBP5,GFAP,H6PD,IGF1R,INS,INSR,ITGAX,KLF4,MMP12,NFKBIA,NLRP3,NOS3,PFKFB3,PIGR,POMC,PRL,PTAFR,PTGS2,Saa3,Serpina3g (includes others),SLC2A1,SLC4A4,TNF,TNFRSF12A,VCAM1,ZBTB16
HNRNPU	transporter		-1.077	2.08e-06	CD5L,CYP26B1,GPNMB,HBB,LYZ,MMP12,TNF,VCAM1
MAPKAPK3	kinase			0.0238	CXCL2,TNF
DUSP5	phosphatase			0.00196	CH25H,DUSP2,EGR1
ELF4	transcription regulator		-0.655	0.00162	CXCL2,KLF4,LYZ,TNF
CNR1	G-protein coupled receptor		-0.304	0.000153	CNR1,CYP7B1,IGF1R,MAEL,NPHS2,POMC,PTGS2,RGMA,TNF
BCL2L14	other			0.0127	TNF
ARHGDIB	enzyme			0.0252	PTGS2
HNRNPK	other			0.0242	AGT,NRXN2,PTGS2
HLF	transcription regulator			0.00972	AQP2,AQP4
TFPI2	other			0.0488	ADCYAP1,CXCL2
NPY5R	G-protein coupled receptor			0.00156	POMC,TNF
FOXO3	transcription regulator		1.145	4.84e-06	AQP4,CH25H,DDIT4,EDNRB,EGR1,GCLC,IGF1R,KLF4,Mt2,NFKBIA,NOS3,NPHS2,POMC,SBSN,TCIM,TNF,VCAM1
HGF	growth factor		-1.713	0.00248	ARRDC3,CNTFR,COL1A1,COL1A2,COL3A1,CXCL2,EGR1,FKBP5,KRT18,NOS3,PTAFR,PTGS2,STC1,TNF,VCAM1
PTGER1	G-protein coupled receptor			0.0114	POMC,PTGS2
RNF128	enzyme			0.0114	CD247,TNF
PRKD1	kinase		-0.193	0.00222	BGLAP,CXCL2,IGF1R,TNF,VCAM1
HNRNPD	transcription regulator			0.0171	HBB,TNF
BCL10	transcription regulator			0.0192	CXCL2,TNF
FOS	transcription regulator		-0.794	2.22e-05	ADAM12,AGT,BGLAP,COL1A1,COL6A1,EGR1,HBA1/HBA2,KRT8,Mt2,MYO5B,POMC,PRL,PTGS2,PTPRZ1,RAP1GAP,RGMA,SFRP2,ST8SIA5,TNF,VCAM1,VSX1
FOSL1	transcription regulator			0.0297	ADM,EGR1,GCLC,TNF
HIPK2	kinase			0.0159	EGR1,GCLC,HBA1/HBA2,TNF
BECN1	other			0.0106	ALDH1A1,NPHS2,TNF
CXCR2	G-protein coupled receptor			0.0426	CXCL2,TNF
CCR6	G-protein coupled receptor			0.0287	MMP12,TNF
GRN	growth factor		-0.79	0.00284	CH25H,CXCL2,EGR1,GPNMB,ITGAX,LYZ,P2RY12,TNF
CBL	transcription regulator			0.000714	BGLAP,COL1A1,CXCL2,INSR,TNF
CD40	transmembrane receptor		-0.338	0.00308	DUSP2,KLF4,KLF9,MAP3K6,NFKBIA,PTGS2,RASGRF1,SLC2A1,TNF,VCAM1,ZBTB16
DRD2	G-protein coupled receptor		0.256	0.00101	CXCL2,EDNRB,NFKBIA,POMC,PRL,VCAM1
MIF	cytokine		-0.897	0.0031	ARG1,COL1A1,COL4A4,CXCL2,PTGS2,TNF,VCAM1
AR	ligand-dependent nuclear receptor		0.279	1.12e-05	ADCYAP1,ADM,ALDH1A1,ARG1,CHRNA1,CITED4,COL3A1,CYP11A1,DDIT4,DUSP2,EDNRB,EGR1,FKBP5,GFAP,IGF1R,KCNJ3,LRIG1,NOS3,Nrgn,PIGR,POMC,TNF,TNFRSF12A,TSPAN8,ZBTB16
MMP1	peptidase			0.0297	NFKBIA,PTGS2,TNF
ZNF217	transcription regulator			0.0166	ADM,GPRC5A,KRT18,ZNF616
BRCA1	transcription regulator		1.172	0.00258	DDIT4,EGR1,FKBP5,HBB,IGF1R,NOS3,STC1,TNF
MED17	transcription regulator			0.0127	RARB
CNR2	G-protein coupled receptor		0.218	0.000469	EGR1,NPHS2,PTGS2,TNF
CISH	other		1	0.0174	DUSP2,POMC,PTGS2,TNF
MAPK1	kinase		-0.623	4.32e-05	ADAM12,BGLAP,DUSP2,EGR1,FCMR,HBA1/HBA2,HBB,NOS3,NRN1,PRL,PTGS2,RGS16,Serpina3g (includes others),SFRP2,STC1,TNF
EPRS1	enzyme			0.00323	COL1A1,COL1A2
EIF2AK2	kinase			0.041	ARG1,EGR1,NFKBIA,TNF
EDNRA	transmembrane receptor			0.00082	COL1A1,COL3A1,PTGS2
CRP	other			0.0357	EGR1,NOS3,TNF
GLUD1	enzyme			0.0498	SLC2A1
HDAC1	transcription regulator		-0.31	0.0137	COL1A1,COL1A2,EGR1,MAEL,Mt2,NFKBIA,PFKFB3,PTGS2,TNF
CYP27A1	enzyme			0.0368	AGT,CYP7B1
ASIP	other			0.0313	CNTFR,VCAM1
ANXA1	enzyme		1.117	0.00487	COL1A1,CXCL2,POMC,PTGS2
PTPN1	phosphatase			0.000657	CXCL2,DUSP2,INSR,NFKBIA,TNF
TERF2IP	other			0.0313	NFKBIA,TNF
XPA	other			0.00323	PTGS2,TNF
KLKB1	peptidase			0.00323	KLF4,VCAM1
S1PR3	G-protein coupled receptor			0.0192	PTGS2,VCAM1
CLEC4E	other			0.00423	CXCL2,NLRP3,TNF
ST14	peptidase			0.0132	CXCL2,TNF
PRIMA1	other			0.0252	ACHE
NR3C1	ligand-dependent nuclear receptor		-1.132	1.73e-11	ADM,AGT,ANGPTL7,BGLAP,COL1A1,COL1A2,COL3A1,COL6A1,CXCL2,CYP11A1,DDIT4,EGR1,FKBP5,H6PD,IGF1R,INSR,KCNJ10,KLF13,KLF9,NFKBIA,NLRP3,NME5,NOS3,PFKFB3,PIGR,POMC,PRL,PTGS2,RASD1,SLC1A6,STC1,TCIM,TNF,TNFRSF12A,TNS4,VCAM1
FKBP10	enzyme		-1.414	1e-06	COL1A1,COL1A2,COL3A1,COL6A1,EPHB2,MMP12,PTGS2,Saa3
EGF	growth factor		-1.21	0.0102	COL1A1,COL1A2,COL3A1,CXCL2,CYP11A1,EGR1,GFAP,IGF1R,INS,MMP12,PRL,PTGS2,SFRP2,TNFRSF12A,TSPAN8,VCAM1
APOC2	transporter			0.0127	TNF
CRY1	enzyme			0.0114	PRL,TNF
GFAP	other			0.0262	GFAP,KCNJ10
VTN	other			0.000609	COL1A1,COL1A2,PTGS2,TNF
HRAS	enzyme		-1.706	0.000293	ADM,BMP1,CGREF1,COL1A1,COL1A2,COL3A1,CXCL2,EGR1,FOXD1,IGF1R,KCNC1,KRT18,LYZ,MMP12,NFKBIA,PRL,PTGS2,RAP1GAP,RARB,Serpina3g (includes others),TNF
STAT5A	transcription regulator			0.0346	CEMIP,GZMK,ICAM2,PRL,SLC2A1,SLC7A8,TNF,TSPAN8
NR5A2	ligand-dependent nuclear receptor		0.137	0.0267	CYP11A1,CYP7B1,KRT18,TNF,TNFRSF12A
FCER1G	transmembrane receptor			0.0141	CD247,PTGS2,TNF
HDC	enzyme			0.0214	PTGS2,TNF
NFIC	transcription regulator			0.00831	ADAM12,CYP11A1,GFAP
SORT1	G-protein coupled receptor			0.00972	SLC2A1,TNF
MAFB	transcription regulator		-0.391	0.0192	AQP4,CXCL2,INS,NPHS2,SLC7A8
TSPO	transmembrane receptor			0.00427	TNF,VCAM1
TNFSF10	cytokine		0.853	0.00872	DDIT4,IGF1R,NFKBIA,PTGS2,SLC2A1,TNF
SP7	transcription regulator			0.0238	BGLAP,COL1A1
IL15RA	transmembrane receptor			0.0313	ITGAX,TNF
RARRES2	transmembrane receptor		-0.725	0.000408	CXCL2,CYP11A1,TNF,VCAM1
ITK	kinase		-0.115	0.00503	ARL4D,Serpina3g (includes others),SLC2A1,TNF,ZBTB16
CITED2	transcription regulator		0.354	0.0257	ADM,ARG1,CXCL2,PFKFB3,Serpina3g (includes others),TNF,UPP1
ACE2	peptidase		-1.149	0.000145	AGT,CXCL2,NOS3,PTGS2,TNF
EPO	cytokine		-1.023	0.0176	ARG1,EGR1,HBA1/HBA2,HBB,NFKBIA,NOS3,PTGS2,Serpina3g (includes others),TNF
AGXT	enzyme			0.0252	COL3A1
Ccl2	cytokine		-0.811	0.00667	CXCL2,KLF4,TNF,VCAM1
LOC101927189	other			0.000945	ARG1,PTGS2
EPOR	transmembrane receptor			0.00578	Serpina3g (includes others),TNF,VCAM1
ELN	other			0.00972	MMP12,TNF
TCL1A	transcription regulator			0.0267	CD5L,FKBP5,GPNMB,MMP12
ARHGAP21	other			0.0171	CXCL2,PTGS2,TNF
ERC1	other			0.000477	NFKBIA,PTGS2
EHF	transcription regulator		-1.131	0.034	FCER1A,MS4A2,RARB,VNN1
BMP2	growth factor		0.793	0.000703	BGLAP,COL1A1,COL1A2,GFAP,KLF4,KLF9,NOS3,POMC,PTGS2,ZBTB16
ERBB2	kinase		0.074	2e-06	ADAM12,ADAM8,ALDOC,BMP1,CLEC3B,CNR1,COL1A1,COL3A1,COL6A1,CYB561,EDNRB,EGR1,EPHB2,H6PD,IGF1R,JAM2,KLF4,MMP12,NFKBIA,P2RY12,PFKFB3,POLD3,PRL,PTAFR,PTGS2,RARB,Serpina3g (includes others),SLC1A6,SLC2A1,SPINT2,SRPX,TNF,TNS4
NOX4	enzyme		-1.231	6.81e-05	AGT,COL1A1,GCLC,NOS3,Saa3,SLC2A1
UBE2I	enzyme			0.0123	CYP11A1,HBB,SLC2A1
DHCR7	enzyme			0.0376	TNF
EDN1	cytokine		-1.174	8.23e-05	ADAM12,COL1A2,CYP11A1,EDNRB,EGR1,INSR,POMC,PRL,PTGS2,SLC2A1,VCAM1
ERO1A	enzyme			0.0498	CXCL2
PREB	transcription regulator			0.0252	PRL
COL6A2	other			0.0376	COL1A1
SPIB	transcription regulator		-1	0.0386	EGR1,Iglv2,NRXN2,P2RY12
NFKBIE	transcription regulator			0.00674	TNF,VCAM1
KLF5	transcription regulator		0.391	0.0118	ARG1,CGREF1,CITED4,KRT18,KRT8
BTC	growth factor			0.0151	PRL,PTGS2
CD300E	other			0.0252	TNF
IL6	cytokine		-0.027	9.82e-06	ACER2,ADM,AGT,ALDH1A1,AQP4,ARG1,C1QL1,COL1A1,COL3A1,CXCL2,EGR1,GFAP,KRT18,KRT8,LRG1,LYZ,MMP12,Mt2,NFKBIA,NOS3,POMC,PTGS2,Saa3,TNF,TNFRSF12A,TNS4,VCAM1
SCG5	other			0.0252	POMC
PRC1	other			0.0127	PTGS2
IRF5	transcription regulator		-0.752	0.00528	COL1A1,COL3A1,CXCL2,PTGS2,TNF
PRKACA	kinase			0.0205	PRL,RARB,VCAM1
EIF4EBP2	translation regulator		-0.28	0.000689	ARG1,EGR1,PTGS2,TNF
SMARCA4	transcription regulator		0.359	0.000412	AGT,ALDOC,BGLAP,COL1A1,EGR1,ENTPD3,EPHB2,FKBP5,GCLC,HBB,ICAM2,KRT18,NOS3,NOSTRIN,PHEX,SLC2A1,SRPX,ST7,TCIM,TSPAN8
IL7	cytokine		-0.287	0.000621	CD247,COL1A1,CXCL2,Iglv2,RGS16,SLC2A1,TNF,UPP1
ST8SIA2	enzyme			0.0252	GFAP
TNFSF11	cytokine		-1.81	0.0318	GCLC,NFKBIA,PTGS2,RGS16,Saa3,SLC2A1,TNF,VCAM1
CSTB	peptidase			0.0498	GFAP
CCL11	cytokine			0.0373	CXCL2,GFAP,TNF
NMI	transcription regulator			0.0498	PTGS2
DSP	other			0.00227	COL1A1,COL1A2,COL3A1
OSM	cytokine		-0.6	7.91e-07	ACKR1,ARG1,CH25H,COL1A1,COL1A2,COL3A1,COL6A1,CXCL2,EGR1,EPHB2,GPNMB,LRG1,Mt2,NELL2,NTSR2,PFKFB3,PIGR,POMC,PTPRZ1,RASD1,SFRP2,SLC7A8,TNF,VCAM1
CAMK2D	kinase			0.0192	HBA1/HBA2,HBB
TXNIP	other		-0.945	0.000122	COL1A2,DDIT4,G0S2,NLRP3,NPHS2,PTGS2
GREM1	other			0.0151	COL1A1,TNF
CTTN	other			0.00674	CXCL2,TNF
RHOA	enzyme		1.033	0.0127	AGT,COL1A1,COL3A1,NOS3,VCAM1
Gm12602	other			0.0171	CGREF1,RGS16
RET	kinase			0.000913	COL1A1,COL1A2,EDNRB,EGR1,PHEX,STC1,TAGLN3,TNF
FZD2	G-protein coupled receptor			0.00323	BGLAP,COL1A1
Miat	other			0.0376	TNF
THRIL	other			0.0127	TNF
PLA2G5	enzyme			0.000108	COL1A2,COL3A1,PTGS2
FGF9	growth factor			0.0457	CYP11A1,GCLC
EGLN3	enzyme		-0.775	0.000776	ADM,NOS3,SLC2A1,VCAM1
TGFB3	growth factor		1	0.000822	ADAM12,COL11A1,COL1A1,COL1A2,COL3A1,PTAFR,RMRP
CYP2J2	enzyme		0.371	0.000304	NFKBIA,NOS3,TNF,VCAM1
TNFSF15	cytokine			0.0205	CXCL2,TNF,ZBTB46
SMO	G-protein coupled receptor			0.000898	FOXD1,HBB,PRSS35,PTCH2,SOX18,VCAM1
NFKBIA	transcription regulator		-1.543	5.28e-07	CH25H,CITED4,COL1A2,COL3A1,CXCL2,CYP7B1,GZMK,KRT18,KRT8,LRIG1,LYZ,Mt2,NFKBIA,NOS3,PRL,PTGS2,PTPRZ1,RGS16,Saa3,TNF,VCAM1
DGKA	kinase			0.00972	CXCL2,TNF
RARA	ligand-dependent nuclear receptor		0.81	0.02	ALDH1A1,CYP26B1,EGR1,KLF4,MAP3K10,PTGS2,RARB,RASD1,Saa3,TNF
TEAD2	transcription regulator		1	0.00397	ADM,ARID5B,COL3A1,NRXN2
NFIB	transcription regulator			0.0205	ACSBG1,G530011O06Rik,KRT8
SUV39H1	enzyme			0.0313	HBB,RARB
FLT3	kinase			0.0217	LYZ,SLC2A1,TNF
RAN	enzyme			0.0498	TNF
CORT	other			0.0114	POMC,PRL,TNF
PDK4	kinase			0.0287	ARG1,TNF
PARK7	enzyme			0.0106	COL1A2,PTGS2,TNF
ERF	transcription regulator			0.0457	PRL,PTCH2
GHRL	growth factor		-1.172	0.0152	CYP11A1,POMC,PTGS2,TNF
TGFB2	growth factor		0.65	0.000142	ALDH1A1,BGLAP,COL1A1,COL1A2,COL3A1,EGR1,JAM2,PTAFR
CFTR	ion channel		1.231	0.00113	LRG1,NFKBIA,PTGS2,Saa3,SLC7A8,TNF
IFNLR1	transmembrane receptor			0.0205	CXCL2,PTGS2,TNF
CCN1	other		-0.063	0.00553	COL1A1,COL1A2,CXCL2,PTGS2,TNF
GAB1	other			0.0214	ARG1,EGR1
CREB3L1	transcription regulator			0.00227	BGLAP,COL1A1,COL1A2
C7	other			0.00544	CXCL2,VCAM1
EFNA2	kinase			0.0357	CD247,FCER1A,KRT18
CREBBP	transcription regulator		-0.462	1.99e-05	ADAM12,ADCYAP1,AGT,COL1A2,CYP11A1,EGR1,GIMAP1-GIMAP5,HBB,IGF1R,NFKBIA,PRL,PTGS2,RARB,SMOC1,TLE2,TNF,VCAM1
DCN	other		1.165	0.0052	COL1A2,IGF1R,TNF,VCAM1
CASP10	peptidase			0.0376	TNF
EHMT2	transcription regulator			0.0424	MAEL,PTGS2,TNF
NEDD9	other		-1.342	0.00553	ADM,DDIT4,NRN1,SLC2A1,STC1
PCYT1A	enzyme			0.0397	CXCL2,KLF4
LIFR	transmembrane receptor			0.0498	GFAP
GNAQ	enzyme			0.0128	ADM,ARG1,EGR1,PTGS2,TNFRSF12A,VCAM1
CTNNB1	transcription regulator		0.354	0.00168	ALDH1A1,AQP4,BGLAP,BMP1,CNR1,CNTFR,COL1A1,COL3A1,CXCL2,CYP11A1,CYP7B1,EGR1,EPHB2,GFAP,JAM2,LHX6,NOTUM,NPHS2,PRSS35,PTCH2,PTGS2,Saa3,TNF,TSPAN8,VCAM1
CD300LD	other			0.0498	TNF
FAM177A1	other			0.0376	CXCL2
HBB	transporter			0.00149	COL1A2,CXCL2,HBA1/HBA2,PTGS2,TNF,VCAM1
ANGPTL7	other			0.0498	INSR
COP1	enzyme		0.152	0.0174	CYP26B1,GPNMB,ITGAX,Saa3
PPIA	enzyme			0.0313	RARB,TNF
CD300C	transmembrane receptor			0.00232	CXCL2,TNF
ZSCAN4	transcription regulator			0.0498	TNF
RCOR1	transcription regulator			4.09e-05	COL1A1,COL1A2,PTGS2,TNF
SLC25A13	transporter			0.034	CGREF1,CYP7B1,LHX6,PFKFB3
Cd209d	other			0.0252	TNF
BASP1	transcription regulator			0.0376	TNF
Foxp1	transcription regulator			0.0132	CNR1,KCNT1,RASD1
CHRM2	G-protein coupled receptor			0.0127	EGR1
Acp5	phosphatase			0.0376	TNF
Mt3	other			0.0498	GFAP
ANP32A	other			0.00232	PRL,PTGS2
Sf1	other			0.0252	VCAM1
CALCA	other		0.121	0.000102	AQP2,AQP4,ARG1,COL3A1,GFAP,NFKBIA,POMC,PRL,RAP1GAP,TNF
Ccr2	G-protein coupled receptor			0.0127	TNF
Usp17la (includes others)	peptidase			0.0287	KLF4,TNF
Elf5	transcription regulator			0.0488	AQP2,CITED4
Muc4	other			0.00323	LYZ,TNF
GCG	other		-0.285	0.00709	AQP2,IGF1R,INS,RAP1GAP,SLC2A1,VCAM1
HBG1	other			0.0252	HBA1/HBA2
C5	other			0.0192	CXCL2,TNF
C5	cytokine		-1.038	0.0252	CXCL2,EGR1,NFKBIA,TNF,VCAM1
HIC1	transcription regulator			0.0424	AHNAK2,CYP7B1,MMP12
HMGB1	transcription regulator		-0.639	0.000196	CXCL2,EGR1,GFAP,INSR,PTGS2,TNF,VCAM1
Gm21596/Hmgb1	transcription regulator			0.0457	PRL,TNF
HSPA1A/HSPA1B	enzyme			0.0114	CXCL2,TNF
CYP2C9	enzyme			0.0376	HBA1/HBA2
Irs4	other			0.0376	EGR1
LDHA	enzyme			0.0297	COL1A2,DDIT4,NOS3
MARCKS	other			0.0252	TNF
Madcam1	other			0.0376	TNF
HAVCR1	other		0	0.0488	CEMIP,NFKBIA,PFKFB3,TNF
Mcpt1	peptidase			0.00156	AGT,TNF
Mt1	other			0.0457	NFKBIA,TNF
Muc1	transmembrane receptor			0.00156	CXCL2,TNF
MUC1	other		-0.301	0.00174	ALDH1A1,ARG1,GCLC,NFKBIA,TNF,UPP1
Nedd4	enzyme			0.00674	CYP11A1,CYP26B1
OTX2	transcription regulator		0	0.00141	GPNMB,POMC,PTPRZ1,SIX3,SLC24A5
P2RX7	ion channel			0.034	NLRP3,TNF
PCSK1	peptidase			0.0214	POMC,TNF
PPP1CC	phosphatase			0.0498	TNF
Srgn	other		0.447	0.000383	BANP,FCMR,ITGAX,LYZ,SBK1
CCL7	cytokine			0.00544	SOX18,VCAM1
SPRR3	other			0.0498	COL1A1
SULT1E1	enzyme			0.034	PTGS2,TNF
Esrra	ligand-dependent nuclear receptor		-0.816	0.000119	AGT,ALDOC,BGLAP,CH25H,CNR1,PTGS2,SLC2A1,TNF
ESRRA	transcription regulator		-0.563	0.0186	ADAM8,ALDOC,CACNB1,COL1A1,COL4A4,LRG1,NOS3,TNFRSF12A,TNS4
Tcf7	transcription regulator		-0.842	0.0127	ACSBG1,G0S2,IGF1R,JAM2,KCNJ3,LRIG1,LYZ,NRN1,SH3BGRL2,TNF
PILRA	other			0.00232	CXCL2,TNF
FUS	transcription regulator			0.0424	GFAP,RMRP,SLC2A1
Brd4	kinase		-0.415	7.17e-05	COL1A1,COL1A2,COL3A1,EDNRB,HBA1/HBA2,KLF4,Serpina3g (includes others),SLC2A1
Pde4d	enzyme			6.8e-05	ADCYAP1,PTGS2,TNF
PCDH11Y	other			0.0287	PTGS2,SFRP2
KLK5	peptidase			0.0192	CXCL2,TNF
MAP3K7	kinase		-0.132	0.00351	CH25H,CXCL2,PTGS2,Saa3,TNF
Map3k7	kinase		-1.869	0.0025	CXCL2,NFKBIA,PTGS2,TNF,VCAM1
SST	other			0.0182	IGF1R,INS,PRL
USP17L2 (includes others)	peptidase			0.00544	ALDH1A1,KLF4
TREM2	transmembrane receptor		1.948	3.27e-05	ARG1,CXCL2,ITGAX,NFKBIA,P2RY12,PTGS2,TNF
RFX5	transcription regulator			0.0151	COL1A1,COL1A2
DSCAML1	other		0.447	0.0058	CRHR1,KLF4,KLF9,NRN1,RARB
SUPT20H	other			0.034	NFKBIA,TNF
Supt20	other			0.0376	TNF
BST2	other			0.0498	TNF
SH3GLB2	other			0.0252	PTGS2
PTPN12	phosphatase			0.0376	TNF
SREBF2	transcription regulator		1.067	0.0329	ALDOC,CYP7B1,NLRP3,VCAM1
ANXA6	ion channel			0.0498	BGLAP
POU2F2	transcription regulator		1	0.0351	ALDOC,DACT3,PFKFB3,TNFRSF12A
ADM	other		-0.647	9.21e-05	ADM,AGT,CXCL2,PTGS2,TNF,VCAM1
NR2C2	ligand-dependent nuclear receptor			0.0151	CNTFR,POMC,RARB
IL37	cytokine			0.00335	CXCL2,TNF,VCAM1
BCKDHA	enzyme			0.0376	RARB
TAB1	enzyme			0.0106	CH25H,NFKBIA,PTGS2
LRP5	transmembrane receptor		1.538	3.54e-06	ALDH1A1,BGLAP,COL1A1,CXCL2,IGF1R,INSR,TNF
NRTN	growth factor			0.0238	EGR1,TNF
PDGFC	growth factor			0.034	COL1A2,GFAP
ENPP2	enzyme			0.0151	SLC2A1,TNF
IL12RB2	transmembrane receptor			0.00544	TNF,VCAM1
KLF13	transcription regulator			0.00168	HBB,KLF9,TNF
ATF2	transcription regulator			0.0318	EGR1,PTGS2,TNF,VCAM1
TP53	transcription regulator		-1.06	2.86e-05	ACER2,ADAM12,ADAM8,ALDH1A1,ALDOC,AQP2,ARG1,BGLAP,BMP1,CD247,CGREF1,COL1A1,COL1A2,COL3A1,CTF1,CXCL2,CYP26B1,DDIT4,DUSP2,EGR1,FKBP5,G0S2,GDA,IGDCC4,IGF1R,INS,INSR,KLF4,KRT18,KRT8,LYZ,Mt2,NFKBIA,NOS3,NTSR2,PFKFB3,POMC,PRL,PTCH2,PTGS2,RGS16,RHOF,Serpina3g (includes others),SFRP2,SH3BGRL2,SLC2A1,TNF,UPP1
PITX1	transcription regulator			0.0114	POMC,PRL
NPPA	other		0.784	0.000609	ADM,EGR1,PTGS2,TNF
GDF11	growth factor		0	0.00236	BGLAP,COL1A1,PTGS2,TNF,VCAM1
ZC3H13	other			0.0498	SLC2A1
IRF6	transcription regulator			0.00708	ARG1,KLF4,NLRP3,PTGS2
CYP7A1	enzyme			0.00335	CYP7B1,PTGS2,TNF
OLR1	transmembrane receptor			0.0255	NOS3,TNF,VCAM1
CD28	transmembrane receptor		-1.852	0.0399	CD247,CH25H,CXCL2,IGF1R,MAP3K10,NFKBIA,NOS3,PTGS2,TNF
TGFBR2	kinase		1.412	1.84e-11	ADAM8,ADCY1,COL1A1,COL1A2,CXCL2,DDIT4,EGR1,FKBP5,GFAP,KRT18,KRT8,LRIG1,MAP3K10,MMP12,NFKBIA,NOS3,Nrgn,P2RY12,PTGS2,Saa3,Serpina3g (includes others),SLC2A1,TNF,TNFRSF12A,UPP1,ZBTB46
HPSE	enzyme			0.0114	PTGS2,TNF
ESR1	ligand-dependent nuclear receptor		-0.878	0.017	ADCY1,AGT,ARL4D,ARRDC3,CABP7,CYP11A1,CYP26B1,CYP7B1,DDIT4,Defb10/Defb11,EGR1,GFAP,HBA1/HBA2,IGF1R,INSR,NELL2,NFKBIA,NOS3,PRL,PTCH2,PTGS2,RGS16,RND1,SHC2,SLC7A8,TCIM,THBS3,TNF
S100P	other			0.00817	KRT18,KRT8
FZD6	G-protein coupled receptor			0.00232	BGLAP,COL1A1
PEX14	transcription regulator			0.0252	PTGS2
COLQ	other		0.083	0.0115	ACHE,BMP1,CHRNA1,COL11A1
LAMB2	enzyme			0.000945	AQP4,KCNJ10
PTGES	enzyme			0.00794	EGR1,NOS3,PTGS2,TNF
MYC	transcription regulator		-1.844	0.0139	ADM,ARG1,CLEC3B,COL1A1,COL1A2,COL3A1,CSDC2,DDIT4,DUSP2,EGR1,FKBP5,GCLC,H6PD,INS,ITGAX,KLF4,LYZ,Mt2,NFKBIA,PFKFB3,PTGS2,RARB,Saa3,SLC2A1,TNF,TNFRSF12A,VCAM1
KLF11	transcription regulator		-1.103	0.0015	AGT,CHRNA1,COL1A2,COL3A1,INS,MMP12,TNF
NEDD4L	enzyme			0.0171	CXCL2,TNF
LILRB1	transmembrane receptor			0.0368	ADM,TNF
WNT3A	cytokine		0.215	1.48e-05	BGLAP,COL11A2,COL1A1,COL1A2,CXCL2,DDIT4,FCMR,GPNMB,JAM2,KLF4,NOTUM,PTGS2,RMRP,SFRP2,TNF,VCAM1
LAMC3	other			0.00016	AQP4,KCNJ10
TRIM21	enzyme			0.0488	GCLC,TNF
NCR2	transmembrane receptor			0.0214	PTGS2,TNF
TBL1XR1	transcription regulator			0.000108	CXCL2,MMP12,RARB
GNA15	enzyme			0.00322	ADM,ARG1,CXCL2,GDA,PRSS35,PTGS2
miR-101b-3p (miRNAs w/seed UACAGUA)	mature microRNA			0.0252	STC1
YAP/TAZ	group			0.0287	NFKBIA,PTGS2
Apela	other			0.0498	NOS3
AC0072782	other			0.0114	COL3A1,LYZ
TLR7/8	group			0.0151	NFKBIA,PTGS2,TNF
FAU	other			0.0127	TNF
CARHSP1	transcription regulator			0.0376	TNF
SOD1	enzyme			1.78e-05	ALDOC,BGLAP,CNR1,COL1A1,CYB561,DAO,GCLC,GFAP,Mt2,OLFM3,PTGS2,SCN2B,TNF,VCAM1
LOC105377555	other			0.0127	APPL2
HIF1A-AS3	other			0.0498	SLC2A1
HNRNPAB	enzyme			0.0262	HBB,PTGS2
PKA-I	complex			0.0127	TNF
BK Channel	complex			0.0498	TNF
CoREST	complex			0.0376	JAM2
HSPE1	enzyme			0.0252	IGF1R
mir-30	microRNA		0.919	0.00487	ADAM12,ARID5B,KLF9,TNF
Mt	group			0.00972	GFAP,TNF
cytokine	group		-0.714	0.000168	ADAM12,AQP4,EGR1,GFAP,MMP12,PTGS2,SLC2A1,UPP1,VCAM1
Laminin5	complex			0.00972	BGLAP,COL1A2
CALC	group			0.0151	AQP4,TNF
TCF	group			0.0297	ALDH1A1,EGR1,PTGS2,TSPAN8

## Sheet: IPA 1month-Aged TBI UR & CP
Upstream Regulator	Molecule Type	Predicted Activation State	Activation z-score	p-value of overlap	Target Molecules in Dataset		Aged 1m TBI_v_Aged 1m Sham					Ingenuity Canonical Pathways	-log(p-value)	Ratio	z-score	Molecules
CD3	complex	Activated	2.111	0.00393	BCL2A1,CDK1,CKS2,FUT7,GPR37,HSP90AA1,Ly6a (includes others),NOS3,ODC1,POLR2F,POLR2K,SEC61B,TGM2							MicroRNA Biogenesis Signaling Pathway	2.12	0.0321	2.449	DBR1,EXOSC4,HSP90AA1,POLR2F,POLR2K,POLR2L
IL33	cytokine	Activated	2.414	0.0128	BCL2A1,CALCB,CSTB,FA2H,GJB1,NHP2,ODC1,ORC6,POLR2L		UR- Upstream Regulators					Assembly of RNA Polymerase II Complex	2.95	0.08	2	POLR2F,POLR2K,POLR2L,TAF9
Immunoglobulin	complex	Activated	2.446	0.0752	BCL2A1,CDK1,COX6A1,CST7,CYP1B1,HEMGN,IFI16,KDR,Ly6a (includes others),NDUFA3,NOS3,OAS3,PRPS2,TNMD		CP- Canonical Pathways					Neutrophil Extracellular Trap Signaling Pathway	0.485	0.0121	1.342	COL8A1,CTSG,ELANE,NDUFA3,TOMM7
STAT1	transcription regulator	Activated	2.433	0.0338	BCL2A1,Ccl8,IFI16,Ly6a (includes others),MS4A3,NFE2,OAS3,Wfdc17							Chaperone Mediated Autophagy Signaling Pathway	0	0.00622	1	CD3G,HSP90AA1,KLK6,NOS3
S100A9	other	Activated	2	0.0627	CALCB,GPR37L1,MAG,PLXNB3							IL-33 Signaling Pathway	1.04	0.0215	0	CTSG,ELANE,KLK6,NOS3
CEBPB	transcription regulator	Activated	2.178	0.0442	B9D1,BCL2A1,CDK1,ELANE,HSP90AA1,KIF18B,ODC1,ORC6,TNFAIP6,TOP1							Breast Cancer Regulation by Stathmin1	0	0.00842	-0.447	CDK1,GPR37,GPR37L1,TUBB4A,XCR1
S100A8	other	Activated	2	0.075	CALCB,GPR37L1,MAG,PLXNB3							G-Protein Coupled Receptor Signaling	0	0.00853	-0.816	CARD10,GPR37,GPR37L1,HCN4,KCNN1,XCR1
PPIF	enzyme	Activated	2	0.00941	Ccl8,HOXD8,Ppbp,TBX1							FAK Signaling	0	0.00672	-1.134	CD3G,EFNB3,GPR37,GPR37L1,KDR,SPARCL1,XCR1
RGS4	enzyme	Activated	2	0.0101	Gm10222,KCNN1,KDR,NEFL							CREB Signaling in Neurons	0.712	0.0132	-1.342	GPR37,GPR37L1,GRIK5,KDR,POLR2F,POLR2K,POLR2L,XCR1
MYCN	transcription regulator	Activated	2.138	0.00918	COL8A1,ODC1,OLIG1,POLR2L,RPL41,RPS28,SOX17,TGM2							Myelination Signaling Pathway	1.5	0.0214	-1.89	CNP,GPR37,MAG,MPZ,MYRF,OLIG1,SOX10
MYC	transcription regulator	Activated	2.369	6.41e-06	ASPRV1,ATP5IF1,BCL2A1,CDK1,CKS2,CNP,COL8A1,COX6A1,CSTB,DNTT,ELANE,EVPL,FBLN2,HSP90AA1,IFI16,IRF6,JAG2,KDR,KLK6,Ly6a (includes others),MAG,MT-TY,ODC1,OLIG1,Rpl32,RPL41,RPS28,SOX17,TOP1							Mitochondrial Dysfunction	0.411	0.0116	-2	COX6A1,Gsta4,NDUFA3,TOMM7
MRTFB	transcription regulator	Inhibited	-2.449	0.0016	CPA3,CTSG,ELANE,FCN1,GPR37,MS4A3,Ppbp							B Cell Development	11.4	0.0511	#NUM!	DNTT,Ighg2c,Ighv1-80,Igkj2,Igkv1-110,Igkv1-117,Igkv1-135,Igkv10-96,Igkv14-111,Igkv14-126,Igkv17-121,Igkv2-137,Igkv4-53,Igkv4-55,Igkv4-57-1,Igkv4-58,Igkv4-59,Igkv4-86,Igkv6-32,Igkv8-16,Igkv8-18,Igkv8-24,Iglv1,Iglv2,Iglv3
IRF2BP2	transcription regulator	Inhibited	-2.425	0.00108	BCL2A1,Ccl8,CD3G,CYP1B1,IFI16,Iglv1							IL-15 Signaling	9.9	0.0455	#NUM!	Ighg2c,Ighv1-80,Igkj2,Igkv1-110,Igkv1-117,Igkv1-135,Igkv10-96,Igkv14-111,Igkv14-126,Igkv17-121,Igkv2-137,Igkv4-53,Igkv4-55,Igkv4-57-1,Igkv4-58,Igkv4-59,Igkv4-86,Igkv6-32,Igkv8-16,Igkv8-18,Igkv8-24,Iglv1,Iglv2,Iglv3
SH3TC2	other	Inhibited	-2	0.000109	GJB1,MAG,MPZ,PRX							FcγRIIB Signaling in B Lymphocytes	9.82	0.045	#NUM!	Ighg2c,Ighv1-80,Igkj2,Igkv1-110,Igkv1-117,Igkv1-135,Igkv10-96,Igkv14-111,Igkv14-126,Igkv17-121,Igkv2-137,Igkv4-53,Igkv4-55,Igkv4-57-1,Igkv4-58,Igkv4-59,Igkv4-86,Igkv6-32,Igkv8-16,Igkv8-18,Igkv8-24,Iglv1,Iglv2,Iglv3
SOX2	transcription regulator	Inhibited	-2.871	1.23e-10	ASPRV1,CNP,EVPL,FA2H,GJC2,GJC3,IRF6,KDR,MAG,MOG,MYRF,NKX6-2,NOTCH4,OLIG1,PLLP,PLXNB3,SOX10,SOX13,SOX17,TMEM88B,TSPAN15,TSPAN2,UGT8							B Cell Receptor Signaling	9.71	0.0409	#NUM!	BCL2A1,CARD10,Ighg2c,Ighv1-80,Igkj2,Igkv1-110,Igkv1-117,Igkv1-135,Igkv10-96,Igkv14-111,Igkv14-126,Igkv17-121,Igkv2-137,Igkv4-53,Igkv4-55,Igkv4-57-1,Igkv4-58,Igkv4-59,Igkv4-86,Igkv6-32,Igkv8-16,Igkv8-18,Igkv8-24,Iglv1,Iglv2,Iglv3
IL4	cytokine	Inhibited	-2.131	0.156	CDK1,CST7,CSTB,FUT7,GIPC2,GJB1,IFI16,Ly6a (includes others),MAL,OAS3,ODC1,SEMA7A,SOX13,TGM2,TNFAIP6							PI3K Signaling in B Lymphocytes	9.65	0.0423	#NUM!	CARD10,Ighg2c,Ighv1-80,Igkj2,Igkv1-110,Igkv1-117,Igkv1-135,Igkv10-96,Igkv14-111,Igkv14-126,Igkv17-121,Igkv2-137,Igkv4-53,Igkv4-55,Igkv4-57-1,Igkv4-58,Igkv4-59,Igkv4-86,Igkv6-32,Igkv8-16,Igkv8-18,Igkv8-24,Iglv1,Iglv2,Iglv3
NUPR1	transcription regulator	Inhibited	-2	1	KIF20A,NR1D1,SERF1A/SERF1B,SPATS2L							p70S6K Signaling	9.07	0.0413	#NUM!	Ighg2c,Ighv1-80,Igkj2,Igkv1-110,Igkv1-117,Igkv1-135,Igkv10-96,Igkv14-111,Igkv14-126,Igkv17-121,Igkv2-137,Igkv4-53,Igkv4-55,Igkv4-57-1,Igkv4-58,Igkv4-59,Igkv4-86,Igkv6-32,Igkv8-16,Igkv8-18,Igkv8-24,Iglv1,Iglv2,Iglv3
ZNF106	other	Inhibited	-2	0.000615	MPZ,NCMAP,PRX,UGT8							Systemic Lupus Erythematosus In B Cell Signaling Pathway	7.22	0.0331	#NUM!	Ighg2c,Ighv1-80,Igkj2,Igkv1-110,Igkv1-117,Igkv1-135,Igkv10-96,Igkv14-111,Igkv14-126,Igkv17-121,Igkv2-137,Igkv4-53,Igkv4-55,Igkv4-57-1,Igkv4-58,Igkv4-59,Igkv4-86,Igkv6-32,Igkv8-16,Igkv8-18,Igkv8-24,Iglv1,Iglv2,Iglv3
KDM5A	transcription regulator	Inhibited	-2	0.0286	COX6A1,NDUFA3,TNNT1,TOMM7							Communication between Innate and Adaptive Immune Cells	5.79	0.0268	#NUM!	CD3G,Ighg2c,Ighv1-80,Igkj2,Igkv1-110,Igkv1-117,Igkv1-135,Igkv10-96,Igkv14-111,Igkv14-126,Igkv17-121,Igkv2-137,Igkv4-53,Igkv4-55,Igkv4-57-1,Igkv4-58,Igkv4-59,Igkv4-86,Igkv6-32,Igkv8-16,Igkv8-18,Igkv8-24,Iglv1,Iglv2,Iglv3
ZEB2	transcription regulator	Inhibited	-2	0.00354	CTSG,ELANE,FCN1,MS4A3							Altered T Cell and B Cell Signaling in Rheumatoid Arthritis	5.73	0.0266	#NUM!	CD3G,Ighg2c,Ighv1-80,Igkj2,Igkv1-110,Igkv1-117,Igkv1-135,Igkv10-96,Igkv14-111,Igkv14-126,Igkv17-121,Igkv2-137,Igkv4-53,Igkv4-55,Igkv4-57-1,Igkv4-58,Igkv4-59,Igkv4-86,Igkv6-32,Igkv8-16,Igkv8-18,Igkv8-24,Iglv1,Iglv2,Iglv3
TCF7L2	transcription regulator	Inhibited	-4.472	1.72e-09	AATK,CNP,FA2H,GJB1,GJC2,Gm19439,HAPLN2,LGI3,MAG,MAL,MOG,MYRF,NKX6-2,PEX5L,SOX10,TMEM88B,TSPAN15,TSPAN2,UGT8,YPEL2							Systemic Lupus Erythematosus Signaling	5.25	0.0243	#NUM!	CD3G,Ighg2c,Ighv1-80,Igkj2,Igkv1-110,Igkv1-117,Igkv1-135,Igkv10-96,Igkv14-111,Igkv14-126,Igkv17-121,Igkv2-137,Igkv4-53,Igkv4-55,Igkv4-57-1,Igkv4-58,Igkv4-59,Igkv4-86,Igkv6-32,Igkv8-16,Igkv8-18,Igkv8-24,Iglv1,Iglv2,Iglv3,SNRNP27
MAPK1	kinase	Inhibited	-2.219	0.25	IFI16,MYRF,NOS3,OAS3,OLFML2A							Role of NFAT in Regulation of the Immune Response	4.99	0.0241	#NUM!	CD3G,Ighg2c,Ighv1-80,Igkj2,Igkv1-110,Igkv1-117,Igkv1-135,Igkv10-96,Igkv14-111,Igkv14-126,Igkv17-121,Igkv2-137,Igkv4-53,Igkv4-55,Igkv4-57-1,Igkv4-58,Igkv4-59,Igkv4-86,Igkv6-32,Igkv8-16,Igkv8-18,Igkv8-24,Iglv1,Iglv2,Iglv3
CITED2	transcription regulator	Inhibited	-2.173	0.0472	Ccl8,IFI16,OAS3,TGM2,TOP1							Phospholipase C Signaling	4.88	0.0232	#NUM!	CD3G,Ighg2c,Ighv1-80,Igkj2,Igkv1-110,Igkv1-117,Igkv1-135,Igkv10-96,Igkv14-111,Igkv14-126,Igkv17-121,Igkv2-137,Igkv4-53,Igkv4-55,Igkv4-57-1,Igkv4-58,Igkv4-59,Igkv4-86,Igkv6-32,Igkv8-16,Igkv8-18,Igkv8-24,Iglv1,Iglv2,Iglv3,TGM2
ERMN	other			0.00865	CNP							Nucleotide Excision Repair Pathway	2.4	0.0857	#NUM!	POLR2F,POLR2K,POLR2L
BARHL2	transcription regulator			0.00865	CNTN2							Notch Signaling	2.3	0.0789	#NUM!	JAG2,MAG,NOTCH4
CHD7	enzyme			0.0368	MYRF,OLIG1							Cell Cycle: G2/M DNA Damage Checkpoint Regulation	1.97	0.06	#NUM!	CDK1,CKS2,RPRM
DIXDC1	other			0.0172	KDR							Cell Cycle Control of Chromosomal Replication	1.83	0.0536	#NUM!	CDK1,CDK18,ORC6
DTX1-EP300-NICD	complex			7.45e-05	CNP,MAG							SPINK1 Pancreatic Cancer Pathway	1.75	0.05	#NUM!	CPA3,ELANE,KLK6
RNY3	other			0.0227	OAS3,SPATS2L							Putrescine Biosynthesis III	1.74	0.5	#NUM!	ODC1
GST (complex)	complex			0.0172	CALCB							Androgen Signaling	1.7	0.0296	#NUM!	HSP90AA1,POLR2F,POLR2K,POLR2L,TAF9
Pkc(s)	group		-1.964	0.126	DBP,IRF6,NOTCH4,NR1D1							Mitotic Roles of Polo-Like Kinase	1.63	0.0448	#NUM!	ANAPC13,CDK1,HSP90AA1
ITPR	group			0.0342	CYP1B1							Hypoxia Signaling in the Cardiovascular System	1.49	0.0395	#NUM!	HSP90AA1,NOS3,UBE2O
Calmodulin	group		0.447	0.000172	CNTN2,KDR,LGI3,TSPAN2,YPEL2							PRPP Biosynthesis I	1.44	0.25	#NUM!	PRPS2
Histone h3	group			0.00479	DNTT,GRIK5,KDR,MPZ,NOS3,RPRM,SHANK3,SOX17,SPATS2L,TBX1,TBX2							Inhibition of Angiogenesis by TSP1	1.41	0.0588	#NUM!	KDR,NOS3
Fgf	group			0.033	KDR,ODC1							Coagulation System	1.39	0.0571	#NUM!	F10,SERPIND1
Smad2/3	group			0.0283	FUT7,SOX17,TGM2							Hereditary Breast Cancer Signaling	1.38	0.0282	#NUM!	CDK1,POLR2F,POLR2K,POLR2L
Ctnna	group			0.0425	SOX17							Citrulline-Nitric Oxide Cycle	1.35	0.2	#NUM!	NOS3
INSC	other			0.00865	KDR							Intrinsic Prothrombin Activation Pathway	1.25	0.0476	#NUM!	F10,KLK6
Arntl-Clock	complex			0.0032	DBP,NR1D1							NER (Nucleotide Excision Repair, Enhanced Pathway)	1.15	0.0288	#NUM!	POLR2F,POLR2K,POLR2L
coactivator-Dtx-Notch-Rbpsuh	complex			0.00865	MAG							DNA Methylation and Transcriptional Repression Signaling	1.08	0.0268	#NUM!	CDK1,CDK18,TCF15
Stat5b dimer	complex			0.0257	BCL2A1							Calcium Transport I	1.06	0.1	#NUM!	ATP2B3
E2f-Tfdp1	complex			0.0257	CDK1							Glucocorticoid Receptor Signaling	1.06	0.0155	#NUM!	CD3G,HSP90AA1,KRT4,NDUFA3,NOS3,POLR2F,POLR2K,POLR2L,TAF9
RAR-RXR	complex			0.0425	TGM2							Nitric Oxide Signaling in the Cardiovascular System	1.01	0.025	#NUM!	HSP90AA1,KDR,NOS3
NFkB (complex)	complex		0.017	0.0117	BCL2A1,CARD10,CST7,DBP,Iglv1,Iglv2,KDR,NR1D1,ODC1,TGM2,TNFAIP6,Wfdc17							IL-15 Production	0.985	0.0244	#NUM!	AATK,FER,KDR
Bvht	other		-0.447	0.000489	CSRP3,KDR,NFE2,TBX1,TBX2							Assembly of RNA Polymerase I Complex	0.981	0.0833	#NUM!	POLR2F
PRC2	complex			0.00783	KDR,OLIG1,SOX17							Gap Junction Signaling	0.963	0.0202	#NUM!	GJB1,GJC2,GJC3,TUBB4A
MAFA	transcription regulator			0.0097	BCL2A1,Ccl8,LGI3,TBX2,XCR1							Mineralocorticoid Biosynthesis	0.948	0.0769	#NUM!	Gsta4
GJC2	transporter			0.00865	GJB1							Pyridoxal 5'-phosphate Salvage Pathway	0.923	0.0308	#NUM!	CDK1,CDK18
CKAP2L	other			0.0109	CDK1,KIF20A,TUBB4A							Glucocorticoid Biosynthesis	0.918	0.0714	#NUM!	Gsta4
DGCR8	enzyme		-1.067	0.00107	CNP,MPZ,OLIG1,SOX10							Superpathway of Citrulline Metabolism	0.89	0.0667	#NUM!	NOS3
SLC38A5	transporter			0.00865	KDR							Th2 Pathway	0.882	0.0219	#NUM!	CD3G,JAG2,NOTCH4
DEPDC1B	other			0.0172	CDK1							Extrinsic Prothrombin Activation Pathway	0.864	0.0625	#NUM!	F10
FICD	enzyme			0.0425	HSP90AA1							Parkinson's Signaling	0.864	0.0625	#NUM!	GPR37
EOMES	transcription regulator		-1.091	0.0179	KDR,NEFL,Nefm,SOX17							EIF2 Signaling	0.808	0.0176	#NUM!	EIF5B,NKX6-2,RPL41,RPS28
FUNDC1	other			0.00865	KDR							Cellular Effects of Sildenafil (Viagra)	0.799	0.02	#NUM!	GPR37,KCNN1,NOS3
HOXD8	transcription regulator			0.00465	CDK1,HOXD8							IL-7 Signaling Pathway	0.796	0.0256	#NUM!	DNTT,Ighg2c
ZNF276	transcription regulator			0.0257	CYP1B1							NAD Signaling Pathway	0.793	0.0199	#NUM!	POLR2F,POLR2K,POLR2L
MARCHF5	enzyme			0.0342	BLOC1S1							eNOS Signaling	0.764	0.0192	#NUM!	HSP90AA1,KDR,NOS3
COLGALT1	enzyme			0.0172	COLGALT2							Androgen Biosynthesis	0.755	0.0476	#NUM!	Gsta4
Eldr	other			0.0133	CDK1,KIF18B,KIF20A							Phagosome Maturation	0.753	0.019	#NUM!	CTSE,CTSG,TUBB4A
MHC II	group			0.00611	Ighg2c,RPS28,Wfdc17							Aryl Hydrocarbon Receptor Signaling	0.747	0.0189	#NUM!	CYP1B1,HSP90AA1,TGM2
MAGEB2	other			0.0172	CYP1B1							VEGF Family Ligand-Receptor Interactions	0.746	0.0238	#NUM!	KDR,NOS3
KIF21A	other			0.00865	MAP1B							Axonal Guidance Signaling	0.728	0.0138	#NUM!	EFNB3,KEL,MAG,PAPPA2,PLXNB3,SEMA7A,TUBB4A
SLC15A4	transporter		-0.447	0.00648	BCL2A1,CNP,IFI16,STAP2,TNFAIP6							Xenobiotic Metabolism AHR Signaling Pathway	0.723	0.023	#NUM!	CYP1B1,HSP90AA1
LMX1B	transcription regulator			0.0167	COX6A1,NDUFA3							Apelin Cardiac Fibroblast Signaling Pathway	0.72	0.0435	#NUM!	NOS3
ARHGAP35	transcription regulator			0.00865	KDR							Bupropion Degradation	0.687	0.04	#NUM!	CYP1B1
SAPCD2	other			0.0342	CDK1							Th1 and Th2 Activation Pathway	0.68	0.0174	#NUM!	CD3G,JAG2,NOTCH4
ATG9B	other			0.00865	NOS3							Estrogen-mediated S-phase Entry	0.672	0.0385	#NUM!	CDK1
MYOC	other			0.041	CARD10,CNP,MPZ							WNT/β-catenin Signaling	0.67	0.0172	#NUM!	SOX10,SOX13,SOX17
CASZ1	enzyme			0.0427	NEFL,TNNT1							Salvage Pathways of Pyrimidine Ribonucleotides	0.652	0.0206	#NUM!	CDK1,CDK18
GATA2-AS1	other			0.00341	KDR,NOS3,NOTCH4							VEGF Signaling	0.639	0.0202	#NUM!	KDR,NOS3
GJB6	transporter			0.0342	GJB1							Glutathione Redox Reactions I	0.631	0.0345	#NUM!	Gsta4
1810019D21Rik	other			0.0146	COL8A1,KCNN1,Ppbp							Neuropathic Pain Signaling In Dorsal Horn Neurons	0.627	0.0198	#NUM!	GPR37,KCNN1
Histone h4	group			0.0425	CDK1,OAS3,TBX1,TBX2							Apoptosis Signaling	0.608	0.0192	#NUM!	BCL2A1,CDK1
TASL	enzyme			0.0196	BCL2A1,TNFAIP6							Sonic Hedgehog Signaling	0.605	0.0323	#NUM!	CDK1
ZFP91	transcription regulator			0.00826	CDK1,IFI16							Huntington's Disease Signaling	0.584	0.0141	#NUM!	POLR2F,POLR2K,POLR2L,TGM2
Gata	group			0.0425	KDR							Airway Inflammation in Asthma	0.582	0.0303	#NUM!	ELANE
Relaxin	group			0.0196	HCN4,NOS3							Oxidative Phosphorylation	0.569	0.018	#NUM!	COX6A1,NDUFA3
N4BP2L2	transcription regulator			0.0257	ELANE							Kinetochore Metaphase Signaling Pathway	0.569	0.018	#NUM!	ANAPC13,CDK1
NDST2	enzyme			0.0425	CPA3							Pulmonary Healing Signaling Pathway	0.561	0.0151	#NUM!	ELANE,KDR,NOTCH4
UBA6	enzyme			0.0257	SHANK3							Adrenomedullin signaling pathway	0.561	0.0151	#NUM!	GPR37,KCNN1,NOS3
GSE1	other			0.0448	IFI16,NOS3							Sirtuin Signaling Pathway	0.551	0.0137	#NUM!	NDUFA3,NOS3,POLR2F,TOMM7
ZNF24	transcription regulator			0.00202	MYRF,SOX10							Amyotrophic Lateral Sclerosis Signaling	0.542	0.0172	#NUM!	GRIK5,NEFL
USP22	peptidase		0.447	0.00164	BCL2A1,Ccl8,OAS3,PARG,TGM2							Glutathione-mediated Detoxification	0.54	0.027	#NUM!	Gsta4
PDCL3	other			0.00865	KDR							Airway Pathology in Chronic Obstructive Pulmonary Disease	0.532	0.0169	#NUM!	CTSG,ELANE
NELFCD	other			0.00931	POLR2F,POLR2L							Docosahexaenoic Acid (DHA) Signaling	0.53	0.0263	#NUM!	BCL2A1
CA4	enzyme			0.00198	HEMGN,KEL,KRT4							Agranulocyte Adhesion and Diapedesis	0.52	0.0143	#NUM!	Ccl8,Podxl,Ppbp
DPP3	peptidase			0.0172	CDK1							Neuroprotective Role of THOP1 in Alzheimer's Disease	0.517	0.0165	#NUM!	CTSG,KLK6
MAF1	other			0.0342	MT-TY							Th1 Pathway	0.512	0.0164	#NUM!	CD3G,NOTCH4
NEUROD6	transcription regulator			0.00865	CNTN2							Acetone Degradation I (to Methylglyoxal)	0.486	0.0233	#NUM!	CYP1B1
TBX4	transcription regulator			0.0172	TBX2							Estrogen Biosynthesis	0.47	0.0222	#NUM!	CYP1B1
BCR (complex)	complex		1.951	0.281	BCL2A1,COX6A1,NDUFAF4,ODC1							Coronavirus Replication Pathway	0.47	0.0222	#NUM!	TUBB4A
G protein	complex			0.0257	CYP1B1							GABA Receptor Signaling	0.467	0.0152	#NUM!	GPR37,KCNN1
PCA3	other			0.0425	CDK1							DNA damage-induced 14-3-3σ Signaling	0.462	0.0217	#NUM!	CDK1
SMURF	group			0.0257	NOS3							Apelin Muscle Signaling Pathway	0.447	0.0208	#NUM!	NOS3
MTORC1	complex			0.0127	MAG,MOG,ODC1							Spliceosomal Cycle	0.44	0.0204	#NUM!	SF3B6
Lh	complex		0.655	0.0332	ATP5IF1,CARD10,Rpl32,RPRM,RPS28,TBX2,TNFAIP6							Role of CHK Proteins in Cell Cycle Checkpoint Control	0.383	0.0172	#NUM!	CDK1
GRB2	other			0.0115	ASPRV1,EVPL,IRF6							MSP-RON Signaling Pathway	0.383	0.0172	#NUM!	KLK6
Tnf (family)	group		-0.378	0.000529	BCL2A1,CSTB,IFI16,JAG2,KDR,NOS3,OAS3,TGM2,TNFAIP6							Nicotine Degradation III	0.383	0.0172	#NUM!	CYP1B1
CSF	group		0	0.00194	BCL2A1,CSTB,TGM2,TNFAIP6							Sperm Motility	0.378	0.0117	#NUM!	AATK,FER,KDR
CIB1	other			0.0172	CDK1							Polyamine Regulation in Colon Cancer	0.378	0.0169	#NUM!	ODC1
GDF1	growth factor			0.00865	SOX17							Triacylglycerol Degradation	0.378	0.0169	#NUM!	TNFAIP6
GTF2F2	transcription regulator			0.00546	POLR2F,POLR2L							Epithelial Adherens Junction Signaling	0.375	0.0127	#NUM!	FER,NOTCH4
IRGM	enzyme			0.0446	IFI16,OAS3,TNFAIP6							GADD45 Signaling	0.372	0.0167	#NUM!	CDK1
SRF	transcription regulator		-1.89	0.00148	CPA3,CTSG,ELANE,FCN1,Igkv1-117,KDR,MS4A3,Ppbp,SERPIND1,TNNT1							Semaphorin Signaling in Neurons	0.367	0.0164	#NUM!	SEMA7A
SOX7	transcription regulator		-1.342	0.000289	ASPRV1,EVPL,IRF6,KDR,NOTCH4							Melatonin Degradation I	0.362	0.0161	#NUM!	CYP1B1
IGF1	growth factor		0.592	2.63e-05	ATP2B3,BCL2A1,Ccl8,CDK1,CNP,COL8A1,CYP1B1,FBLN2,KLK6,Ly6a (includes others),MPZ,Nefm,NFE2,ODC1,SPARCL1,TBX2,TGM2							Nicotine Degradation II	0.342	0.0152	#NUM!	CYP1B1
ALDH2	enzyme			0.0368	CALCB,Gsta4							Glutamate Receptor Signaling	0.342	0.0152	#NUM!	GRIK5
NELFB	other			0.014	POLR2F,POLR2L							Protein Ubiquitination Pathway	0.34	0.011	#NUM!	HSP90AA1,HSPA12B,UBE2O
EXOSC3	enzyme			0.00128	GRIK5,MAP1B,ZCCHC8							Superpathway of Melatonin Degradation	0.337	0.0149	#NUM!	CYP1B1
GATA2	transcription regulator		0.485	5.02e-08	Amd-ps3,CALCB,CPA3,CST7,CTSG,ELANE,FCN1,FUT7,HEMGN,KDR,KEL,Ly6a (includes others),MS4A3,NFE2,NOS3,Ppbp,SPNS3,TGM2							Germ Cell-Sertoli Cell Junction Signaling	0.335	0.0118	#NUM!	FER,TUBB4A
LHX1	transcription regulator		0	0.0195	CALCB,KLK6,Ly6a (includes others),SOX17							Remodeling of Epithelial Adherens Junctions	0.332	0.0147	#NUM!	TUBB4A
HDAC5	transcription regulator			0.0399	MAG,MPZ,PRX							Aldosterone Signaling in Epithelial Cells	0.33	0.0116	#NUM!	HSP90AA1,HSPA12B
MXD1	transcription regulator		-1.4	0.000736	CDK1,NOTCH4,ODC1,TOP1,XCR1							GM-CSF Signaling	0.323	0.0143	#NUM!	BCL2A1
MYO5A	enzyme			0.00865	NEFL							Ephrin B Signaling	0.315	0.0139	#NUM!	EFNB3
LCK	kinase		1	0.00372	CDK1,NHP2,NXT1,TAF9							Granzyme A Signaling	0.302	0.0133	#NUM!	NDUFA3
OAZ1	enzyme			0.0172	ODC1							Xenobiotic Metabolism Signaling	0.302	0.0103	#NUM!	CYP1B1,HSP90AA1,UGT8
ZFHX3	transcription regulator			0.0434	LHX6,RPS28,TOP1							Angiopoietin Signaling	0.298	0.0132	#NUM!	NOS3
MRTFA	transcription regulator		-1.633	0.00277	CPA3,CTSG,ELANE,FCN1,MS4A3,Ppbp,TBX1							VDR/RXR Activation	0.29	0.0128	#NUM!	KLK6
ULK1	kinase			0.00152	CNTN2,TUBB4A							Role of JAK family kinases in IL-6-type Cytokine Signaling	0.287	0.0127	#NUM!	HSP90AA1
RXFP2	G-protein coupled receptor			0.00727	NOTCH4,SOX17							Granulocyte Adhesion and Diapedesis	0.286	0.0106	#NUM!	Ccl8,Ppbp
JUNB	transcription regulator			0.0488	Ccl8,CYP1B1,FBLN2,IFI16							Xenobiotic Metabolism CAR Signaling Pathway	0.281	0.0105	#NUM!	HSP90AA1,UGT8
PCSK9	peptidase			0.033	Ly6a (includes others),TOP1							Heparan Sulfate Biosynthesis (Late Stages)	0.279	0.0123	#NUM!	TNFAIP6
AGT	growth factor		0.466	0.0193	CALCB,CDK1,COL8A1,IFI16,IRF6,KDR,KIF20A,LGI3,LTBP4,MATN2,NOS3,NOTCH4,OLFML2A,ORC6,TBX2							Xenobiotic Metabolism PXR Signaling Pathway	0.279	0.0104	#NUM!	HSP90AA1,UGT8
PMP22	other			0.000872	MPZ,NEFL,PRX							Hepatic Fibrosis / Hepatic Stellate Cell Activation	0.274	0.0103	#NUM!	COL8A1,KDR
HIF1AN	enzyme			0.026	Igkv4-55,Igkv4-86							Regulation of the Epithelial-Mesenchymal Transition Pathway	0.272	0.0103	#NUM!	JAG2,NOTCH4
MAP2K1	kinase		-0.059	0.0044	BCL2A1,CALCB,MAG,MOG,MPZ,SEMA7A,TGM2							TR/RXR Activation	0.269	0.0119	#NUM!	F10
ZBTB16	transcription regulator		1.3	0.0436	CD3G,IRF6,Ly6a (includes others),ODC1,SOX13							BAG2 Signaling Pathway	0.269	0.0119	#NUM!	HSP90AA1
ISL1	transcription regulator		0.762	0.0108	CNTN2,NPFF,OLIG1,PAPPA2							Cyclins and Cell Cycle Regulation	0.265	0.0118	#NUM!	CDK1
NOTCH1	transcription regulator		-0.025	0.0404	CTSG,ELANE,IFI16,Ly6a (includes others),MPZ,SOX10							Role of Hypercytokinemia/hyperchemokinemia in the Pathogenesis of Influenza	0.262	0.0116	#NUM!	OAS3
PLCG2	enzyme			0.0293	BCL2A1,Ccl8,IFI16							PI3K/AKT Signaling	0.261	0.01	#NUM!	HSP90AA1,NOS3
NEFH	other			0.0172	NEFL							Regulation Of The Epithelial Mesenchymal Transition In Development Pathway	0.259	0.0115	#NUM!	JAG2
HAND1	transcription regulator			0.033	KDR,NOTCH4							Heparan Sulfate Biosynthesis	0.255	0.0114	#NUM!	TNFAIP6
HOXA10	transcription regulator		0.447	0.0218	CTSG,DBP,HSP90AA1,KRT4,MAP1B							Gustation Pathway	0.255	0.00985	#NUM!	GPR37,KCNN1
TLR4	transmembrane receptor		1.944	0.303	Ccl8,IFI16,NOS3,Vnn3,Wfdc17							Coronavirus Pathogenesis Pathway	0.253	0.0098	#NUM!	OAS3,RPS28
KCNK9	ion channel		1.067	0.00043	CTSE,HEMGN,KEL,NEFL							Immunogenic Cell Death Signaling Pathway	0.249	0.0111	#NUM!	HSP90AA1
CEBPA	transcription regulator		1.192	0.0199	ASPRV1,B9D1,BCL2A1,CD3G,ELANE,EVPL,IRF6,Ly6a (includes others),TNFAIP6							Regulation of Cellular Mechanics by Calpain Protease	0.249	0.0111	#NUM!	CDK1
OLIG2	transcription regulator			0.00465	MYRF,SOX10							Sertoli Cell-Sertoli Cell Junction Signaling	0.248	0.00971	#NUM!	NOS3,TUBB4A
FABP7	transporter			0.0172	SOX10							HIF1α Signaling	0.244	0.00962	#NUM!	HSP90AA1,KDR
IFNAR1	transmembrane receptor		0.537	0.000522	Apol10a (includes others),F10,IFI16,KLK6,Ly6a (includes others),OAS3,TGM2							Apelin Adipocyte Signaling Pathway	0.243	0.0109	#NUM!	Gsta4
ACOX1	enzyme			0.0375	CSTB,CTSE,UGT8,Vnn3							IL-8 Signaling	0.241	0.00952	#NUM!	CSTB,KDR
MYBL1	transcription regulator			0.0277	HSP90AA1,TAF9							p53 Signaling	0.226	0.0102	#NUM!	RPRM
IL10RA	transmembrane receptor		-0.478	0.0199	CST7,CTSE,F10,Gsta4,IFI16,Ly6a (includes others),TGM2							Melanocyte Development and Pigmentation Signaling	0.226	0.0102	#NUM!	SOX10
FOXK1	transcription regulator			0.0425	POLR2K							Apelin Cardiomyocyte Signaling Pathway	0.223	0.0101	#NUM!	NOS3
MTOR	kinase		0.378	0.00512	BCL2A1,CNP,IFI16,MAG,MOG,MT-TY,PRX,TXNL1,UBE2O							ATM Signaling	0.22	0.01	#NUM!	CDK1
GSTA4	enzyme			0.0257	CDK1							PPAR Signaling	0.203	0.00935	#NUM!	HSP90AA1
Il3	cytokine			0.0283	AATK,ELANE,Ly6a (includes others)							Telomerase Signaling	0.2	0.00926	#NUM!	HSP90AA1
RUNX1	transcription regulator		0.623	0.00018	CPA3,CST7,CTSG,FUT7,HEMGN,Ly6a (includes others),NFE2,OAS3,Podxl,SOX17							Dilated Cardiomyopathy Signaling Pathway	0	0.00667	#NUM!	TNNT1
UBB	enzyme			0.0425	TOP1							Neurovascular Coupling Signaling Pathway	0	0.00862	#NUM!	KCNN1,NOS3
EGLN1	enzyme			0.0204	JAG2,NOS3,Ppbp							Oxytocin Signaling Pathway	0	0.00709	#NUM!	ATP2B3,NOS3
NUMB	other			0.0227	CDK1,IFI16							Pulmonary Fibrosis Idiopathic Signaling Pathway	0	0.00613	#NUM!	COL8A1,NOTCH4
IL20	cytokine			0.0407	CTSG,TBX2							Wound Healing Signaling Pathway	0	0.00397	#NUM!	COL8A1
HSD11B1	enzyme			0.0448	CALCB,CPA3							CLEAR Signaling Pathway	0	0.00702	#NUM!	BLOC1S1,KDR
GATA4	transcription regulator		1.287	0.00236	ASPRV1,Ccl8,EVPL,F10,IFI16,IRF6,NOTCH4,TGM2							ID1 Signaling Pathway	0	0.00498	#NUM!	TGM2
ROCK1	kinase			0.0277	COL8A1,FBLN2							Multiple Sclerosis Signaling Pathway	0	0.0045	#NUM!	MOG
DSCAM	other			0.0496	EFNB3,SEMA7A,TUBB4A							Pathogen Induced Cytokine Storm Signaling Pathway	0	0.00809	#NUM!	Ccl8,COL8A1,Ppbp
TAF1	transcription regulator			0.0016	BCL2A1,CDK1,POLR2F							Role Of Osteoblasts In Rheumatoid Arthritis Signaling Pathway	0	0.0082	#NUM!	CTSE,CTSG
mir-223	microRNA		0.447	0.00997	ASPRV1,CTSG,ELANE,IFI16,Ly6a (includes others)							Role Of Osteoclasts In Rheumatoid Arthritis Signaling Pathway	0	0.00324	#NUM!	COL8A1
miR-27a-3p (and other miRNAs w/seed UCACAGU)	mature microRNA			0.0139	CYP1B1,IFI16,ODC1							Ribonucleotide Reductase Signaling Pathway	0	0.00588	#NUM!	CDK1
miR-141-3p (and other miRNAs w/seed AACACUG)	mature microRNA		1.192	0.00494	CYP1B1,IRF6,LHX6,TBX1							S100 Family Signaling Pathway	0	0.00389	#NUM!	GPR37,GPR37L1,XCR1
miR-4472 (and other miRNAs w/seed GUGGGGG)	mature microRNA			0.00865	NR1D1							Neuregulin Signaling	0	0.00855	#NUM!	HSP90AA1
mir-137	microRNA			0.0104	NEFL,SOX17							Circadian Rhythm Signaling	0	0.00746	#NUM!	DBP,NR1D1
miR-466m-3p (and other miRNAs w/seed ACAUACA)	mature microRNA			0.0425	Podxl							Leukocyte Extravasation Signaling	0	0.00518	#NUM!	FER
AKT1	kinase		0	0.0167	BCL2A1,Ccl8,CKS2,COL8A1,KDR,MEPE,SOX10							Synaptic Long Term Depression	0	0.00505	#NUM!	NOS3
PALS1	kinase			0.0342	MAG							NOD1/2 Signaling Pathway	0	0.00529	#NUM!	HSP90AA1
RIPK4	kinase			0.0425	IRF6							NRF2-mediated Oxidative Stress Response	0	0.00422	#NUM!	HSP90AA1
RTN4	other			0.0146	NEFL,TSPAN2,TUBB4A							PPARα/RXRα Activation	0	0.00513	#NUM!	HSP90AA1
PTGER2	G-protein coupled receptor		1	0.0159	CKS2,KIF18B,KIF20A,TNFAIP6							Acute Phase Response Signaling	0	0.00541	#NUM!	SERPIND1
POU4F1	transcription regulator		0.762	0.0159	CNTN2,NPFF,OLIG1,PAPPA2							Erythropoietin Signaling Pathway	0	0.00565	#NUM!	NOS3
MBD2	transcription regulator			0.0196	CKS2,ELANE,ORC6							14-3-3-mediated Signaling	0	0.00787	#NUM!	TUBB4A
HDAC3	transcription regulator			0.0154	MEPE,NOS3,TBX1,TBX2							IL-12 Signaling and Production in Macrophages	0	0.00424	#NUM!	FUT7
NKX2-1	transcription regulator			0.0236	BCL2A1,CHAD,Gsta4,SOX17,UGT8							Role of Pattern Recognition Receptors in Recognition of Bacteria and Viruses	0	0.00641	#NUM!	OAS3
GBP1	enzyme			0.0342	KDR							Role of PKR in Interferon Induction and Antiviral Response	0	0.00735	#NUM!	HSP90AA1
ATN1	transcription regulator			0.00628	DBP,IFI16,NEFL,Nefm,SOX10							CCR5 Signaling in Macrophages	0	0.002	#NUM!	CD3G
EPHB4	kinase			0.012	KDR,NEFL,TBX2							Calcium-induced T Lymphocyte Apoptosis	0	0.00217	#NUM!	CD3G
NOSTRIN	transcription regulator			0.0312	KDR,NOS3							Cytotoxic T Lymphocyte-mediated Apoptosis of Target Cells	0	0.00235	#NUM!	CD3G
ID3	transcription regulator		-0.728	0.00788	CDK1,IFI16,IRF6,RPRM,SEMA7A,SOX13							IL-17 Signaling	0	0.00535	#NUM!	HSP90AA1
SEMA3A	other			0.0032	KDR,MAP1B							CTLA4 Signaling in Cytotoxic T Lymphocytes	0	0.00164	#NUM!	CD3G
JARID2	transcription regulator			0.0211	CDK1,HOXD8							T Helper Cell Differentiation	0	0.00212	#NUM!	CD3G
PLAG1	transcription regulator			0.0146	GJB1,MYRF,TGM2							CD28 Signaling in T Helper Cells	0	0.00193	#NUM!	CD3G
CUL3	enzyme			0.0133	DBP,EFNB3,H2AJ							Dendritic Cell Maturation	0	0.00168	#NUM!	CD3G
Scd2	enzyme			0.0368	Ly6a (includes others),OAS3							Reelin Signaling in Neurons	0	0.00725	#NUM!	MAP1B
ITIH2	other			0.0425	TNFAIP6							Endothelin-1 Signaling	0	0.00515	#NUM!	NOS3
NCSTN	peptidase			0.0037	CTSG,ELANE,Ly6a (includes others)							Relaxin Signaling	0	0.00645	#NUM!	NOS3
EGFR	kinase		-0.812	0.00159	CDK1,COL8A1,EFNB3,FBLN2,MATN2,ODC1,PRORP,SEMA7A,TGM2,TNFAIP6,TOP1,TUBB4A,UGT8							ICOS-ICOSL Signaling in T Helper Cells	0	0.00197	#NUM!	CD3G
POLR1HASP	other			0.0342	HSP90AA1							Molecular Mechanisms of Cancer	0	0.00444	#NUM!	CDK1,CDK18
COL5A1	other			0.0387	COL8A1,FBLN2							Lipid Antigen Presentation by CD1	0	0.00241	#NUM!	CD3G
DNASE2	enzyme			0.0294	Ly6a (includes others),OAS3							Corticotropin Releasing Hormone Signaling	0	0.00658	#NUM!	NOS3
MET	kinase		1.067	0.0344	CDK1,JAG2,MAL,NOTCH4							Human Embryonic Stem Cell Pluripotency	0	0.00498	#NUM!	HSP90AA1
KRAS	enzyme			0.0352	BCL2A1,CDK1,FBLN2,LGI3,LTBP4,Ly6a (includes others),NOS3,ODC1,PARG,Ppbp,SEMA7A,SOX17,TGM2,UGT8							Prostate Cancer Signaling	0	0.00877	#NUM!	HSP90AA1
CAV1	transmembrane receptor			0.0478	GIPC2,KDR,KRT4,NOS3							Type I Diabetes Mellitus Signaling	0	0.00196	#NUM!	CD3G
SERPINF1	other			0.0146	BCL2A1,OLIG1,SOX10							Allograft Rejection Signaling	0	0.00205	#NUM!	CD3G
EGR2	transcription regulator		-0.973	0.000219	CALCB,CTSE,EIF5B,GJB1,KDR,MAG,MPZ,NCMAP,Nefm,PRX							Autoimmune Thyroid Disease Signaling	0	0.00218	#NUM!	CD3G
KLF4	transcription regulator		-0.1	0.00273	ASPRV1,COL8A1,EVPL,IRF6,KDR,NOS3,NOTCH4,ODC1,SOX17							Graft-versus-Host Disease Signaling	0	0.00224	#NUM!	CD3G
YES1	kinase			0.0257	HCN4							Chronic Myeloid Leukemia Signaling	0	0.00719	#NUM!	HSP90AA1,NOTCH4
IGFBP3	other			0.0448	CDK1,NOS3							mTOR Signaling	0	0.00467	#NUM!	RPS28
TP73	transcription regulator		-1.706	0.0327	CDK1,CKS2,DBP,Elob,JAG2,RPRM,TBX1,TLE2,Wfdc17							G Protein Signaling Mediated by Tubby	0	0.00214	#NUM!	CD3G
CDKN1A	kinase		-1.122	0.0279	CDK1,CPA3,CYP1B1,IRF6,KIF20A,TNFAIP6,TUBB4A							CDC42 Signaling	0	0.00174	#NUM!	CD3G
STIM1	ion channel			0.0229	KDR,OAS3,RPS28							AMPK Signaling	0	0.00413	#NUM!	NOS3
HNF4A	transcription regulator		0	0.00969	ASPRV1,BLOC1S1,CALML4,CCDC25,CDK1,CKS2,COMMD9,CYP1B1,DBP,EVPL,GIPC2,GJB1,GPR37,IRF6,KIF20A,LHX6,MRPS21,NDUFA3,NR1D1,OAS3,RPL41,SEC61B,SEMA7A,SOX10,SOX17,SPATS2L,TNFAIP6,TUBB4A,TXNL1,ZCCHC8							HER-2 Signaling in Breast Cancer	0	0.00441	#NUM!	COX6A1
ATG12	other			0.0172	MPZ							Protein Kinase A Signaling	0	0.00487	#NUM!	ANAPC13,NOS3
TIA1	other			0.0333	CDK1,HEPACAM,TGM2							Regulation of eIF4 and p70S6K Signaling	0	0.00552	#NUM!	RPS28
GTF2B	transcription regulator			0.00783	BCL2A1,POLR2F,POLR2L							Regulation of IL-2 Expression in Activated and Anergic T Lymphocytes	0	0.00216	#NUM!	CD3G
HAT1	enzyme			0.0257	CSRP3							NUR77 Signaling in T Lymphocytes	0	0.00195	#NUM!	CD3G
TCF3	transcription regulator		0.199	0.00121	CD3G,CDK1,CKS2,CTSE,DNTT,ELANE,IFI16,Ly6a (includes others),MAL,SEMA7A,SOX13							PKCθ Signaling in T Lymphocytes	0	0.00179	#NUM!	CD3G
USP8	peptidase			0.0237	IFI16,OAS3,SHANK3							Antiproliferative Role of TOB in T Cell Signaling	0	0.00235	#NUM!	CD3G
PER3	other			0.0342	DBP							OX40 Signaling Pathway	0	0.00209	#NUM!	CD3G
MYOD1	transcription regulator		1.964	0.0695	CDK1,IFI16,KIF18B,TNNT1,TOP1							Role of Tissue Factor in Cancer	0	0.00862	#NUM!	F10
GDF7	growth factor			0.0425	TNMD							Hematopoiesis from Pluripotent Stem Cells	0	0.00225	#NUM!	CD3G
KCNQ4	ion channel			0.0257	TNNT1							Gαi Signaling	0	0.00714	#NUM!	XCR1
LMNA	other			0.0159	COL8A1,EFNB3,NOS3,SEMA7A,SOX13,TNMD,TOP1							TEC Kinase Signaling	0	0.00173	#NUM!	CD3G
ITPR2	ion channel			0.0264	Ccl8,Ly6a (includes others),SEMA7A							STAT3 Pathway	0	0.00741	#NUM!	KDR
NELFA	other			0.000474	CYP1B1,POLR2F,POLR2L							Adipogenesis pathway	0	0.00719	#NUM!	NR1D1
FANCC	other			0.0246	CDK1,MAP1B,MYRF							Estrogen Receptor Signaling	0	0.00733	#NUM!	HSP90AA1,NDUFA3,NOS3
TAC1	other			0.0422	Nefm,NKX6-2,SOX13							SAPK/JNK Signaling	0	0.00199	#NUM!	CD3G
GUCY1A1	enzyme			0.0257	NOS3							PTEN Signaling	0	0.00662	#NUM!	KDR
MITF	transcription regulator		0.277	0.0273	CTSG,KIF20A,ORC6,SOX10,SOX13,TBX2							IL-4 Signaling	0	0.0052	#NUM!	CD3G,COL8A1,TGM2
GCN1	translation regulator			0.0342	CDK1							Integrin Signaling	0	0.00472	#NUM!	TSPAN2
POLR3F	enzyme			0.0257	MT-TY							cAMP-mediated signaling	0	0.00424	#NUM!	XCR1
ETV6	transcription regulator			0.0181	IFI16,Ly6a (includes others),OAS3							NF-κB Signaling	0	0.00525	#NUM!	CARD10,CD3G,KDR
CRCP	transmembrane receptor			0.0172	CALCB							T Cell Receptor Signaling	0	0.00162	#NUM!	CD3G
SOX10	transcription regulator			0.00092	MAG,MPZ,MYRF,SOX10							IL-6 Signaling	0	0.00775	#NUM!	TNFAIP6
SKI	transcription regulator			0.000996	MPZ,ODC1,PRX							Phagosome Formation	0	0.00432	#NUM!	GPR37,GPR37L1,XCR1
ISG15	other			0.00783	CYP1B1,FBLN2,TGM2							GP6 Signaling Pathway	0	0.00787	#NUM!	COL8A1
SMARCA2	transcription regulator			0.0237	KDR,MPZ,TBX2							Neuroinflammation Signaling Pathway	0	0.00315	#NUM!	GJB1
STK11	kinase		1.134	0.0176	COX6A1,HEMGN,NDUFA3,NR1D1,POLR2F,Ppbp,SPARCL1							Opioid Signaling Pathway	0	0.00357	#NUM!	NOS3
SATB1	transcription regulator		1.982	0.0585	BCL2A1,HSP90AA1,MAL,NPFF							Th17 Activation Pathway	0	0.00413	#NUM!	CD3G,HSP90AA1
PITX2	transcription regulator		-0.985	0.0018	COL8A1,HCN4,IRF6,LHX6,TBX1,TBX2							Endocannabinoid Cancer Inhibition Pathway	0	0.0068	#NUM!	NOS3
STEAP3	transporter			0.0127	CYP1B1,EFNB3,TGM2							Apelin Endothelial Signaling Pathway	0	0.00709	#NUM!	NOS3
LMX1A	transcription regulator			0.00546	COX6A1,NDUFA3							T Cell Exhaustion Signaling Pathway	0	0.00353	#NUM!	CD3G,KDR
CST5	other		0.707	0.00295	BLOC1S1,EIF5B,EVPL,FER,MAP1B,NHP2,SLC9A3R2,ZCCHC8							Synaptogenesis Signaling Pathway	0	0.00635	#NUM!	EFNB3,MAP1B
GATA3	transcription regulator		0	0.0228	ASPRV1,CPA3,EVPL,IRF6,SERF1A/SERF1B,TGM2							Systemic Lupus Erythematosus In T Cell Signaling Pathway	0	0.00311	#NUM!	CD3G,NOS3
JAK2	kinase			0.012	CALCB,CST7,F10,ODC1,TGM2							Senescence Pathway	0	0.00669	#NUM!	ANAPC13,CDK1
SEMA6A	transmembrane receptor			0.0425	KDR							White Adipose Tissue Browning Pathway	0	0.00725	#NUM!	KDR
FGF2	growth factor		-0.651	0.014	CDK1,CNP,GRIK5,KDR,MPZ,NOS3,NOTCH4,ODC1,Podxl,SOX17							Inhibition of ARE-Mediated mRNA Degradation Pathway	0	0.00617	#NUM!	EXOSC4
PTPN11	phosphatase			0.0164	ELANE,IFI16,KDR,RPRM							Hepatic Fibrosis Signaling Pathway	0	0.00236	#NUM!	KDR
DCC	transmembrane receptor			0.0342	MAG							Necroptosis Signaling Pathway	0	0.00641	#NUM!	TOMM7
SELP	transmembrane receptor			0.0407	BCL2A1,CYP1B1							Xenobiotic Metabolism General Signaling Pathway	0	0.00699	#NUM!	UGT8
PTGS2	enzyme		-0.883	0.0171	CYP1B1,KDR,NOS3,SEMA7A,TGM2,TNFAIP6							Insulin Secretion Signaling Pathway	0	0.00368	#NUM!	SEC61B
GATA6	transcription regulator		-0.963	0.00256	ASPRV1,CALML4,EVPL,IRF6,NDUFA3,NOS3,SOX17							MSP-RON Signaling In Cancer Cells Pathway	0	0.00714	#NUM!	KLK6
MYRF	transcription regulator			0.022	MAG,MOG,SERF1A/SERF1B							MSP-RON Signaling In Macrophages Pathway	0	0.0084	#NUM!	KLK6
MEF2C	transcription regulator		-1.633	0.00072	Ccl8,HAPLN2,KLK6,MAG,NKX6-2,TNNT1,TSPAN2							Calcium Signaling	0	0.00909	#NUM!	ATP2B3,TNNT1
BLOC1S6	other			0.0425	VAMP7							Ephrin Receptor Signaling	0	0.00495	#NUM!	EFNB3
TGFB1	growth factor		0.526	0.0341	CALCB,CALML4,CCDC28A,Ccl8,CDK1,CKS2,COL8A1,DBP,FBLN2,FUT7,GJB1,Gsta4,HSP90AA1,IFI16,JAG2,KDR,Ly6a (includes others),MAP1B,MPZ,NOS3,SEC61B,SEMA7A,SPARCL1,TBX2,TGM2,TNFAIP6
INSR	kinase		-0.64	0.029	BCL2A1,Ccl8,CDK1,CSTB,CYP1B1,MRPS21,NDUFA3,NOS3,SOX17,TNNT1
LSM1	other			0.0342	CDK1
NR4A1	ligand-dependent nuclear receptor		-0.816	0.0157	COX6A1,CST7,Ly6a (includes others),MPZ,NDUFA3,NOS3,PRPS2
SMARCB1	transcription regulator		0.447	0.012	CDK1,F10,GJB1,IFI16,OAS3,SOX10
PRMT1	enzyme		-1.342	0.000279	CNP,HSP90AA1,MAG,NFE2,OLIG1,SOX10
CEBPD	transcription regulator			0.0154	B9D1,BCL2A1,MPZ,TNFAIP6
MXD4	transcription regulator			0.0257	ODC1
Macf1	other			0.0425	MAP1B
CCND3	kinase			0.000653	CDK1,Igkv1-117,Iglv1
ENG	transmembrane receptor			0.0469	KDR,NOS3
FOXC2	transcription regulator			0.0446	KDR,TBX1,TCF15
KNG1	other			0.0312	KDR,NOS3
MLXIPL	transcription regulator			0.04	NR1D1,Rpl32,RPL41,RPS28
MYB	transcription regulator		0.678	0.0236	CDK1,DNTT,ELANE,KDR,Ppbp
SLC25A12	transporter			0.0425	MAG
CMA1	peptidase			0.0425	CPA3
SSRP1	transcription regulator			0.033	MT-TY,TOP1
CAVIN2	other			0.00865	NOS3
GRB10	other			0.00465	KDR,TGM2
TCF12	transcription regulator		-0.116	0.00775	CD3G,DNTT,Ly6a (includes others),SEMA7A,SOX13
KITLG	growth factor		-0.283	0.002	CALCB,CD3G,ELANE,KDR,NOS3,Podxl,Ppbp,TXNL1
HDAC4	transcription regulator		-0.927	0.00918	CALCB,CSRP3,MAG,MPZ,PRX
KDM5B	transcription regulator		-0.927	0.0391	CDK1,EIF5B,NEFL,SOX17
EIF4E	translation regulator		1.929	0.12	CKS2,IFI16,NHP2,ODC1
NR3C2	ligand-dependent nuclear receptor		0	0.0018	BCL2A1,CYP1B1,Gsta4,KDR,NOS3,TGM2
SLC16A2	transporter			0.00431	CNTN2,Nefm,SEMA7A
MTHFR	enzyme			0.0172	NOS3
PRDM1	transcription regulator		-1.982	0.258	BCL2A1,Gsta4,OAS3,TNFAIP6
GATA1	transcription regulator		0.218	0.00113	CPA3,DNTT,F10,KDR,NFE2,NHP2,PAPPA2,Podxl,TGM2
mir-467	microRNA			0.0257	Podxl
IFNG	cytokine		1.874	0.155	BCL2A1,Ccl8,CDK1,DBP,FCN1,HSP90AA1,IFI16,KDR,Ly6a (includes others),NOS3,NR1D1,OAS3,ODC1,POLR2F,SEMA7A,TNFAIP6,TOP1,Wfdc17
NF1	other			0.049	LHX6,MPZ
IFNA2	cytokine		0.117	0.00157	CNP,EFNB3,IFI16,MAL,MYRF,NOS3,OAS3,TGM2
RPS9	translation regulator			0.00865	CDK1
CD40	transmembrane receptor		1.929	0.0641	BCL2A1,COX6A1,Ly6a (includes others),NDUFAF4,Nefm,ODC1
HEY1	transcription regulator			0.0243	KDR,TBX2
ZNF217	transcription regulator			0.0293	COL8A1,IFI16,NEFL
HDAC1	transcription regulator			0.0044	CDK1,KDR,MPZ,Nefm,SOX10,TBX1,TBX2,TGM2
CHAF1A	other			0.0128	CSRP3,ODC1
GRID2	ion channel			0.00865	CDK1
GNPAT	enzyme			0.0342	UGT8
CHROMR	other		0	0.00213	CNP,CYP1B1,IFI16,OAS3,ODC1,TNFAIP6
TCL1A	transcription regulator			0.000125	CPA3,CTSE,CTSG,ELANE,Ly6a (includes others),SEMA7A
BMP2	growth factor		0	0.00382	Gkn3,IFI16,MEPE,NOS3,TBX2,TGM2,TNNT1
ERBB2	kinase		1.461	0.022	CDK1,CKS2,EFNB3,FBLN2,IRF6,JAG2,KDR,MAP1B,NOTCH4,ORC6,POLR2L,SPARCL1,TOP1,TUBB4A,UGT8,XCR1
STUB1	enzyme		1	0.00244	CDK1,Gsta4,HSP90AA1,NOS3
EDN1	cytokine			0.0363	BCL2A1,CDK1,HCN4,ODC1,TGM2
ELAVL3	other			0.0257	Nefm
ADAM15	peptidase			0.0294	KDR,SPARCL1
AHCY	enzyme			0.033	KDR,SOX17
DIO2	enzyme		-0.447	0.0123	CNTN2,CYP1B1,MAG,Nefm,SEMA7A
RPS6KA1	kinase			0.0342	SEMA7A
SMARCA4	transcription regulator		-1.624	0.0147	BCL2A1,CNP,IFI16,IRF6,KDR,MAP1B,MPZ,MYRF,NOS3,SEMA7A,SOX17,TBX2
IL7	cytokine		-0.577	0.04	CD3G,DNTT,Iglv2,Ly6a (includes others)
GSK3B	kinase		0.305	0.028	BCL2A1,KDR,MPZ,TUBB4A
Ttc39aos1	other		-1.992	0.00231	BCL2A1,IFI16,Ly6a (includes others),OAS3
IL1B	cytokine		0.285	0.028	BBLN,BCL2A1,Ccl8,CDK1,CYP1B1,DBP,FUT7,GJB1,IFI16,KDR,NOS3,NR1D1,ODC1,Ppbp,TGM2,TNFAIP6,TNMD
RAN	enzyme			0.0342	NR1D1
ERF	transcription regulator			0.0227	NOTCH4,SEMA7A
GTF2F1	transcription regulator			0.00389	POLR2F,POLR2L
CREBBP	transcription regulator			0.0093	CST7,CTSG,ELANE,FUT7,IRF6,MPZ,OAS3,TLE2,YPEL2
HOXD12	transcription regulator			0.0425	CDK1
MXD3	transcription regulator			0.0257	ODC1
ZBTB17	transcription regulator			0.00564	CDK1,KIF18B,KIF20A,ODC1
CTNNB1	transcription regulator		-0.788	0.0363	CYP1B1,FBLN2,GJB1,IFI16,KDR,LHX6,MPZ,OLIG1,Podxl,PRX,Rpl32,RPL41,RPS28,SOX17,TGM2
H2BC17	other			0.0294	CMC1,CST7
Yaf2	transcription regulator			0.0407	KDR,Nefm
Cdkn1c	other			0.00113	MAL,MPZ,SOX10
CALCA	other		-0.063	0.02	CALCB,FA2H,KDR,ODC1,SEC61B
EWSR1	other			0.0407	CDK1,KIF20A
AP2B1	transporter			0.0257	KDR
Irgm1	other		-1.119	0.0105	Apol10a (includes others),IFI16,KIF20A,OAS3
PAX1	transcription regulator			0.00738	ASPRV1,EVPL,IRF6
Pou3f1	transcription regulator			0.0342	MPZ
POU3F1	transcription regulator			0.00826	CNP,MAG
Fus	transcription regulator			0.0229	NEFL,Nefm,RPL41
SIGLEC8	transmembrane receptor		1.982	0.00039	BCL2A1,CSTB,NHP2,POLR2L
NELFE	other			0.0104	POLR2F,POLR2L
TREM2	transmembrane receptor			0.0237	CST7,CTSE,UGT8
H2BC3	other			0.0172	SOX17
FMR1	translation regulator		-1.224	0.000194	ATP5IF1,CYP1B1,MAP1B,MRPS21,Rpl32,RPL41,RPRM,RPS28,SPARCL1
ID2	transcription regulator		-0.436	0.00364	CDK1,IFI16,IRF6,MPZ,Nefm,RPRM,SOX13
ESR1	ligand-dependent nuclear receptor		0.434	0.0139	CALML4,CDK1,COL8A1,CYP1B1,GJB1,Gm15807/Hmgn5,GPR37,Gsta4,HSP90AA1,KIF20A,KRT4,LTBP4,MAP1B,NOS3,NR1D1,PSD4,RPL41,RPRM,SHANK3,TGM2,TNFAIP6
BCL2A1	other			0.00109	BCL2A1,Ly6a (includes others)
Apela	other			0.0342	NOS3
TLR7/8	group			0.00535	BCL2A1,PLLP,TNFAIP6
CKS2	kinase			0.0342	CDK1
GABA-A receptor	complex			0.0257	MPZ

## Sheet: IPA 1month- Shams UR & CP
Upstream Regulator	Molecule Type	Predicted Activation State	Activation z-score	p-value of overlap	Target Molecules in Dataset		Aged 1m Sham_v_Young 1m Sham					Ingenuity Canonical Pathways	-log(p-value)	Ratio	z-score	Molecules
HDL-cholesterol	complex	Activated	2	0.00264	CEBPB,CREM,EGR1,FOSL2		UR- Upstream Regulators					Unfolded protein response	8.82	0.144	-2.828	CEBPB,CEBPD,DDIT3,DNAJA1,DNAJB1,DNAJB2,DNAJB4,HSPA1A/HSPA1B,Hspa1b,HSPA8,HSPH1,PPP1R15A,SYVN1
HOTAIR	other	Activated	2.17	0.00135	CDKN1A,CEBPD,JAM2,MPZL2,NFKBIA		CP- Canonical Pathways					Systemic Lupus Erythematosus In B Cell Signaling Pathway	6.32	0.0428	-0.577	BCL2L1,CARD11,CCND2,FOS,Igha,IGHG1,Ighg2c,Ighv1-39,IGKC,Igkv1-117,Igkv17-127,Igkv2-137,Igkv3-10,Igkv3-12,Igkv3-5,Igkv4-57-1,Igkv4-59,Igkv5-43,Igkv6-20,Igkv8-18,Igkv8-21,Igkv8-30,Igkv9-123,Iglv3,IL1B,IRF3,JUN,LCK,RASD1,TNFSF13B,TNFSF8
PSMB11	peptidase	Activated	2.314	2.4e-06	CHAD,Cxcl9,GNG13,HPSE,HSPA1A/HSPA1B,Hspa1b,NR4A1,NR4A2,PTGS2,RHOB,TNFRSF12A							NRF2-mediated Oxidative Stress Response	5.94	0.0675	-1.342	ACTG2,Cyp2c23,CYP2C9,DNAJA1,DNAJB1,DNAJB2,DNAJB4,FKBP5,FOS,HSP90AA1,HSP90AB1,JUN,JUNB,MAFF,RASD1,STIP1
CDK19	kinase	Activated	2.145	3.66e-08	ATF3,BAIAP2,BTG2,CCND2,CDKN1A,CDKN2A,DDIT4,JUN,KLF2,KLF4,PPP1R15A,PROCR,TFCP2L1							Glucocorticoid Receptor Signaling	5.73	0.0447	#NUM!	BCL2L1,CD247,CD3G,CDKN1A,DUSP1,FKBP4,FKBP5,FOS,H2-M2,HLA-A,HSP90AA1,HSP90AB1,HSPA1A/HSPA1B,Hspa1b,HSPA8,IL1B,IRF3,JUN,KRT12,MT-ND3,NFKBIA,NOS3,PTGS2,RASD1,SMARCA4,TSC22D3
RNF187	enzyme	Activated	2.384	0.000207	ATF3,BTG2,CDKN1A,JUN,KLF4,PCBP4,ZFP36							B Cell Receptor Signaling	5.52	0.0425	-2.236	BCL2L1,EGR1,Igha,IGHG1,Ighg2c,Ighv1-39,IGKC,Igkv1-117,Igkv17-127,Igkv2-137,Igkv3-10,Igkv3-12,Igkv3-5,Igkv4-57-1,Igkv4-59,Igkv5-43,Igkv6-20,Igkv8-18,Igkv8-21,Igkv8-30,Igkv9-123,Iglv3,JCHAIN,JUN,MAP3K6,NFKBIA,RASD1
RNF20	enzyme	Activated	2.449	7.91e-08	CDKN1A,FOS,FOSL2,HBA1/HBA2,HOXA9,NR4A2,RHOB							PI3K Signaling in B Lymphocytes	5.12	0.0423	-2	ATF3,FOS,Igha,IGHG1,Ighg2c,Ighv1-39,IGKC,Igkv1-117,Igkv17-127,Igkv2-137,Igkv3-10,Igkv3-12,Igkv3-5,Igkv4-57-1,Igkv4-59,Igkv5-43,Igkv6-20,Igkv8-18,Igkv8-21,Igkv8-30,Igkv9-123,Iglv3,JUN,NFKBIA,RASD1
ZMPSTE24	peptidase	Activated	2.428	7.58e-05	ATF3,BTG2,CDKN1A,DDIT4,GADD45G,IL1B							Aryl Hydrocarbon Receptor Signaling	5.09	0.0755	0.333	CCND2,CDKN1A,CDKN2A,Cyp2c23,CYP2C9,FOS,HSP90AA1,HSP90AB1,HSPB1,IL1B,JUN,SMARCA4
PHF6	transcription regulator	Activated	2	0.00217	BTG2,CD27,JUN,Ptma (includes others)							Role of PKR in Interferon Induction and Antiviral Response	5	0.0809	0.302	ATF3,FOS,HSP90AA1,HSP90AB1,HSPA1A/HSPA1B,Hspa1b,HSPA8,IL1B,IRF3,JUN,NFKBIA
HDAC5	transcription regulator	Activated	2.408	0.00192	CD27,CDKN1A,JUN,KLF2,NR4A1,TAGLN							IL-15 Signaling	4.95	0.0436	#NUM!	BCL2L1,Igha,IGHG1,Ighg2c,Ighv1-39,IGKC,Igkv1-117,Igkv17-127,Igkv2-137,Igkv3-10,Igkv3-12,Igkv3-5,Igkv4-57-1,Igkv4-59,Igkv5-43,Igkv6-20,Igkv8-18,Igkv8-21,Igkv8-30,Igkv9-123,Iglv3,LCK,RASD1
PXDN	enzyme	Activated	2.449	1.13e-07	CDKN1A,DDIT4,DUSP1,IL1B,JUN,NFIL3							Immunogenic Cell Death Signaling Pathway	4.93	0.1	-3	DDIT3,GZMM,HSP90AA1,HSP90AB1,HSPA1A/HSPA1B,Hspa1b,HSPA8,IL1B,IRF3
ZFP36	transcription regulator	Activated	2.442	0.000552	CDKN1A,FOS,IL1B,JUN,NFKBIA,PTGS2,ZFP36							Role of Macrophages, Fibroblasts and Endothelial Cells in Rheumatoid Arthritis	4.67	0.0512	#NUM!	CEBPB,CEBPD,DKK2,DKKL1,DVL1,FOS,IGHG1,IGKC,IL1B,JCHAIN,JUN,NFKBIA,RASD1,ROCK2,SFRP4,TNFSF13B,WNT5A
COL18A1	other	Activated	2.63	0.000371	BCL2L1,DDIT4,FOS,JUN,JUNB,PTGS2,TUBA1A							Erythropoietin Signaling Pathway	4.62	0.0678	-2.309	BCL2L1,CCND2,FOS,HBA1/HBA2,HBB,IL1B,JUN,NFKBIA,NOS3,RASD1,TNFSF13B,TNFSF8
UBA1	enzyme	Activated	2	0.000406	DDIT3,HSPA8,HSPB1,TAGLN							B Cell Development	4.48	0.0429	#NUM!	HLA-A,Igha,IGHG1,Ighg2c,Ighv1-39,IGKC,Igkv1-117,Igkv17-127,Igkv2-137,Igkv3-10,Igkv3-12,Igkv3-5,Igkv4-57-1,Igkv4-59,Igkv5-43,Igkv6-20,Igkv8-18,Igkv8-21,Igkv8-30,Igkv9-123,Iglv3
GFI1	transcription regulator	Activated	2.543	9.8e-05	CCND2,CDKN1A,FOSL2,GADD45G,HSP90AB1,IL1B,JUN,KLF2,MAFF,NFKBIA							FcγRIIB Signaling in B Lymphocytes	4.41	0.0413	#NUM!	CACNA1G,Igha,IGHG1,Ighg2c,Ighv1-39,IGKC,Igkv1-117,Igkv17-127,Igkv2-137,Igkv3-10,Igkv3-12,Igkv3-5,Igkv4-57-1,Igkv4-59,Igkv5-43,Igkv6-20,Igkv8-18,Igkv8-21,Igkv8-30,Igkv9-123,Iglv3,RASD1
TFRC	transporter	Activated	2.588	0.0014	ATF3,CDKN1A,DDIT3,DDIT4,FOS,JUN,PPP1R15A,TNFRSF12A							NOD1/2 Signaling Pathway	4.34	0.0635	-1.732	FOS,HSP90AA1,HSP90AB1,HSPA1A/HSPA1B,Hspa1b,HSPA8,IL1B,IRF3,JUN,NFKBIA,TNFSF13B,TNFSF8
miR-155-5p (miRNAs w/seed UAAUGCU)	mature microRNA	Activated	2.397	0.0423	CCN1,CEBPB,DNAJB1,IL1B,PTGS2,SMARCA4							Macrophage Alternative Activation Signaling Pathway	4.06	0.0594	0	CEBPB,DUSP1,FOS,H4C9,IGHG1,IGKC,IL1B,JCHAIN,JUN,KLF4,NFKBIA,TSC22D3
miR-291a-3p (and other miRNAs w/seed AAGUGCU)	mature microRNA	Activated	2.204	0.0163	CCND2,CD83,CDKN1A,MBNL2,NR4A2							Aldosterone Signaling in Epithelial Cells	4.06	0.064	#NUM!	DNAJA1,DNAJB1,DNAJB2,DNAJB4,DUSP1,HSP90AA1,HSP90AB1,HSPA1A/HSPA1B,HSPA8,HSPB1,HSPH1
miR-17-5p (and other miRNAs w/seed AAAGUGC)	mature microRNA	Activated	2.167	0.0245	CCN1,CCND2,CDKN1A,MEF2D,TCIM							Cholecystokinin/Gastrin-mediated Signaling	3.97	0.0756	-2.828	CREM,FOS,IL1B,JUN,MEF2D,PTGS2,RASD1,RHOB,ROCK2
miR-124-3p (and other miRNAs w/seed AAGGCAC)	mature microRNA	Activated	2.213	0.279	DDIT3,EGR1,NAA15,PDLIM7,TUBB6							Protein Ubiquitination Pathway	3.96	0.0513	#NUM!	DNAJA1,DNAJB1,DNAJB2,DNAJB4,HLA-A,HSP90AA1,HSP90AB1,HSPA1A/HSPA1B,HSPA8,HSPB1,HSPH1,UBE2O,UBE2S,UBE4B
miR-16-5p (and other miRNAs w/seed AGCAGCA)	mature microRNA	Activated	2.765	0.0157	CCND2,DNAJB4,HSPA1A/HSPA1B,JUN,NAA15,PTGS2,UBE2S,ZYX							Chronic Myeloid Leukemia Signaling	3.87	0.0504	-2.138	BCL2L1,CCND2,CDKN1A,CDKN2A,DVL1,FOS,HDAC9,HSP90AA1,HSP90AB1,JUN,KLF4,RASD1,SUV39H1,WNT5A
let-7	microRNA	Activated	2.259	0.00104	BCL2L1,BOP1,BRCA2,BTG2,CEBPD,DLC1,HBA1/HBA2,IL1B,PTGS2,TRIB1,ZFP36							p70S6K Signaling	3.86	0.0379	#NUM!	Igha,IGHG1,Ighg2c,Ighv1-39,IGKC,Igkv1-117,Igkv17-127,Igkv2-137,Igkv3-10,Igkv3-12,Igkv3-5,Igkv4-57-1,Igkv4-59,Igkv5-43,Igkv6-20,Igkv8-18,Igkv8-21,Igkv8-30,Igkv9-123,Iglv3,PPP2R5B,RASD1
miR-21-5p (and other miRNAs w/seed AGCUUAU)	mature microRNA	Activated	2.382	0.00077	BCL2L1,BTG2,CDKN1A,IL1B,SMARCA4,TAGLN							Systemic Lupus Erythematosus Signaling	3.78	0.0309	#NUM!	C6,CD247,CD3G,CREM,FOS,HLA-A,Igha,IGHG1,Ighg2c,Ighv1-39,IGKC,Igkv1-117,Igkv17-127,Igkv2-137,Igkv3-10,Igkv3-12,Igkv3-5,Igkv4-57-1,Igkv4-59,Igkv5-43,Igkv6-20,Igkv8-18,Igkv8-21,Igkv8-30,Igkv9-123,Iglv3,IL1B,JCHAIN,JUN,LCK,RASD1,TNFSF13B,TXNL4A
miR-199a-5p (and other miRNAs w/seed CCAGUGU)	mature microRNA	Activated	2.813	1.93e-05	ACTG2,CDKN1A,GPRC5A,KLF2,KLF4,PTGS2,TAGLN,ZBTB16							Hypoxia Signaling in the Cardiovascular System	3.73	0.0921	#NUM!	HSP90AA1,HSP90AB1,JUN,NFKBIA,NOS3,UBE2O,UBE2S
let-7a-5p (and other miRNAs w/seed GAGGUAG)	mature microRNA	Activated	2.365	0.00309	BCL2L1,CCND2,CDKN2A,EIF3J,HBA1/HBA2,PRRC2A,PTGS2,RHOB,TAGLN							HGF Signaling	3.62	0.0682	-1.633	CDKN1A,CDKN2A,FOS,ITGA2B,JUN,MAP3K6,PTGS2,RAPGEF1,RASD1
FBXW7	enzyme	Activated	2.144	4.27e-08	CARD11,CDKN2A,CEBPD,DNAJA1,HSPA8,HSPB1,HSPH1,JUN,NFKBIA,RHOB,STIP1							CD27 Signaling in Lymphocytes	3.59	0.105	-1	BCL2L1,CD27,FOS,JUN,MAP3K6,NFKBIA
TSC2	other	Activated	2.598	0.000245	ATF3,CCND2,CDKN1A,DDIT3,EGR1,FOS,HSPB1,Mt1,TAGLN,ZFP36							PPAR Signaling	3.55	0.0748	2.646	FOS,HSP90AA1,HSP90AB1,IL1B,JUN,NFKBIA,PTGS2,RASD1
BCL6	transcription regulator	Activated	2.207	0.0105	BCL2L1,CCND2,CDKN1A,CDKN2A,HDAC9,IL1B,JUNB,RGS4,TBX21							IL-17A Signaling in Fibroblasts	3.53	0.132	#NUM!	CEBPB,CEBPD,FOS,JUN,NFKBIA
MECP2	transcription regulator	Activated	2.2	0.000168	CDKN2A,EGR1,FKBP5,HBA1/HBA2,JUNB,Mt1,NAV3,NR4A1,PTGS2,SEMA3D,TSPAN9							Sertoli Cell-Sertoli Cell Junction Signaling	3.37	0.0534	#NUM!	ACTG2,ACTN1,ITGA2B,JAM2,JUN,MAP3K6,NOS3,RASD1,TUBA1A,TUBB2A,TUBB6
PTPRR	phosphatase	Activated	2.224	0.0183	BTG2,FOS,JUN,LMOD1,PROCR							Role of NFAT in Regulation of the Immune Response	3.34	0.0299	0.378	CD247,CD3G,FOS,GATA4,GNG13,HLA-A,Igha,IGHG1,Ighg2c,Ighv1-39,IGKC,Igkv1-117,Igkv17-127,Igkv2-137,Igkv3-10,Igkv3-12,Igkv3-5,Igkv4-57-1,Igkv4-59,Igkv5-43,Igkv6-20,Igkv8-18,Igkv8-21,Igkv8-30,Igkv9-123,Iglv3,JUN,LCK,MEF2D,NFKBIA,RASD1
STEAP3	transporter	Activated	2.646	1.9e-05	CEBPB,GCNT2,HSPA8,NR4A3,SHB,TNFRSF12A,ZYX							Remodeling of Epithelial Adherens Junctions	3.17	0.0882	#NUM!	ACTG2,ACTN1,TUBA1A,TUBB2A,TUBB6,ZYX
RB1	transcription regulator	Activated	3.671	1.03e-06	ATF3,CD83,CDKN1A,CDKN2A,Cxcl9,DDIT3,DIO2,DUSP1,EGR1,FOS,GPR179,GPRC5A,JUN,JUNB,KLF10,LCK,NFKBIA,NR4A2,NR4A3,PER1,PPP1R15A,RHOB,TUBA1A,ZFP36							IL-10 Signaling	3.13	0.0584	-0.333	BCL2L1,CDKN1A,DDIT4,DUSP1,FOS,HLA-A,IL1B,JUN,NFKBIA
SFTPA1	transporter	Activated	2.512	2.75e-07	ANGPTL4,CCN1,EGR1,FOS,HBA1/HBA2,IL1B,KLF2,MAP1B,PHLDA1,RASD1							IL-17 Signaling	3.12	0.0535	-1.897	CEBPB,FOS,HSP90AA1,HSP90AB1,IL1B,JUN,PTGS2,RASD1,TNFSF13B,TNFSF8
PDK1	kinase	Activated	2	0.0178	CARD11,CD3G,HDAC9,LCK							Molecular Mechanisms of Cancer	3.1	0.0378	#NUM!	BCL2L1,CCND2,CDKN1A,CDKN2A,DVL1,FOS,GNG13,HDAC9,ITGA2B,JUN,NFKBIA,RAPGEF1,RASD1,RHOB,SUV39H1,WNT5A,ZBTB17
SCD	enzyme	Activated	2.881	5.62e-06	Adh6b,ANGPTL4,ATF3,CEBPB,DDIT3,DIO2,EGR1,FOS,HR,IL1B,JUN,KLF4,MGLL							Communication between Innate and Adaptive Immune Cells	3.09	0.03	#NUM!	CD247,CD3G,CD83,CD8B,HLA-A,Igha,IGHG1,Ighg2c,Ighv1-39,IGKC,Igkv1-117,Igkv17-127,Igkv2-137,Igkv3-10,Igkv3-12,Igkv3-5,Igkv4-57-1,Igkv4-59,Igkv5-43,Igkv6-20,Igkv8-18,Igkv8-21,Igkv8-30,Igkv9-123,Iglv3,IL1B,JCHAIN,TNFSF13B
CD200R1	transmembrane receptor	Activated	2.646	5.09e-05	ATF3,Cxcl9,EGR1,JUN,JUNB,NFKBIA,TNFRSF12A							p53 Signaling	3.05	0.0714	1.342	BCL2L1,CCND2,CDKN1A,CDKN2A,GADD45G,HDAC9,JUN
EPCAM	other	Activated	2.425	5.23e-05	ATF3,CDKN1A,EGR1,FOS,IL1B,JUN							ATM Signaling	3	0.07	0.447	CDKN1A,GADD45G,JUN,NFKBIA,PPP2R5B,SUV39H1,TLK2
DACH1	transcription regulator	Activated	2.607	2.64e-06	CDKN1A,EGR1,FOS,IER2,JUN,KLF4,PTGS2							PI3K/AKT Signaling	2.9	0.05	-1.414	BCL2L1,CDKN1A,HSP90AA1,HSP90AB1,ITGA2B,NFKBIA,NOS3,PPP2R5B,PTGS2,RASD1
NONO	transcription regulator	Activated	2.219	0.0186	CDKN2A,DDX60,NOS3,SP110,TNFSF13B,TNFSF8							Human Embryonic Stem Cell Pluripotency	2.88	0.0498	-1.265	DVL1,HSP90AA1,HSP90AB1,KLF2,KLF4,NGF,NTF4,RASD1,TFCP2L1,WNT5A
CDKN1B	other	Activated	2.205	0.0429	B4GALT5,CDKN1A,CDKN2A,EGR1,RAB3A							Germ Cell-Sertoli Cell Junction Signaling	2.83	0.0529	#NUM!	ACTG2,ACTN1,MAP3K6,RASD1,RHOB,TUBA1A,TUBB2A,TUBB6,ZYX
SAFB	other	Activated	2	0.00135	CDKN2A,FOS,JUN,PPP1R12A,TCIM							Role of JAK family kinases in IL-6-type Cytokine Signaling	2.83	0.0759	-2.449	BCL2L1,CEBPD,FOS,HSP90AA1,HSP90AB1,JUNB
EIF4EBP2	translation regulator	Activated	2.131	0.000103	CEBPB,CEBPD,EGR1,NFIL3,PTGS2							Phospholipase C Signaling	2.79	0.0277	0.816	CD247,CD3G,GNG13,HDAC9,Igha,IGHG1,Ighg2c,Ighv1-39,IGKC,Igkv1-117,Igkv17-127,Igkv2-137,Igkv3-10,Igkv3-12,Igkv3-5,Igkv4-57-1,Igkv4-59,Igkv5-43,Igkv6-20,Igkv8-18,Igkv8-21,Igkv8-30,Igkv9-123,Iglv3,ITGA2B,JCHAIN,LCK,MEF2D,PPP1R12A,RASD1,RHOB
SP110	transcription regulator	Activated	2.121	0.00133	ATF3,CCN1,NFIL3,NR1I2,POLE,Pramel7,ROCK2,SMARCA4							JAK/STAT Signaling	2.74	0.0732	-1.342	BCL2L1,CDKN1A,CEBPB,FOS,JUN,RASD1
SRSF2	transcription regulator	Activated	2	0.00378	DDIT3,Nnt,PPP1R15A,SLC27A5							IL-8 Signaling	2.74	0.0476	-2.646	BCL2L1,CCND2,FOS,GNG13,JUN,NFKBIA,PTGS2,RASD1,RHOB,ROCK2
collagenase	group	Inhibited	-2.236	0.000103	CEBPB,CEBPD,EGR1,JUN,JUNB							Prostate Cancer Signaling	2.67	0.0614	#NUM!	CDKN1A,HDAC9,HSP90AA1,HSP90AB1,NFKBIA,RASD1,SUV39H1
EPHB1	kinase	Inhibited	-2.189	3.06e-07	EGR1,FOS,JUN,JUNB,PTGS2							Wound Healing Signaling Pathway	2.66	0.0437	-0.302	CEBPB,COL25A1,COL26A1,COL6A5,FOS,IL1B,JUN,NFKBIA,RASD1,TNFSF13B,TNFSF8
GPR174	G-protein coupled receptor	Inhibited	-2.126	0.000146	CARD11,CREM,HDAC9,IFI16,Ms4a4c (includes others),NR4A1,Sik1,ZYX							Cyclins and Cell Cycle Regulation	2.66	0.0706	0	CCND2,CDKN1A,CDKN2A,HDAC9,PPP2R5B,SUV39H1
CSF2RB	transmembrane receptor	Inhibited	-2.425	1.67e-07	BCL2L1,CCND2,FOS,JUN,JUNB,MAT2A							Xenobiotic Metabolism Signaling	2.65	0.0412	#NUM!	CYP2C9,HS3ST3B1,HSP90AA1,HSP90AB1,IL1B,MAP3K6,NR1I2,PPP2R5B,RASD1,SULT1C2,SULT1C3,UGT1A6
Creb	group	Inhibited	-3.188	3.99e-12	ATF3,CCN1,CDKN1A,CEBPB,CEBPD,CREM,DUSP1,EDAR,EGR1,FOS,IFI16,IL1B,JUN,JUNB,KCNA5,MAT2A,MT-ND3,NOS3,NR4A1,NR4A2,NR4A3,PER1,POLE,PTGS2,PTHLH,RHOB,STMN1							Primary Immunodeficiency Signaling	2.64	0.0847	#NUM!	Igha,IGHG1,IGKC,JCHAIN,LCK
G protein alpha i	group	Inhibited	-2.782	7.91e-11	ADAMTS1,ATF3,CCN1,CEBPD,FOS,FOSL2,HLA-A,KLF4,MAFF,NR4A3,PTHLH,TNFRSF12A,TUBB6							PCP (Planar Cell Polarity) Pathway	2.61	0.0833	-1.342	DVL1,JUN,JUNB,ROCK2,WNT5A
PI3K (complex)	complex	Inhibited	-2.562	2.77e-08	ATF3,BCL2L1,CCND2,CDKN1A,CEBPB,DDIT3,DDIT4,DUSP1,FOS,IL1B,JUN,KLF2,NFKBIA,NOS3,NR4A2,PTGS2,RHOB,SLC26A3,STMN1,TAGLN							IL-33 Signaling Pathway	2.57	0.0484	-2.121	BCL2L1,FOS,H2BC5,IL1B,IRF3,JUN,NFKBIA,NOS3,PTGS2
Tgf beta	group	Inhibited	-3.761	8.6e-08	ANGPTL4,BCL2L1,CCN1,CCND2,CDKN1A,CDKN2A,CEBPB,FOS,HSP90AA1,Igha,IL1B,JUN,JUNB,KLF10,Ms4a4c (includes others),NOS3,NPAS1,NR4A1,NR4A2,PTGS2,PTHLH,RHOB,TAGLN,TBX21,TNFRSF12A							Axonal Guidance Signaling	2.53	0.0334	#NUM!	Adam5,ADAMTS1,BAIAP2,GNG13,ITGA2B,KLC1,NGF,NTF4,RASD1,ROBO1,ROCK2,SEMA3D,SEMA3F,TUBA1A,TUBB2A,TUBB6,WNT5A
ERK1/2	group	Inhibited	-2.525	2.04e-05	BCL2L1,CCND2,CDKN1A,CEBPB,DDIT3,DUSP1,EGR1,FKBP5,FOS,HLA-A,IL1B,JUN,JUNB,NR4A3,PTGS2,SYVN1							Xenobiotic Metabolism PXR Signaling Pathway	2.47	0.0469	2.333	CYP2C9,HS3ST3B1,HSP90AA1,HSP90AB1,NR1I2,PPP1R12A,SULT1C2,SULT1C3,UGT1A6
P38 MAPK	group	Inhibited	-3.992	2.43e-14	ATF3,BCL2L1,CCND2,CD83,CDKN1A,CDKN2A,CEBPB,CEBPD,DDIT3,DIO2,DUSP1,EGR1,FOS,GDI1,IL1B,JAM2,JUN,JUNB,KLF4,MYBPH,NGF,NOS3,NR4A1,NR4A3,PTGS2,RGS4,RHOB,TBX21,TRIB1,WNT5A,ZFP36							RHOA Signaling	2.47	0.0565	0	ACTG2,BAIAP2,DLC1,PPP1R12A,RHPN2,ROCK2,SEMA3F
STAT	group	Inhibited	-2	0.000239	BCL2L1,CDKN1A,CEBPD,FOS,JUNB							Actin Nucleation by ARP-WASP Complex	2.47	0.0645	-1	BAIAP2,ITGA2B,PPP1R12A,RASD1,RHOB,ROCK2
Pkc(s)	group	Inhibited	-2.628	1.49e-10	ATF3,BCL2L1,CCN1,CDKN1A,CNN1,DDIT3,DUSP1,EGR1,FOS,IL1B,JUN,JUNB,NR4A1,NR4A2,NR4A3,PER1,PHLDA1,PPP1R15A,PTGS2,TAGLN							Thyroid Hormone Metabolism II (via Conjugation and/or Degradation)	2.46	0.1	1	DIO2,SULT1C2,SULT1C3,UGT1A6
MAP2K1/2	group	Inhibited	-2.617	2.52e-08	ATF3,CCND2,DDIT3,DUSP1,EGR1,FOS,HSPB1,IL1B,JUN,PHLDA1,Sik1							Ovarian Cancer Signaling	2.46	0.0506	#NUM!	BRCA2,CDKN2A,DVL1,HDAC9,PTGS2,RASD1,SUV39H1,WNT5A
CD3	complex	Inhibited	-3.026	3.62e-08	ACP3,ACTG2,BCL2L1,CCND2,CD247,CD27,CD83,CD8B,CH25H,CREM,FOS,GPRC5A,HSP90AA1,HSPA1A/HSPA1B,HSPA8,IL1B,JUN,JUNB,KCNA5,LCK,NFKBIA,NFX1,NOS3,NR4A1,PTGS2,SEC14L1,STMN1,TBX21,TSPAN9,ZFP36							Pancreatic Adenocarcinoma Signaling	2.43	0.0556	-1	BCL2L1,BRCA2,CDKN1A,CDKN2A,HDAC9,PTGS2,SUV39H1
Pka	complex	Inhibited	-3.411	4.66e-10	CDKN1A,CEBPB,CREM,DDIT3,DUSP1,EGR1,FOS,JUN,JUNB,NGF,NOS3,NR4A1,NR4A2,NR4A3,PTGS2,PTHLH							Small Cell Lung Cancer Signaling	2.4	0.0625	#NUM!	BCL2L1,CCND2,HDAC9,NFKBIA,PTGS2,SUV39H1
IL1	group	Inhibited	-2.516	0.00718	ADAMTS1,CDKN1A,CEBPD,DUSP1,EGR1,FOS,IL1B,JUN,NGF,NR1I2,PTGS2,WNT5A							IL-12 Signaling and Production in Macrophages	2.38	0.0424	-0.632	CEBPB,FOS,IGHG1,IGKC,IRF3,JCHAIN,JUN,LCK,NFIL3,TBX21
Jnk	group	Inhibited	-2.512	0.000123	BCL2L1,CD83,DDIT3,DUSP1,EGR1,FOS,IL1B,JUN,NR4A1,PTGS2,TNFRSF12A,ZFP36							IL-6 Signaling	2.37	0.0543	-2.449	CEBPB,FOS,HSPB1,IL1B,JUN,NFKBIA,RASD1
Vegf	group	Inhibited	-4.058	8.36e-09	ADAMTS1,ANGPTL4,ATF3,CCN1,CDKN2A,CNN1,DDIT3,DIO2,EGR1,FKBP5,FOS,GBA2,HPSE,JAM2,JUN,MALL,Mt2,NAB2,NOP2,NOS3,NR4A1,NR4A2,NR4A3,PHLDA1,PTGS2,PTHLH,SNRK,TRIB1							Cell Cycle: G1/S Checkpoint Regulation	2.37	0.0735	-0.447	CCND2,CDKN1A,CDKN2A,HDAC9,SUV39H1
Mapk	group	Inhibited	-3.081	7.18e-07	BCL2L1,CDKN1A,CEBPB,EGR1,FOS,IL1B,JUN,JUNB,NR4A3,PER1,PTGS2							B Cell Activating Factor Signaling	2.35	0.093	#NUM!	FOS,JUN,NFKBIA,TNFSF13B
Pdgf (complex)	complex	Inhibited	-2.738	0.000136	CCND2,CDKN1A,EGR1,FOS,JUN,JUNB,NR4A2,PTGS2							ILK Signaling	2.34	0.0448	-1.89	ACTG2,ACTN1,FOS,JUN,MYO5C,PPP1R12A,PPP2R5B,PTGS2,RHOB
NPM1	transcription regulator	Inhibited	-2.668	5.75e-12	CCN1,CEBPB,DLL1,DNAJB2,EGR1,ENO2,HDAC9,HOXA9,IL1B,JUN,JUNB,KLF10,KLF4,NAV3,NR4A1,PTHLH,TOP1,TRIB1,WNT5A							VEGF Signaling	2.33	0.0606	-2.236	ACTG2,ACTN1,BCL2L1,NOS3,RASD1,ROCK2
PDGF BB	complex	Inhibited	-4.232	1.65e-14	ATF3,CCN1,CDKN1A,CEBPB,CEBPD,CNN1,DDIT3,DUSP1,EGR1,FOS,IER2,IL1B,JUN,JUNB,KLF10,MAT2A,Mt1,Mt2,NFIL3,NR4A1,NR4A2,NR4A3,PHLDA1,PPP1R15A,PTGS2,RHOB,TAGLN,TNFRSF12A,TRIB1,ZFP36							MIF Regulation of Innate Immunity	2.31	0.0909	-2	FOS,JUN,NFKBIA,PTGS2
Ap1	complex	Inhibited	-2.394	2.57e-05	ATF3,BCL2L1,CDKN2A,DDIT3,FOS,HBB,IL1B,JUN,KLF9,NGF,NOS3,PTGS2							Coronavirus Pathogenesis Pathway	2.3	0.0441	-1.667	DDIT3,FOS,HDAC9,IL1B,IRF3,JUN,NFKBIA,PTGS2,SUV39H1
Ige	complex	Inhibited	-3.144	3.8e-08	ACTN1,BAIAP2,BCL2L1,BCR,CARD11,CCND2,CDKN1A,EGR1,ENO2,H2-M2,HBA1/HBA2,IL1B,JUNB,KLC1,NFKBIA,PTGS2,PTPN2,RAPGEF1,ROCK2,TNFRSF12A,TUBB6							Pulmonary Fibrosis Idiopathic Signaling Pathway	2.26	0.0368	-0.905	ACTG2,ADAMTS1,COL25A1,COL26A1,COL6A5,EGR1,FOS,IL1B,JUN,RASD1,ROCK2,WNT5A
NFkB (complex)	complex	Inhibited	-3.941	6.34e-07	ATF3,BCL2L1,CCN1,CCND2,CD83,CDKN1A,CEBPB,CEBPD,CREM,Cxcl9,DDIT3,EGR1,FOS,HDAC9,HLA-A,HSPB1,IGKC,IL1B,IRF3,JUN,JUNB,MEOX1,NFKBIA,NGF,PIM3,PTGS2,WNT5A,ZFP36							WNT/β-catenin Signaling	2.21	0.046	0.378	CDKN2A,DKK2,DKKL1,DVL1,JUN,PPP2R5B,SFRP4,WNT5A
LDL	complex	Inhibited	-2.274	6.51e-08	ATF3,BCL2L1,CDKN1A,CDKN2A,CREM,CYP2C9,DDIT3,DUSP1,EGR1,FOS,IL1B,JUN,NOS3,NR4A1,NR4A2,NR4A3,PTGS2,TAGLN,TMEM100							Role Of Chondrocytes In Rheumatoid Arthritis Signaling Pathway	2.17	0.0496	-2.646	CEBPB,CEBPD,EGR1,FOS,IL1B,JUN,PTGS2
Insulin	group	Inhibited	-4.295	1.97e-10	ANGPTL4,ARRDC3,ATF3,BCL2L1,CDKN1A,CEBPB,CEBPD,CNN1,CYP2C9,DDIT3,DDIT4,DNAJB4,DUSP1,EGR1,FOS,HPSE,HSP90AA1,HSPA8,IL1B,JUN,JUNB,KLF4,Mt1,NFIL3,NFKBIA,NGF,NOS3,NR4A1,NR4A2,NR4A3,PER1,PPP1R15A,PTGS2,PTHLH,ROCK2,TBX21							Apelin Endothelial Signaling Pathway	2.17	0.0496	-2	FOS,GNG13,JUN,KLF2,MEF2D,NOS3,RASD1
NORAD	other	Inhibited	-2.63	2.23e-06	CCN1,DDIT3,JUN,JUNB,RHOB,TAGLN,TNFRSF12A							LPS/IL-1 Mediated Inhibition of RXR Function	2.16	0.0394	-1	Cyp2c23,CYP2C9,HS3ST3B1,IL1B,JUN,NR1I2,SLC27A4,SLC27A5,SULT1C2,SULT1C3
ERK	group	Inhibited	-3.783	2.06e-10	ACTN1,BCL2L1,BTG2,CDKN1A,CEBPD,DIO2,DUSP1,EGR1,FOS,FOSL2,IL1B,ITGA2B,JUN,JUNB,KLF10,MAFF,PTGS2,RGS4,TBX21,TUBA1A,ZFP36							Telomerase Signaling	2.15	0.0556	#NUM!	CDKN1A,HDAC9,HSP90AA1,HSP90AB1,PPP2R5B,RASD1
Raf	group	Inhibited	-2.189	8.43e-07	CDKN1A,CDKN2A,EGR1,FOS,IER2,IFI16,JUN,MAFF,TAGLN							Hereditary Breast Cancer Signaling	2.15	0.0493	#NUM!	BRCA2,CCND2,CDKN1A,GADD45G,HDAC9,RASD1,SMARCA4
FSH	complex	Inhibited	-2.331	1.84e-13	ACP3,ACTG2,ACTN1,ADAMTS1,BTG2,CCND2,CH25H,CREM,DUSP1,FKBP5,FOS,FOSL2,GATA4,GPRC5A,IL1B,JUN,JUNB,KLF10,LRRC32,MEF2D,NOS3,NR4A1,PPP2R5B,PRKX,PTGS2,RGS4,RHOB,SMARCA4,STIP1,TRIB1,TUBA1A							Altered T Cell and B Cell Signaling in Rheumatoid Arthritis	2.14	0.0266	#NUM!	CD247,CD3G,HLA-A,Igha,IGHG1,Ighg2c,Ighv1-39,IGKC,Igkv1-117,Igkv17-127,Igkv2-137,Igkv3-10,Igkv3-12,Igkv3-5,Igkv4-57-1,Igkv4-59,Igkv5-43,Igkv6-20,Igkv8-18,Igkv8-21,Igkv8-30,Igkv9-123,Iglv3,IL1B,TNFSF13B
IFN Beta	group	Inhibited	-2.007	1.17e-06	ATF3,BCL2L1,BTG2,CD247,CD83,CDKN1A,CEBPB,CEBPD,Cxcl9,CYP2C9,DUSP1,FKBP5,HLA-A,IFI16,IL1B,Mt2							Neurotrophin/TRK Signaling	2.12	0.0641	-1	FOS,JUN,NGF,NTF4,RASD1
BDNF	growth factor	Inhibited	-2.85	9.61e-09	BCL2L1,CCN1,CCND2,CDKN1A,CEBPB,DUSP1,EGR1,FOS,IL1B,JUN,KLC1,KLF10,KLF4,MAP1B,NAB2,NR4A1,NR4A3,RAB3A,RGS4,Sik1,TAGLN,TUBA1A							Senescence Pathway	2.11	0.0368	-1.265	ATF3,CCND2,CDKN1A,CDKN2A,CEBPB,GADD45G,GATA4,IRF3,JUN,PPP2R5B,RASD1
FOXL2	transcription regulator	Inhibited	-2.478	5.48e-06	ATF3,CDKN2A,CH25H,FOS,MAFF,NR4A3,PPP1R15A,PTGS2,PTHLH							Thyroid Cancer Signaling	2.1	0.0633	-1.342	FOS,JUN,NGF,NTF4,RASD1
NANOG	transcription regulator	Inhibited	-2.317	6.04e-05	CCND2,CDKN1A,EGR1,FOS,GATA4,HSPA1A/HSPA1B,KLF4,MAP1B,NKX2-2,OTP,SRRT							Chemokine Signaling	2.05	0.0617	-1	FOS,JUN,PPP1R12A,RASD1,ROCK2
SLC15A4	transporter	Inhibited	-2.138	0.000963	ADAMTS1,FOS,IFI16,IL1B,JCHAIN,PTGS2,TUBA1A,TUBB6							BEX2 Signaling Pathway	2.03	0.061	0.447	CDKN1A,JUN,NFKBIA,NGF,PPP2R5B
IPMK	kinase	Inhibited	-2.401	0.000133	CCN1,FOS,HSP90AB1,JUN,JUNB,PER1							Signaling by Rho Family GTPases	2.01	0.0375	-1.414	ACTG2,BAIAP2,FOS,GNG13,ITGA2B,JUN,PPP1R12A,RHOB,ROCK2,STMN1
STAT1/3/5 dimer	complex	Inhibited	-2	0.000478	BCL2L1,CEBPD,FOS,JUNB							Role Of Osteoclasts In Rheumatoid Arthritis Signaling Pathway	2.01	0.0356	-1.265	Adam5,COL25A1,COL26A1,COL6A5,FOS,IL1B,JUN,NFKBIA,RASD1,RHOB,SFRP4
HMG20A	transcription regulator	Inhibited	-2.236	0.0254	ATF3,CCN1,JUN,TAGLN,TNFRSF12A							IL-13 Signaling Pathway	2.01	0.0517	-1.633	BCL2L1,DUSP1,FOSL2,JUN,LCK,ROCK2
IGF1R	transmembrane receptor	Inhibited	-3.1	0.00872	BCL2L1,CDKN1A,CEBPB,DDIT3,EGR1,FOS,IL1B,MT-ND3,NOS3,NR4A1,PTGS2							Role of Tissue Factor in Cancer	2.01	0.0517	#NUM!	BCL2L1,CCN1,EGR1,IL1B,LCK,RASD1
GNRH	group	Inhibited	-2.446	1.93e-05	ATF3,DUSP1,EGR1,FOS,JUN,PTGS2							Role of Osteoblasts, Osteoclasts and Chondrocytes in Rheumatoid Arthritis	2	0.0395	#NUM!	DKK2,DKKL1,DVL1,FOS,IL1B,JUN,NFKBIA,SFRP4,WNT5A
SRC (family)	group	Inhibited	-2.183	0.00104	EGR1,KLF2,NKX2-2,PAX4,PTGS2							Corticotropin Releasing Hormone Signaling	1.99	0.0461	-1.342	CACNA1G,FOS,JUN,MEF2D,NOS3,NR4A1,PTGS2
TLR7	transmembrane receptor	Inhibited	-2.615	0.00168	ATF3,CD83,CDKN1A,CEBPB,DIO2,EIF3J,IL1B,JUNB,NFKBIA,RGS4							PEDF Signaling	1.99	0.0595	#NUM!	BCL2L1,NFKBIA,NGF,RASD1,ROCK2
Growth hormone	group	Inhibited	-2.967	9.91e-10	ANGPTL4,CCND2,CEBPB,CEBPD,CYP2C9,DDIT3,EGR1,FKBP5,FOS,FOSL2,HBB,IL1B,JUN,JUNB,KLF10,MT-ND3,NFKBIA,PPP1R15A,RAB3A,TUBA1A							BAG2 Signaling Pathway	1.99	0.0595	-2.236	CDKN1A,HSP90AA1,HSPA1A/HSPA1B,Hspa1b,HSPA8
CG	complex	Inhibited	-3.845	5.62e-14	ACP3,ADAMTS1,ANGPTL4,ARHGAP20,BCL2L1,BRCA2,BTG2,CCND2,CDKN1A,CEBPB,CEBPD,CNN1,CREM,DUSP1,EGR1,FKBP5,FOS,FOSL2,GATA4,HLA-A,HPSE,IFI16,IL1B,JUN,JUNB,KLF4,MAT2A,NOS3,NR4A1,PHLDA1,PRKX,PTGS2,RASD1,RGS4,SFRP4,TNFRSF12A,TRIB1							Xenobiotic Metabolism CAR Signaling Pathway	1.97	0.0419	0.707	CYP2C9,HS3ST3B1,HSP90AA1,HSP90AB1,PPP2R5B,SULT1C2,SULT1C3,UGT1A6
Lh	complex	Inhibited	-2.314	6.06e-13	ACP3,ACTG2,ACTN1,ADAMTS1,CCND2,DUSP1,EGR1,FKBP5,FOS,GADD45G,JUN,JUNB,NR4A1,PER1,PIM3,PPP2R5B,PRKX,PTGS2,RGS4,RHOB,SFRP4,Sik1,SMARCA4,STIP1,TNFRSF12A,TRIB1,TUBA1A,ZBTB16							Cardiac Hypertrophy Signaling (Enhanced)	1.93	0.0295	-2.111	DVL1,GATA4,GNG13,HDAC9,HSPB1,IL1B,ITGA2B,JUN,MAP3K6,MEF2D,PTGS2,RASD1,ROCK2,TNFSF13B,TNFSF8,WNT5A
EIF2AK3	kinase	Inhibited	-2.949	3.13e-06	ATF3,BTG2,CEBPB,DDIT3,EGR1,IL1B,JUN,KLF4,NFIL3,PPP1R15A,SYVN1,ZFP36							PPARα/RXRα Activation	1.92	0.041	2.449	Cyp2c23,CYP2C9,HSP90AA1,HSP90AB1,IL1B,JUN,NFKBIA,RASD1
PRKCD	kinase	Inhibited	-2.688	9.26e-11	BCL2L1,CDKN1A,CDKN2A,CEBPB,DDIT3,FOS,FOSL2,GPRC5A,IL1B,JCHAIN,JUN,JUNB,NFKBIA,NR4A1,PDLIM7,PPP1R15A,PTGS2,TUBB2A,ZFP36							Th1 Pathway	1.9	0.0492	0.816	CD247,CD3G,DLL1,HLA-A,NFIL3,TBX21
STAT3	transcription regulator	Inhibited	-3.497	9.1e-14	ALAS2,ANGPTL4,BCL2L1,CCND2,CD83,CDKN1A,CDKN2A,CEBPB,CEBPD,Cxcl9,DDIT3,DDIT4,DLL1,DUSP1,EGR1,ENO2,FOS,GADD45G,HBB,HLA-A,IFI16,IKZF3,IL1B,JUN,JUNB,KLF2,KLF4,MT-ND3,Mt1,NFIL3,NOS3,NR4A1,NR4A2,PHLDA1,PROCR,PTGS2,PTPN2,RAB11FIP1,SLAMF6,SP110,TAGLN,TBX21,WNT5A,ZFP36							Natural Killer Cell Signaling	1.89	0.0404	-1.414	CD247,HLA-A,HSPA1A/HSPA1B,Hspa1b,HSPA8,LCK,MAP3K6,RASD1
MAP2K4	kinase	Inhibited	-2.421	2.25e-06	ATF3,BCL2L1,CDKN1A,FOS,JUN,PTGS2,ROCK2,TUBB2A							TNFR2 Signaling	1.87	0.0938	#NUM!	FOS,JUN,NFKBIA
NFATC3	transcription regulator	Inhibited	-2.354	0.000527	ATF3,DDIT4,FOS,JUN,NR4A1,PTGS2							Oxytocin Signaling Pathway	1.86	0.0355	-1.897	FOS,GNG13,HSPB1,KCNA5,MYO5C,NOS3,PPP1R12A,PTGS2,RASD1,ROCK2
SRF	transcription regulator	Inhibited	-2.32	3.78e-10	ACTG2,ARHGAP20,ATF3,BCL2L1,CDKN1A,CEBPD,CNN1,EGR1,FOS,GADD45G,GATA4,IER2,Igkv1-117,ITGA2B,JUN,JUNB,LMOD1,NR4A1,NR4A2,PDLIM7,PTGS2,SINHCAF,TAGLN,TUBB6,ZYX							Glioma Signaling	1.86	0.048	#NUM!	CCND2,CDKN1A,CDKN2A,HDAC9,RASD1,SUV39H1
PRKCE	kinase	Inhibited	-2.755	1.07e-11	BCL2L1,CCN1,CDKN1A,CEBPB,Cxcl9,EGR1,FOS,HSP90AB1,IL1B,IRF3,ITGA2B,JUN,JUNB,PTGS2							Huntington's Disease Signaling	1.85	0.0353	#NUM!	BCL2L1,DNAJB1,GNG13,HDAC9,HSPA1A/HSPA1B,Hspa1b,HSPA8,JUN,NGF,UBE2S
IGF1	growth factor	Inhibited	-4.113	9.3e-10	BCL2L1,BTG2,CCN1,CCND2,CDKN1A,CDKN2A,CEBPB,CEBPD,CNN1,DDIT3,DDIT4,DUSP1,EGR1,FOS,GADD45G,HBB,HSPA1A/HSPA1B,Hspa1b,IER2,IL1B,IRF3,JUN,JUNB,NFKBIA,NKX2-2,NR4A1,PHLDA1,PTGS2,PTHLH,SLC25A25,TNFRSF12A,ZFP36							GADD45 Signaling	1.84	0.0667	0	CCND2,CDKN1A,GADD45G,IL1B
NFAT5	transcription regulator	Inhibited	-2.335	0.000627	ACTN1,Cxcl9,DDIT4,Hspa1b,IFI16,IL1B,JAM2,NFKBIA,ROCK2							Myelination Signaling Pathway	1.84	0.0336	0.302	DLC1,FOS,HDAC9,JUN,LCK,NGF,NKX2-2,RASD1,ROCK2,SMARCA4,WNT5A
Cdk	group	Inhibited	-2	0.00141	DDIT4,DUSP1,GADD45G,PHLDA1							Pathogen Induced Cytokine Storm Signaling Pathway	1.84	0.0323	0	CCL19,COL25A1,COL26A1,COL6A5,Cxcl9,FOS,IL1B,IRF3,JUN,TBX21,TNFSF13B,TNFSF8
PI3K (family)	group	Inhibited	-2.395	0.00697	DDIT3,DDIT4,FOS,IL1B,KLF2,PTGS2							CDX Gastrointestinal Cancer Signaling Pathway	1.84	0.0396	-1.414	DLL1,FOS,IL1B,JUN,PTGS2,TNFSF13B,TNFSF8,WNT5A
THPO	cytokine	Inhibited	-2.948	2.4e-05	BCL2L1,CCND2,DDX60,FOS,IL1B,ITGA2B,KLF4,NFKBIA,NOS3							14-3-3-mediated Signaling	1.83	0.0472	#NUM!	FOS,JUN,RASD1,TUBA1A,TUBB2A,TUBB6
CSF1	cytokine	Inhibited	-3.105	3.59e-05	BCL2L1,CCND2,CD83,CDKN1A,CFP,DDX60,DUSP1,EGR1,FOS,HLA-A,IFI16,IL1B,JUN,JUNB,KLF2,NKIRAS1,SP110							Non-Small Cell Lung Cancer Signaling	1.79	0.0532	#NUM!	CCND2,CDKN2A,HDAC9,RASD1,SUV39H1
KCNJ2	ion channel	Inhibited	-2.236	0.0382	DLC1,FOS,MAP1B,PPP1R12A,ROCK2							Melatonin Degradation I	1.79	0.0645	2	CYP2C9,SULT1C2,SULT1C3,UGT1A6
TREM1	transmembrane receptor	Inhibited	-3.716	1.89e-06	ATF3,CD83,CEBPB,EGR1,GPRC5A,HS3ST3B1,IL1B,MAFF,NFKBIA,NR4A2,PHLDA1,PTGS2,WNT5A,YRDC							IL-2 Signaling	1.79	0.0645	#NUM!	FOS,JUN,LCK,RASD1
REL	transcription regulator	Inhibited	-2.589	5.7e-09	BCL2L1,CCND2,CDKN1A,CREM,Cxcl9,FOS,HLA-A,IGHG1,IL1B,JUN,NAB2,NFKBIA,NR4A1,NR4A3,PCBP4,PPP1R15A,Snord104,TLK2,TNFSF13B							HMGB1 Signaling	1.79	0.0419	-2	FOS,IL1B,JUN,RASD1,RHOB,TNFSF13B,TNFSF8
F2R	G-protein coupled receptor	Inhibited	-2.609	0.000156	CCN1,DUSP1,EGR1,FOS,IL1B,NR4A1,PTGS2,TAGLN							CXCR4 Signaling	1.78	0.0417	-2	EGR1,FOS,GNG13,JUN,RASD1,RHOB,ROCK2
PPARG	ligand-dependent nuclear receptor	Inhibited	-2.069	0.000119	ANGPTL4,ARL4D,BCL2L1,CDKN1A,CEBPB,ENO2,HR,IL1B,JUN,KLF4,MGLL,NOS3,NR4A1,OLAH,PTGS2,RAPGEF1,RHOB,SLC27A4,TAGLN,TSC22D3							Integrin Signaling	1.73	0.0377	-2.236	ACTG2,ACTN1,ITGA2B,PPP1R12A,RAPGEF1,RASD1,RHOB,ZYX
AGT	growth factor	Inhibited	-4.372	4.17e-08	ATF3,CALCB,CCND2,CDKN1A,CDKN2A,CNN1,CREM,Cyp2c23,CYP2C9,DDIT3,DIO2,DUSP1,EGR1,FKBP5,FOS,GATA4,HOXA9,HSPA1A/HSPA1B,Hspa1b,HSPB1,IFI16,IL1B,JUN,KLF4,MFAP2,NFKBIA,NGF,NOS3,NR4A1,NR4A2,PM20D1,PTGS2,PTHLH,ROBO1,SEMA3D,SFRP4,TNFRSF12A,ZFP36							Th1 and Th2 Activation Pathway	1.73	0.0407	#NUM!	CD247,CD3G,DLL1,HLA-A,JUN,NFIL3,TBX21
MKNK1	kinase	Inhibited	-2.813	7.81e-05	ANGPTL4,CCN1,CDKN2A,EGR1,FOS,IFI16,KLC1,MAP1B,NR4A3,RAB3A,TAGLN							ERK/MAPK Signaling	1.69	0.0372	0	DUSP1,FOS,HSPB1,ITGA2B,PPP1R12A,PPP2R5B,RAPGEF1,RASD1
NGF	growth factor	Inhibited	-2.963	2.8e-13	ATF3,BCL2L1,BTG2,CALCB,CD83,CDKN1A,CDKN2A,DUSP1,DUSP8,EGR1,FOS,FOSL2,GADD45G,IER2,JUN,JUNB,KLF4,NAA15,NAB2,NR4A1,RGS4,SMIM3,TNFRSF12A,WNT5A,ZFP36							CD40 Signaling	1.68	0.0597	#NUM!	FOS,JUN,NFKBIA,PTGS2
GPER1	G-protein coupled receptor	Inhibited	-3.336	7.83e-17	ATF3,CCN1,CDKN1A,CEBPD,DDIT3,DDIT4,DUSP1,EGR1,FOS,IER2,JUN,NFKBIA,NR4A2,PPP1R15A,RASD1,TAGLN,ZFP36							Superpathway of Melatonin Degradation	1.68	0.0597	2	CYP2C9,SULT1C2,SULT1C3,UGT1A6
HIF1A	transcription regulator	Inhibited	-2.638	6.58e-06	ADAMTS1,ANGPTL4,BCL2L1,CCN1,CDCP1,CDKN1A,CDKN2A,Cxcl9,DDIT4,ENO2,FOS,HSPB1,IFI16,IL1B,IRF3,ITGA2B,JUN,MAFF,NFKBIA,NOS3,NR4A1,NR4A3,PTGS2,REG3G							Th2 Pathway	1.68	0.0438	0	CD247,CD3G,DLL1,HLA-A,JUN,TBX21
IKBKB	kinase	Inhibited	-2.511	3.76e-10	ATF3,BCL2L1,BRCA2,CCL19,CDKN1A,CEBPB,CEBPD,CH25H,Cxcl9,EGR1,FOS,HLA-A,IFI16,IL1B,JUNB,MAT2A,Mt1,Mt2,NFKBIA,NGF,NOS3,PTGS2,TNFSF8							Cardiac Hypertrophy Signaling	1.65	0.0345	-1.89	GATA4,GNG13,HSPB1,JUN,MAP3K6,MEF2D,RASD1,RHOB,ROCK2
ADAM17	peptidase	Inhibited	-2.449	0.00111	DNAJA1,GADD45G,Hspa1b,HSPB1,HSPH1,LRG1,WNT5A,ZYX							Fatty Acid Activation	1.65	0.133	#NUM!	SLC27A4,SLC27A5
BHLHE40	transcription regulator	Inhibited	-2.099	5.2e-07	ACTN1,ATF3,BCL2L1,CALCB,Cxcl9,DAPL1,DDIT3,ENO2,GCNT2,HDAC9,IFI16,JCHAIN,MAFF,PER1,PHLDA1,PROCR,PTGS2,PTPN2,SLAMF6							Leukotriene Biosynthesis	1.65	0.133	#NUM!	DPEP2,DPEP3
Il3	cytokine	Inhibited	-2.41	0.000953	BCL2L1,CCND2,CDKN1A,EGR1,FOS,NFIL3							RHOGDI Signaling	1.64	0.0364	1.342	ACTG2,DLC1,GNG13,ITGA2B,MYO5C,PPP1R12A,RHOB,ROCK2
GNAS	enzyme	Inhibited	-3.81	4.3e-15	ADAMTS1,ARL4D,ATF3,BCL2L1,CCN1,CREM,FOS,FOSL2,GADD45G,GPRC5A,HDAC9,IFI16,IL1B,KLF4,MAFF,Ms4a4c (includes others),NR4A1,NR4A2,NR4A3,PTHLH,RASD1,TRIB1,ZYX							Agrin Interactions at Neuromuscular Junction	1.64	0.058	#NUM!	ACTG2,DVL1,JUN,RASD1
IL3	cytokine	Inhibited	-2.084	5.33e-10	BCL2L1,BTG2,CCL19,CCND2,CD247,CD3G,CD83,CDKN1A,CREM,DDIT3,EGR1,FOS,FOSL2,GADD45G,HBA1/HBA2,HLA-A,IL1B,JCHAIN,JUN,JUNB,KLF9,Mt1,TNFSF8,ZBTB17							Serotonin Degradation	1.6	0.0563	#NUM!	Adh6b,SULT1C2,SULT1C3,UGT1A6
VEGFA	growth factor	Inhibited	-2.373	0.000278	ADAMTS1,CCN1,CD83,CDKN1A,CDKN2A,DLL1,EGR1,FOS,IL1B,JUNB,NOS3,NR4A1,NR4A2,PTGS2							Colorectal Cancer Metastasis Signaling	1.56	0.0332	-1.89	BCL2L1,DVL1,FOS,GNG13,JUN,PTGS2,RASD1,RHOB,WNT5A
IL4	cytokine	Inhibited	-2.888	4.93e-06	BCL2L1,BOP1,CCND2,CD83,CD8B,CDKN1A,CEBPB,Cxcl9,DDIT4,DDX60,FKBP5,FOS,GADD45G,H2BC5,HSPA1A/HSPA1B,IER2,IFI16,IGHG1,Igkv17-127,IL1B,JCHAIN,JUN,JUNB,KLF4,LRRC32,Ms4a4c (includes others),NAB2,NFIL3,NFKBIA,NGF,NR4A3,Nrgn,PTGS2,PTHLH,PTPN2,SLC25A25,SP110,TBX21,TNFSF8,UBR4,ZFP36							April Mediated Signaling	1.56	0.0714	#NUM!	FOS,JUN,NFKBIA
CHUK	kinase	Inhibited	-2.409	1.2e-11	ATF3,BCL2L1,CCL19,CDKN1A,CEBPB,CEBPD,CH25H,FOS,HLA-A,HSP90AA1,IFI16,IL1B,JUNB,KLF10,MAT2A,Mt1,Mt2,NFKBIA,NGF,PTGS2,TNFSF13B							Endocannabinoid Cancer Inhibition Pathway	1.55	0.0408	0	ATF3,CCND2,CDKN1A,DDIT3,NOS3,ROCK2
SPP1	cytokine	Inhibited	-2.01	0.0124	BCL2L1,CDKN1A,FOS,GATA4,IL1B,JUN,NOS3,PTGS2							ERK5 Signaling	1.54	0.0541	#NUM!	FOS,MEF2D,NGF,RASD1
CCL2	cytokine	Inhibited	-2.18	0.000278	BCL2L1,CEBPB,CEBPD,FOS,HTR2B,IL1B,KLF4,PTGS2							GNRH Signaling	1.51	0.0366	-2	CACNA1G,EGR1,FOS,GNG13,JUN,MAP3K6,RASD1
GATA4	transcription regulator	Inhibited	-2.764	0.000202	ACTG2,BCL2L1,DIO2,FOS,GATA4,IFI16,JUN,KCNA5,LRG1,NTF4,PTGS2,SFRP4,TAGLN							Production of Nitric Oxide and Reactive Oxygen Species in Macrophages	1.51	0.0366	-1.134	FOS,JUN,MAP3K6,NFKBIA,PPP1R12A,PPP2R5B,RHOB
CAMK4	kinase	Inhibited	-2.151	2.71e-08	ATF3,CDKN1A,CDKN2A,CREM,FOS,FOSL2,IL1B,JUN,JUNB							GDNF Family Ligand-Receptor Interactions	1.5	0.0526	#NUM!	FOS,JUN,PDLIM7,RASD1
PRKCA	kinase	Inhibited	-2.495	0.000157	BCL2L1,CDKN1A,EGR1,FOS,HSPA1A/HSPA1B,JUN,NFKBIA,PPP1R12A,PTGS2							Coronavirus Replication Pathway	1.48	0.0667	#NUM!	TUBA1A,TUBB2A,TUBB6
NUPR1	transcription regulator	Inhibited	-2.357	0.000864	ATF3,CCN1,CEBPB,DDIT3,DUSP8,ENO2,GCNT2,KLF4,LARS2,MAT2A,MGLL,NFIL3,PHLDA1,POLQ,PPP1R15A,RBM14,RUSC2,TRIB1							VDR/RXR Activation	1.47	0.0513	#NUM!	CDKN1A,CEBPB,HR,KLF4
AKT1	kinase	Inhibited	-2.203	0.00604	BCL2L1,CCND2,CDKN1A,CEBPD,EGR1,FOS,HOXC12,PHLDA1,PTGS2,RHOB,UBE4B							Toll-like Receptor Signaling	1.47	0.0513	#NUM!	FOS,IL1B,JUN,NFKBIA
TLR2	transmembrane receptor	Inhibited	-2	9.31e-06	ATF3,CDKN1A,CDKN2A,CEBPB,CEBPD,Cxcl9,DUSP1,FOS,IL1B,ITGA2B,KLF2,PTGS2,TBX21							IL-7 Signaling Pathway	1.47	0.0513	2	Igha,IGHG1,Ighg2c,JUN
BLNK	other	Inhibited	-2	2.72e-06	BCL2L1,CCND2,CDKN2A,JUN,KLF2							Regulation of Actin-based Motility by Rho	1.46	0.0435	-1	ACTG2,BAIAP2,ITGA2B,PPP1R12A,RHOB
TGFA	growth factor	Inhibited	-2.438	4.07e-06	BCL2L1,CDKN1A,CEBPB,FOS,FOSL2,JUNB,NR4A2,PTGS2,WNT5A							CDK5 Signaling	1.46	0.0435	-1	EGR1,NGF,PPP1R12A,PPP2R5B,RASD1
JUN	transcription regulator	Inhibited	-2.39	1.9e-08	ATF3,BCL2L1,CCN1,CCND2,CD247,CDKN1A,CDKN2A,CFP,Cxcl9,DIO2,DUSP1,FOS,IFI16,IL1B,JUN,JUNB,LMO1,MAT2A,NFKBIA,NGF,NR4A1,PTGS2,PTHLH,RHOB,STMN1,WNT5A,ZFP36							γ-linolenate Biosynthesis II (Animals)	1.46	0.105	#NUM!	SLC27A4,SLC27A5
CREB1	transcription regulator	Inhibited	-4.491	3.95e-18	ATF3,BCL2L1,BTG2,CALCB,CCN1,CDKN1A,CEBPB,CEBPD,CH25H,CNN1,CREM,CSRNP1,DIO2,DKK2,DUSP1,EGR1,FOS,GADD45G,HLA-A,IER2,IL1B,JUN,JUNB,KLF4,LMO1,MAT2A,MIDN,NAB2,NFIL3,NR4A1,NR4A2,NR4A3,Nrgn,PER1,PIM3,PPP1R15A,PTGS2,ROBO1,SERTAD1,SFRP4,Sik1,STMN1,ZFP36							Mitochondrial L-carnitine Shuttle Pathway	1.46	0.105	#NUM!	SLC27A4,SLC27A5
BMP4	growth factor	Inhibited	-2.295	1.56e-05	ABCF1,CCL19,CCN1,CDKN1A,CDKN2A,CEBPB,CNN1,DIO2,JUN,JUNB,KLF10,KLF4,TAGLN,WNT5A							Hepatic Fibrosis Signaling Pathway	1.45	0.0284	-2.111	CEBPB,DVL1,FOS,IL1B,ITGA2B,JUN,KLF9,NFKBIA,RASD1,RHOB,ROCK2,WNT5A
POMC	other	Inhibited	-2.457	3.31e-07	BCR,DUSP1,FOS,FOSL2,JUN,JUNB,NOS3,NR4A1,NR4A2,NR4A3,Sik1							IL-3 Signaling	1.45	0.0506	#NUM!	FOS,JUN,RAPGEF1,RASD1
USP7	peptidase	Inhibited	-2.219	0.00214	CCND2,CDKN1A,CDKN2A,FKBP5,HSPH1							Renal Cell Carcinoma Signaling	1.45	0.0506	#NUM!	FOS,JUN,RAPGEF1,RASD1
YBX1	transcription regulator	Inhibited	-2.801	0.00101	BCL2L1,CDKN1A,CDKN2A,FOS,HBB,IL1B,KLF4,PTGS2							Role of MAPK Signaling in Inhibiting the Pathogenesis of Influenza	1.45	0.0506	-1	IL1B,JUN,NFKBIA,PTGS2
HEIH	other	Inhibited	-2.185	6.31e-05	BCL2L1,DUSP1,FOS,JUN,STMN1							S100 Family Signaling Pathway	1.45	0.0246	-0.688	ACKR1,ADGRV1,CACNA1G,CDKN1A,DLC1,FOS,GPR179,GPRC5A,HTR2B,IGHG1,IGKC,IL1B,IRF3,JCHAIN,JUN,NGF,NTF4,ROCK2,WNT5A
PIK3CG	kinase	Inhibited	-2.63	0.00131	Cxcl9,FOSL2,HLA-A,IL1B,LCK,LMO1,NOS3							Bladder Cancer Signaling	1.45	0.0431	#NUM!	CDKN1A,CDKN2A,HDAC9,RASD1,SUV39H1
H2AB3 (includes others)	other	Inhibited	-2.236	0.000955	ATF3,CDKN1A,FOS,IRF3,LMO1							eNOS Signaling	1.44	0.0385	1	HSP90AA1,HSP90AB1,HSPA1A/HSPA1B,Hspa1b,HSPA8,NOS3
GH1	growth factor	Inhibited	-2.392	2.21e-06	ATF3,CEBPB,CEBPD,CYP2C9,DDIT3,EGR1,FOS,JUN,JUNB,SMARCA4,ZFP36							iNOS Signaling	1.43	0.0638	#NUM!	FOS,JUN,NFKBIA
APP	other	Inhibited	-2.037	5.66e-10	ARRDC3,BCL2L1,CCND2,CDKN1A,CDKN2A,CEBPB,CH25H,Cxcl9,DDIT3,EGR1,ENO2,FOS,GLIS3,GPANK1,H2-M2,H2BC5,H4C9,HBA1/HBA2,HSP90AA1,HSP90AB1,HSPA1A/HSPA1B,HSPA8,HSPB1,IFI16,IL1B,IRF3,JUN,JUNB,MAFF,MAP1B,MT-ND3,Mt1,NOS3,NR4A2,Nrgn,PTGS2,SMARCA4,STIP1,STMN1,TAGLN,TUBA1A,TUBB2A,TUBB6							Dermatan Sulfate Biosynthesis (Late Stages)	1.43	0.0638	#NUM!	HS3ST3B1,SULT1C2,SULT1C3
NRG1	growth factor	Inhibited	-3.099	1.94e-10	ACTN1,BCL2L1,CCN1,CCND2,CDKN1A,DDIT3,DNAJB2,DUSP1,EGR1,FOS,GATA4,IER2,IRF3,JUN,JUNB,MGLL,NR4A1,NR4A3,PTGS2,RAB3A,STMN1,ZFP36							AMPK Signaling	1.43	0.0331	0	AK9,CDKN1A,GNG13,NOS3,PPM1K,PPP2R5B,RAB3A,SMARCA4
CSF2	cytokine	Inhibited	-2.96	2.86e-09	BCL2L1,CARD11,CASC3,CCND2,CD83,CDKN1A,Cxcl9,DDIT3,EGR1,FOS,HSPH1,IL1B,JUN,JUNB,MAT2A,NAB2,NFKBIA,NR4A1,NR4A2,NR4A3,PIM3,POLE,PPP1R15A,PTGS2,REG3G,STMN1,TNFSF8,Zc3h15,ZFP36							Epithelial Adherens Junction Signaling	1.43	0.0382	-0.816	BAIAP2,DLL1,PPP2R5B,RAPGEF1,RASD1,ROCK2
CD40LG	cytokine	Inhibited	-2.013	4.79e-08	ATF3,BCL2L1,CCL19,CD27,CD83,CDKN1A,CFP,DUSP1,EGR1,FOS,FOSL2,HSP90AA1,HSPA1A/HSPA1B,IGHG1,IL1B,JUN,JUNB,NFKBIA,NR4A3,PTGS2,TNFSF13B,TNFSF8,WNT5A							Oxytocin In Brain Signaling Pathway	1.43	0.0352	-1.134	CACNA1G,DDIT3,GNG13,IL1B,MEF2D,PTGS2,RASD1
IL17A	cytokine	Inhibited	-2.804	0.000157	APBA3,BCL2L1,CCN1,CD83,CEBPB,CEBPD,Cxcl9,FOS,IL1B,JUN,KLF2,NOS3,NR4A2,PTGS2,TBX21							Role Of Osteoblasts In Rheumatoid Arthritis Signaling Pathway	1.41	0.0328	0	DKK2,DVL1,IL1B,PTGS2,SFRP4,TNFSF13B,TNFSF8,WNT5A
TNF	cytokine	Inhibited	-2.675	3.83e-18	ANGPTL4,APBA3,ARRDC3,ATF3,BCL2L1,BCR,BTG2,CCL19,CCN1,CCND2,CD247,CD83,CDKN1A,CDKN2A,CEBPB,CEBPD,CH25H,CNN1,CREM,Cxcl9,DDIT3,DDIT4,DUSP1,DVL1,EDAR,EGR1,FOS,FOSL2,GADD45G,GBA2,H2-M2,HDAC9,HLA-A,HOXA9,HSP90AB1,HSPA1A/HSPA1B,HSPA8,IER2,IFI16,IGKC,IL1B,JUN,JUNB,KLF10,KLF2,KLF4,LAD1,LRG1,MAFF,MALL,MAT2A,MEOX1,Mt1,Mt2,NFKBIA,NGF,NKX2-2,NOS3,NR1I2,NR4A1,NR4A2,NR4A3,PHLDA1,PIM3,PPP1R15A,PROCR,PTGS2,PTHLH,…							Actin Cytoskeleton Signaling	1.41	0.0328	-1.342	ACTG2,ACTN1,BAIAP2,ITGA2B,MYO5C,PPP1R12A,RASD1,ROCK2
S100A8	other	Inhibited	-2.014	3.95e-06	ADAMTS1,ATF3,BCL2L1,CALCB,Cxcl9,DDIT4,GPRC5A,IL1B,NFKBIA,NR4A3,PER1,PHLDA1,UGT1A6							ID1 Signaling Pathway	1.41	0.0348	-0.378	ATF3,BCL2L1,CDKN1A,CDKN2A,EGR1,LCK,RASD1
INS	other	Inhibited	-3.214	7.04e-09	BCL2L1,CCN1,CDKN1A,CEBPB,DDIT3,DUSP1,EGR1,FOS,FOSL2,IER2,IGKC,JUN,JUNB,NOS3,NR4A1,PTGS2							p38 MAPK Signaling	1.39	0.0417	-1.342	DDIT3,DUSP1,HSPB1,IL1B,MEF2D
TNFSF13B	cytokine	Inhibited	-2.38	0.0071	BCL2L1,CCND2,CD83,GCNT2,JUN,NR4A2,TNFRSF12A							Melanoma Signaling	1.36	0.06	#NUM!	CDKN1A,CDKN2A,RASD1
RAF1	kinase	Inhibited	-2.737	6.23e-09	CCL19,CDKN1A,CDKN2A,DIO2,EGR1,FOS,HSPB1,IER2,IL1B,JUN,LAD1,MGLL,NGF,NOP56,PHLDA1,PTGS2,PTHLH,TUBB2A							Chondroitin Sulfate Biosynthesis (Late Stages)	1.36	0.06	#NUM!	HS3ST3B1,SULT1C2,SULT1C3
VDR	transcription regulator	Inhibited	-2.358	5.48e-05	BCL2L1,CCND2,CDKN1A,CEBPB,CYP2C9,EGR1,GADD45G,JUN,NGF,NOS3,PTGS2,RAPGEF1,TMEM100,ZYX							LPS-stimulated MAPK Signaling	1.35	0.0471	#NUM!	FOS,JUN,NFKBIA,RASD1
FOXO1	transcription regulator	Inhibited	-2.635	5e-05	ANGPTL4,CDKN1A,CDKN2A,CEBPD,CH25H,DDIT4,DIO2,EGR1,FOS,HSP90AB1,IL1B,JUN,JUNB,KLF2,KLF4,NDUFAF4,NOS3,PPP1R15A,SLC25A25,TBX21							TNFR1 Signaling	1.34	0.0588	#NUM!	FOS,JUN,NFKBIA
AVP	other	Inhibited	-2.19	0.00124	ATF3,EGR1,FOS,NGF,NOS3							UVC-Induced MAPK Signaling	1.34	0.0588	#NUM!	FOS,JUN,RASD1
NFYA	transcription regulator	Inhibited	-2.236	0.000346	CDKN1A,EGR1,JUN,JUNB,PPP1R15A,RGS4,RHOB							HIF1α Signaling	1.34	0.0337	-0.378	CDKN1A,HSP90AA1,HSPA1A/HSPA1B,Hspa1b,HSPA8,JUN,RASD1
TICAM1	other	Inhibited	-2.337	2.05e-06	CEBPD,CH25H,DUSP1,EGR1,IFI16,IL1B,IRF3,MAFF,Ms4a4c (includes others),NFKBIA,PTGS2,RHOB							Uracil Degradation II (Reductive)	1.34	0.333	#NUM!	UPB1
MAP3K1	kinase	Inhibited	-2.348	9.63e-08	ATF3,DUSP1,EGR1,FOS,HSPB1,IRF3,JUN,PTGS2,RGS4							Thyronamine and Iodothyronamine Metabolism	1.34	0.333	#NUM!	DIO2
PIK3R1	kinase	Inhibited	-2.19	0.00204	BCL2L1,CCND2,DDIT3,FOS,IL1B,PTGS2							Thymine Degradation	1.34	0.333	#NUM!	UPB1
PGR	ligand-dependent nuclear receptor	Inhibited	-3.155	9.67e-08	ADAMTS1,BCL2L1,BRCA2,CALCB,CDKN1A,CEBPB,CEBPD,DDX60,DNAJB4,FKBP5,FOS,GPRC5A,HBA1/HBA2,IFI16,KLF4,KLF9,MAT2A,MPZL2,NFKBIA,POLE,PTGS2,ROBO1,SBK2,STMN1,TSC22D3							Thyroid Hormone Metabolism I (via Deiodination)	1.34	0.333	#NUM!	DIO2
MYOD1	transcription regulator	Inhibited	-2.048	0.00486	BCL2L1,CDKN1A,DUSP1,GADD45G,IFI16,JUNB,MEF2D,MYBPH,POLQ,TOP1							S-adenosyl-L-methionine Biosynthesis	1.34	0.333	#NUM!	MAT2A
SRC	kinase	Inhibited	-2.588	0.00325	BCL2L1,CCND2,CDKN1A,DUSP1,FOS,JUN,PTGS2							Xenobiotic Metabolism AHR Signaling Pathway	1.32	0.046	1	HSP90AA1,HSP90AB1,IL1B,UGT1A6
PTH	other	Inhibited	-3.511	1.25e-08	ADAMTS1,CDKN1A,CEBPB,CREM,DDIT3,DUSP1,FOS,FOSL2,JUN,NFIL3,NR4A1,NR4A2,PTGS2,PTHLH,RBM14,SFRP4							Breast Cancer Regulation by Stathmin1	1.32	0.0253	-0.832	ACKR1,ADGRV1,CCND2,GNG13,GPR179,GPRC5A,HTR2B,JUN,PPP1R12A,PPP2R5B,RASD1,STMN1,TUBA1A,TUBB2A,TUBB6
ANGPT2	growth factor	Inhibited	-2.418	6.23e-09	BCR,CDKN1A,CEBPB,DDIT3,DNAJB4,FKBP4,GATA4,HSP90AA1,HSPA1A/HSPA1B,IL1B,NOS3,PHLDA1,PTGS2,PTHLH,RBM14,RHOB,TNFRSF12A,TOP1							Gαq Signaling	1.29	0.0353	-1	GNG13,HTR2B,NFKBIA,RGS4,RHOB,ROCK2
CYBB	enzyme	Inhibited	-2.2	0.000239	CDKN1A,DDIT3,DUSP1,IL1B,PTGS2							Glioblastoma Multiforme Signaling	1.28	0.0351	0	CCND2,CDKN1A,CDKN2A,RASD1,RHOB,WNT5A
CRH	cytokine	Inhibited	-2.573	0.000117	DIO2,FOS,IL1B,JUNB,NOS3,NR4A1,PTGS2							Regulation of Cellular Mechanics by Calpain Protease	1.28	0.0444	#NUM!	ACTN1,CCND2,ITGA2B,RASD1
MAPK14	kinase	Inhibited	-2.852	4.39e-08	ATF3,BTG2,CD83,CDKN2A,CEBPD,Cxcl9,DLL1,DUSP1,FOS,FOSL2,IL1B,JUN,JUNB,PTGS2,TAGLN,TBX21,ZFP36							Ceramide Signaling	1.26	0.044	#NUM!	FOS,JUN,PPP2R5B,RASD1
IL1A	cytokine	Inhibited	-2.988	7.04e-06	ADAMTS1,ATF3,BCL2L1,CCN1,CD83,CDKN1A,FOS,IL1B,JAM2,JUN,JUNB,NFKBIA,NGF,PTGS2,WNT5A							RANK Signaling in Osteoclasts	1.26	0.044	#NUM!	FOS,JUN,MAP3K6,NFKBIA
ATF4	transcription regulator	Inhibited	-2.614	3.17e-06	APBA3,ATF3,CDKN1A,CDKN2A,CEBPB,DDIT3,DDIT4,JUN,KLF4,KLF9,PPP1R15A,PTGS2,STK40,TNFRSF12A							Ferroptosis Signaling Pathway	1.25	0.0379	0.447	ANGPTL4,CDKN1A,H2BC5,HSPB1,RASD1
MAP3K8	kinase	Inhibited	-2.869	1.58e-08	ACP3,ARRDC3,C130026I21Rik (includes others),CEBPD,EGR1,FOS,IL1B,JUN,JUNB,LAD1,NGF,NR4A1,PTGS2,RAB3A,TBX21							Estrogen Receptor Signaling	1.24	0.0269	-1.134	CDKN1A,FOS,GNG13,HSP90AA1,HSP90AB1,JUN,MT-ND3,NOS3,PPP1R12A,RASD1,ROCK2
FGF2	growth factor	Inhibited	-3.008	4.55e-11	AGAP3,ANGPTL4,BCL2L1,BTG2,CCN1,CCND2,CDKN1A,CDKN2A,DDIT3,DKK2,DLL1,EGR1,FOS,HPSE,IL1B,JUN,JUNB,MEF2D,NOS3,NR4A1,NR4A2,PAX4,PPP1R12A,PTGS2,Ptma (includes others),RMRP,SMIM3,TAGLN,TFCP2L1,TNFRSF12A,WNT5A							Gα12/13 Signaling	1.24	0.0376	#NUM!	JUN,MEF2D,NFKBIA,RASD1,ROCK2
NTRK1	kinase	Inhibited	-2.2	4.27e-08	BCL2L1,CALCB,CDKN1A,EGR1,FOS,NR4A1,WNT5A							P2Y Purigenic Receptor Signaling Pathway	1.24	0.0376	#NUM!	FOS,GNG13,ITGA2B,JUN,RASD1
KLF6	transcription regulator	Inhibited	-3.027	4.22e-06	ANGPTL4,ATF3,B4GALT5,BCL2L1,CD83,CDKN1A,CEBPB,ENO2,IL1B,JUNB,KLF10,NFKBIA,NR4A1,PHLDA1,PTGS2,RHOB							Protein Kinase A Signaling	1.22	0.0268	0	CREM,DUSP1,DUSP8,GNG13,NFKBIA,NOS3,PPP1R12A,PTGS2,PTPN2,ROCK2,TNS2
IKBKG	kinase	Inhibited	-2.046	2.04e-07	CD247,CEBPB,CEBPD,CH25H,FOS,HLA-A,IFI16,IL1B,JUNB,Mt1,Mt2,NFKBIA,NGF							Neutrophil Extracellular Trap Signaling Pathway	1.21	0.0266	0.302	COL25A1,COL26A1,COL6A5,H4C9,Igha,IGHG1,IGKC,IL1B,JCHAIN,LCK,MT-ND3
IL18	cytokine	Inhibited	-2.034	5.21e-05	ATF3,BCL2L1,CD83,DDIT4,FOSL2,GADD45G,GZMM,IL1B,JUN,NFIL3,PTGS2,TBX21							IL-17A Signaling in Gastric Cells	1.21	0.0769	#NUM!	FOS,JUN
EGR1	transcription regulator	Inhibited	-2.494	7.9e-06	ATF3,BAIAP2,CCND2,CDKN1A,CREM,EGR1,HPSE,IL1B,JUN,JUNB,NAB2,NR4A1,PTGS2							Methionine Degradation I (to Homocysteine)	1.21	0.0769	#NUM!	MAT2A,SUV39H1
HBEGF	growth factor	Inhibited	-2.213	0.00185	ANGPTL4,CCND2,EGR1,IL1B,PTGS2							Prolactin Signaling	1.21	0.0421	#NUM!	CEBPB,FOS,JUN,RASD1
BTK	kinase	Inhibited	-2.396	0.00207	BCL2L1,CCND2,CDKN1A,CDKN2A,CEBPB,IL1B,JUN							Role of CHK Proteins in Cell Cycle Checkpoint Control	1.21	0.0517	#NUM!	CDKN1A,PPP2R5B,TLK2
ERG	transcription regulator	Inhibited	-2.333	4.32e-05	ACTN1,ARHGAP20,BCR,FKBP5,MAT2A,NFIL3,NOS3,NPAS1,NR4A2,RAPGEF1,ROCK2,TSC22D3,ZBTB16							Nicotine Degradation III	1.21	0.0517	#NUM!	Aox3,CYP2C9,UGT1A6
TGFB1	growth factor	Inhibited	-4.263	1.15e-13	ABCF1,ACKR1,ACP3,ACTG2,ACTN1,ANGPTL4,ATF3,BCL2L1,CALCB,CAPN15,CCN1,CCND2,CD83,CD8B,CDKN1A,CDKN2A,CEBPB,CEBPD,CNN1,DDIT3,DDIT4,DKK2,DNAJA1,DNAJB4,DUSP1,EGR1,ENO2,FOS,FOSL2,GABRA4,GPRC5A,HDAC9,HSP90AA1,HSPA1A/HSPA1B,HSPB1,HTR2B,IER2,IFI16,Igha,IKZF3,IL1B,IRF3,JUN,JUNB,KLF10,KLF2,KLF4,KLF9,MAP1B,MBNL2,MFAP2,NAB2,NFKBIA,NGF,NOS3,NR4A1,NR4A2,NR4A3,PDLIM7,PROCR,PTGS2,PTHLH,RHOB,ROCK2,SERTAD1,TAGLN,TBX2…							Chondroitin Sulfate Biosynthesis	1.21	0.0517	#NUM!	HS3ST3B1,SULT1C2,SULT1C3
SMAD3	transcription regulator	Inhibited	-2.806	1.69e-07	ADAMTS1,CCND2,CDKN1A,CDKN2A,DDIT3,EGR1,FBN2,FOS,IL1B,JAM2,JUN,JUNB,MEF2D,PTGS2,PTHLH,RHOB,TAGLN,TBX21,ZFP36,ZYX							Tight Junction Signaling	1.2	0.0335	#NUM!	ACTG2,FOS,JAM2,JUN,MYO5C,PPP2R5B
F2	peptidase	Inhibited	-3.98	8.22e-13	ANGPTL4,CCN1,CCND2,CDKN1A,DUSP1,EGR1,FOS,FOSL2,HDAC9,HSP90AA1,IER2,IL1B,JUN,JUNB,MEOX1,MGLL,NFKBIA,NOS3,NR4A3,PROCR,PTGS2,RAB3A,RHOB,TNFRSF12A,UBE2S							D-myo-inositol (1,4,5,6)-Tetrakisphosphate Biosynthesis	1.2	0.0335	-1.633	DUSP1,DUSP8,PPM1K,PPP1R12A,PPP2R5B,PTPN2
GNRH1	other	Inhibited	-2.61	5.09e-05	CREM,EGR1,FOS,IL1B,JUN,JUNB,PTGS2							D-myo-inositol (3,4,5,6)-tetrakisphosphate Biosynthesis	1.2	0.0335	-1.633	DUSP1,DUSP8,PPM1K,PPP1R12A,PPP2R5B,PTPN2
ECSIT	transcription regulator	Inhibited	-2.391	2.38e-06	CD83,IL1B,JUNB,NFKBIA,NR4A2,PTGS2							Tumor Microenvironment Pathway	1.2	0.0335	-2.449	FOS,HLA-A,IL1B,JUN,PTGS2,RASD1
NFKB2	transcription regulator	Inhibited	-2.414	0.00041	BCL2L1,CCL19,CD83,CDKN1A,FOS,IL1B,MAT2A,PTGS2,UGT1A6							IL-1 Signaling	1.19	0.0417	#NUM!	FOS,GNG13,JUN,NFKBIA
YAP1	transcription regulator	Inhibited	-2.038	0.113	ADAMTS1,BCL2L1,CCN1,CDKN1A,DDIT3,EGR1,FOS,IL1B,MAP1B,NFKBIA,PTGS2,TAGLN							Thrombin Signaling	1.19	0.0311	#NUM!	ARHGEF38,GATA4,GNG13,PPP1R12A,RASD1,RHOB,ROCK2
CEBPD	transcription regulator	Inhibited	-2.538	4.05e-05	BRCA2,CDKN1A,CEBPB,CEBPD,DDIT3,FOS,IL1B,NGF,PTGS2							Glycolysis I	1.18	0.0741	#NUM!	ENO2,ENO4
MAPK3	kinase	Inhibited	-2.926	4.26e-06	B4GALT5,CDKN1A,EGR1,FOS,FOSL2,JUN,JUNB,NOS3,NR4A1,PTGS2							Gluconeogenesis I	1.18	0.0741	#NUM!	ENO2,ENO4
MAPK7	kinase	Inhibited	-3.079	4.18e-11	ADAMTS1,CCN1,Cxcl9,DLC1,DUSP1,IL1B,JUN,KLF2,KLF4,MEF2D,NOS3,NR4A1,PTGS2,SEMA3F							HER-2 Signaling in Breast Cancer	1.18	0.0308	-1.134	CDKN1A,FOS,JUN,LCK,NFKBIA,PTGS2,RASD1
APEX1	enzyme	Inhibited	-2.018	3.75e-07	CDKN1A,EGR1,FOS,JUNB,NR4A1,PTGS2,RGS4							Adipogenesis pathway	1.17	0.036	-1.342	CEBPB,CEBPD,DDIT3,HDAC9,WNT5A
TAFAZZIN	enzyme	Inhibited	-2.068	0.00163	ADAMTS1,CCN1,DUSP1,HLA-A,HSP90AA1,IFI16,IGKC,IL1B,NAV3,PTGS2,RGS4,TAGLN							Dermatan Sulfate Biosynthesis	1.17	0.05	#NUM!	HS3ST3B1,SULT1C2,SULT1C3
PRKCB	kinase	Inhibited	-2.595	7.49e-05	BCL2L1,CD83,CDKN1A,EGR1,FOS,JUN,PTGS2							UVA-Induced MAPK Signaling	1.17	0.0408	#NUM!	BCL2L1,FOS,JUN,RASD1
PTHLH	other	Inhibited	-2.185	3.06e-05	ADAMTS1,BCL2L1,CDKN1A,CDKN2A,FOS,FOSL2,HSPA1A/HSPA1B,PTGS2							Cysteine Biosynthesis III (mammalia)	1.15	0.0714	#NUM!	MAT2A,SUV39H1
CASR	G-protein coupled receptor	Inhibited	-2.999	4.08e-05	BCL2L1,CCND2,EGR1,GADD45G,GATA4,PTGS2,PTHLH,RAPGEF1,TMEM100,ZYX							Acute Phase Response Signaling	1.15	0.0324	-2.236	CEBPB,FOS,IL1B,JUN,NFKBIA,RASD1
NR3C2	ligand-dependent nuclear receptor	Inhibited	-2.72	5.9e-09	ADAMTS1,BCL2L1,DDIT4,EGR1,FKBP4,FKBP5,IL1B,JUNB,KLF9,NOS3,NR4A2,PROCR,PTGS2,REG3G,TSC22D3							Neurovascular Coupling Signaling Pathway	1.14	0.0302	0.378	CACNA1G,CYP2C9,GABRA4,NOS3,PPP1R12A,PTGS2,ROCK2
RELA	transcription regulator	Inhibited	-2.281	2.9e-10	BCL2L1,BRCA2,BTG2,CCL19,CDKN1A,CDKN2A,CEBPB,CYP2C9,DDIT3,DIO2,DUSP1,EGR1,FOS,HLA-A,IER2,IGHG1,IGKC,IL1B,JUN,JUNB,KLF10,MAT2A,NFKBIA,NR4A1,NR4A2,NR4A3,PTGS2,REG3G,TBX21							Role of JAK2 in Hormone-like Cytokine Signaling	1.14	0.0484	#NUM!	BCL2L1,CCND2,FOS
ZAP70	kinase	Inhibited	-2.236	0.00185	FKBP5,HSP90AA1,KCNA5,SEC14L1,TSC22D3							Opioid Signaling Pathway	1.13	0.0286	0	CACNA1G,FOS,GNG13,LCK,NFKBIA,NOS3,RASD1,RGS4
GAST	other	Inhibited	-2.178	4.33e-05	CREM,DNAJA1,EGR1,FOS,IL1B,JUN,NFKBIA,PTGS2							Tetrapyrrole Biosynthesis II	1.12	0.2	#NUM!	ALAS2
LIF	cytokine	Inhibited	-2.806	4.33e-11	BCL2L1,CDKN1A,CEBPB,CEBPD,EGR1,FOS,GATA4,HPSE,IFI16,IL1B,JAM2,JUN,JUNB,KLF10,MT-ND3,PIM3,PTGS2,RGS4,SFRP4,TFCP2L1,WNT5A							Citrulline-Nitric Oxide Cycle	1.12	0.2	#NUM!	NOS3
IFNG	cytokine	Inhibited	-2.732	1.05e-15	ANGPTL4,ATF3,BCL2L1,BRCA2,CCL19,CCND2,CD27,CD83,CDKN1A,CDKN2A,CEBPB,CEBPD,CFP,CH25H,CREM,Cxcl9,CYP2C9,DDIT3,DDX60,DLL1,DUSP1,EGR1,FKBP5,FOS,H4C9,HDAC9,HLA-A,HSP90AA1,HSP90AB1,HSPA1A/HSPA1B,HSPA8,HSPB1,IER2,IFI16,IGHG1,IL1B,IRF3,JUN,JUNB,KLF10,KLF2,KLF4,MAFF,MAT2A,Ms4a4c (includes others),Mt1,NFKBIA,NGF,NKX2-2,NOS3,NR4A3,NTF4,PHLDA1,PIM3,PTGS2,PTHLH,RHOB,SHB,SP110,TBX21,TNFRSF12A,TNFSF13B,TOP1,TSC…							Thrombopoietin Signaling	1.12	0.0476	#NUM!	FOS,JUN,RASD1
TFPI2	other	Inhibited	-2	0.000747	ATF3,BTG2,DIO2,JUNB							Sumoylation Pathway	1.11	0.0388	#NUM!	FOS,JUN,NFKBIA,RHOB
HGF	growth factor	Inhibited	-4.317	2.29e-10	ADAMTS1,ANGPTL4,ARRDC3,ATF3,BCL2L1,CCN1,CDKN1A,CDKN2A,DDIT3,DUSP1,EGR1,FKBP5,FOS,IL1B,JUN,JUNB,MAT2A,NAB2,NOP2,NOS3,NR4A1,NR4A2,NR4A3,PHLDA1,PTGS2,PTHLH,PTPN2,RHOB,TRIB1,ZFP36							Hepatic Cholestasis	1.1	0.0314	#NUM!	IL1B,JUN,NFKBIA,NR1I2,TNFSF13B,TNFSF8
AR	ligand-dependent nuclear receptor	Inhibited	-2.427	1e-07	BCL2L1,BOP1,CALCB,CDKN1A,CDKN2A,CEBPB,DAPL1,DDIT4,EGR1,ENO2,FKBP4,FKBP5,GADD45G,GDI1,Gm26917,GPR179,HLA-A,HSPH1,LMOD1,MT-ND3,NOS3,Nrgn,NTF4,PER1,PIM3,PTHLH,RHOB,Sik1,TMEM100,TNFRSF12A,ZBTB16,ZYX							3-phosphoinositide Degradation	1.1	0.0314	-1.633	DUSP1,DUSP8,PPM1K,PPP1R12A,PPP2R5B,PTPN2
MAPK1	kinase	Inhibited	-2.575	4.82e-07	ANGPTL4,ATF3,CDKN1A,DUSP1,EGR1,FOS,FOSL2,HBA1/HBA2,HBB,IFI16,IL1B,ITGA2B,JUN,JUNB,LAD1,NKX2-2,NOS3,NR4A1,PTGS2,SP110,TBX21							Activation of IRF by Cytosolic Pattern Recognition Receptors	1.09	0.0462	#NUM!	IRF3,JUN,NFKBIA
EIF2AK2	kinase	Inhibited	-2.727	3.2e-11	ATF3,BCL2L1,CDKN1A,CEBPB,CEBPD,DDIT3,EGR1,FOS,H2BC5,Hspa1b,IL1B,JUN,NFKBIA,PPP1R15A,TUBA1A							Regulation Of The Epithelial Mesenchymal Transition By Growth Factors Pathway	1.09	0.0312	-0.816	EGR1,FOS,JUN,RASD1,TNFSF13B,TNFSF8
EPHA2	kinase	Inhibited	-2.236	7.52e-10	ARRDC3,ATF3,DUSP1,EGR1,FOS,IL1B,JUN,JUNB,NR4A1,ZFP36							IGF-1 Signaling	1.08	0.0381	#NUM!	CCN1,FOS,JUN,RASD1
EGF	growth factor	Inhibited	-5.289	2.43e-13	ACTN1,ADAMTS1,ANGPTL4,ATF3,B4GALT5,BCL2L1,BTG2,CCN1,CCND2,CDKN1A,CDKN2A,CEBPB,CEBPD,CREM,DDIT3,DIO2,DUSP1,EGR1,FOS,FOSL2,IER2,IL1B,JUN,JUNB,KLF10,MEF2D,NGF,NR4A1,NR4A2,NR4A3,PAX4,PER1,PTGS2,PTHLH,RHOB,TAGLN,TFCP2L1,TNFRSF12A,ZFP36							Nicotine Degradation II	1.07	0.0455	#NUM!	Aox3,CYP2C9,UGT1A6
STAT5A	transcription regulator	Inhibited	-2.179	0.000507	BCL2L1,CCND2,CDKN1A,CEBPB,FOS,FOSL2,GADD45G,GZMM,KLF10,NR4A2,PROM2,TBX21,ZFP36							D-myo-inositol-5-phosphate Metabolism	1.06	0.0308	-1.633	DUSP1,DUSP8,PPM1K,PPP1R12A,PPP2R5B,PTPN2
CYP1B1	enzyme	Inhibited	-2.449	0.00962	EIF3J,GPRC5A,LMO1,Mt1,Mt2,UGT1A6							Paxillin Signaling	1.06	0.0374	#NUM!	ACTG2,ACTN1,ITGA2B,RASD1
EPO	cytokine	Inhibited	-3.086	9.38e-09	ALAS2,BCL2L1,CCL19,CCND2,CDKN1A,DDIT3,EGR1,FOS,GATA4,HBA1/HBA2,HBB,JUN,JUNB,NAB2,NFKBIA,NOS3,PTGS2,ROCK2,TOP1,TSC22D3,UPF1							PD-1, PD-L1 cancer immunotherapy pathway	1.06	0.0374	-1	BCL2L1,CD247,HLA-A,LCK
DDB1	other	Inhibited	-2.704	2.33e-16	BTG2,CCN1,CDKN1A,CDKN2A,CEBPB,CEBPD,DNAJB1,EGR1,FOS,IER2,NR4A1,TRIB1,ZFP36							G-Protein Coupled Receptor Signaling	1.06	0.0228	-2	ACKR1,ADGRV1,DUSP1,FOS,GNG13,GPR179,GPRC5A,HTR2B,JUN,MAP3K6,MEF2D,NFKBIA,RAPGEF1,RASD1,RGS4,ROCK2
ERBB2	kinase	Inhibited	-2.492	5.64e-07	ANGPTL4,ATF3,BCL2L1,BTG2,CAPN15,CCND2,CDCP1,CDKN1A,CDKN2A,CEBPB,Cxcl9,DDIT3,DLL1,EGR1,FOS,GCNT2,HSPA1A/HSPA1B,HSPB1,IL1B,JAM2,JCHAIN,JUN,JUNB,KLF4,LAD1,MAP1B,MFAP2,NFKBIA,PER1,POLE,POLQ,PTGS2,RHOB,TAGLN,TOP1,TUBA1A,UGT1A6,WNT5A							Mitotic Roles of Polo-Like Kinase	1.06	0.0448	#NUM!	HSP90AA1,HSP90AB1,PPP2R5B
EDN1	cytokine	Inhibited	-2.121	0.00127	CCN1,EGR1,EIF3J,FOS,GATA4,HSPA8,JUN,JUNB,PTGS2,RAB3A							Dopamine Degradation	1.05	0.0625	#NUM!	SULT1C2,SULT1C3
IL6	cytokine	Inhibited	-3.695	3.55e-10	ADAMTS1,ATF3,BCL2L1,BTG2,CD83,CDKN1A,CDKN2A,CEBPB,CEBPD,CFP,Cxcl9,CYP2C9,DUSP1,DVL1,EGR1,ENO2,FOS,GADD45G,HLA-A,IFI16,IL1B,JCHAIN,JUN,JUNB,LRG1,MEF2D,Mt1,Mt2,NFKBIA,NGF,NOS3,NR1I2,PPP1R15A,PTGS2,SMIM3,SP110,TBX21,TNFRSF12A,WNT5A							Gap Junction Signaling	1.04	0.0303	#NUM!	ACTG2,HTR2B,RASD1,TUBA1A,TUBB2A,TUBB6
PRKACA	kinase	Inhibited	-2.407	3.57e-07	CCND2,CEBPB,CREM,DIO2,HSPA1A/HSPA1B,NGF,SFRP4,Sik1							Type II Diabetes Mellitus Signaling	1.03	0.0327	#NUM!	CACNA1G,CEBPB,NFKBIA,SLC27A4,SLC27A5
SMARCA4	transcription regulator	Inhibited	-2.394	3.71e-07	CCND2,CDKN1A,CDKN2A,CEBPB,CFP,DLL1,EGR1,ENO2,FKBP5,FOS,FOSL2,GADD45G,HBB,IFI16,IGHG1,IL1B,JUN,MAFF,MAP1B,Mt1,MYBPH,NOS3,PTHLH,SERTAD1,SMARCA4,TAGLN,TBX21,TCIM,TMPRSS13							SPINK1 General Cancer Pathway	1.03	0.0435	#NUM!	Mt1,Mt2,RASD1
TNFSF11	cytokine	Inhibited	-3.612	3.22e-05	BCL2L1,CD83,CDKN1A,DUSP1,FOS,IL1B,JUN,JUNB,MAT2A,NAB2,NFIL3,NFKBIA,PTGS2,RHOB,STMN1							Relaxin Signaling	1.02	0.0323	-1	FOS,GNG13,JUN,NFKBIA,NOS3
JAG1	growth factor	Inhibited	-2.184	0.00496	CCND2,CDKN1A,DUSP1,DUSP8,TAGLN							Eicosanoid Signaling	1.01	0.0429	#NUM!	DPEP2,DPEP3,PTGS2
RET	kinase	Inhibited	-2.326	7.08e-07	CDKN2A,DNAJA1,DNAJB2,DUSP8,EGR1,FKBP4,FOS,HSP90AA1,HSPA1A/HSPA1B,HSPA8,HSPH1,IL1B,STIP1							4-1BB Signaling in T Lymphocytes	1.01	0.0588	#NUM!	JUN,NFKBIA
TGFB3	growth factor	Inhibited	-2.543	1.2e-05	ACTG2,CCN1,CDKN1A,CDKN2A,FOS,FOSL2,JUN,PTHLH,RMRP,TAGLN							Inhibition of Angiogenesis by TSP1	1.01	0.0588	#NUM!	JUN,NOS3
IL1B	cytokine	Inhibited	-4.245	1.51e-17	ACKR1,ACP3,ADAMTS1,ANGPTL4,ATF3,BCL2L1,BTG2,CD83,CDKN1A,CEBPB,CEBPD,CREM,CSRNP1,Cxcl9,CYP2C9,DDIT3,DDIT4,DLL1,DUSP1,EGR1,FKBP5,FOS,HLA-A,HSPA1A/HSPA1B,HSPB1,IER2,IFI16,IKZF3,IL1B,JUN,JUNB,KLF10,KLF4,MFAP2,MGLL,Mt1,Mt2,NFIL3,NFKBIA,NGF,NKX2-2,NOP56,NOS3,NR4A1,NR4A2,NR4A3,PHLDA1,PIM3,PTGS2,PTHLH,RGS4,RHOB,SLC25A25,SYVN1,TBX21,TCIM,TNFSF13B,TSC22D3,WNT5A,ZFP36,ZYX							DNA Methylation and Transcriptional Repression Signaling	1	0.0357	#NUM!	CEBPB,GADD45G,H4C9,SUV39H1
ELK1	transcription regulator	Inhibited	-2.324	1.79e-09	BCL2L1,CDKN1A,CDKN2A,EGR1,FOS,JAM2,JUN,JUNB,NR4A1,PTGS2,TAGLN,ZFP36							Phagosome Maturation	0.989	0.0316	#NUM!	HLA-A,TUBA1A,TUBB2A,TUBB6,VPS37A
CCN1	other	Inhibited	-2.574	8.51e-07	BCL2L1,CCN1,CCND2,CDKN1A,DVL1,IL1B,JUN,NR4A1,PTGS2,WNT5A							3-phosphoinositide Biosynthesis	0.985	0.0293	-1.633	DUSP1,DUSP8,PPM1K,PPP1R12A,PPP2R5B,PTPN2
GNAQ	enzyme	Inhibited	-2.793	1.05e-09	ADAMTS1,ATF3,BTG2,CNN1,CREM,EGR1,FOS,MAFF,NFIL3,NR4A1,NR4A2,NR4A3,PHLDA1,PTGS2,RHOB,TNFRSF12A							Fatty Acid β-oxidation I	0.985	0.0571	#NUM!	SLC27A4,SLC27A5
CTNNB1	transcription regulator	Inhibited	-2.691	1.2e-07	ADGRV1,BCL2L1,C6,CACNA1G,CCN1,CCND2,CDKN1A,CDKN2A,Cxcl9,DDIT3,DIO2,DKK2,EDAR,EGR1,ENO2,FOS,GADD45G,HOXA9,IFI16,IL1B,JAM2,JCHAIN,JUN,LCK,MEF2D,MEOX1,MPZL2,NR4A1,Oosp1,PROCR,PRRC2A,PTGS2,RAB3A,REG3G,RNF43,SFRP4,TBX21,TFCP2L1,UPB1							Role of MAPK Signaling in Promoting the Pathogenesis of Influenza	0.984	0.0351	-1	JUN,NFKBIA,PTGS2,RASD1
GCG	other	Inhibited	-3.049	1.03e-07	BCL2L1,BTG2,CEBPB,CYP2C9,FOS,FOSL2,NR4A1,NR4A2,NR4A3,PAX4,RBM14,Sik1,SLC25A25							MIF-mediated Glucocorticoid Regulation	0.964	0.0556	#NUM!	NFKBIA,PTGS2
C5	cytokine	Inhibited	-2.578	0.00339	ATF3,EGR1,IL1B,NFKBIA,NGF,PPP1R15A,ZFP36							Neuregulin Signaling	0.953	0.0342	#NUM!	HSP90AA1,HSP90AB1,ITGA2B,RASD1
LDHA	enzyme	Inhibited	-2	0.00798	DDIT4,GNGT2,IL1B,NOS3							Caveolar-mediated Endocytosis Signaling	0.947	0.04	#NUM!	ACTG2,HLA-A,ITGA2B
ESRRA	transcription regulator	Inhibited	-2.449	0.0451	ANGPTL4,CASC3,IKZF3,KRT12,LRG1,NOS3,SHB,SMARCA4,TNFRSF12A							HOTAIR Regulatory Pathway	0.947	0.0307	1.342	CDKN1A,JAM2,NFKBIA,ROCK2,WNT5A
ATF2	transcription regulator	Inhibited	-2.414	1.59e-08	ATF3,BCL2L1,CDKN2A,DDIT3,DUSP1,DUSP8,EGR1,FOS,JUN,MAT2A,PTGS2,RHOB							TWEAK Signaling	0.944	0.0541	#NUM!	NFKBIA,TNFRSF12A
PDX1	transcription regulator	Inhibited	-2.158	4.08e-05	ARL4D,ATF3,COL25A1,CREM,EGR1,IL1B,JUN,JUNB,KLF10,Mt1,NKX2-2,PAX4							Angiopoietin Signaling	0.934	0.0395	#NUM!	NFKBIA,NOS3,RASD1
TLR3	transmembrane receptor	Inhibited	-3.233	1.33e-05	ATF3,Cxcl9,DUSP1,FOS,IFI16,IL1B,IRF3,JUNB,NR4A1,PHLDA1,PROCR,PTGS2,RHOB,Rpph1,TNFSF13B							MSP-RON Signaling In Macrophages Pathway	0.933	0.0336	-1	FOS,JUN,PTGS2,RASD1
cytokine	group	Inhibited	-3.228	2.2e-05	BCL2L1,CCN1,CD27,DDIT3,DUSP1,EGR1,FOS,JUN,NGF,PTGS2,PTHLH							Docosahexaenoic Acid (DHA) Signaling	0.925	0.0526	#NUM!	BCL2L1,IL1B
Ngf	group	Inhibited	-2.828	1.28e-07	CDKN1A,DIO2,DUSP1,EGR1,ENO2,FOS,IER2,JUN,NR4A1,NR4A2							Cell Cycle Regulation by BTG Family Proteins	0.925	0.0526	#NUM!	BTG2,PPP2R5B
Npm	group			0.0296	CDKN1A							NGF Signaling	0.924	0.0333	#NUM!	MAP3K6,NGF,RASD1,ROCK2
CSDE1 HNRNPD PABP PAIP1 SYNCRIP	complex			0.0149	FOS							Antiproliferative Role of Somatostatin Receptor 2	0.922	0.039	#NUM!	CDKN1A,GNG13,RASD1
p38 Sapk	group			0.00215	CD83,CDKN2A							NF-κB Activation by Viruses	0.91	0.0385	#NUM!	LCK,NFKBIA,RASD1
Srebp	group			0.0385	CDKN1A,FOS							Neuroinflammation Signaling Pathway	0.901	0.0252	-1.134	FOS,GABRA4,HLA-A,IL1B,IRF3,JUN,NGF,PTGS2
PDK	group			0.044	IL1B							Androgen Signaling	0.899	0.0296	#NUM!	CACNA1G,DNAJB1,GNG13,HSP90AA1,JUN
DNA-methyltransferase	group			0.000237	CDKN1A,CDKN2A,NAB2,PTGS2							Circadian Rhythm Signaling	0.891	0.0261	#NUM!	CACNA1G,GNG13,LCK,NFIL3,NGF,PER1,RASD1
Cop9 Signalosome	complex			0.0296	JUN							Ribonucleotide Reductase Signaling Pathway	0.891	0.0294	-1.342	CDKN1A,CDKN2A,FOS,JUN,SMARCA4
Ggtase I	complex			0.044	CCN1							Role of NANOG in Mammalian Embryonic Stem Cell Pluripotency	0.886	0.0323	#NUM!	DVL1,GATA4,RASD1,WNT5A
Il2 beta gamma receptor	complex			0.0149	BCL2L1							Role of BRCA1 in DNA Damage Response	0.886	0.0375	#NUM!	BRCA2,CDKN1A,SMARCA4
HP1	group			0.0296	PTGS2							Phagosome Formation	0.882	0.0216	-0.277	ACKR1,ADGRV1,GPR179,GPRC5A,HTR2B,Igha,IGHG1,IGKC,ITGA2B,JCHAIN,LCK,MYO5C,RAPGEF1,RASD1,ROCK2
dopamine receptor	group			5.75e-06	FOS,NR4A1,NR4A2,NR4A3							Heme Biosynthesis II	0.879	0.111	#NUM!	ALAS2
Steroid 5 alpha-Reductase	group			0.0296	PTGS2							Estrogen-Dependent Breast Cancer Signaling	0.874	0.037	#NUM!	FOS,JUN,RASD1
NF-Y	complex			0.0342	CDKN2A,DDIT3,HBB,JUNB							Heparan Sulfate Biosynthesis (Late Stages)	0.874	0.037	#NUM!	HS3ST3B1,SULT1C2,SULT1C3
TRE-TTC2-1/2	group			0.0296	CDKN1A							Superpathway of Methionine Degradation	0.871	0.0488	#NUM!	MAT2A,SUV39H1
CEACAM16	other			0.0149	TECTB							Multiple Sclerosis Signaling Pathway	0.866	0.027	1.633	C6,DUSP1,HLA-A,IL1B,TNFSF13B,TNFSF8
TPPP2	other			0.00215	CDKN1A,CDKN2A							GP6 Signaling Pathway	0.859	0.0315	0	COL25A1,COL26A1,COL6A5,ITGA2B
RUNX1T1	transcription regulator			0.00743	CCND2,CDKN2A							Role of NFAT in Cardiac Hypertrophy	0.854	0.0268	#NUM!	CACNA1G,GATA4,GNG13,HDAC9,MEF2D,RASD1
SMTNL1	other			0.00899	HSP90AB1,PPP1R12A,PTGS2							VEGF Family Ligand-Receptor Interactions	0.84	0.0357	#NUM!	FOS,NOS3,RASD1
CHD8	enzyme			0.0257	HSP90AB1,IRF3,PPP1R12A,PPP2R5B							Embryonic Stem Cell Differentiation into Cardiac Lineages	0.836	0.1	#NUM!	GATA4
DUSP11	phosphatase			0.0385	DDX60,IL1B							Prostanoid Biosynthesis	0.836	0.1	#NUM!	PTGS2
FFAR3	G-protein coupled receptor		-0.152	0.0382	ADGRV1,Cxcl9,IL1B,LAX1							Calcium Transport I	0.836	0.1	#NUM!	ATP2C2
GPSM3	other			0.0149	IL1B							EIF2 Signaling	0.834	0.0264	#NUM!	ACTG2,ATF3,DDIT3,EIF3J,PPP1R15A,RASD1
C1QTNF12	other			0.044	IL1B							BER (Base Excision Repair) Pathway	0.822	0.0455	#NUM!	CDKN2A,POLE
mir-154	microRNA			0.0151	ADAMTS1,ATF3,KLF10							PDGF Signaling	0.808	0.0345	#NUM!	FOS,JUN,RASD1
ADRA1	group			3.2e-05	EGR1,FOS,JUNB							CCR3 Signaling in Eosinophils	0.8	0.0299	#NUM!	GNG13,PPP1R12A,RASD1,ROCK2
ABLIM2	other			0.0149	TAGLN							Heparan Sulfate Biosynthesis	0.798	0.0341	#NUM!	HS3ST3B1,SULT1C2,SULT1C3
AMOT	other			0.044	CCN1							STAT3 Pathway	0.792	0.0296	#NUM!	CDKN1A,IL1B,PTPN2,RASD1
BIRC3	enzyme			0.00591	BCL2L1,IL1B,NFKBIA							Superpathway of Inositol Phosphate Compounds	0.792	0.0256	-1.633	DUSP1,DUSP8,PPM1K,PPP1R12A,PPP2R5B,PTPN2
WDR82	enzyme			0.044	CDKN1A							Role of RIG1-like Receptors in Antiviral Innate Immunity	0.792	0.0435	#NUM!	IRF3,NFKBIA
TRAPPC9	other			0.0149	BCL2L1							DNA damage-induced 14-3-3σ Signaling	0.792	0.0435	#NUM!	BCL2L1,CDKN1A
RETNLB	other		-0.447	0.00725	IL1B,MAP3K6,Nnt,NR4A1,WNT5A							IL-23 Signaling Pathway	0.792	0.0435	#NUM!	IL1B,NFKBIA
Agtr1b	G-protein coupled receptor			0.00743	FOS,PTGS2							Osteoarthritis Pathway	0.78	0.0254	-0.447	CEBPB,DDIT4,IL1B,ITGA2B,PTGS2,PTHLH
JINK1/2	group			0.00988	IL1B,PTGS2,RHOB							RAC Signaling	0.776	0.0292	#NUM!	BAIAP2,ITGA2B,JUN,RASD1
Sos	group			0.000946	FOS,GATA4,HBA1/HBA2,MPZL2,Mt2,NFIL3,PHLDA1,PTGS2,RAB11FIP1,STMN1							MicroRNA Biogenesis Signaling Pathway	0.77	0.0267	-2.236	DNAJB1,HSP90AA1,HSP90AB1,HSPA8,RASD1
CDK4/6	group		0	0.0225	GATA4,HSPB1,NOP2,RHPN2							Reelin Signaling in Neurons	0.768	0.029	#NUM!	ARHGEF38,LCK,MAP1B,RAPGEF1
Hdac	group		1.622	2.27e-07	ADAMTS1,ATF3,BCL2L1,CDKN1A,DDIT3,DLL1,EGR1,FOS,IL1B,JUN,KLF10,KLF9,MEOX1,NR4A1							Crosstalk between Dendritic Cells and Natural Killer Cells	0.768	0.033	#NUM!	ACTG2,CD83,HLA-A
MEF2	group		-1.945	0.00141	JUN,KLF2,NR4A1,PTGS2							Apelin Muscle Signaling Pathway	0.763	0.0417	#NUM!	GNG13,NOS3
Notch	group		-1.772	0.00685	CCL19,CDKN1A,CNN1,DUSP1,HPSE,TAGLN,TBX21							Macrophage Classical Activation Signaling Pathway	0.757	0.0265	0.447	IL1B,IRF3,NFKBIA,TNFSF13B,TNFSF8
JAK	group			0.0261	BCL2L1,CD83,PTGS2							MSP-RON Signaling In Cancer Cells Pathway	0.753	0.0286	-1	FOS,JUN,NFKBIA,RASD1
Pkg	group			0.00465	EGR1,FOS,JUN							Spliceosomal Cycle	0.749	0.0408	#NUM!	CASC3,HSPA8
GNAQ/11	group			0.0296	PTGS2							ERBB Signaling	0.749	0.0323	#NUM!	FOS,JUN,RASD1
Nos	group			0.0231	EGR1,FOS							MYC Mediated Apoptosis Signaling	0.735	0.04	#NUM!	BCL2L1,CDKN2A
CD8	complex			0.0296	LCK							Cell Cycle: G2/M DNA Damage Checkpoint Regulation	0.735	0.04	#NUM!	CDKN1A,CDKN2A
Hsp27	group			0.0346	CDKN1A,FOS,PTGS2							NAD Phosphorylation and Dephosphorylation	0.732	0.0769	#NUM!	ACP3
CaMKII	complex			0.00409	FOS,IL1B,NOS3							Guanosine Nucleotides Degradation III	0.732	0.0769	#NUM!	ACP3
Gsk3	group		0.015	3.06e-05	DDIT3,FOS,IL1B,JUN,NR4A1,NR4A2,PTGS2,TBX21							Leukocyte Extravasation Signaling	0.731	0.0259	-1	ACTG2,ACTN1,DLC1,JAM2,ROCK2
TCR	complex		-1.142	6.34e-05	BCL2L1,CD27,CD8B,EGR1,FOS,GADD45G,JUN,JUNB,KLF2,LCK,NAB2,NFKBIA,NR4A1,TBX21,TNFRSF12A,TNFSF13B,TSC22D3							Xenobiotic Metabolism General Signaling Pathway	0.73	0.028	0	MAP3K6,NR1I2,RASD1,UGT1A6
Timp	group			0.0149	BCL2L1							Hepatic Fibrosis / Hepatic Stellate Cell Activation	0.725	0.0258	#NUM!	COL25A1,COL26A1,COL6A5,IL1B,MYO5C
STAT5a/b	group		-0.823	0.000148	BCL2L1,CCND2,CDKN1A,CDKN2A,DUSP1,FOS,ITGA2B,PTGS2,STIP1							Endothelin-1 Signaling	0.725	0.0258	-2	FOS,JUN,NOS3,PTGS2,RASD1
MAML	group			0.0296	IL1B							Death Receptor Signaling	0.721	0.0312	#NUM!	ACTG2,HSPB1,NFKBIA
Ras homolog	group		-0.577	1.19e-05	CDKN1A,EGR1,FOS,NOS3,PTGS2							TGF-β Signaling	0.721	0.0312	#NUM!	FOS,JUN,RASD1
Cyclin E	group			0.032	CDKN1A,ROCK2							Salvage Pathways of Pyrimidine Ribonucleotides	0.712	0.0309	#NUM!	AK9,MAP3K6,PRKX
RNA polymerase II	complex			1.39e-08	ANGPTL4,CCND2,CD83,CDKN1A,CDKN2A,DDIT3,DUSP1,FOS,FOSL2,GATA4,HBB,HOXA9,HSPA1A/HSPA1B,IL1B,JUN,JUNB,Mt1,NFKBIA,NOS3,PTGS2							UVB-Induced MAPK Signaling	0.709	0.0385	#NUM!	FOS,JUN
ADCY	group		-0.555	4.27e-08	CDKN1A,CREM,FOS,IL1B,ITGA2B,NR4A2,PER1							DNA Double-Strand Break Repair by Homologous Recombination	0.703	0.0714	#NUM!	BRCA2
GST (complex)	complex			0.0296	CALCB							Urate Biosynthesis/Inosine 5'-phosphate Degradation	0.703	0.0714	#NUM!	ACP3
IFN alpha/beta	group		-0.447	0.00151	CD83,Cxcl9,HLA-A,IFI16,ITGA2B,TNFSF13B							Adrenomedullin signaling pathway	0.695	0.0251	-2	CEBPB,FOS,IL1B,NOS3,RASD1
voltage-gated calcium channel	complex			0.0092	CCND2,NR4A2							Endocannabinoid Neuronal Synapse Pathway	0.688	0.0268	#NUM!	CACNA1G,GNG13,MGLL,PTGS2
calpain	complex			0.0492	DDIT3,NFKBIA							Transcriptional Regulatory Network in Embryonic Stem Cells	0.685	0.037	#NUM!	GATA4,H4C9
beta-glucuronidase	group			0.0149	PTGS2							Dilated Cardiomyopathy Signaling Pathway	0.681	0.0267	#NUM!	ACTG2,CACNA1G,CNN1,MYO5C
PP2A	complex			0.0155	PIM3,PTGS2							Cellular Effects of Sildenafil (Viagra)	0.681	0.0267	#NUM!	ACTG2,MYO5C,NOS3,PPP1R12A
TGFBR	group			0.0179	ADAMTS1,WNT5A							Semaphorin Neuronal Repulsive Signaling Pathway	0.681	0.0267	#NUM!	ITGA2B,PPP1R12A,ROCK2,SEMA3F
14-3-3	group			0.0149	CDKN2A							Chaperone Mediated Autophagy Signaling Pathway	0.679	0.0202	-0.277	CD247,CD3G,DNAJB1,HSP90AA1,HSP90AB1,HSPA1A/HSPA1B,Hspa1b,HSPA8,IL1B,MEF2D,NFKBIA,NOS3,STIP1
Hsp70	group		-0.728	0.00697	BCL2L1,CD83,IL1B,NFKBIA							Ephrin Receptor Signaling	0.678	0.0248	#NUM!	GNG13,ITGA2B,RAPGEF1,RASD1,ROCK2
Mlcp	complex			0.0149	NR4A1							Superpathway of Citrulline Metabolism	0.677	0.0667	#NUM!	NOS3
RAS	group		-0.797	0.000176	B4GALT5,BCL2L1,CDKN1A,CDKN2A,EGR1,FOS,IL1B,JUN,PTGS2							PTEN Signaling	0.674	0.0265	#NUM!	BCL2L1,CDKN1A,ITGA2B,RASD1
FGFR	group			0.032	BCL2L1,FOS							Lymphotoxin β Receptor Signaling	0.673	0.0364	#NUM!	BCL2L1,NFKBIA
nicotinic acetylcholine receptor	complex			0.00814	FOS,JUN,JUNB							EGF Signaling	0.661	0.0357	#NUM!	FOS,JUN
Fibrin	complex			0.0456	CNN1,TAGLN							Factors Promoting Cardiogenesis in Vertebrates	0.661	0.0261	0	DVL1,GATA4,ROCK2,WNT5A
Ikb	group			0.000406	BCL2L1,MAT2A,NR4A1,PTGS2							RAR Activation	0.661	0.0244	#NUM!	DUSP1,FOS,JUN,SMARCA4,ZBTB16
Pde	group		1	5.75e-06	FOS,NR4A1,NR4A2,NR4A3							Apoptosis Signaling	0.653	0.0288	#NUM!	BCL2L1,NFKBIA,RASD1
cyclooxygenase	group			0.0352	FOS,PTGS2							Adenosine Nucleotides Degradation II	0.652	0.0625	#NUM!	ACP3
Aldose Reductase	group			0.0385	BCL2L1,IL1B							Role of IL-17A in Arthritis	0.65	0.0351	#NUM!	NFKBIA,PTGS2
Calcineurin protein(s)	complex		-1.576	1.3e-05	DUSP1,EGR1,FOS,NFIL3,NR4A1,NR4A2,NR4A3,PTGS2							Oxidative Ethanol Degradation III	0.65	0.0351	#NUM!	Cyp2c23,CYP2C9
Histone h3	group			7.38e-10	ATF3,CACNA1G,CCND2,CDKN1A,CDKN2A,DDIT3,EGR1,FKBP5,FOS,GATA4,HBA1/HBA2,HBB,HOXA9,HPSE,IL1B,JUN,KLF2,MGLL,Mt1,NFKBIA,NOS3,NPAS1,PER1,PTGS2,RGS4,SEC14L1,TAGLN,TBX21,TRIB1							Role of Pattern Recognition Receptors in Recognition of Bacteria and Viruses	0.642	0.0256	#NUM!	IL1B,IRF3,TNFSF13B,TNFSF8
SERCA	group		1.964	7.09e-07	BTG2,EGR1,JUN,ZFP36							Cancer Drug Resistance By Drug Efflux	0.639	0.0345	#NUM!	PTGS2,RASD1
Mek	group		-1.701	6.59e-08	B4GALT5,BCL2L1,CCND2,CDCP1,CDKN1A,CDKN2A,EGR1,FOS,GCNT2,HSPB1,IER2,IL1B,ITGA2B,JUN,JUNB,MAFF,NGF,NR4A1,PHLDA1,PTGS2,ROCK2							Agranulocyte Adhesion and Diapedesis	0.633	0.0238	#NUM!	ACTG2,CCL19,Cxcl9,IL1B,MYO5C
Ck2	complex			0.000257	BCL2L1,FOS,ZFP36							Polyamine Regulation in Colon Cancer	0.628	0.0339	#NUM!	FOS,JUN
Cbp/p300	group			0.0492	IL1B,PTGS2							Triacylglycerol Degradation	0.628	0.0339	#NUM!	MGLL,PNPLA5
ROCK	group		-1.133	0.000148	CDKN1A,CNN1,FOS,NOS3,PPP1R12A,TAGLN							mTOR Signaling	0.612	0.0234	#NUM!	DDIT4,EIF3J,PPP2R5B,RASD1,RHOB
Fgf	group		-1.945	0.00012	FOS,JUN,JUNB,PER1,PTGS2							CTLA4 Signaling in Cytotoxic T Lymphocytes	0.611	0.0197	-0.577	BCL2L1,CARD11,CD247,CD3G,CD8B,FOS,H2-M2,HLA-A,JUN,LCK,PPP2R5B,RASD1
TFIIH	complex			0.044	CDKN1A							Semaphorin Signaling in Neurons	0.607	0.0328	#NUM!	RHOB,ROCK2
Rac	group			0.0179	FOS,PTGS2							Differential Regulation of Cytokine Production in Macrophages and T Helper Cells by IL-17A and IL-17F	0.607	0.0556	#NUM!	IL1B
Smad2/3	group			0.00555	CDKN1A,CDKN2A,CNN1,TAGLN,TBX21							Bile Acid Biosynthesis, Neutral Pathway	0.607	0.0556	#NUM!	SLC27A5
Gli	group			0.0456	CCND2,NKX2-2							Inhibition of ARE-Mediated mRNA Degradation Pathway	0.605	0.0247	2	PPP2R5B,TNFSF13B,TNFSF8,ZFP36
Rar	group			0.0139	BTG2,CDKN1A,EGR1							Purine Nucleotides Degradation II (Aerobic)	0.587	0.0526	#NUM!	ACP3
NMDA Receptor	complex			0.0289	ATF3,FOS							PKCθ Signaling in T Lymphocytes	0.587	0.0197	0.333	CACNA1G,CARD11,CD247,CD3G,FOS,HLA-A,JUN,LCK,MAP3K6,NFKBIA,RASD1
MSK1/2	group			0.000221	DUSP1,FOS							PXR/RXR Activation	0.568	0.0308	#NUM!	CYP2C9,NR1I2
L-type Calcium Channel	complex			0.00743	EGR1,FOS							Induction of Apoptosis by HIV1	0.568	0.0308	#NUM!	BCL2L1,NFKBIA
Ciap	group			0.0492	BCL2L1,IL1B							ERB2-ERBB3 Signaling	0.568	0.0308	#NUM!	JUN,RASD1
PLA2	group			0.0296	FOS							Pyridoxal 5'-phosphate Salvage Pathway	0.568	0.0308	#NUM!	MAP3K6,PRKX
ETS	group			0.000342	CDKN2A,EGR1,FOS,ITGA2B							Inflammasome pathway	0.568	0.05	#NUM!	IL1B
growth factor receptor	group			0.0149	FOS							Role of PI3K/AKT Signaling in the Pathogenesis of Influenza	0.559	0.0303	#NUM!	IRF3,NFKBIA
Akt	group		-0.024	4.36e-05	B4GALT5,BCL2L1,BTG2,CCND2,CDKN1A,CEBPB,FKBP5,FOS,GCNT2,IL1B,JUN,KCNA5,NFIL3,NFKBIA,Nnt,PTGS2,RASD1,RHOB							WNT/Ca+ pathway	0.559	0.0303	#NUM!	DVL1,WNT5A
Type I BMP receptor	group			0.0149	NGF							Airway Pathology in Chronic Obstructive Pulmonary Disease	0.551	0.0254	#NUM!	IL1B,TNFSF13B,TNFSF8
IRAK1/4	group			0.0149	IL1B							Virus Entry via Endocytic Pathways	0.551	0.0254	#NUM!	ACTG2,HLA-A,RASD1
IKK (complex)	complex		0.6	1.18e-05	BCL2L1,BRCA2,IL1B,PTGS2,TBX21,TCIM							Fatty Acid α-oxidation	0.55	0.0476	#NUM!	PTGS2
Hsp90	group		0.262	0.0112	BCL2L1,CCND2,DNAJB1,HSPA1A/HSPA1B,LCK							Endoplasmic Reticulum Stress Pathway	0.55	0.0476	#NUM!	DDIT3
Stat1-Stat3	complex			0.044	FOS							Nitric Oxide Signaling in the Cardiovascular System	0.538	0.025	#NUM!	HSP90AA1,HSP90AB1,NOS3
Stat dimer	complex			0.00215	BCL2L1,FOS							Renin-Angiotensin Signaling	0.532	0.0248	#NUM!	FOS,JUN,RASD1
NfkB-RelA	complex		-1.993	0.00158	BCL2L1,IL1B,NFKBIA,PTGS2							Neuroprotective Role of THOP1 in Alzheimer's Disease	0.532	0.0248	#NUM!	GZMM,HLA-A,TMPRSS11A
Stat6 dimer	complex			0.0175	BCL2L1,DUSP1,KLF4							Stearate Biosynthesis I (Animals)	0.524	0.0286	#NUM!	SLC27A4,SLC27A5
G protein beta gamma	complex			0.044	CCN1							GM-CSF Signaling	0.524	0.0286	#NUM!	BCL2L1,RASD1
Stat1 dimer	complex			0.0492	DUSP1,TBX21							LXR/RXR Activation	0.52	0.0244	#NUM!	IL1B,IRF3,PTGS2
Stat3-Stat3	complex		-1.172	0.00967	BCL2L1,CDKN1A,FOS,WNT5A							Differential Regulation of Cytokine Production in Intestinal Epithelial Cells by IL-17A and IL-17F	0.517	0.0435	#NUM!	IL1B
PDGF-DD	complex			0.0456	TNFRSF12A,TUBB6							Pyrimidine Deoxyribonucleotides De Novo Biosynthesis I	0.517	0.0435	#NUM!	AK9
Integrin	complex			0.026	FOS,JUN							Vitamin-C Transport	0.517	0.0435	#NUM!	LRRC8E
PYDC2	other			0.0296	IL1B							Apelin Cardiac Fibroblast Signaling Pathway	0.517	0.0435	#NUM!	NOS3
PLC	group			0.00226	FOS,NR4A1,PTGS2							Systemic Lupus Erythematosus In T Cell Signaling Pathway	0.513	0.0187	0	CD247,CD3G,CREM,FOS,H2-M2,HLA-A,JUN,NOS3,PPP2R5B,RASD1,RHOB,ROCK2
Nr1h	group		1.348	0.00934	CCND2,IL1B,NOS3,PTGS2,SP110,UBE4B,ZBTB16							Sirtuin Signaling Pathway	0.509	0.0205	-0.816	GADD45G,JUN,MT-ND3,NOS3,SUV39H1,TUBA1A
JUN/JUNB/JUND	group		-0.927	0.000747	BCL2L1,CCN1,FOS,JUN							Basal Cell Carcinoma Signaling	0.508	0.0278	#NUM!	DVL1,WNT5A
Esr1-Estrogen-Sp1	complex			0.044	FOS							Ephrin B Signaling	0.508	0.0278	#NUM!	GNG13,ROCK2
Rxr	group			0.00162	ANGPTL4,BTG2,CDKN1A,CYP2C9,HR,IL1B,PTGS2							Regulation of eIF4 and p70S6K Signaling	0.503	0.0221	#NUM!	EIF3J,ITGA2B,PPP2R5B,RASD1
SERPINF	group			0.0149	NGF							FXR/RXR Activation	0.502	0.0238	#NUM!	IL1B,NR1I2,SLC27A5
Ifn gamma	complex		-0.447	0.00332	BCL2L1,CDKN1A,CDKN2A,Cxcl9,IL1B,NR4A3							Glioma Invasiveness Signaling	0.5	0.0274	#NUM!	RASD1,RHOB
CRNDE	other		-0.156	0.000184	BCL2L1,CDKN1A,DUSP8,NR4A1,NTF4							Endocannabinoid Developing Neuron Pathway	0.496	0.0236	#NUM!	GNG13,MGLL,RASD1
NPS	other			0.0296	FOS							Bupropion Degradation	0.487	0.04	#NUM!	CYP2C9
CDKN2B-AS1	other			0.0204	CDKN2A,PTGS2							G Beta Gamma Signaling	0.484	0.0233	#NUM!	CACNA1G,GNG13,RASD1
GC-GCR dimer	complex			0.00988	DUSP1,NFKBIA,TSC22D3							Granzyme A Signaling	0.484	0.0267	#NUM!	IL1B,MT-ND3
TFIIA	complex			0.0111	CCND2,FOS							Macropinocytosis Signaling	0.477	0.0263	#NUM!	NGF,RASD1
C1Q (family)	group			0.0151	CEBPD,CH25H,NGF							Role of JAK1, JAK2 and TYK2 in Interferon Signaling	0.473	0.0385	#NUM!	PTPN2
HDL	complex		-0.038	0.000164	ATF3,DDIT3,IL1B,KLF2,NOS3,PTGS2							Estrogen-mediated S-phase Entry	0.473	0.0385	#NUM!	CDKN1A
PRC2	complex			0.00521	CDKN2A,GATA4,IL1B,JAM2							fMLP Signaling in Neutrophils	0.473	0.0229	#NUM!	GNG13,NFKBIA,RASD1
METTL21C	enzyme			0.0296	MEF2D							TREM1 Signaling	0.469	0.026	#NUM!	CD83,IL1B
HOXA11-AS	other			0.0231	CDKN1A,NOS3							GABA Receptor Signaling	0.468	0.0227	#NUM!	CACNA1G,GABRA4,GNG13
Ptprd	phosphatase			0.00106	CDKN1A,CEBPD,GADD45G							Role of WNT/GSK-3β Signaling in the Pathogenesis of Influenza	0.462	0.0256	#NUM!	DVL1,WNT5A
RAD21L1	other			0.00899	PPP1R15A,TUBB2A,TUBB6							Cardiomyocyte Differentiation via BMP Receptors	0.46	0.037	#NUM!	GATA4
Rps15a-ps4	other			0.0296	NFKBIA							NAD Salvage Pathway II	0.46	0.037	#NUM!	ACP3
DBH-AS1	other			0.0092	CDKN1A,CDKN2A							Dopamine Receptor Signaling	0.448	0.025	#NUM!	PPP1R12A,PPP2R5B
G-Actin	group			0.0149	JUN							SNARE Signaling Pathway	0.446	0.0221	#NUM!	HSPA8,MYO5C,RAB3A
thyroid hormone receptor	group			0.00735	FOS,HR,KLF9							Regulation of the Epithelial-Mesenchymal Transition Pathway	0.439	0.0205	#NUM!	DVL1,EGR1,RASD1,WNT5A
ACTA2-AS1	other			0.044	CDKN1A							Iron homeostasis signaling pathway	0.436	0.0217	#NUM!	ALAS2,HBA1/HBA2,HBB
Spag11a	other			0.0149	IL1B							White Adipose Tissue Browning Pathway	0.436	0.0217	#NUM!	CACNA1G,CEBPB,DIO2
Interferon alpha	group		-1.991	4.42e-09	ADAMTS1,ATF3,BCL2L1,BCR,BTG2,CCL19,CCND2,CD83,CDKN1A,CH25H,Cxcl9,CYP2C9,DDIT4,FOS,FOSL2,HLA-A,HSPA1A/HSPA1B,IFI16,IL1B,LCK,NFIL3,NFKBIA,PPM1K,PTGS2,PTHLH,SP110,TBX21,TNFSF13B,TUBA1A,TUBB6							T Cell Receptor Signaling	0.432	0.0179	1.508	CARD11,CD247,CD3G,CD8B,FOS,H2-M2,HLA-A,JUN,LCK,NFKBIA,RASD1
Smad	complex		-0.956	1.87e-06	ANGPTL4,CDKN1A,CDKN2A,PTHLH,TBX21,WNT5A							Synaptogenesis Signaling Pathway	0.431	0.019	-1.342	HSPA8,LCK,MAP1B,RAB3A,RAPGEF1,RASD1
PKR dimer	complex			0.0149	ATF3							Synaptic Long Term Depression	0.427	0.0202	#NUM!	CACNA1G,NOS3,PPP2R5B,RASD1
Igm	complex			0.000716	BCL2L1,CCND2,CDKN1A,CDKN2A,EGR1,IL1B							Gαi Signaling	0.426	0.0214	#NUM!	GNG13,RASD1,RGS4
MAP2K4/7	group			0.0149	PTGS2							Insulin Receptor Signaling	0.426	0.0214	#NUM!	PPP1R12A,RAPGEF1,RASD1
STAT4 dimer	complex			0.044	TBX21							Role of p14/p19ARF in Tumor Suppression	0.424	0.0333	#NUM!	CDKN2A
sPla2	group			0.0296	PTGS2							Pulmonary Healing Signaling Pathway	0.423	0.0201	0	LCK,NFKBIA,RASD1,WNT5A
IL12 (complex)	complex		-0.799	0.000319	BCL2L1,CCL19,Cxcl9,FOS,GADD45G,GCNT2,IL1B,JUN,Ms4a4c (includes others),PTGS2,TBX21							TR/RXR Activation	0.421	0.0238	#NUM!	DIO2,KLF9
RNASEH2B	other		0.728	0.00789	CDKN1A,DDX60,IL1B,PROCR,PTGS2,SP110							Role of MAPK Signaling in the Pathogenesis of Influenza	0.421	0.0238	#NUM!	PTGS2,RASD1
HCAR2	G-protein coupled receptor			0.0289	IL1B,PTGS2							Role of Hypercytokinemia/hyperchemokinemia in the Pathogenesis of Influenza	0.409	0.0233	#NUM!	IL1B,IRF3
CLEC10A	other		1.067	0.0029	HSPA1A/HSPA1B,IL1B,MAP3K6,ZBTB16							HIPPO signaling	0.409	0.0233	#NUM!	PPP1R12A,PPP2R5B
MAFA	transcription regulator			0.0071	CACNA1G,CDKN1A,DDIT3,EDAR,JCHAIN,LARS2,NGF							Gustation Pathway	0.407	0.0197	0	CACNA1G,GABRA4,GNG13,LRRC8E
BAHCC1	other			0.00661	CDKN1A,IKZF3,KLF9							Regulation Of The Epithelial Mesenchymal Transition In Development Pathway	0.403	0.023	#NUM!	DVL1,WNT5A
GPRC6A	G-protein coupled receptor			0.0179	DIO2,EGR1							BMP signaling pathway	0.379	0.022	#NUM!	JUN,RASD1
USP3	peptidase			0.0231	Pramel7,SP110							Ethanol Degradation II	0.372	0.0286	#NUM!	Adh6b
TASP1	peptidase			0.0111	CDKN1A,CDKN2A							Interferon Signaling	0.363	0.0278	#NUM!	PTPN2
H1-6	other		-0.447	0.00928	B4GALT5,FKBP4,FOS,PCBP4,PHLDA1							Regulation of IL-2 Expression in Activated and Anergic T Lymphocytes	0.362	0.0173	0	CARD11,CD247,CD3G,FOS,JUN,LCK,NFKBIA,RASD1
PKNOX2	transcription regulator			0.00309	BTG2,CDKN1A,EGR1							Autophagy	0.359	0.0185	-2	DDIT3,FOS,JUN,PPP2R5B
ZBTB10	transcription regulator		-1.248	0.00997	CD83,Cxcl9,HPSE,IFI16,IL1B,NR4A3,PTGS2							Noradrenaline and Adrenaline Degradation	0.355	0.027	#NUM!	Adh6b
FFAR4	G-protein coupled receptor			0.0204	IL1B,PTGS2							Complement System	0.355	0.027	#NUM!	C6
INTS11	enzyme			0.000657	EGR1,NR4A1							Pyrimidine Ribonucleotides Interconversion	0.346	0.0263	#NUM!	AK9
trypsin	group			0.000839	CDKN1A,FOS,PTGS2							Notch Signaling	0.346	0.0263	#NUM!	DLL1
IgG	complex		1.761	6.08e-14	BCL2L1,CCND2,CD83,CDKN1A,CEBPB,CEBPD,Cxcl9,DDIT3,DUSP1,EGR1,FOSL2,GPRC5A,HSPB1,HTR2B,IER2,IL1B,IRF3,JUNB,KLF2,NFKBIA,NGF,PPP1R15A,PTGS2,RHOB,TBX21,TNFSF8,TSC22D3,TUBB2A,ZFP36							Calcium Signaling	0.345	0.0182	#NUM!	CACNA1G,HDAC9,MEF2D,MYO5C
IL1F10	cytokine			0.0155	IL1B,PTGS2							tRNA Charging	0.338	0.0256	#NUM!	LARS2
HCG11	other			0.0149	CDKN1A							Antigen Presentation Pathway	0.338	0.0256	#NUM!	HLA-A
LINC00475	other			0.0149	CDKN1A							Mechanisms of Viral Exit from Host Cells	0.322	0.0244	#NUM!	ACTG2
MAGEA11	other			0.044	FKBP5							Pyrimidine Ribonucleotides De Novo Biosynthesis	0.322	0.0244	#NUM!	AK9
DGCR8	enzyme		-1.131	0.00747	CNN1,EGR1,FOS,TAGLN							Mouse Embryonic Stem Cell Pluripotency	0.314	0.0192	#NUM!	DVL1,RASD1
4732491K20Rik	other			0.00442	IL1B,PTGS2							NER (Nucleotide Excision Repair, Enhanced Pathway)	0.314	0.0192	#NUM!	H4C9,POLE
PPDPF	other			0.044	IL1B							Oncostatin M Signaling	0.308	0.0233	#NUM!	RASD1
PADI4	enzyme			7.64e-05	BCL2L1,CDKN1A,IL1B,TNFRSF12A							Acetone Degradation I (to Methylglyoxal)	0.308	0.0233	#NUM!	CYP2C9
TOX2	transcription regulator			0.0149	TBX21							Estrogen Biosynthesis	0.294	0.0222	#NUM!	CYP2C9
RNASEL	enzyme			0.00217	CDKN1A,DDIT3,IL1B,PTGS2							Serotonin Receptor Signaling	0.294	0.0222	#NUM!	HTR2B
PARP	group			0.0092	CDKN1A,CDKN2A							α-Adrenergic Signaling	0.292	0.0183	#NUM!	GNG13,RASD1
IL23	complex			0.0365	IL1B,REG3G,TBX21							Apelin Pancreas Signaling Pathway	0.287	0.0217	#NUM!	DDIT3
Tlr	group		-1.118	0.000396	CD83,DUSP1,HLA-A,IL1B,NFKBIA,PTGS2,TNFSF13B,WNT5A							Kinetochore Metaphase Signaling Pathway	0.284	0.018	#NUM!	PPP1R12A,PPP2R5B
NADPH oxidase	complex			0.00465	FOS,JUN,PTGS2							Role of IL-17F in Allergic Inflammatory Airway Diseases	0.281	0.0213	#NUM!	IL1B
STAMBPL1	enzyme			0.0149	DUSP1							nNOS Signaling in Neurons	0.281	0.0213	#NUM!	RASD1
PRCP	peptidase			0.00011	KLF2,KLF4,NOS3							Ephrin A Signaling	0.281	0.0213	#NUM!	ROCK2
HOXA-AS2	other			0.000495	CDKN1A,DDIT3,KLF2							Retinol Biosynthesis	0.281	0.0213	#NUM!	PNPLA5
KLK4	peptidase			0.0289	CDKN1A,CDKN2A							nNOS Signaling in Skeletal Muscle Cells	0.275	0.0208	#NUM!	CACNA1G
TCEAL7	transcription regulator			0.0149	BCL2L1							Cardiac β-adrenergic Signaling	0.271	0.0167	#NUM!	GNG13,PPP1R12A,PPP2R5B
FICD	enzyme			2.39e-07	DNAJB1,HSP90AA1,HSPA1A/HSPA1B,HSPB1							NF-κB Signaling	0.27	0.0158	0.816	CARD11,CD247,CD3G,IL1B,LCK,NFKBIA,NGF,RASD1,TNFSF13B
Pad2	other			0.0149	PTGS2							FAT10 Cancer Signaling Pathway	0.263	0.02	#NUM!	NFKBIA
USP42	peptidase			0.0296	CDKN1A							Hematopoiesis from Pluripotent Stem Cells	0.263	0.0157	#NUM!	CD247,CD3G,CD8B,Igha,IGHG1,IGKC,JCHAIN
USP49	peptidase			0.0149	FKBP4							PAK Signaling	0.261	0.0171	#NUM!	ITGA2B,RASD1
HTR7	G-protein coupled receptor			0.00743	FOS,IL1B							GPCR-Mediated Nutrient Sensing in Enteroendocrine Cells	0.257	0.0169	#NUM!	CACNA1G,GNG13
LPIN1	phosphatase			0.00988	CDKN1A,IL1B,PTGS2							Dopamine-DARPP32 Feedback in cAMP Signaling	0.253	0.0161	#NUM!	CREM,PPP1R12A,PPP2R5B
SGPP1	phosphatase			0.0179	IL1B,PTGS2							Granulocyte Adhesion and Diapedesis	0.245	0.0159	#NUM!	CCL19,Cxcl9,IL1B
IRF2BP1	transcription regulator			0.00317	ADAMTS1,ATF3,DUSP1,FOS							Role of Cytokines in Mediating Communication between Immune Cells	0.242	0.0185	#NUM!	IL1B
CPTP	transporter			0.0149	IL1B							Phototransduction Pathway	0.242	0.0185	#NUM!	GNGT2
EAPP	other			0.0296	CDKN2A							IL-15 Production	0.24	0.0163	#NUM!	IRF3,LCK
CLEC14A	other			0.0092	EGR1,IL1B							CSDE1 Signaling Pathway	0.232	0.0179	#NUM!	FOS
LGR4	transmembrane receptor			0.0365	IL1B,SFRP4,WNT5A							Cell Cycle Control of Chromosomal Replication	0.232	0.0179	#NUM!	POLE
ZNF346	other			0.044	CDKN1A							CNTF Signaling	0.227	0.0175	#NUM!	RASD1
FAM168A	other			0.0296	NFKBIA							MSP-RON Signaling Pathway	0.222	0.0172	#NUM!	ACTG2
CERS5	transcription regulator			0.00319	DDIT3,IL1B							Endometrial Cancer Signaling	0.213	0.0167	#NUM!	RASD1
LINC01139	other			0.0092	ANGPTL4,EGR1							NAD Signaling Pathway	0	0.0132	#NUM!	CEBPB,H2BC5
ASB2	transcription regulator			0.0296	HOXA9							Pyroptosis Signaling Pathway	0	0.0108	#NUM!	IL1B
TET1	enzyme		-0.422	0.0029	FOS,GATA4,HOXA9,KLF2							CLEAR Signaling Pathway	0	0.0105	#NUM!	DDIT4,PPP2R5B,RASD1
NSA2	other			0.0296	CDKN1A							Synaptic Long Term Potentiation	0	0.0152	#NUM!	PPP1R12A,RASD1
CARD17P	other			0.0149	IL1B							Amyotrophic Lateral Sclerosis Signaling	0	0.00862	#NUM!	BCL2L1
PDCD10	other			0.0013	KLF2,KLF4,PROCR							Fc Epsilon RI Signaling	0	0.00847	#NUM!	RASD1
RHOBTB2	enzyme			0.044	CDKN1A							Mitochondrial Dysfunction	0	0.0058	#NUM!	CACNA1G,MT-ND3
NLRP2	other			0.0296	IL1B							Clathrin-mediated Endocytosis Signaling	0	0.00962	#NUM!	ACTG2,HSPA8
MSI2	other			0.0385	CCN1,CDKN1A							Fcγ Receptor-mediated Phagocytosis in Macrophages and Monocytes	0	0.0106	#NUM!	ACTG2
TIFA	other			0.0204	BCL2L1,NFKBIA							CCR5 Signaling in Macrophages	0	0.012	#NUM!	CACNA1G,CD247,CD3G,FOS,GNG13,JUN
IL1RL2	transmembrane receptor			0.00266	CD83,IL1B,REG3G							Calcium-induced T Lymphocyte Apoptosis	0	0.013	0.816	CD247,CD3G,HLA-A,LCK,MEF2D,NR4A1
DELE1	other			0.0149	DDIT3							Cytotoxic T Lymphocyte-mediated Apoptosis of Target Cells	0	0.00706	#NUM!	CD247,CD3G,HLA-A
SQSTM1	transcription regulator			0.0465	IL1B,JUN,NFKBIA							T Helper Cell Differentiation	0	0.00849	#NUM!	CD247,CD3G,HLA-A,TBX21
OGA	enzyme		0.7	0.012	BCL2L1,CDKN1A,CEBPB,CH25H,CNN1,GADD45G,HSP90AB1,IL1B,JUN,MGLL,RHOB,TNFRSF12A,TUBA1A							CD28 Signaling in T Helper Cells	0	0.0155	0	CARD11,CD247,CD3G,FOS,HLA-A,JUN,LCK,NFKBIA
MTNR1A	G-protein coupled receptor			0.0296	DIO2							Dendritic Cell Maturation	0	0.0151	-0.447	CD247,CD3G,CD83,HLA-A,IGHG1,IGKC,IL1B,JCHAIN,NFKBIA
SAV1	other			0.0492	CDKN1A,CDKN2A							Neuropathic Pain Signaling In Dorsal Horn Neurons	0	0.0099	#NUM!	FOS
EIF2A	translation regulator			0.0492	DDIT3,JUN							ICOS-ICOSL Signaling in T Helper Cells	0	0.00986	#NUM!	CD247,CD3G,HLA-A,LCK,NFKBIA
Il1bos	other			0.0149	IL1B							Lipid Antigen Presentation by CD1	0	0.00482	#NUM!	CD247,CD3G
TOX	transcription regulator			0.0492	CD27,NFIL3							Maturity Onset Diabetes of Young (MODY) Signaling	0	0.0127	#NUM!	PAX4
OTUD3	peptidase			0.044	ZFP36							FLT3 Signaling in Hematopoietic Progenitor Cells	0	0.0122	#NUM!	RASD1
RFFL	enzyme			0.044	CDKN1A							Melanocyte Development and Pigmentation Signaling	0	0.0102	#NUM!	RASD1
OLFM4	other			0.0111	IL1B,PTGS2							Growth Hormone Signaling	0	0.0141	#NUM!	FOS
MCM8	enzyme			0.0149	BCL2L1							CREB Signaling in Neurons	0	0.0132	-1.134	ACKR1,ADGRV1,CACNA1G,GNG13,GPR179,GPRC5A,HTR2B,RASD1
UROS	enzyme			0.0149	ALAS2							Type I Diabetes Mellitus Signaling	0	0.00982	0	CD247,CD3G,HLA-A,IL1B,NFKBIA
FBXL12	other			0.0296	CDKN1A							Allograft Rejection Signaling	0	0.0144	#NUM!	CD247,CD3G,H2-M2,HLA-A,IGHG1,IGKC,JCHAIN
TTC5	other			0.044	CDKN1A							Autoimmune Thyroid Disease Signaling	0	0.0131	#NUM!	CD247,CD3G,HLA-A,IGHG1,IGKC,JCHAIN
RHBDL3	peptidase			0.0149	DDIT3							Acute Myeloid Leukemia Signaling	0	0.011	#NUM!	RASD1
LIN28A	other			0.0403	CCN1,CDKN1A,TAGLN							Graft-versus-Host Disease Signaling	0	0.00897	#NUM!	CD247,CD3G,HLA-A,IL1B
MRTFB	transcription regulator		-1.363	7.9e-06	ACTG2,ADAMTS1,BCL2L1,CCN1,CNN1,COL25A1,DNAJB4,EGR1,HLA-A,PTGS2,SEMA3D,TAGLN,WNT5A							G Protein Signaling Mediated by Tubby	0	0.00855	#NUM!	CD247,CD3G,GNG13,LCK
METTL3	enzyme		-1.472	0.00822	BTG2,CDKN1A,IL1B,JUN,KLF4,NR4A1							Sphingosine-1-phosphate Signaling	0	0.00833	#NUM!	RHOB
ADRM1	other			0.044	NFKBIA							CDC42 Signaling	0	0.0156	0	BAIAP2,CD247,CD3G,FOS,H2-M2,HLA-A,ITGA2B,JUN,PPP1R12A
ZNF496	transcription regulator			0.0149	HBB							FAK Signaling	0	0.0125	-1.387	ACKR1,ADGRV1,CD247,CD3G,FOS,GPR179,GPRC5A,HTR2B,ITGA2B,JUN,LCK,RASD1,SHB
PAF1	other		-0.655	0.000794	H2BC5,HOXA9,KLF4,SERTAD1,ZFP36							Atherosclerosis Signaling	0	0.015	#NUM!	IL1B,TNFRSF12A
LAS1L	other		1	0.013	ANGPTL4,BTG2,CDKN1A,PROM2							NUR77 Signaling in T Lymphocytes	0	0.0136	-0.447	CD247,CD3G,H2-M2,HDAC9,HLA-A,MEF2D,NR4A1
PSPH	phosphatase			0.0296	NR4A1							Antiproliferative Role of TOB in T Cell Signaling	0	0.00469	#NUM!	CD247,CD3G
FBXO25	enzyme			0.000221	EGR1,FOS							OX40 Signaling Pathway	0	0.0146	0.447	BCL2L1,CD247,CD3G,H2-M2,HLA-A,JUN,NFKBIA
NEIL2	enzyme			0.00587	CCL19,CEBPB,Cxcl9,IL1B,PTGS2							IL-17A Signaling in Airway Cells	0	0.0149	#NUM!	NFKBIA
PELI3	enzyme			0.0149	IL1B							Role of JAK1 and JAK3 in γc Cytokine Signaling	0	0.0145	#NUM!	RASD1
FOXN2	transcription regulator			0.0149	HBB							ERBB4 Signaling	0	0.0147	#NUM!	RASD1
UCN2	other			0.026	FOS,NGF							Netrin Signaling	0	0.0139	#NUM!	CACNA1G
APOL1	transporter			0.0204	Cxcl9,IL1B							Antioxidant Action of Vitamin C	0	0.00877	#NUM!	NFKBIA
USP28	peptidase			0.0132	CDKN1A,GATA4							Gαs Signaling	0	0.00794	#NUM!	GNG13
RASSF6	other			0.000257	BTG2,CDKN1A,CDKN2A							Sperm Motility	0	0.0117	#NUM!	CACNA1G,GNG13,LCK
PTPMT1	phosphatase			0.044	CDKN1A							TEC Kinase Signaling	0	0.0138	-1	ACTG2,CD247,CD3G,FOS,GNG13,ITGA2B,LCK,RHOB
OPA1	enzyme			0.0352	DDIT3,IL1B							Oxidative Phosphorylation	0	0.00901	#NUM!	MT-ND3
TET3	enzyme			0.023	GATA4,KLF9,SFRP4							SAPK/JNK Signaling	0	0.0139	#NUM!	CD247,CD3G,DUSP8,GNG13,JUN,LCK,RASD1
CYB561A3	enzyme			0.0289	ACTG2,HSPA1A/HSPA1B							IL-4 Signaling	0	0.0139	0	BCL2L1,CD247,CD3G,COL25A1,COL26A1,COL6A5,NFIL3,RASD1
Fcer1	complex			0.0145	CD83,FOS,IL1B,JUN							cAMP-mediated signaling	0	0.0127	#NUM!	CREM,DUSP1,RGS4
SRF-ELK1	complex			0.0149	FOS							Glutamate Receptor Signaling	0	0.0152	#NUM!	GNG13
MHC II	group			2.06e-07	HBA1/HBA2,HBB,Igha,Ighg2c,IGKC,IL1B,JCHAIN,ZFP36							Th17 Activation Pathway	0	0.0103	#NUM!	CD247,CD3G,HSP90AA1,HSP90AB1,IL1B
Gpcr	group			0.00215	FOS,JUN							Apelin Cardiomyocyte Signaling Pathway	0	0.0101	#NUM!	NOS3
Carlr	other			0.0013	IL1B,PTGS2							T Cell Exhaustion Signaling Pathway	0	0.0141	#NUM!	CD247,CD3G,FOS,HLA-A,JUN,PPP2R5B,RASD1,TBX21
REG4	other			0.0149	BCL2L1							Necroptosis Signaling Pathway	0	0.00641	#NUM!	IRF3
TET2	enzyme		-1.134	0.00241	FOSL2,GATA4,IFI16,IL1B,KLF2,MAFF,SEC14L1,ZBTB16							Insulin Secretion Signaling Pathway	0	0.00735	#NUM!	CACNA1G,LCK
ABLIM3	other			0.0149	TAGLN
GPR17	G-protein coupled receptor			0.00584	FOS,KLF9
POPDC2	other			0.0296	IL1B
ELOVL2	enzyme			0.0092	EGR1,IL1B
VSIG4	other			0.0296	IL1B
CMPK2	kinase			0.0149	IL1B
FGF21	growth factor		-1.303	0.0304	DDIT3,DIO2,EGR1,FOS
KIF21A	other			0.0149	MAP1B
IL36B	cytokine			0.0492	CD83,IL1B
LPAR5	G-protein coupled receptor			0.0296	PTGS2
AKIRIN2	other			0.00442	CCND2,DUSP1
Hmgb1	transcription regulator			0.026	CDKN1A,IL1B
CERS2	transcription regulator			0.0132	CDKN1A,DDIT3
CYB5R4	enzyme		1.998	0.000194	ATF3,DDIT3,Mt1,Mt2
ARMC10	other			0.0149	CDKN1A
SNORD21	other			0.0149	HLA-A
FKBPL	other			0.0149	CDKN1A
EBF2	transcription regulator			0.00591	DIO2,MEOX1,SFRP4
SIRT3	enzyme		0.908	0.0246	DDIT3,DIO2,IL1B,MT-ND3
FAT1	other		-1.974	0.000558	IL1B,JUN,KLF4,PTGS2
CYLD	transcription regulator			0.0245	IL1B,JUN,NFKBIA
ABRAXAS2	other			0.044	IL1B
Snhg5	other			0.044	KLF4
CYBC1	other			0.0149	IL1B
RNASEH2A	enzyme			0.000955	H2BC5,IFI16,JUNB,NFKBIA,PTGS2
CREBZF	transcription regulator			0.00266	CEBPB,DDIT3,HSPA1A/HSPA1B
ZBTB7C	transcription regulator			0.0149	CDKN1A
PRKAG3	kinase			0.000202	ANGPTL4,BTG2,EGR1,GADD45G,JUNB,KLF2,KLF4,MAT2A,TMEM100,ZFP36
TFCP2L1	transcription regulator			0.000495	Dppa3,KLF4,SLC27A4
AKIP1	other			0.000657	NFKBIA,PTGS2
OR51E1	G-protein coupled receptor			0.044	CDKN1A
MAGEA2/MAGEA2B	other			0.0296	CDKN1A
PYDC1	other			0.0296	IL1B
MTF2	transcription regulator			0.00215	CDKN2A,KLF4
ATG9B	other			0.0149	NOS3
RUBCN	other			0.0155	GATA4,IL1B
MYOC	other			0.0426	ADAMTS1,DDIT3,DDIT4,MFAP2
RND2	enzyme			0.0149	RHOB
MIR17HG	other		0.478	0.00285	CDKN1A,DLL1,FBN2,KLF2,Sik1,TAGLN,WNT5A
ZNF451	enzyme			0.044	CDKN1A
DOCK8	other		0	0.0206	CCND2,Cxcl9,PTGS2,TNFSF8
PRR7	other			0.044	JUN
NOX5	ion channel			0.00442	CDKN2A,PTGS2
POLR2M	other		1.982	0.000478	BTG2,CDKN1A,DDIT4,IL1B
S1PR4	G-protein coupled receptor			0.0487	ACTG2,IFI16,LRMDA
CLPX	enzyme			0.0296	ALAS2
TRIB2	kinase			0.00743	CEBPB,ENO2
DAGLA	enzyme			0.0149	IL1B
BUD23	enzyme			0.00215	FKBP5,TSC22D3
REM2	enzyme			0.0296	CDKN2A
EDEM1	enzyme			0.044	DDIT3
Mir124a-1hg	other			0.044	DDIT3
SGC (family)	group			0.0149	BCL2L1
TMEM184A	other			0.0149	DUSP1
MARCHF6	enzyme			0.0296	DIO2
Hsf3	other			0.0296	PROM2
ZNF646	transcription regulator			0.0149	TNFSF8
GATA2-AS1	other		1	0.00176	CDKN2A,IL1B,NOS3,PROCR
IGF2	growth factor		-1.432	5.8e-08	CDKN1A,DDIT3,DUSP1,EGR1,GPANK1,H2-M2,IER2,JUNB,KLF9,MEF2D,NFKBIA,NGF,PHLDA1,PTGS2,RHOB
KDM2B	enzyme			0.0188	CDKN1A,CDKN2A,FOS
ALKBH3	enzyme			0.044	BCL2L1
MEMO1	other			0.00743	FOS,JUN
SGF29	other			0.0296	DDIT3
ORAI1	ion channel			0.0352	CDKN1A,TBX21
PSTPIP2	other			0.0149	IL1B
ABRA	other			0.044	TAGLN
LLGL2	other			0.00988	CCN1,DUSP1,STMN1
SLC7A2	transporter			0.0155	Cxcl9,IL1B
Collagen(s)	complex			0.0293	CCN1,DDIT3,PPP1R15A
Fascin	group			0.044	CCN1
JADE2	enzyme			0.00215	BTG2,IL1B
TAFA4	other			0.044	IL1B
Gsdma2/Gsdma3	transporter			0.0149	IL1B
SEMA4A	other			0.0296	TBX21
EBF4	transcription regulator			0.0092	CDKN1A,TBX21
MACROD1	enzyme			0.0149	NFKBIA
C1QL1	other			0.000657	FOS,NR4A1
Histone h4	group			1.72e-05	CD247,CDKN1A,CDKN2A,FOS,HOXA9,HPSE,IL1B,KLF2,Mt1,PTGS2,TAGLN
RNF138	enzyme			0.00526	BCL2L1,CCND2,LRRC32
ENKUR	other			0.0296	JUN
SLCO1C1	transporter			0.0013	HR,Nrgn
MLLT1	transcription regulator			0.044	HOXA9
RGMA	other			0.044	TAGLN
SLC17A6	transporter			0.0149	NR4A1
CXXC1	transcription regulator			0.0149	CDKN1A
RRP1B	transcription regulator			0.0254	BRCA2,CDKN1A,CEBPB,HSP90AA1,HSP90AB1
PART1	other			0.0149	ZBTB16
DPY30	other			0.0111	CDKN1A,CDKN2A
FUZ	other			0.0296	NKX2-2
SELENOS	other			0.00309	CEBPB,DDIT3,SLC27A5
USP50	peptidase			0.044	IL1B
RBM27	other			0.0149	DDIT3
KDM4C	enzyme			0.042	HOXA9,PIM3
ZFP91	transcription regulator		1	7.64e-05	CCL19,IFI16,STMN1,TNFSF13B
CPA1	peptidase			0.044	DDIT3
CHMP3	other			0.0296	KCNA5
potassium channel	group			0.000657	FOS,JUN
ROR	group			0.044	NFIL3
sGC	complex			0.00215	EGR1,FOS
Shc	group			0.000364	BCL2L1,CCND2,FOS
STAT1/3 dimer	complex			0.0149	FOS
ADRB	group		-1.053	4.25e-14	ANGPTL4,ATF3,BRCA2,CDKN1A,CDKN2A,CREM,DDIT3,DDIT4,DIO2,FOS,GATA4,JUN,JUNB,KLF4,NFKBIA,NR4A1,NR4A2,NR4A3,PTGS2,RTL8B
TCF/LEF	group			0.00465	IL1B,JUN,PTGS2
N4BP2L2	transcription regulator			0.044	CDKN1A
LBH	transcription regulator			0.0296	IL1B
KMT5B	enzyme			0.00442	DUSP1,TSC22D3
Ribosomal Subunit 80S	complex			0.044	EGR1
IRF2BP2	transcription regulator		-0.816	0.0148	CD3G,Cxcl9,HLA-A,IFI16,JCHAIN,NR4A3
ZBTB8A	transcription regulator			0.0149	CDKN1A
CGAS	enzyme		-0.246	0.00317	CDKN1A,Cxcl9,DDX60,IL1B
HDGF	growth factor			0.00442	IL1B,PTGS2
SGPL1	enzyme			0.00661	BCL2L1,DDIT3,PTGS2
B4GALT6	enzyme			0.0092	IL1B,PTGS2
TSHZ3	transcription regulator		-0.808	0.000164	FOSL2,HS3ST3B1,IER2,NR4A1,RMRP,ZNF616
ZBTB49	transcription regulator			0.0296	CDKN1A
MAN2C1	enzyme			0.0149	DDIT3
A1BG	other			0.0296	HOXA9
SPHKAP	other			0.0296	IL1B
CTBP1-DT	other			0.044	CDKN1A
SNRPA1	other			0.0296	CDKN1A
MFN2	enzyme			0.00309	DDIT3,IL1B,PPP1R15A
HCG15	other			0.044	IL1B
SLC25A27	transporter			0.0149	DDIT3
HASPIN	kinase			0.0149	CDKN1A
TRAPPC1	other		1.599	1.12e-07	CDKN1A,DDIT3,DNAJA1,DNAJB2,HSP90AA1,HSP90AB1,HSPA1A/HSPA1B,Hspa1b,PPP1R15A,SYVN1,TBX21
BAHD1	other			0.026	Pramel7,SP110
DPH5	enzyme			0.0231	IL1B,NFKBIA
GSE1	other			0.00264	FOS,IFI16,NAV3,NOS3
KLHL2	other			0.044	JUN
BATF2	transcription regulator			0.000221	CCN1,JUN
DAZ2	translation regulator			0.0092	Dppa3,TFCP2L1
VENTX	transcription regulator			0.0296	CDKN2A
GPR15LG	cytokine			0.0216	IL1B,JUN,MAFF
NLRP7	other			0.0149	IL1B
SCYL2	other			0.0149	WNT5A
CLPTM1L	transporter			0.0149	BCL2L1
AMOTL1	other			0.044	CCN1
TAF3	transcription regulator			0.044	GATA4
NEK7	kinase			0.00743	ACP3,PTGS2
RNF126	enzyme			0.0296	CDKN1A
LIN9	other			0.0385	CDKN1A,CDKN2A
KCTD10	ion channel			0.0149	RHOB
FLT4	transmembrane receptor			0.00319	IL1B,NOS3
CLIC1	ion channel			0.0149	IL1B
SFRP5	transmembrane receptor			0.0111	IL1B,PTGS2
PPP1R15B	phosphatase			0.0111	DDIT3,PPP1R15A
IL33	cytokine		-0.766	7.97e-06	ADAMTS1,BCL2L1,CALCB,CD83,CREM,ENO2,FOSL2,HBA1/HBA2,IKZF3,IL1B,JUNB,KLC1,KLF4,NFIL3,NFKBIA,NR4A1,RAPGEF1,REG3G,TUBB6,ZFP36
ADAP1	other			0.000839	FOS,JUN,NR4A1
FGF14	growth factor			0.0149	FOS
WDR13	other			0.0296	CDKN1A
PCLAF	other			0.0118	CDKN1A,GADD45G,KLF4
USP22	peptidase			0.0157	CCND2,CDKN1A,DDX60,HSPB1,TBX21
GAS2L3	other			0.00159	BTG2,CCND2,CDKN1A
STK40	kinase		1.165	0.000953	C6,IL1B,JUN,MEOX1,PTGS2,WNT5A
ZC3HAV1	other			0.0118	DDIT3,HSPA8,IFI16
FOXG1	transcription regulator			0.0204	CCND2,CDKN1A
HNRNPH3	other			0.0149	HSPA1A/HSPA1B
MED28	other			0.00442	ACTG2,TAGLN
TNFAIP8L2	other			0.0289	IL1B,IRF3
TRPM3	ion channel			0.000657	EGR1,FOS
EXOC3L1	other			0.044	CDKN1A
TRPM8	ion channel			0.0092	CALCB,HSPA1A/HSPA1B
MTNR1B	G-protein coupled receptor			0.0296	DIO2
RIGI	enzyme		-1.464	6.23e-05	C6,CD83,DLL1,HLA-A,IL1B,IRF3,KLF4,MAT2A,PTGS2,TBX21
HYAL1	enzyme			0.0424	MAP1B,SMARCA4,TAGLN
PRDM16	transcription regulator			0.0024	CDKN1A,Cxcl9,DIO2,GADD45G
MAVS	other		-0.254	0.0158	C6,CD83,HLA-A,IL1B,MAT2A,TBX21
KLHL21	enzyme			0.000657	DUSP1,NFKBIA
NCEH1	enzyme			0.0296	DDIT3
LRRC4	other			0.0149	STMN1
CRBN	enzyme			0.00357	IL1B,JUN,PTGS2
OLA1	enzyme			0.044	CDKN1A
STING1	other		-0.025	0.000627	C6,CD83,Cxcl9,DDIT3,DDX60,HLA-A,IFI16,IL1B,PPP1R15A
KDM4A	transcription regulator			0.00526	CDKN1A,Cxcl9,PIM3
KDM6B	enzyme			0.0128	HOXC12,ITGA2B,NOS3
SALL4	transcription regulator		-0.213	0.00124	ANGPTL4,BTG2,CCN1,CCND2,DLC1,IL1B,JUN,SEMA3D,WNT5A
NSD2	enzyme			2.26e-05	BTG2,CCND2,FOS,JAM2,JUN,ROCK2
ZC3H12A	enzyme		-1.732	0.000121	CEBPB,CEBPD,DUSP1,FOS,HPSE,IL1B,JUNB,LAX1,SFRP4,TRIB1,ZFP36
HUWE1	transcription regulator			0.000495	CCND2,CDKN1A,ZBTB17
RFX7	transcription regulator			0.0296	DDIT4
ZDHHC12	enzyme			0.044	IL1B
INAVA	other			0.044	IL1B
MRGPRX1	G-protein coupled receptor			0.0296	EGR1
FGD3	other			0.000237	EDAR,IL1B,NFKBIA,TNFSF13B
FANK1	transcription regulator			0.0149	JUN
ATP13A2	transporter			0.044	DDIT3
YTHDF1	other			0.0444	CCL19,CD8B,IL1B
NAAA	enzyme			0.044	IL1B
TCF7L1	transcription regulator		1.664	0.000348	ATF3,CCND2,JAM2,JUN,KLF4,TFCP2L1
SBDS	other			6.63e-06	DDIT3,DNAJB1,EGR1,FOS,HSP90AB1,IFI16,MAFF,PPP1R15A,RGS4
DDX25	enzyme		0.378	0.00179	BCL2L1,CCND2,DNAJB4,MBNL2,MPZL2,NFKBIA,TNFRSF12A
ZNF366	transcription regulator			0.0296	TSC22D3
SMG6	enzyme			0.0149	HBB
Raet1a	other			0.0296	HLA-A
RSF1	transcription regulator			0.00215	BCL2L1,PTGS2
RHOBTB3	enzyme			0.044	NACC1
GPBAR1	G-protein coupled receptor			0.0277	DIO2,IL1B,NOS3
PCIF1	enzyme			0.0149	FOS
Alpha catenin	group		1.937	0.00238	ADAMTS1,BCL2L1,IL1B,NFKBIA,PTGS2,TNFRSF12A,ZYX
BCR (complex)	complex		-0.447	1.86e-09	ATF3,BCL2L1,CCND2,CD27,CDKN1A,CDKN2A,EGR1,FOS,FOSL2,GRWD1,IGHG1,JUNB,KLF4,KLF9,LCK,NDUFAF4,NOP2,PTGS2,TBX21,TNFSF8,TRIB1,ZBTB16
Hedgehog	group			0.0065	CCND2,CDKN2A,GATA4,KLF4
ETS-ELK1	complex			0.0296	CDKN2A
IL-2R	complex			0.00584	CCND2,FOS
IL12 (family)	group		-0.689	0.000599	ATF3,BCL2L1,DDIT4,FOSL2,IKZF3,IL1B,NFIL3,TBX21,TNFSF13B
Importin alpha	group			0.0296	CDKN1A
Mir122a,b	group		1.98	0.00146	BCL2L1,CCN1,IL1B,PTGS2,ROCK2
GPR68	G-protein coupled receptor			0.00319	DUSP1,PTGS2
ROR1	kinase			0.0293	CCN1,MAP1B,STMN1
CDCA2	other			0.00215	CDKN1A,CDKN2A
ACER3	enzyme			0.0296	CDKN1A
Ifn	group		-0.479	0.000522	ADAMTS1,CD83,CH25H,FOS,HLA-A,IFI16,IRF3,TNFSF13B
IFN type 1	group		0.805	0.00747	BCL2L1,Cxcl9,IFI16,TNFSF13B
SMURF	group			0.044	NOS3
FLVCR1-DT	other			0.0296	KLF10
MAC	complex			0.0108	EGR1,PTGS2,ZFP36
48s	complex			0.0204	DDIT3,PPP1R15A
MTORC1	complex		-1.165	0.00967	KLF4,MAT2A,NFIL3,PTGS2
sphingomyelinase	group			0.00442	JUN,PTGS2
Iga	complex			0.0385	IL1B,NGF
IL6 receptor	complex			0.0149	PTGS2
Ifnar	group		-0.447	0.0183	Cxcl9,DDIT3,HLA-A,IFI16,IL1B
Ap1 gamma	group			0.000657	CD8B,HLA-A
IKKA/B	group			0.0296	IL1B
estrogen receptor	group		-1.066	0.00174	CALCB,CCND2,EGR1,FOS,HSP90AA1,HSPA1A/HSPA1B,JUN,KLF10,MAP1B,TSC22D3,WNT5A
Lymphotoxin	complex			0.0385	CCL19,IL1B
hemoglobin	complex			0.0289	CDKN1A,NOS3
Endothelin	group			0.00226	FOS,JUN,PTGS2
Il18r	complex			0.044	PTGS2
Ferritin	complex			0.00309	HBB,IL1B,NFKBIA
Collagen type I (complex)	complex		-0.577	0.0206	CD83,CDKN2A,NOS3,PTGS2
Collagen Alpha1	group			0.0179	CDKN1A,PTGS2
HMGA1	transcription regulator		-1.089	9e-07	CCN1,CCND2,DDIT3,EGR1,FOS,FOSL2,IER2,JUNB,KLF2,KRT12,PTGS2,RHOB,TAGLN,ZYX
ZBED6	transcription regulator		0.577	0.00158	BOP1,DDIT4,FOSL2,ROCK2
MEN1	transcription regulator		1.039	0.000243	CDKN1A,FKBP5,FOS,HOXA9,IL1B,PAX4
RYR3	ion channel			0.0296	ATF3
AMH	growth factor			0.00735	BTG2,CDKN1A,CDKN2A
EIF2B5	translation regulator			8.81e-05	DDIT3,DUSP1,IL1B,PPP1R15A,TAGLN
IDH2	enzyme			0.000955	BTG2,CD27,EGR1,JUN,Ptma (includes others)
ERVW-1	other			0.0456	CDKN1A,CDKN2A
OMG	G-protein coupled receptor			0.0296	FOS
ATP1A2	transporter			0.044	FOS
PRKDC	kinase			0.000856	CDKN1A,EGR1,PIM3,ROCK2
MEF2D-NFAT2-p300	complex			0.0149	NR4A1
Immunoglobulin	complex		1.564	7.41e-11	ALAS2,BCL2L1,C6,CCL19,CCND2,CD83,CEBPB,CEBPD,CFP,CH25H,Cxcl9,DDIT4,DUSP1,EGR1,ENO2,FKBP5,FOS,GZMM,HLA-A,IFI16,Igha,IL1B,IRF3,JCHAIN,KLF2,KLF4,LCK,LRRC32,MAFF,Ms4a4c (includes others),Mt1,Mt2,NFIL3,NFKBIA,NGF,NOS3,NR4A1,PTGS2,RAB11FIP1,SLC27A4,STMN1,TBX21,TNFSF13B,TNFSF8,TSC22D3,ZBTB16
IgG2a	complex			0.0155	BCL2L1,IL1B
Sfk	group			0.00442	CDCP1,IL1B
Tnf (family)	group		-1.053	0.000187	ATF3,BCL2L1,DDX60,IFI16,IL1B,JUN,LAD1,NFKBIA,NOS3,PTGS2,PTPN2,SP110,TNFSF13B
mediator	complex			0.0149	FOS
Collagen type IV	complex			0.0385	PTGS2,TAGLN
INTERLEUKIN	group			0.0296	FOS
HLA-DQ	complex			0.00442	FOS,IL1B
Ppp2c	group			0.0155	CDKN1A,DUSP1
p85 (pik3r)	group			0.0289	NOS3,PTGS2
Gap	group			0.044	FOS
Mucin	group			0.00215	CD83,PTGS2
Rho gdi	group			0.0149	RHOB
PARG	enzyme			0.0385	IL1B,PTGS2
IGFBP7	transporter			0.0013	CDKN1A,CDKN2A,PTGS2
ACKR2	G-protein coupled receptor		0	0.00605	Cxcl9,DDX60,IFI16,IL1B
CNTF	cytokine		-1.431	2.35e-05	ATF3,CD247,CEBPD,EGR1,FOS,GNG13,IFI16,JUNB,KLF4,NGF,PTGS2,WNT5A,ZFP36
RBM5	other			0.0293	BTG2,CDKN2A,HSP90AA1
Inflammasome	complex			0.044	IL1B
Inflammasome (Nalp3, Asc, Casp1)	complex			0.0296	IL1B
MAPK8IP1	other			0.00409	FOS,JUN,TBX21
SKP2	other			0.0202	CCND2,CDKN1A,CDKN2A
RRM2	enzyme			0.032	CDKN1A,CDKN2A
GRP	growth factor			0.00899	FOS,JUN,PTGS2
PPP1R1B	phosphatase			0.026	BCL2L1,FOS
HSF1	transcription regulator		-1.67	9.22e-08	BCL2L1,CEBPB,DNAJA1,DNAJB1,FKBP4,GABRA4,HSP90AA1,HSP90AB1,HSPA1A/HSPA1B,Hspa1b,HSPA8,HSPB1,HSPH1,IL1B,JUN,MAT2A,PROM2,STIP1
USP39	peptidase			0.00011	IL1B,NFKBIA,PTGS2
TRH	other		-1.938	1.57e-06	DIO2,DUSP1,FOS,JUN,JUNB,KCNA5,NR4A1
EIF4G2	translation regulator		-0.816	6.39e-07	CCND2,CDKN1A,JUN,KLF4,PTGS2,TFCP2L1
CCND1	transcription regulator		-1.706	0.00503	CCND2,CDKN1A,CDKN2A,DKK2,GATA4,GPRC5A,HSPA1A/HSPA1B,HSPA8,HSPB1,MAFF,NOP2,RHPN2
DNAJC3	other			0.0179	DDIT3,Nrgn
XDH	enzyme			0.0175	CEBPB,DUSP1,IL1B
SHH	peptidase		-0.843	0.000782	ADAMTS1,CALCB,CCND2,GATA4,NKX2-2,NOS3,NR4A1,PTHLH,TSC22D3,WNT5A
CSNK1D	kinase			0.044	PER1
ERCC5	enzyme			0.044	PTGS2
GAB2	other			0.0175	BCL2L1,FOS,ITGA2B
PLP1	other			0.0175	ATF3,DDIT3,PPP1R15A
GFRA1	transmembrane receptor			0.0013	ACP3,JUN
TEAD4	transcription regulator		-1.231	0.00207	CCN1,CDKN1A,FKBP5,JUN,JUNB,NFKBIA,TAGLN
YEATS4	transcription regulator			0.000657	CDKN1A,CDKN2A
MAX	transcription regulator			0.0139	BCR,CCND2,CDKN1A,DDIT3,KLF10
E2F1	transcription regulator		-0.933	0.00042	BCL2L1,CCND2,CDKN1A,CDKN2A,DDIT3,DUSP1,EGR1,ENO2,FOS,HOXA9,Hspa1b,HSPA8,LCK,NFKBIA,NR4A3,SINHCAF,SMARCA4,STMN1,ZFP36
IRS1	enzyme		-1.611	0.00166	CEBPB,CEBPD,DDIT3,EGR1,FOS,KLF4,TAGLN,WNT5A
ZNF202	transcription regulator			0.0352	CDKN2A,ZFP36
ARHGEF17	other			0.0149	FOS
NR1H3	ligand-dependent nuclear receptor		0.896	5.63e-05	ATF3,BCL2L1,CDKN1A,CH25H,DDX60,DIO2,GNGT2,IL1B,Mt1,Mt2,NFKBIA,PTGS2,TRIB1
AREG	growth factor		-1.71	0.00241	BCL2L1,EGR1,FOS,H2BC5,JUN,PTGS2
RAB11FIP3	other			0.0013	FOS,JUN
RNF144B	enzyme			0.044	CDKN1A
ANTXR1	transmembrane receptor			0.0296	HSPA1A/HSPA1B
CD3 group	group		1.172	0.00852	IL1B,KLF2,NR1I2,TBX21
HEY2	transcription regulator			0.00317	CNN1,GATA4,TAGLN,TNFSF8
Atf	group			0.00215	JUN,PTGS2
IRGM	enzyme		1.432	0.0117	DDX60,IFI16,IL1B,MAP3K6,NFKBIA
CASQ1	other			0.044	DDIT3
MAPK13	kinase			0.00409	CDKN1A,FOS,IL1B
LPXN	transcription regulator			0.044	TAGLN
CAVIN1	transcription regulator			0.0092	CDKN1A,CDKN2A
NCOR2	transcription regulator			0.000319	CDKN1A,FOS,IL1B,JUN,KLF2,PTGS2
PELI1	enzyme			0.0204	CEBPB,IL1B
TNFSF13	cytokine			0.0202	BCL2L1,CCND2,IGHG1
ITGB2	transmembrane receptor			0.0403	BCL2L1,PTGS2,TBX21
TXK	kinase			0.0111	TBX21,ZBTB16
VCAN	other		0.453	0.000892	ANGPTL4,CD247,CDKN1A,CDKN2A,CEBPB,GLIS3,IL1B,MAP1B,NFKBIA
PSMB10	peptidase			0.0179	NFKBIA,TBX21
SCAP	other			0.0487	ATF3,DDIT3,Mt2,PTGS2
PGF	growth factor			0.00317	ANGPTL4,ATF3,EGR1,IL1B
Raet1b	other			0.0296	HLA-A
ABCD1	transporter			0.00743	IL1B,PTGS2
TERF1	other			0.000657	CDKN1A,CDKN2A
STAT1	transcription regulator		-0.735	2.22e-06	ALAS2,BCL2L1,CCL19,CCND2,CDKN1A,CEBPD,CH25H,CREM,Cxcl9,DDX60,EGR1,FOS,IFI16,IL1B,JUN,KLF4,NKX2-2,PTGS2,SP110,TBX21,TNFSF13B
KL	enzyme			0.00247	ATF3,BCL2L1,CDKN1A,DDIT3,EGR1
LYL1	transcription regulator			0.000406	BCL2L1,BTG2,EGR1,RAPGEF1
AP1M1	transporter			0.0296	HLA-A
Pdi	group			0.044	DDIT3
Betacatenin/TCF	complex			0.0204	DKK2,JUN
ALOX12	enzyme			0.0132	JUN,NOS3
NELFB	other			0.0385	ATF3,CDKN1A
PPM1D	phosphatase			0.000364	BCL2L1,CDKN1A,CDKN2A
SOX2	transcription regulator		0.879	0.00181	ATF3,BCL2L1,CDKN1A,CDKN2A,DLL1,DUSP1,FOS,GATA4,JUN,KLF4,NKX2-2,NTF4,OTP,RNF43,SEMA3D,TMEM100,WNT5A
EXOSC3	enzyme			0.00591	CDKN1A,GATA4,MAP1B
AURKA	kinase			0.0492	BCL2L1,CDKN1A
MAPK8IP2	other			0.0296	FOS
GATA2	transcription regulator		-0.956	0.0139	ALAS2,CALCB,CDKN1A,DIO2,DLL1,HBA1/HBA2,ITGA2B,KLF2,KLF4,LAX1,NFIL3,NOS3,UGT1A6
PTEN	phosphatase		1.084	0.00291	ATF3,BTG2,CDKN1A,CDKN2A,CEBPB,DUSP1,FOS,GPR179,HSPA1A/HSPA1B,IL1B,JUN,LAD1,MAT2A,MEF2D,MEOX1,NFIL3,NOP2,NR4A2,PTGS2,SMARCA4,TSC22D3,ZBTB16
VHL	transcription regulator		0.45	0.00685	BCL2L1,CDCP1,CDKN1A,CNN1,ENO2,PTHLH,TAGLN
IL17RD	other			0.0111	Cxcl9,IL1B
BMP10	growth factor		-0.905	1.58e-07	ANGPTL4,CD83,FOS,HLA-A,HTR2B,IL1B,NFKBIA,NR4A1,NR4A2,NR4A3,PHLDA1
CXCL8	cytokine		-1.407	0.00118	BCL2L1,CDKN2A,IL1B,KLF4,NFKBIA,PTGS2,ZFP36
MXD1	transcription regulator			0.0342	CCND2,NOP2,NOP56,TOP1
NCOR1	transcription regulator		1.664	0.00075	CDKN1A,CDKN2A,CREM,DDX60,DUSP1,IL1B,PTGS2
BAK1	other		0.152	0.00125	CDKN1A,CDKN2A,DNAJB2,HLA-A
VIP	other		-1.231	0.00125	CEBPB,CEBPD,FOS,IGHG1,IL1B,NFKBIA,PTGS2
CCK	other			0.00465	CREM,EGR1,FOS
TAP1	transporter			0.0204	HLA-A,IL1B
ACTL6A	other			0.000856	BCL2L1,CCND2,CDKN1A,TBX21
MYOG	transcription regulator			0.0118	CDKN1A,FOS,IFI16
GPR132	G-protein coupled receptor			0.032	EGR1,IL1B
EP400	other			0.0245	CDKN1A,CDKN2A,TBX21
LCK	kinase			0.0236	BCL2L1,EGR1,FOS,JUN
HLX	transcription regulator			0.0128	CDKN2A,EGR1,JUN
UPF3B	transporter			0.0296	UPF1
SLC13A1	transporter		-0.447	0.0122	C6,HSPA8,HSPB1,KLF9,Mt1
GAS6	growth factor			0.00899	BCL2L1,CCN1,IL1B
FANCA	other		1.091	3.11e-05	CDKN1A,EGR1,IL1B,WNT5A
ZFHX3	transcription regulator			0.0112	HLA-A,OTP,TOP1,TUBA1A,VAX1
MRTFA	transcription regulator		-1.624	4.66e-06	ACTG2,BCL2L1,CCN1,CDKN2A,CNN1,COL25A1,DNAJB4,EGR1,FOS,HLA-A,PTGS2,SEMA3D,TAGLN,WNT5A
GTF2H2	transcription regulator			0.0149	KLF9
GADD45G	other			0.000652	BRCA2,CDKN1A,FOS
PSMC3	enzyme			0.044	CDKN2A
SETD2	enzyme		1	0.00446	CCN1,JUN,RHOB,WNT5A
PLSCR1	enzyme			0.00319	CDKN1A,CDKN2A
TRA2B	other			0.00215	PPP1R12A,RGS4
EPAS1	transcription regulator		-1.625	3.63e-05	ANGPTL4,CCN1,CDCP1,CDKN1A,CEBPB,DDIT3,ENO2,FOS,GBA2,ITGA2B,MAFF,NFIL3,NOS3,RGS4
CHD1	enzyme			0.0289	IL1B,PTGS2
TNFSF14	cytokine			0.0216	BCL2L1,CCL19,Cxcl9
MSN	other			0.044	CDKN2A
SCARB1	transporter			0.0365	DDIT4,IL1B,PTGS2
GIP	other		-0.651	0.00199	ATF3,Cxcl9,FOS,IL1B,NOS3
CD8A	other			0.000174	BCL2L1,CD8B,IL1B
NTF4	growth factor			0.0231	FOS,TUBA1A
NOD1	other			0.0352	DUSP1,IL1B
S100B	other		-0.849	0.000157	CDKN1A,FOS,IL1B,JUN
USF1	transcription regulator			0.0472	BRCA2,DUSP1,Mt1,PTGS2
LEF1	transcription regulator		-0.18	0.000236	ARHGAP20,CACNA1G,CARD11,CD83,CDKN1A,CDKN2A,CEBPD,ENO2,GCNT2,LCK,MGLL,PHLDA1,PTGS2,TBX21
PRL	cytokine		-0.75	4.31e-07	BCL2L1,CDKN1A,CEBPD,DVL1,EGR1,FOS,IL1B,JUN,NAB2,NOS3,PARM1,PIM3,PPM1K,RASD1,SP110,TNFRSF12A,TNFSF13B,TSC22D3,ZYX
EIF4EBP1	translation regulator		1.716	0.000266	CEBPB,CEBPD,DDIT3,EGR1,NFIL3,PTGS2
TNFSF12	cytokine		-1.17	0.00112	BCL2L1,CCL19,DLL1,IL1B,MEF2D,NFKBIA,TNFRSF12A
ELL	transcription regulator			0.000657	CDKN1A,FOS
PLCG1	enzyme			0.00309	EGR1,ENO2,FOS
GNA14	enzyme			1.12e-07	ADAMTS1,ATF3,BTG2,CNN1,CREM,NFIL3,NR4A1,NR4A2,PHLDA1,PTGS2
ZNF281	transcription regulator			0.0328	GADD45G,PTGS2,TNFSF8
TYRO3	kinase			0.0132	IL1B,REG3G
OXT	other		1.007	0.00111	CEBPB,FOS,GATA4,PTGS2
MDM2	transcription regulator		-0.806	0.017	ATF3,CDKN1A,CDKN2A,IL1B,LRMDA
SETBP1	transcription regulator			0.0292	BRCA2,CARD11,HOXA9,NR4A3
WNT1	cytokine		-1.19	1.13e-06	CCND2,CDKN1A,CDKN2A,DKK2,DLL1,EGR1,FOS,GADD45G,JUN,JUNB,NKX2-2,PTGS2
ITGA5	transmembrane receptor		-0.633	8.53e-05	CDKN1A,CEBPB,FOS,IL1B,JUN,JUNB
JUNB	transcription regulator		-1.091	0.00965	ATF3,CDKN2A,Cxcl9,DUSP1,IFI16,IL1B,JUNB
MR1	transmembrane receptor			0.044	IL1B
CD244	transmembrane receptor			0.0092	EGR1,FOS
MST1	growth factor			0.00661	BCL2L1,FOS,PTGS2
ALB	transporter		-1.118	1.01e-05	ATF3,CDKN1A,DDIT3,HPSE,IGHG1,IL1B,PTGS2
NOP2	other			0.026	ANGPTL4,CDKN1A
PCSK9	peptidase			0.0128	CDKN1A,IL1B,TOP1
KCNN4	ion channel			0.000839	FOS,IL1B,TSC22D3
ITSN2	other			0.0149	CDKN2A
PRKAA2	kinase		1.941	0.0602	CDKN1A,DDIT3,EGR1,NFKBIA,ZYX
EDN2	growth factor			0.0149	PTGS2
A2M	transporter		0	0.00446	DDIT3,IL1B,PPP1R15A,WNT5A
IL11	cytokine		-0.184	0.000151	BCL2L1,CEBPD,FOS,IL1B,JUN,JUNB,WNT5A
PMP22	other			0.042	CDKN1A,JUN
CABLES1	other			0.0149	CDKN1A
IRF8	transcription regulator		-1.49	4.29e-05	ATF3,BCL2L1,CACNA1G,CD83,CDKN1A,CREM,Cxcl9,EGR1,FOS,IL1B,KLF4,TNFSF13B
NEUROG3	transcription regulator		0.843	0.000203	CDKN1A,CDKN2A,DLL1,NKX2-2,PAX4,RHOB,ROBO1,ZBTB16
APLN	other		-1.412	0.000397	ALAS2,EGR1,FOS,HBA1/HBA2,ITGA2B,LRG1,TUBA1A
STAT4	transcription regulator		-1.745	0.000179	BCL2L1,Cxcl9,ENO2,GADD45G,GCNT2,Hspa1b,KLF9,Ms4a4c (includes others),Mt1,PER1,SERTAD1,TBX21
GDF2	growth factor		-0.944	0.00133	ACP3,FOS,GATA4,HHIPL2,NFKBIA,NGF,PIM3,TMEM100
SHC1	other		1.469	1.37e-06	BCL2L1,CCL19,CDKN1A,Cxcl9,DAPL1,EGR1,FOS,KLF2,PHLDA1
JAK1	kinase		-0.896	0.000953	CDKN1A,FOS,HLA-A,IL1B,JUNB,LRG1
SMAD1	transcription regulator			0.0328	BCL2L1,BTG2,CDKN1A
TOP1	enzyme			0.0132	CDKN1A,TOP1
YWHAQ	other			0.0013	CDKN1A,CNN1,TAGLN
EGR3	transcription regulator		0	0.00075	ACTN1,ATF3,BCL2L1,CDKN2A,DKKL1,JUN,NAB2,NFIL3,PSD
DLL1	enzyme			0.0175	CDKN1A,DLL1,TAGLN
MAP2K1	kinase		-1.37	1.64e-08	ATF3,BCL2L1,CALCB,CCN1,CDKN1A,CDKN2A,DUSP1,EGR1,ENO2,FOS,ITGA2B,JUN,NFKBIA,PHLDA1,PTGS2,TCIM,TNFRSF12A,TRIB1
CTF1	cytokine			0.000239	CEBPD,FOS,GATA4,JUNB,TAGLN
COL2A1	other			0.0385	DDIT3,IL1B
POLR2A	enzyme			0.000486	BCL2L1,CDKN1A,FOS,GATA4,HOXA9,NFKBIA
HLTF	transcription regulator			0.044	HBB
PPARD	ligand-dependent nuclear receptor		0.135	0.000671	ANGPTL4,BCL2L1,CCND2,CEBPB,CH25H,EGR1,IL1B,NR4A1,NR4A2,NR4A3,PTGS2,TBX21,TNFRSF12A
TNFRSF13C	transmembrane receptor			0.0352	BCL2L1,TNFSF13B
ZBTB16	transcription regulator		1.154	0.00185	CD3G,CD83,CDKN1A,HPSE,KLF2,PTGS2,SLAMF6,TNFSF8,TSC22D3,ZBTB16
CIITA	transcription regulator			0.0277	GCNT2,HLA-A,SLC26A3
HOMER3	other			0.0296	CEBPB
TBX6	transcription regulator			0.044	DLL1
PPP2CA	phosphatase			0.0161	CDKN1A,Cxcl9,MT-ND3,PTGS2
NOTCH1	transcription regulator		-1.333	1.57e-08	BCL2L1,CCN1,CCND2,CDKN1A,CEBPB,CEBPD,CNN1,DLL1,DNAJA1,ENO2,FOS,HBA1/HBA2,HSP90AB1,HSPA8,HSPH1,IFI16,ITGA2B,PTGS2,TAGLN,WNT5A
IKBKE	kinase		-0.31	0.000454	Cxcl9,HLA-A,IFI16,MAT2A,NFKBIA,PTGS2,REG3G
KIFAP3	other			0.0149	FOS
DNMT1	enzyme		0	3.5e-05	CDKN1A,CDKN2A,DLC1,GATA4,KLF2,Mt1,PTGS2,SFRP4,WNT5A
PLCG2	enzyme			0.028	Cxcl9,HLA-A,IFI16,PTGS2
MAP3K12	kinase		-1.941	0.000856	JUN,STMN1,TUBA1A,TUBB2A
ISLR	other			0.0188	CCN1,FOS,PPP1R15A
RRAS	enzyme			0.0149	BCL2L1
FABP3	transporter		1.131	0.000648	EGR1,FOS,IL1B,PTGS2
CELA2A	peptidase			0.0013	CDKN1A,CDKN2A
CST3	other			0.000652	FOS,IL1B,NFKBIA
RNPS1	other			0.0149	BCL2L1
H2AZ1	other			0.0444	CDKN1A,HPSE,NOS3
CELA1	peptidase			0.000221	HLA-A,HSPA1A/HSPA1B
CDT1	other			0.0149	CDKN1A
IL2RA	transmembrane receptor			0.000406	CCND2,FOS,JUN,PTHLH
TFDP1	transcription regulator			0.0163	CDKN1A,CDKN2A,STMN1
PTP4A3	phosphatase			0.0385	HSP90AA1,STMN1
IL10	cytokine		-0.465	6e-08	BCL2L1,BRCA2,CCL19,CCND2,CD83,CDKN1A,Cxcl9,DUSP1,FKBP5,FOS,GNGT2,HDAC9,IL1B,JUN,NOS3,NR4A3,POLE,PTGS2,PTPN2,REG3G,SHB,SUV39H1,TNFSF13B,TSC22D3,ZFP36
HOXA13	transcription regulator			0.0424	DLL1,PTGS2,WNT5A
PAX8	transcription regulator		-0.849	0.00317	CDKN1A,DIO2,HBB,HR
PTPN13	phosphatase			0.0296	BCL2L1
SMARCA5	transcription regulator		1.151	0.000716	CCND2,CDKN1A,FKBP5,HLA-A,IKZF3,MPZL2,PHLDA1,ZNF616
IL27	cytokine		-0.148	1.52e-05	CCND2,CEBPD,Cxcl9,EGR1,FOS,GADD45G,HLA-A,IL1B,PTGS2,TBX21,TNFSF13B
AGR2	other			0.00011	CDKN2A,EGR1,FOS
PDGFB	growth factor		-0.933	9.47e-06	CNN1,EGR1,FOS,KCNA5,KLF2,NR4A1,PHLDA1,PTGS2
ITCH	enzyme		1.964	0.00264	CCN1,DVL1,FOS,IL1B
ITGAV	transmembrane receptor		-1.706	0.000182	BCL2L1,CDKN1A,FOS,HLA-A,IL1B,PTHLH
PSMB9	peptidase			0.00743	HLA-A,NFKBIA
CDK9	kinase			2.4e-05	CCND2,CDKN1A,DDIT3,FOS,H2BC5,NFKBIA,WNT5A
CYP1A2	enzyme			0.031	Mt1,Mt2,UGT1A6
HOXA10	transcription regulator		0.707	0.00176	ALAS2,CDKN1A,HSP90AA1,KLF10,KLF9,MAP1B,NR4A1,SFRP4,TNFSF13B
TAF4	transcription regulator			0.0145	BCL2L1,DDIT3,KLF4,MAFF,MAP3K6
ETV4	transcription regulator		-1.012	0.0024	B4GALT5,CDKN2A,HPSE,PTGS2
MDK	growth factor			0.0163	IL1B,TAGLN,WNT5A
PMEPA1	other			0.044	CDKN1A
TLR4	transmembrane receptor		-1.634	1.71e-06	ACP3,ATF3,BCL2L1,CCN1,CCND2,CEBPD,Cxcl9,DDIT3,FOS,GADD45G,HPSE,IFI16,IL1B,IRF3,NFKBIA,NOS3,NR4A1,NR4A2,NR4A3,PTGS2,TNFSF8
SLK	kinase			0.0149	DDIT3
SOD2	enzyme		0.294	0.001	ACP3,BCL2L1,CDKN1A,DDIT3,IL1B,NOS3,PTGS2
HPGD	enzyme			0.044	CDKN1A
HMOX1	enzyme		-0.266	0.000753	BCL2L1,CDKN1A,FOS,IL1B,NR4A2,PROCR,PTGS2,ZFP36
GLI3	transcription regulator		-1.195	1.74e-05	CCND2,DLL1,DUSP1,EGR1,JUNB,KLF2,PTHLH,STMN1,WNT5A
TNFAIP3	enzyme			0.0487	BCL2L1,IL1B,NFKBIA
CHRM1	G-protein coupled receptor		-1.981	3.11e-05	CCN1,EGR1,FOS,JUN
IL1R1	transmembrane receptor		-1.692	0.00199	Cxcl9,EGR1,FOS,IL1B,PTGS2
IL5	cytokine		-1.58	1.91e-06	BCL2L1,CCND2,CDKN1A,EGR1,FOSL2,GADD45G,HSPH1,IER2,IGHG1,JCHAIN,MAT2A,NFIL3,PRRC2A,SUPT6H,TNFSF8,UPB1,ZYX
BAG4	other			0.044	IL1B
IL24	cytokine		-1.273	0.000872	BCL2L1,DDIT3,GADD45G,PPP1R15A,PTGS2
IFNGR1	transmembrane receptor		1.312	0.00119	Cxcl9,DNAJB2,EGR1,GATA4,IL1B,MTUS2,NAB2,SYVN1,TBX21
FSHR	G-protein coupled receptor			0.0103	ACP3,CEBPB,DUSP1,GATA4
NTS	other			0.042	FOS,IL1B
PPY	other			0.0149	FOS
RORA	ligand-dependent nuclear receptor		-1.065	5.47e-06	Aox3,CDKN1A,CDKN2A,CH25H,Cxcl9,IL1B,Mt1,Mt2,NFKBIA,PTGS2,SEMA3F,SLC2A13,SULT1C3,UBE2O
PSMC5	transcription regulator			0.044	CCND2
MED14	transcription regulator			0.0132	DUSP1,LAD1
ABCD2	transporter			0.00319	IL1B,PTGS2
ZNF148	transcription regulator			0.000286	BCL2L1,CDKN1A,CDKN2A,LCK
MYOCD	transcription regulator		-0.886	7.59e-05	BCL2L1,CDKN1A,CNN1,DDIT3,FOS,GATA4,LMOD1,TAGLN
ITGB1	transmembrane receptor		0.28	1.16e-06	CDKN1A,CDKN2A,FBN2,FOS,HLA-A,IL1B,JUN,JUNB,KLF2,PTGS2,ROBO1,SIDT1,WNT5A
CEBPE	transcription regulator			0.00135	BCL2L1,CCND2,CEBPB,PTGS2,TNFSF13B
ID1	transcription regulator		-0.773	0.000953	BCL2L1,CDKN1A,CDKN2A,EGR1,FAM110D,IFI16
CEBPA	transcription regulator		-1.644	1.47e-07	BTG2,CCND2,CD3G,CDKN1A,CEBPB,CEBPD,CYP2C9,FOS,HDAC9,IKZF3,JCHAIN,JUN,JUNB,KLF2,KLF4,LCK,NFIL3,NR1I2,NR4A2,NTF4,PTGS2,TRIB1,TSC22D3,TUBB2A
KHSRP	enzyme			0.00743	IL1B,WNT5A
PROK2	other			0.00319	FOS,IL1B
SYCP3	other			0.0296	BCL2L1
ACVR2B	kinase			0.0149	CDKN1A
CDH2	other			0.000342	CDKN1A,ENO2,JUN,KCNA5
AGTR2	G-protein coupled receptor			0.0118	BCL2L1,FOS,NOS3
TSH	complex		-1.823	6.2e-05	CDKN1A,EGR1,FOS,JUNB,Mt1,NOS3,WNT5A
Trp53cor1	other			0.00661	CDKN1A,IL1B,NPAS1
TFAP4	transcription regulator		-1.701	0.000794	BCL2L1,CDKN1A,CDKN2A,EGR1,FOS
LINC01370	other			0.0149	GLIS3
LUCAT1	other		-0.943	7.48e-05	CDKN1A,IL1B,MGLL,NR4A2,PTGS2
RAB11B-AS1	other			0.0296	ANGPTL4
CCAT1	other			0.0132	CDKN1A,CDKN2A
EZR	other		1.318	5.84e-07	ATF3,BCL2L1,BOP1,DDIT3,DDIT4,IL1B,PTGS2
TIMP2	other			0.0231	CDKN1A,DDIT3
IFNAR1	transmembrane receptor		0.279	0.000158	ATF3,CH25H,Cxcl9,DLL1,HLA-A,IFI16,IL1B,Ms4a4c (includes others),PTGS2,TNFSF13B
HES1	transcription regulator		0.364	0.000348	CDKN1A,DLL1,DUSP1,NKX2-2,PAX4,TAGLN
MAPK8	kinase		-1.335	4.41e-11	B4GALT5,BCL2L1,CDKN1A,CDKN2A,CEBPB,DDIT3,DIO2,DUSP1,EGR1,FOS,FOSL2,IL1B,JUN,PTGS2,RGS4,TBX21,TSC22D3,WNT5A,ZFP36
DLX1	transcription regulator		-1	0.0196	BCL2L1,ENO2,RGS4,WNT5A
DHPS	enzyme			0.044	DDIT3
GPHA2	other			0.0149	FOS
CHEK1	kinase			0.0385	BCL2L1,CDKN1A
TRPV1	ion channel		-0.508	0.000406	CALCB,FOS,IL1B,PTGS2
YARS1	enzyme			0.044	NFKBIA
IL10RA	transmembrane receptor		0.246	8.23e-05	CCN1,Cxcl9,DDIT4,Gm10471 (includes others),HLA-A,HPSE,HSPA8,IFI16,IL1B,LRG1,Nnt,PROCR,REG3G,SLAMF6,SULT1C2
FN1	enzyme		-1.394	9.93e-05	CCN1,CD83,CDKN1A,CEBPB,FOS,IL1B,MAT2A,NFKBIA,SMARCA4,TAGLN,UBE4B,ZYX
MTOR	kinase		-0.972	1.28e-05	BCL2L1,CDKN1A,CEBPB,CEBPD,DDIT3,DDIT4,DUSP1,FOS,HBA1/HBA2,HSP90AB1,HSPB1,HSPH1,IFI16,IL1B,NAB2,SLC26A3,TBX21,UBE2O
CXCL10	cytokine		-0.106	0.00111	Cxcl9,FOS,IGKC,IL1B
OSMR	transmembrane receptor			0.000348	Cxcl9,FOS,JUNB,LRG1,Mt2,ZFP36
SPTBN1	other			0.00106	BCL2L1,ENO2,FOS
EDN3	other			0.00357	CDKN2A,EGR1,FOS
TSC22D3	transcription regulator		-0.651	0.00124	CD83,CDKN1A,DUSP1,IL1B,PTGS2
MUC2	other			0.00319	IL1B,PTGS2
TGS1	enzyme			0.0202	CCND2,DDIT3,PPP1R15A
Ccdc50	other			0.044	IL1B
RAPGEF1	other			0.0231	CDKN1A,PTGS2
RUNX1	transcription regulator		0.2	1.74e-09	ALAS2,ATF3,BTG2,CCND2,CDKN1A,CDKN2A,DDIT3,FOSL2,HBA1/HBA2,IL1B,ITGA2B,KLF2,LMO1,MAP3K6,Mt1,NFIL3,NOP2,NR4A3,PPP1R15A,TRIB1,ZBTB16
PTP4A1	phosphatase		-0.478	0.000419	ACTN1,DNAJB1,HSPA1A/HSPA1B,IFI16,NOP56,PPP1R12A,ROCK2,STMN1
MCRS1	other			0.044	CDKN1A
HNRNPM	other			0.0149	WNT5A
RCAN1	other			0.0163	FOS,NOS3,PTGS2
PRKG1	kinase			0.0118	CDKN1A,FOS,TAGLN
UBB	enzyme			0.00215	NFKBIA,TOP1
RPSA	translation regulator			0.00988	DUSP1,IL1B,PTGS2
CBX1	transcription regulator			0.032	CDKN1A,ZNF616
U2AF2	other			0.044	CDKN1A
TARDBP	transcription regulator		-1	0.00249	HLA-A,IL1B,LRG1,MEF2D,MFAP2,MT-ND3,WNT5A
PI3	other			0.00743	CEBPB,NFKBIA
TRIM16	transcription regulator			0.0296	IL1B
EGLN1	enzyme		-0.277	0.00323	DLL1,IL1B,NGF,NOS3,PTGS2
CD24	other			0.0229	ATF3,CDKN1A,FOS,JUN,PPP1R15A
LYZ	enzyme			0.044	IL1B
GSTP1	enzyme			6.04e-05	FKBP5,GPHA2,HOXA9,IL1B,JUN,PER1,SEMA3D,SPIC,STK40,TSC22D3,UGT1A6
CREM	transcription regulator		-1.919	2.22e-17	ATF3,BTG2,CCND2,CD247,CD8B,CEBPB,CH25H,CREM,CSRNP1,DIO2,DUSP1,EGR1,FOS,JUNB,MIDN,NAB2,NFIL3,NR4A1,NR4A2,PER1,PPP1R15A,RHOB,SERTAD1,Sik1
NCL	other			0.000856	CDKN1A,HBB,HSPA1A/HSPA1B,KLF2
SP100	transcription regulator			0.000237	CDKN1A,FOS,HBB,HSPA8
MAPT	other		0	1.6e-08	ACTN1,ATF3,BCR,CDKN1A,CEBPB,DDX60,ENO2,FOS,GPANK1,H2BC5,H4C9,HBA1/HBA2,HLA-A,HPSE,HSP90AA1,HSPA1A/HSPA1B,HSPA8,HSPB1,HSPH1,IFI16,IL1B,JUN,KLC1,MAP1B,ROCK2,STIP1,STMN1,TUBA1A,TUBB2A,TUBB6
RASSF1	other		0.508	1.42e-06	CCND2,CDKN1A,DPEP3,EGR1,FOS,KLF10,KLF4,MAP1B,PTGS2,TUBB2A
NMB	other			0.0013	FOS,JUN
PSMB8	peptidase			0.026	NFKBIA,PTGS2
ELAVL1	other		-0.386	5.63e-14	ATF3,BCL2L1,CCN1,CD83,CDKN1A,Cxcl9,DUSP1,FOS,HBB,HLA-A,IFI16,Igha,Igkv8-30,JCHAIN,MAT2A,Ms4a4c (includes others),NFKBIA,PTGS2,PTHLH,REG3G,SULT1C2,TBX21,TSC22D3,WNT5A,ZFP36
GLI1	transcription regulator		0.906	3.98e-09	ATF3,BCL2L1,CAPN15,CCN1,CCND2,CDKN1A,CSRNP1,DIO2,EGR1,FOS,GATA4,GPRC5A,HPSE,KLF4,KLF9,MAFF,MALL,MIDN,NAB2,NAV3,PTGS2,PTHLH,PTPN2,RHOB,TMEM100,TNFRSF12A,TNFSF13B,WNT5A,ZFP36
H1-2	other			0.0231	DDIT3,HSPA1A/HSPA1B
COMMD3-BMI1	transcription regulator			0.00446	CDKN2A,HBB,HOXA9,WNT5A
FGF12	other			0.00319	LMOD1,TAGLN
CBX2	transcription regulator			1.28e-06	CCND2,CDKN1A,CDKN2A,GATA4,HBB
SMAD7	transcription regulator		1.878	0.00874	CDKN1A,GATA4,HDAC9,IL1B,NFKBIA,SEMA3F,TAGLN
IRF4	transcription regulator		-0.133	0.00342	CDKN2A,DDIT3,HSPA8,IL1B,PROCR,RHOB,SMARCA4,TBX21,TNFSF13B
PLA2G2F	enzyme			0.0296	PTGS2
MMP9	peptidase		-1.964	0.00197	BCL2L1,CALCB,CDKN1A,DDIT3,DLC1,FOS,IL1B
WNT5A	cytokine		-0.333	0.011	BCL2L1,BTG2,CCL19,DKK2,DLL1,GCNT2,IL1B,PTGS2,RMRP
HMGCR	enzyme			0.00442	CCN1,IL1B
NUP62	transporter			0.0231	CDKN1A,EDAR
NUMB	other		0.469	0.000648	BCL2L1,CDKN1A,IFI16,Mt2
MPZ	other			0.00465	DDIT3,JUN,PPP1R15A
MMP14	peptidase			0.0151	ATF3,CDKN1A,PTGS2
SENP3	peptidase		1.982	0.00482	CD8B,Cxcl9,HLA-A,SP110
SP1	transcription regulator		-1.56	2.19e-10	ADAMTS1,ALAS2,ATF3,B4GALT5,CCND2,CDKN1A,CDKN2A,CEBPB,CEBPD,CREM,DLC1,EGR1,FOS,GABRA4,HBB,HPSE,Hspa1b,IL1B,IRF3,JAM2,JUN,KLF4,MAT2A,Mt1,NAB2,NFKBIA,NOS3,NTF4,PROCR,PTGS2,RAB11FIP1,TAGLN,TRIB1
INHBA	growth factor		-1.07	0.000438	ACTN1,BCL2L1,CCND2,CDKN1A,EDAR,JUNB,KLF4,NAV3,NR4A2,PAX4,TAGLN
NPY	other			0.0161	DIO2,FKBP5,FOS,PER1
PTK2	kinase		-0.577	0.0169	CCN1,CDKN1A,FOS,GATA4
LEP	growth factor		-0.964	0.000845	ANGPTL4,BCL2L1,CCN1,CDKN1A,CEBPB,CNN1,EGR1,FOS,IL1B,JUN,JUNB,NOS3,PTGS2,SLC27A4,SLC27A5,TAGLN,WNT5A,ZFP36
TNFRSF18	transmembrane receptor		-1.98	0.000286	BCL2L1,CD247,CDKN1A,PTGS2
LAMA3	other			0.0296	IL1B
CCR7	G-protein coupled receptor			0.0179	BCL2L1,IL1B
FOXP3	transcription regulator		0.762	8.44e-07	CDKN1A,EGR1,FOS,FOSL2,HLA-A,JUN,LRRC32,NFIL3,NR4A1,NR4A3,POLE,RBM14,TBX21,TNFSF8
CDK5R1	kinase			0.032	FOS,IL1B
FLI1	transcription regulator		0	0.00345	Cxcl9,EGR1,HBB,HSPA8,ITGA2B
AGRP	other			0.0092	DIO2,FOS
LTBR	transmembrane receptor		-0.152	0.00185	CCL19,CNN1,JUNB,NFKBIA,TNFSF13B
SH3KBP1	other			0.0132	BCL2L1,CCND2
SIM1	transcription regulator		-1.929	0.00157	ALAS2,ANGPTL4,CASC3,DIO2,DLL1,EGR1,HLA-A,IFI16,TSC22D3,UGT1A6
NR1H4	ligand-dependent nuclear receptor		0.317	0.000246	CCN1,CDKN2A,CEBPB,COL6A5,DDIT3,IL1B,KLF4,NGF,NR1I2,PTGS2,SLC27A5,TNFSF8
TICAM2	other		1.131	0.000558	DDIT3,IGHG1,IL1B,IRF3
ZBP1	other			0.00357	IL1B,IRF3,NFKBIA
DAB2IP	other			0.0111	CDKN1A,EGR1
NGFR	transmembrane receptor		-0.391	2.26e-05	FOS,HPSE,IL1B,JUN,NGF,RHOB
PLD1	enzyme			0.00661	DDIT3,NR4A3,PTGS2
PIAS2	transcription regulator			0.0132	CDKN1A,FOS
TRAIP	enzyme			0.0352	Cxcl9,IL1B
BCAP31	transporter			0.0346	CEBPB,DDIT3,IL1B
PHIP	other			0.00442	CCND2,ZYX
SPI1	transcription regulator		0.891	0.0167	CCND2,CDKN1A,Cxcl9,FOS,HSPA8,IL1B,JUN,KLF4,PTGS2,SP110
NCK2	kinase			0.00215	DDIT3,PPP1R15A
SUMO2	enzyme			0.0277	CCND2,HSPA8,TSC22D3
ESR2	ligand-dependent nuclear receptor		-0.854	4.01e-07	ACTN1,ADAMTS1,ATF3,BCL2L1,BRCA2,BTG2,CALCB,CCN1,CDKN1A,CEBPD,CNN1,EGR1,FKBP5,FOS,FOSL2,GATA4,IL1B,JUNB,KLF4,NFKBIA,NKX2-2,NR4A3,Oosp1,PPP1R12A,PTGS2,SEMA3F,SFRP4,STMN1,TNFRSF12A,TNFSF13B,TRIB1,ZBTB17
HSD11B1	enzyme			0.0202	ANGPTL4,CALCB,IL1B
PROC	peptidase		0.152	0.00562	IL1B,NOS3,NR4A1,PROCR
RNF34	enzyme			0.00215	BCL2L1,CDKN1A
CHRM3	G-protein coupled receptor			0.000652	CCN1,EGR1,FOS
SERPINE1	other		-1.114	1.89e-06	CDKN1A,CDKN2A,DUSP1,EGR1,FOS,HBA1/HBA2,JUNB,NFKBIA,PHLDA1,ZFP36
TERT	enzyme		-0.914	0.000228	ATF3,CDKN1A,CDKN2A,Cxcl9,IFI16,IL1B,KLF4,NFKBIA,NOS3,PTGS2,TNFSF8
PYCARD	transcription regulator			0.00125	CCND2,CDKN1A,IL1B,PTGS2
NTF3	growth factor			0.0139	CCND2,FOS,JUN
ARIH2	enzyme			0.0296	IL1B
ENO1	enzyme			0.0092	BCL2L1,PTGS2
Bc1	translation regulator			0.0013	CNN1,TAGLN
IGF2BP1	translation regulator			0.0151	CDKN1A,DDIT3,HBB
PNN	other			0.00159	BCL2L1,CDKN1A,JUN
MIR101	group			0.00266	DUSP1,PTGS2,STMN1
RBM8A	other			0.044	BCL2L1
miR-155-3p (miRNAs w/seed UCCUACC)	mature microRNA			0.0296	DNAJB1
mir-155	microRNA		1.693	0.0244	CDKN1A,CEBPB,DNAJB1,IL1B,NOS3,PTGS2
miR-222-5p (miRNAs w/seed UCAGUAG)	mature microRNA			0.044	ROCK2
miR-523-3p (miRNAs w/seed AACGCGC)	mature microRNA			0.0149	CDKN1A
mir-515	microRNA			0.0385	ANGPTL4,PTHLH
miR-223-3p (miRNAs w/seed GUCAGUU)	mature microRNA			0.00899	IL1B,RHOB,STMN1
miR-148a-3p (and other miRNAs w/seed CAGUGCA)	mature microRNA			0.0231	DUSP1,NR1I2
mir-15	microRNA		1.274	0.0397	CCND2,HSPA1A/HSPA1B,IL1B,PTGS2
miR-34a-5p (and other miRNAs w/seed GGCAGUG)	mature microRNA		1.97	0.00789	ATF3,CCND2,CDKN1A,DLL1,IKZF3,KLF4,TAGLN
miR-513c-5p (and other miRNAs w/seed UCUCAAG)	mature microRNA			0.0149	KLF10
miR-296-3p (miRNAs w/seed AGGGUUG)	mature microRNA			0.044	JUNB
miR-29b-3p (and other miRNAs w/seed AGCACCA)	mature microRNA		0.625	0.0177	ANGPTL4,KLF4,NAV3,TBX21,TUBB2A
mir-29	microRNA		0.246	0.0183	ANGPTL4,FKBP5,KLF4,NAV3,TBX21
mir-196	microRNA			0.0231	FOS,HOXA9
mir-130	microRNA			0.0245	IL1B,KLF4,PTGS2
mir-192	microRNA			0.026	CDKN1A,JUN
miR-570-3p (miRNAs w/seed GAAAACA)	mature microRNA			0.00215	CDKN1A,CDKN2A
mir-548	microRNA			0.00319	CDKN1A,CDKN2A
mir-183	microRNA		1.969	0.00908	DDX60,EGR1,KLF4,SP110
miR-293-5p (and other miRNAs w/seed CUCAAAC)	mature microRNA			0.0385	NR4A1,TAGLN
mir-181	microRNA		1.067	0.00689	CDKN1A,CDKN2A,IL1B,PTGS2,TBX21
mir-26	microRNA			0.00899	CCND2,CDKN2A,PTGS2
miR-30a-3p (and other miRNAs w/seed UUUCAGU)	mature microRNA			0.0456	CCN1,TUBA1A
mir-101	microRNA		1.961	0.000406	DUSP1,IL1B,PTGS2,STMN1
mir-122	microRNA		1.98	0.0554	CYP2C9,FOSL2,MAP1B,MEF2D
mir-133	microRNA		1	0.0206	CCND2,CNN1,FBN2,TAGLN
miR-31-5p (and other miRNAs w/seed GGCAAGA)	mature microRNA			0.00357	CDKN2A,IL1B,STK40
mir-127	microRNA			0.0155	DUSP1,IL1B
miR-214-3p (and other miRNAs w/seed CAGCAGG)	mature microRNA			0.0231	IL1B,NOS3
mir-214	microRNA		1.951	0.00196	CEBPB,IL1B,NOS3,PTGS2
mir-146	microRNA		-0.033	0.0271	APBA3,DUSP1,FOS,IL1B,PTGS2
mir-21	microRNA		1.331	0.00101	BTG2,CCL19,CDKN1A,CDKN2A,Cxcl9,IFI16,Igha,IGHG1,IL1B,RHOB,SMARCA4,STMN1,TBX21,TNFSF13B
mir-143	microRNA			0.032	PTGS2,TAGLN
mir-8	microRNA		1.715	5.47e-05	ACTN1,ADAMTS1,ATF3,CCND2,CDKN1A,GATA4,IL1B,KLF4,PTHLH,RHPN2,ROCK2,ZFP36
mir-135	microRNA			0.0163	IL1B,KLF4,PTHLH
miR-125b-1-3p (miRNAs w/seed CGGGUUA)	mature microRNA			0.044	IL1B
miR-142-3p (and other miRNAs w/seed GUAGUGU)	mature microRNA			0.0492	BCL2L1,ROCK2
miR-184 (and other miRNAs w/seed GGACGGA)	mature microRNA			0.00442	HOXA9,SFRP4
mir-491	microRNA			0.0149	BCL2L1
miR-199a-3p (and other miRNAs w/seed CAGUAGU)	mature microRNA			0.042	CEBPB,PTGS2
miR-4651 (and other miRNAs w/seed GGGGUGG)	mature microRNA			0.0149	BCL2L1
miR-182-5p (and other miRNAs w/seed UUGGCAA)	mature microRNA		-1	0.0161	CARD11,DDX60,GADD45G,SP110
miR-92a-3p (and other miRNAs w/seed AUUGCAC)	mature microRNA			0.0277	CCND2,CDKN1A,KLF4
miR-1258 (miRNAs w/seed GUUAGGA)	mature microRNA			0.0149	HPSE
mir-1258	microRNA			0.0149	HPSE
mir-3622	microRNA			0.0231	CCND2,CDKN1A
miR-144-3p (miRNAs w/seed ACAGUAU)	mature microRNA			0.00409	CCND2,JUN,ROCK2
mir-373	microRNA			0.0204	ANGPTL4,PTHLH
mir-920	microRNA			0.044	IL1B
miR-26a-5p (and other miRNAs w/seed UCAAGUA)	mature microRNA		1.131	0.00125	CCND2,CDKN1A,CDKN2A,PTGS2
PRKD	group			0.0128	Cxcl9,IL1B,PTGS2
PIM1	kinase		-0.391	0.00185	BCL2L1,CCND2,CDKN1A,CDKN2A,TBX21
MAPK11	kinase			0.0108	FOS,PTGS2,TBX21
H60a	other			0.0296	HLA-A
F2RL1	G-protein coupled receptor		-1.964	0.00405	ATF3,CALCB,CCN1,FOS,IL1B,PTGS2
ELAC2	enzyme			0.0296	CDKN1A
EED	transcription regulator			0.000431	CDKN2A,GATA4,HOXC12,KLF4,PTGS2
HGS	other			0.042	FOS,JUN
PIK3CA	kinase		-0.651	0.00342	ADAMTS1,CEBPB,CEBPD,HSP90AB1,JUN,NFKBIA,PROCR,PTGS2,TNFRSF12A
MAPK15	kinase			0.044	JUN
TWIST1	transcription regulator		-0.196	0.000387	ADAMTS1,CDKN1A,CDKN2A,CHAD,FBN2,FOS,IL1B,LRG1,TBX21,ZYX
BMI1	transcription regulator			0.00323	BTG2,CDKN1A,CDKN2A,DLC1,HOXA9
MAEL	transcription regulator			0.00442	KLF4,PTGS2
PGLYRP2	transmembrane receptor			0.0155	CCL19,Cxcl9
CD44	other		-0.609	1.62e-07	BCL2L1,CCL19,CCND2,CD8B,CDKN1A,Cxcl9,DDIT3,ENO2,FKBP4,FKBP5,HSP90AB1,IL1B,JUN,KLF4,PTHLH,WNT5A,ZYX
TRIM28	transcription regulator		0.254	0.0225	ALAS2,IL1B,KLF2,WNT5A
REN	peptidase			0.00814	Cyp2c23,CYP2C9,FOS
F3	transmembrane receptor		-1.964	0.0196	CCN1,EGR1,FOS,IL1B
AGER	transmembrane receptor		-1.627	0.00446	CDKN1A,EGR1,Gm42031,IFI16,IL1B,PTGS2
RMRP	other			0.00309	BTG2,CDKN1A,PTHLH
CHEK2	kinase			0.0289	BCL2L1,CDKN1A
CD83	transmembrane receptor			0.0118	IL1B,KLF4,PTGS2
GHRHR	G-protein coupled receptor			0.0204	FOS,IL1B
PTGDR	G-protein coupled receptor			0.00106	IFI16,IL1B,PTGS2
ADCYAP1	other		-1.267	0.000266	ACTN1,BTG2,CEBPB,CEBPD,DIO2,EGR1,FOS,IRF3,LMO1,NFKBIA,RHOB,UGT1A6
ATG16L1	enzyme			0.00159	CH25H,IL1B,NFKBIA
SALL2	transcription regulator			0.0296	CDKN1A
NR1H2	ligand-dependent nuclear receptor		1.283	0.0049	CH25H,DDX60,DIO2,IL1B,NFKBIA,PTGS2
CDCA3	other			0.044	WNT5A
IGK	other			0.0296	BCL2L1
NUCB2	other			0.00319	FOS,PTGS2
DICER1	enzyme		1.835	0.000113	ANGPTL4,CCN1,CCND2,CDKN1A,CDKN2A,Cxcl9,EGR1,FOS,IL1B,JUN,NOS3,PELI2,PROCR,SFRP4,WNT5A
GUSB	enzyme			0.00743	CCN1,CEBPD
PDE3A	enzyme			1.64e-06	CDKN1A,CREM,DUSP1,PTHLH
NCOA1	transcription regulator		0.243	0.000497	BTG2,CDKN1A,CEBPB,CYP2C9,EGR1,FOS,IL1B,JUNB,NFKBIA
TIMELESS	other			0.0149	PER1
GJA1	transporter			0.00264	CDKN1A,CDKN2A,IL1B,PTGS2
AQUAPORIN	group			0.0149	IL1B
CSF2RA	transmembrane receptor		-1.98	3.11e-05	CCND2,FOS,JUN,JUNB
HOXB2	transcription regulator			0.044	NKX2-2
CD4	transmembrane receptor			0.0175	BCL2L1,LCK,TBX21
ASXL1	transcription regulator			0.0245	ENO2,HOXA9,PELI2
BTG3	other			0.0296	CDKN2A
PRAME	other			0.0132	BCL2L1,CDKN1A
FYN	kinase			0.00562	DUSP1,FOS,IL1B,PTGS2
MACROH2A1	other		0	0.0342	BRCA2,CCND2,CDKN1A,EGR1
LTA	cytokine		-1.953	0.0109	CCL19,IL1B,JUN,PTGS2
UCN	other			0.0492	FOS,IL1B
IRAK4	kinase			1.28e-11	ATF3,BTG2,CSRNP1,EGR1,FOS,IER2,IL1B,IRF3,JUN,NFKBIA,NR4A1,PHLDA1,SLC25A25,ZFP36
BTRC	enzyme			0.00814	BCL2L1,CDKN1A,IL1B
SUZ12	enzyme			0.0164	CDKN2A,GATA4,HOXC12,JAM2,KLF4,SMARCA4
CSK	kinase			0.00159	FOS,IL1B,TAGLN
PRKCZ	kinase			0.0175	JUN,NFKBIA,NOS3
SMURF1	enzyme			0.0352	Cxcl9,NR4A1
SREBF1	transcription regulator		-1.222	0.0256	BCL2L1,CDKN1A,CEBPB,CEBPD,HSPA1A/HSPA1B,IL1B,MT-ND3,NFIL3,PTGS2
MED16	transcription regulator			0.000839	ANGPTL4,CCN1,TAGLN
MTBP	other			0.00584	CCND2,CDKN1A
HBP1	transcription regulator			0.00191	CDKN1A,CDKN2A,PTGS2
NOS3	enzyme			0.0384	ATF3,NOS3,PTGS2
S100A9	other		-0.913	5.74e-05	ADAMTS1,ATF3,CALCB,CD27,DDIT4,GPRC5A,IL1B,NR4A3,PER1,PHLDA1,UGT1A6
ARHGAP1	other			0.000657	CDKN1A,CDKN2A
TWIST2	transcription regulator		0.283	0.00605	CDKN1A,DDIT3,IL1B,RNF43
NPVF	other			0.0149	FOS
NCK1	kinase			0.000364	DDIT3,FOS,PPP1R15A
LTB	cytokine			0.0456	CCL19,IL1B
ARNT	transcription regulator		-0.391	0.0128	ANGPTL4,CCND2,CDCP1,CEBPB,NOS3,TSC22D3,UGT1A6
LRPAP1	other			0.00814	DDIT3,IL1B,PTGS2
FGF1	growth factor		-1.49	5.94e-07	CCN1,CDKN1A,DLL1,EGR1,FOS,GADD45G,IL1B,JUN,NOS3,NR4A2,PTGS2,TNFRSF12A
NQO1	enzyme		-1.969	0.00852	BCL2L1,CDKN1A,ENO2,PTGS2
CALCR	G-protein coupled receptor			0.00215	CDKN1A,FOS
HIVEP1	transcription regulator		0.152	0.00908	CARD11,IL1B,NFKBIA,TNFSF13B
CEBPB	transcription regulator		-1.322	2.32e-07	BCL2L1,BRCA2,CCND2,CDKN1A,CEBPB,CEBPD,DDIT3,FOS,H4C9,HBB,HLA-A,HSP90AA1,HSPA8,IGKC,IL1B,JUN,KLF10,NOP56,POLE,PPP1R15A,PTGS2,RGS4,STMN1,SUV39H1,TOP1,UBE2S,UGT1A6,ZYX
UBE3A	enzyme			0.000478	CDKN1A,CDKN2A,IL1B,NR4A2
PARP1	enzyme		-0.189	0.000258	BRCA2,CD83,CDKN1A,Cxcl9,FOS,IL1B,JUN,PTGS2,TBX21
ZNF106	other		0.447	0.000534	ALAS2,COL26A1,HBA1/HBA2,HSPB1,TNFRSF12A
CD70	cytokine			0.0289	CCND2,CD27
HDAC3	transcription regulator		0.424	0.000246	CDKN1A,CDKN2A,FOS,IL1B,NFKBIA,NOS3,PTGS2,TAGLN
SMARCD3	transcription regulator			0.0456	KLF4,WNT5A
MTA2	transcription regulator			0.000648	CDKN1A,CDKN2A,HBB,JUN
NKX2-1	transcription regulator			0.00715	CHAD,DIO2,HLA-A,LCK,LRG1,MYBPH,NOP56,REG3G
ADIPOQ	other		0.451	0.000511	CDKN1A,CDKN2A,CEBPB,Cyp2c23,DUSP1,EGR1,FOS,IL1B,NFKBIA,PTGS2,SLC27A5,WNT5A
CSF3	cytokine		-1.206	7.86e-06	ACTN1,BCL2L1,CCND2,CEBPB,CEBPD,EGR1,FOS,GADD45G,GATA4,JUN,NFIL3,NOS3,PTGS2,TAGLN
F10	peptidase			0.0179	CCN1,EGR1
ATN1	transcription regulator			0.0153	ACKR1,ENO2,IFI16,NAB2,Sik1,STMN1
EPHB4	kinase			0.0487	PDLIM7,SHB,WNT5A
ID3	transcription regulator		0.913	5.58e-08	BCL2L1,BTG2,CCND2,CD83,CDKN1A,CDKN2A,CEBPB,DUSP1,GADD45G,IFI16,IKZF3,NR4A1,NR4A3,SLAMF6,TNFSF8,ZBTB16
PTH1R	G-protein coupled receptor			0.0118	DUSP1,NR4A2,PTHLH
DRD1	G-protein coupled receptor			0.000652	EGR1,FOS,JUNB
POU5F1	transcription regulator		0.271	0.0031	CD27,CDKN1A,Dppa3,DUSP1,GADD45G,GATA4,KLF2,KLF4,NKX2-2,OTP,SLC27A4,TFCP2L1,TNFSF8,WNT5A
PPRC1	transcription regulator		-1.342	0.000592	DDIT4,OLAH,PHLDA1,PTGS2,UBR4
MED1	transcription regulator		0.128	0.000511	BCL2L1,BOP1,CCND2,CDKN1A,FKBP5,KLF4,LAD1,NFKBIA,SMARCA4,TBX21,TOP1
ZBTB5	transcription regulator			0.0149	CDKN1A
ANXA2	other			0.0139	CDKN1A,JUN,PTGS2
SKAP2	other			0.0013	Cxcl9,IL1B
TLE1	transcription regulator			2.84e-08	ATF3,CDKN2A,DUSP1,EGR1,FOS,ROCK2
THRB	ligand-dependent nuclear receptor		-0.699	0.000193	BTG2,CCND2,FOS,GDI1,H2-M2,IL1B,JUN,KLF9,NR4A1,PER1,PTGS2,RNF183,SFRP4,TECTB
FOXF1	transcription regulator			0.0118	ACTG2,CDKN1A,WNT5A
EIF2S1	translation regulator			1.68e-05	ACP3,CEBPB,CFAP91,CH25H,DDIT3,PHLDA1,PPP1R15A
KLF10	transcription regulator			0.00409	CDKN1A,TBX21,TNFSF8
NKX6-1	transcription regulator			0.0231	NR4A1,NR4A3
ZEB1	transcription regulator		-1.455	0.00112	CCN1,CDKN2A,IL1B,MAP1B,MPZL2,POLQ,PTGS2
ANGPTL2	other			0.0492	CCND2,IL1B
DHX8	enzyme			0.0149	CDKN1A
PLAUR	transmembrane receptor			0.0293	BCL2L1,JUN,JUNB
BORCS8-MEF2B	transcription regulator			0.0149	JUN
STAT6	transcription regulator		-1.034	1.17e-05	BCL2L1,CCND2,CDKN1A,EGR1,FKBP5,GADD45G,HBA1/HBA2,HBB,IER2,IFI16,IGHG1,Igkv17-127,IL1B,Ms4a4c (includes others),NFIL3,NFKBIA,PARM1,PTGS2,SLC25A25,TBX21,ZFP36
TFEB	transcription regulator		-1.633	0.04	CDCP1,CH25H,FOS,GATA4,IL1B,JUN,PHLDA1,POLE,PPP1R12A
PIAS1	transcription regulator		0.243	0.028	CDKN1A,KLF2,NOS3,TAGLN
NFE2	transcription regulator			0.0456	HBB,ITGA2B
PPARA	ligand-dependent nuclear receptor		-0.688	3.75e-05	ANGPTL4,BCL2L1,C6,CDKN1A,CDKN2A,CEBPB,CEBPD,CYP2C9,DIO2,FOS,IL1B,MAT2A,MGLL,NFKBIA,NR1I2,PHLDA1,PTGS2,REG3G,SLC27A4,TBX21
HCRT	other			0.0092	EGR1,FOS
TRPC1	ion channel			0.00735	CCND2,CDKN1A,IL1B
JUND	transcription regulator			0.0369	CDKN2A,Cxcl9,NR4A1,TBX21
MAPK12	kinase			0.00409	FOS,IL1B,JUN
SAMSN1	other		0	0.0472	CCND2,Cxcl9,PTGS2,TNFSF8
GAS5	other			0.0385	IL1B,KLF2
TGFB2-AS1	other		0	0.0292	CDKN2A,FOS,GATA4,TAGLN
CX3CR1	G-protein coupled receptor		-0.239	0.0181	ADGRV1,EGR1,FOS,IL1B,LARS2,MAP1B,TUBB2A
EPHX2	enzyme			0.00409	DLL1,IL1B,TAGLN
CDKN2A	transcription regulator		-1.085	3.98e-05	BTG2,CCL19,CDKN1A,CDKN2A,CEBPB,CEBPD,Cxcl9,DUSP1,EGR1,FOS,GADD45G,GPRC5A,IL1B,JUN,PTGS2,SERTAD1,ZBTB16
INHA	growth factor		0.496	0.00019	ACTG2,ADAMTS1,CCN1,CCND2,CNN1,JAM2,PTGS2,SFRP4
PER2	transcription regulator			0.0204	ALAS2,PER1
H2AX	transcription regulator			0.0346	GATA4,SFRP4,SMG5
PLA2G6	enzyme			0.00465	BCL2L1,DDIT3,PTGS2
EGR4	transcription regulator			0.00584	CREM,EGR1
IFNL1	cytokine			0.0411	ATF3,CD83,DDX60,SP110
SMC1B	transporter			0.00988	PPP1R15A,TUBB2A,TUBB6
NCSTN	peptidase			0.0163	CEBPB,CEBPD,ITGA2B
SOCS1	other		1.19	1.03e-05	BCL2L1,CCND2,CDKN1A,Cxcl9,DUSP1,FKBP5,FOS,IFI16,IL1B,JUN,PTGS2
PLAU	peptidase		0.655	0.00441	BCL2L1,CCN1,IL1B,PHLDA1,PIM3
BNIP3L	other		0.577	0.0123	ALAS2,BCL2L1,IL1B,NFKBIA
SPRY2	other		0.447	0.00613	ANGPTL4,CDKN1A,FOS,IL1B,MPZL2,PTGS2
ATM	kinase		-1.168	0.000117	BCL2L1,CDKN1A,DUSP1,GADD45G,HSP90AA1,HSP90AB1,JUN
HDAC7	transcription regulator			0.0492	CDKN1A,NR4A1
IL21	cytokine		0.471	0.0014	BCL2L1,CCND2,CD27,CDKN1A,Cxcl9,EGR1,IFI16,IGHG1,TBX21
ANGPT1	growth factor		-1.067	0.000592	ADAMTS1,BCL2L1,CDKN2A,DUSP1,NOS3
EPSTI1	other			0.0149	NFKBIA
TPI1	enzyme			0.0149	DDIT3
HAVCR2	other			0.0128	CDKN1A,IL1B,TBX21
PKM	kinase		-1.317	0.0117	BCL2L1,EGR1,ENO2,IL1B,MT-ND3
SAP18	transcription regulator			0.0296	BCL2L1
CXCL12	cytokine		-1.407	1.93e-05	BCL2L1,CD3G,CYP2C9,EGR1,FOS,IL1B,IRF3,JUN,JUNB,NR4A1,PTGS2,RBM14,ZBTB16
Raet1d/Raet1e	other			0.0149	HLA-A
RLN2	other			0.0492	FOS,IL1B
GSTA1	enzyme			0.0296	BCL2L1
IL22	cytokine		-0.124	0.00736	BCL2L1,Cxcl9,HSP90AB1,HSPB1,IL1B,PTGS2,REG3G
HLA-A	other			0.0155	HLA-A,MEF2D
CD209	other			0.0204	JAM2,PTGS2
CEACAM6	other			0.044	IL1B
DPPA4	other			0.0231	Pramel7,SP110
HDAC9	transcription regulator			0.00814	JUN,KLF2,NR4A1
HOXC9	transcription regulator			0.0289	NOS3,WNT5A
MAGEA4	other			0.0296	CDKN1A
MYH11	other			0.044	CNN1
SIGLEC7	transmembrane receptor			0.044	PTGS2
SIGLEC9	other			0.0149	PTGS2
EGFR	kinase		-1.845	6.58e-06	B4GALT5,BCL2L1,CDCP1,CDKN1A,CDKN2A,CEBPB,DDIT3,DUSP1,EGR1,FOS,FOSL2,GCNT2,HSPB1,IER2,IL1B,JUN,JUNB,NFKBIA,PDLIM7,PTGS2,RHOB,TOP1,TUBB2A,UBE2S
POLR1HASP	other			0.0013	HLA-A,HSP90AA1
CEACAM21	other			0.044	IL1B
LINC00570	other			0.0149	ROCK2
FALEC	other			0.00584	BTG2,CDKN1A
ADORA2A	G-protein coupled receptor		-1.877	1.73e-07	DUSP1,FOS,GDI1,HBA1/HBA2,KLC1,NFKBIA,NR4A1,NR4A2,NR4A3,PTGS2,RAB3A,TSC22D3,TUBB2A
DUSP6	phosphatase			0.0092	CDKN1A,NOS3
PENK	other			0.00215	CDKN2A,FOS
ITGAM	transmembrane receptor			0.0151	IL1B,IRF3,PTGS2
CX3CL1	cytokine		0.707	0.00232	ADAMTS1,BCL2L1,CD27,HPSE,IFI16,IL1B,MAP1B,RHPN2
FABP4	transporter			0.00988	IL1B,NOS3,PTGS2
PDGFRA	kinase			0.0289	CDKN1A,FOS
POLDIP3	other			0.0296	CDKN1A
EIF2AK1	kinase			0.00584	DDIT3,IL1B
FOXC1	transcription regulator		1.5	0.00353	DLL1,EGR1,FOS,JUN,KLF2,KRT12,MAFF,WNT5A
FGFR3	kinase			0.000431	BCL2L1,CDKN1A,CDKN2A,DLL1,FOS
KLF2	transcription regulator		0.491	9.59e-07	CDKN1A,DLL1,GATA4,GZMM,HBB,HPSE,IL1B,JUNB,NFKBIA,NOS3,PTGS2,PTHLH,SEMA3F,TBX21
GNB2	enzyme			2.82e-09	CD83,CDKN1A,CREM,DUSP1,FOSL2,IL1B,NR4A1,NR4A2,TSC22D3
ELK4	transcription regulator		-1.949	1.92e-05	CDKN2A,EGR1,FOS,JUNB,NR4A1
AURKB	kinase			0.042	ATF3,CDKN1A
LIPE	enzyme		1	2.72e-06	ATF3,CEBPB,DDIT3,EGR1,FKBP5,FOS,HSPA1A/HSPA1B,IL1B,Mt2,NR4A1,PER1,PTGS2
SDC4	other			0.00011	IL1B,KLF2,KLF4
LGALS7/LGALS7B	other			0.0111	EGR1,IL1B
NCOA5	other		-0.509	0.00012	ANGPTL4,ARRDC3,CDKN1A,GADD45G,JCHAIN,NR4A1
GNB3	enzyme			0.0155	GNG13,GNGT2
CXCR4	G-protein coupled receptor		-1.941	0.00367	CDKN1A,EGR1,IL1B,JUNB,ZBTB16
MAPK9	kinase		-0.258	2.04e-10	CDKN1A,CDKN2A,CEBPB,DIO2,EGR1,FOS,FOSL2,IER2,IFI16,IL1B,JUN,JUNB,NOS3,PPP1R15A,TBX21,TNFSF8,ZFP36,ZYX
IL2	cytokine		-1.873	2.67e-12	ARHGAP20,BCL2L1,CCND2,CD247,CD3G,CD83,CD8B,CDKN1A,CFP,CSRNP1,Cxcl9,CYP2C9,DDIT4,DKKL1,DUSP1,FOS,FOSL2,GADD45G,HSPA1A/HSPA1B,IFI16,IKZF3,IL1B,JUN,JUNB,LCK,LRRC32,NAB2,NOP2,NR4A3,Nrgn,PHLDA1,PPP1R15A,PRKX,PTGS2,PTHLH,RHOB,Sik1,STIP1,STMN1,TBX21,TNFRSF12A
CLOCK	transcription regulator			0.00571	ANGPTL4,DDIT3,DUSP8,FKBP5,Hspa1b,HSPH1,JUNB,NAA15,NFIL3,PER1
VAV1	transcription regulator			0.00111	CCND2,FOS,JUN,PTGS2
PTGER4	G-protein coupled receptor		0.943	0.000128	ARRDC3,CH25H,Cxcl9,EGR1,GLIS3,H2-M2,IFI16,IL1B,MAFF,PTGS2
CRY2	enzyme			0.000839	FOS,IL1B,PER1
NKX2-3	transcription regulator		0.137	1.27e-06	AGAP3,ANGPTL4,CDKN1A,CSRNP1,DDX60,FBN2,KLF2,KLF4,NOS3,PIM3,PTGS2,SP110,TCIM,TMEM100,UBE4B
BCAR1	other			0.000839	CDKN1A,EGR1,NAB2
DDR1	kinase			0.00226	BCL2L1,CDKN1A,CDKN2A
TNFRSF11A	transmembrane receptor			0.042	BCL2L1,CCL19
SELE	transmembrane receptor			0.0092	FOS,IL1B
XRCC5	enzyme		0	6.84e-06	CCND2,CD247,Cxcl9,IL1B,Mt1,PTGS2
HAS2	enzyme			0.0492	DNAJB1,HSPA1A/HSPA1B
MET	kinase		-0.274	9.01e-06	CCND2,CDKN1A,FOS,Hspa1b,HSPB1,IL1B,JUN,KLF4,PIM3,PTGS2,TNFSF8
DDB2	transcription regulator			0.0132	CDKN1A,NFKBIA
KRAS	enzyme		-0.701	8.54e-05	ADAMTS1,ATF3,B4GALT5,BCL2L1,CCN1,CDKN1A,CDKN2A,CEBPB,DDIT3,DLC1,DUSP1,EGR1,ENO2,FOS,H2-M2,HSPB1,IL1B,JUN,JUNB,NFKBIA,NOS3,NR4A1,POLQ,PTGS2,RHOB,RNF183,TBX21,TNFRSF12A,TRIB1,UBE2S
GCLC	enzyme			1.3e-05	FOS,JUN,JUNB
HOXB13	transcription regulator		0.762	0.000856	ACP3,CDKN1A,CDKN2A,NFKBIA
GLI2	transcription regulator		-0.335	8e-05	BCL2L1,CCND2,CDKN1A,GATA4,IL1B,JUNB,MEOX1,PTHLH,WNT5A
MAGED1	transcription regulator			6.34e-05	CDKN1A,CDKN2A,JUN
IGFBP1	other			0.00159	BCL2L1,CEBPB,NOS3
CAV1	transmembrane receptor		-0.479	2.48e-05	CDKN1A,CDKN2A,EGR1,FOS,HSPA8,IL1B,NOS3,NR4A1,TMEM100,TMPRSS11A,TXNL4A
LUM	other			0.0092	CDKN1A,IL1B
BOP1	other			0.0013	BOP1,CDKN1A
SERPINF1	other		-1.091	0.0116	BCL2L1,ENO2,NFKBIA,NGF
ALK	kinase			0.00283	BCL2L1,CCND2,ENO2,FOS,PAX4
ADRB3	G-protein coupled receptor		-1.969	2.16e-08	DIO2,EGR1,FOS,IL1B,JUN,JUNB,PTGS2
PPARGC1A	transcription regulator		1.29	0.02	ADAMTS1,CDKN1A,CEBPB,CEBPD,CYP2C9,DIO2,FOS,NFKBIA,NR4A1,PTGS2,Sik1,SLC25A25,TNFRSF12A
NR4A2	ligand-dependent nuclear receptor		-1.987	0.0589	JUN,NR4A2,PTGS2,TSC22D3
CD80	transmembrane receptor		0.447	0.000344	BCL2L1,CD27,IL1B,TBX21,TSC22D3
MBD3	other			0.00142	CCND2,CDKN2A,DVL1,Mt1,Pramel7,WNT5A
SAFB2	other			0.00526	FOS,JUN,PPP1R12A
GAL	other			0.026	CDKN1A,FOS
EGR2	transcription regulator		-0.909	7.68e-08	ACTN1,ATF3,CALCB,CDKN1A,CDKN2A,CEBPB,DIO2,DKKL1,EGR1,FOS,IL1B,JUN,NAB2,NFIL3,PSD,PTHLH,ROBO1,TBX21,ZBTB16
TOB1	transcription regulator		-0.447	0.000722	BCL2L1,CDKN1A,MBNL2,PCBP4,SNRK
AATF	transcription regulator			0.00584	CDKN1A,JUN
RYBP	transcription regulator			0.044	CCND2
CD38	enzyme		0.105	0.0403	CCND2,GADD45G,IGHG1,JCHAIN,NFIL3,UPB1
IL36G	cytokine			0.00735	CD83,TBX21,WNT5A
IL6R	transmembrane receptor		-1.951	0.0456	BCL2L1,CDKN1A,IL1B,PTGS2
PLA2G4A	enzyme			0.0352	IL1B,PTGS2
RETN	other			0.0145	FOS,IL1B,NOS3,PTGS2
KLF4	transcription regulator		-1.753	0.000564	ADAMTS1,BCL2L1,CCND2,CDKN1A,DLL1,DUSP1,GATA4,HSPB1,KLF4,NOS3,NTF4,SEMA3F,TAGLN,WNT5A
NCOA3	transcription regulator		-1.678	0.00405	CCN1,CDKN1A,DDIT3,NFKBIA,PTGS2,TAGLN
DUSP1	phosphatase		1.273	0.000474	CH25H,DDX60,DUSP1,IFI16,IL1B,JUN,MGLL,PTGS2,ZFP36
PIAS4	transcription regulator			0.0179	Cxcl9,IL1B
HFE	transmembrane receptor		-1.437	5.68e-09	ANGPTL4,Cxcl9,DDIT3,DUSP1,EGR1,GADD45G,HSP90AA1,HSP90AB1,HSPA8,HSPB1,HSPH1,Mt1,PHLDA1,SYVN1
RACK1	enzyme		-0.749	0.000976	BCL2L1,CDKN1A,DDX60,FOS
MAP2K2	kinase			5.28e-05	CDKN1A,CDKN2A,FOS,IL1B,ITGA2B
WNT4	cytokine		-1.964	0.00967	FKBP4,FKBP5,NOS3,PTGS2
PPP1R13L	transcription regulator			0.0352	CCND2,CDKN1A
IRF7	transcription regulator		-1.016	0.0475	BCL2L1,CCL19,DNAJA1,IFI16,Ms4a4c (includes others),TNFSF13B
IGFBP3	other		-0.152	0.00264	BCL2L1,CDKN1A,IL1B,NOS3
LCOR	transcription regulator			0.0179	CDKN1A,FKBP5
FOXM1	transcription regulator		-0.621	0.00453	BRCA2,CCND2,CDKN1A,CDKN2A,FOS,IL1B,JUN,STMN1
RPS6KA4	kinase		-1.992	3.11e-05	DUSP1,FOS,JUN,JUNB
HDAC6	transcription regulator		0	0.000722	ADAMTS1,HOXC12,JUN,JUNB,TAGLN
MYBL2	transcription regulator			0.0465	CDKN2A,HSPA8,WNT5A
ATF6	transcription regulator			0.0329	CEBPB,DDIT3,FOS,SYVN1
ST13	other			0.00442	CEBPB,CEBPD
TGFB1I1	transcription regulator			0.00526	CDKN1A,FOS,KLF4
NR1I3	ligand-dependent nuclear receptor		-0.271	0.00125	CDKN1A,CYP2C9,LRG1,MAFF,Mt1,NR1I2,SULT1C3
LDB1	transcription regulator		-0.302	0.00509	CCND2,CD247,CD3G,CDKN1A,CDKN2A,ENO2,LCK,MGLL,SERTAD1,TBX21,TNS2
STAT5B	transcription regulator		-1.682	1.69e-07	ADGRV1,ALAS2,Aox3,BAIAP2,BCL2L1,CCND2,CD27,CDKN1A,CYP2C9,DDIT3,DUSP1,FOS,FOSL2,GCNT2,HLA-A,JUN,KLF9,NR4A2,PROCR,RASD1,ZFP36
TSPYL2	other			0.0296	CDKN1A
BCL2	transporter		0.565	0.00587	BCL2L1,CDKN1A,ENO2,FOS,IL1B,NFKBIA
ING4	transcription regulator			0.00743	CDKN1A,NFKBIA
ERN1	kinase		-0.321	0.000474	ATF3,CEBPB,CEBPD,DDIT3,IL1B,JUN,LAD1,MPZL2,SYVN1
ZBTB7A	transcription regulator			0.0151	CDKN1A,CDKN2A,FOS
COL7A1	other			0.044	WNT5A
PML	transcription regulator		0.2	0.000212	CDKN1A,CDKN2A,DDX60,DNAJB4,HBB,HSPB1,IL1B,MAFF,STIP1,STMN1
ARRB2	other			0.00264	EGR1,IL1B,JUNB,PTGS2
PEBP4	other		0.44	1.69e-07	BCL2L1,CDKN1A,IL1B,NFKBIA,PTGS2
PTX3	other		0.132	0.00111	FOS,GATA4,IL1B,JUN
REG1A	growth factor			0.0149	BCL2L1
ADRA1B	G-protein coupled receptor			9.51e-11	APBA3,CDKN1A,CEBPB,CEBPD,CREM,DUSP1,EGR1,FOS,JUN,NR4A1,NR4A2
MAPK10	kinase			0.00159	FOS,JUN,PTGS2
MAP2K5	kinase		-1.724	1.15e-05	CREM,FOS,JUN,KLF2,NR4A1,NR4A3,PTGS2
AKR1B1	enzyme			0.0289	BCL2L1,CDKN1A
OPN1MW (includes others)	G-protein coupled receptor			0.0296	GNGT2
TP73	transcription regulator		-1.602	2.71e-05	ALAS2,ANGPTL4,ATF3,BTG2,CCN1,CD83,CDKN1A,DDIT3,DDIT4,EGR1,HPSE,HSPA1A/HSPA1B,IL1B,LRG1,MPZL2,PROCR,SNRK,STMN1,TFCP2L1,TNFRSF12A,TNS2
IFI16	transcription regulator		0.155	0.0017	CDKN1A,CDKN2A,GATA4,IFI16,IL1B,NFKBIA
GNA12	enzyme		-1.982	0.00125	BAIAP2,CNN1,FOS,NOS3,PTGS2,TAGLN
GPS2	transcription regulator		0.277	0.00345	ALAS2,CDKN1A,IL1B,NFKBIA,RHOB
IFI30	enzyme			0.044	HLA-A
CDKN1A	kinase		-0.328	0.00175	BCL2L1,CCN1,CDKN1A,CDKN2A,Cxcl9,DUSP1,HSPA1A/HSPA1B,IL1B,MBNL2,NFKBIA,STMN1,SUV39H1,UBE2S
LDLR	transporter			0.00123	BCL2L1,CDKN1A,DDIT3,DUSP1,EGR1,GADD45G,GNGT2,IL1B,NOS3,PPP1R15A,TRIB1
ADRA1A	G-protein coupled receptor			2.41e-10	APBA3,CEBPB,CEBPD,CREM,DUSP1,EGR1,FOS,JUN,NR4A1,NR4A2,PTHLH
MAOA	enzyme			0.0139	CCN1,CEBPD,IL1B
DNMT3A	enzyme		1.242	0.0111	ATF3,BRCA2,JCHAIN,JUN,Mt1,NR4A1,PCBP4,PTGS2
SOCS6	other			0.00357	CEBPD,IL1B,PTGS2
MYD88	other		-1.593	9.1e-09	ACP3,CCN1,CD83,CEBPD,CH25H,Cxcl9,DUSP1,EGR1,FOS,HLA-A,HSP90AB1,IGHG1,IL1B,JUN,MAFF,Ms4a4c (includes others),NFKBIA,NOS3,PTGS2,TBX21,TNFRSF12A,TNFSF13B
CBX8	other			0.0013	CDKN1A,CDKN2A,HOXA9
STIM1	ion channel		-1.342	0.000616	BCL2L1,CDKN1A,JUNB,KLF10,KLF2,KLF4
PSEN1	peptidase		0.449	2.81e-06	DLL1,DUSP1,EGR1,ENO2,FOS,GBA2,GPANK1,H2BC5,H4C9,HBA1/HBA2,HSP90AA1,HSPA8,IL1B,IRF3,PTGS2,STIP1,STMN1,TUBA1A,TUBB2A,TUBB6
EIF2B1	translation regulator			0.044	DDIT3
PIN1	enzyme		-1.96	0.0342	CDKN1A,DDIT3,IL1B,PTGS2
SKIC8	other			0.0149	HOXA9
KCNE3	ion channel			1.52e-12	ACP3,CSRNP1,G530011O06Rik,HSPA1A/HSPA1B,Igha,JCHAIN,KLF4,NFIL3,NR4A1,NR4A2,PER1,PHLDA1,PTGS2,Sik1
ADRA1D	G-protein coupled receptor			1.88e-09	APBA3,CEBPB,CEBPD,CREM,DUSP1,EGR1,FOS,JUN,NR4A1,NR4A2
ONECUT1	transcription regulator			0.0106	ACP3,CEBPD,HSPA1A/HSPA1B,HSPH1,HTR2B,IRF3,NDUFAF4,NFKBIA,NR1I2,TCIM
PEX2	enzyme			0.0296	CDKN1A
SYK	kinase		0.641	0.00179	CD247,CREM,Cxcl9,IL1B,KLF2,TNFSF13B,TSC22D3
NFE2L2	transcription regulator		-1.247	0.000215	ADAMTS1,ALAS2,APBA3,ATF3,BCL2L1,CD8B,CDKN1A,DDIT3,FKBP5,GADD45G,HSP90AA1,HSP90AB1,IL1B,MAFF,MGLL,Mt1,PTGS2,STIP1,TOP1,UGT1A6
PRKCQ	kinase			0.0175	BCL2L1,CDKN1A,TBX21
ODC1	enzyme			0.042	IL1B,MAT2A
TPH1	enzyme		-1.633	0.00151	ARRDC3,HSPA1A/HSPA1B,HSPA8,IFI16,JUN,SLAMF6
IFIH1	enzyme		-1.387	0.00104	EGR1,IL1B,LCK,NFKBIA,PHLDA1
STAG3	other			0.00899	PPP1R15A,TUBB2A,TUBB6
SERPINE2	other			0.0202	CCL19,Cxcl9,IL1B
CD86	transmembrane receptor			0.0444	BCL2L1,CD27,NFKBIA
RXRA	ligand-dependent nuclear receptor		0.136	0.0104	CDKN1A,CDKN2A,CEBPD,CYP2C9,DDX60,FOS,GABRA4,GADD45G,IL1B,KLF9,MAP1B,PPP1R15A,SLC27A5
EHD3	other			0.0296	CACNA1G
P2RY2	G-protein coupled receptor		-1.165	0.000747	BCL2L1,CDKN1A,JUN,PTGS2
KLF1	transcription regulator			0.0065	ALAS2,CDKN1A,HBB,ITGA2B
B2M	transmembrane receptor		1.154	0.00125	CD8B,HLA-A,IL1B,MEF2D
AHNAK	other			0.0013	CCND2,CDKN1A
SP3	transcription regulator		-0.277	3.59e-08	ATF3,CDKN1A,DUSP1,EGR1,FOS,GABRA4,HPSE,IRF3,JAM2,JUN,KLF4,MAT2A,NOS3,PROCR,PTGS2,RAB11FIP1,TAGLN
SYVN1	transporter		-1.195	0.00661	DIO2,DUSP1,GPRC5A,HLA-A,HSPB1,IGKC,IL1B
MEOX1	transcription regulator			0.000495	CDKN2A,GATA4,MEOX1
THRA	ligand-dependent nuclear receptor		0.469	0.0149	ANGPTL4,CDKN1A,FOS,IL1B,JUN,KLF9,Nrgn
NTRK2	kinase		-1.342	3.06e-05	CCND2,CDKN1A,CEBPB,EGR1,FOS,IL1B,RAB3A,SERTAD1
IL2RG	transmembrane receptor		-0.294	0.000413	Cxcl9,FOS,HLA-A,IRF3,JUN,KLF2
ATF3	transcription regulator		-0.818	7e-05	ATF3,CD83,CDKN1A,DDIT3,HSPB1,IL1B,JUN,POLE,PPP1R15A,UPF1
TIA1	other		0.152	0.0329	HBB,PTGS2,TAGLN,TNFRSF12A
CAPN3	peptidase			0.0204	DUSP1,PTGS2
FOXA2	transcription regulator		0.686	0.0031	ACTG2,CNN1,CYP2C9,DDIT4,GATA4,MAP1B,Mt1,NKX2-2,NR1I2,NR4A2,SLC27A4,TAGLN,WNT5A
SELPLG	other			0.0261	CDKN1A,FOS,IL1B
SRCAP	transcription regulator			0.044	CDKN1A
SLIT2	other			0.00584	BCL2L1,ROBO1
MYO6	other		-1.414	3.35e-05	ARL4D,ATF3,DNAJB4,DUSP1,GCNT2,KLF9,RHOB,TAGLN
PTPRE	phosphatase			0.0179	ACP3,Cxcl9
RAC1	enzyme		-1.383	2.6e-05	ATF3,BCL2L1,DUSP1,FOS,HSPB1,IL1B,JUN,KLF4,PTGS2,WNT5A
PER1	transcription regulator			0.0385	ALAS2,PER1
ATXN7	other			0.0289	GNG13,Sik1
SNAP23	transporter			0.00442	ITGA2B,TAGLN
ERBB4	kinase		0.563	6.01e-05	BTG2,CDKN1A,DDIT3,DUSP1,EGR1,HBA1/HBA2,JUN,PTGS2
GTF2B	transcription regulator			0.00521	CCND2,CDKN1A,IRF3,NFKBIA
MAPKAPK2	kinase		-1.236	3.01e-05	CEBPD,DDIT3,HSPB1,IL1B,IRF3,NFKBIA,ZFP36
EID2	other			0.044	CDKN1A
SLC1A2	transporter			0.0149	FOS
CALR	transcription regulator			0.0365	CDKN1A,DDIT3,PTGS2
NRAS	enzyme		-0.243	2.47e-05	BCL2L1,CDKN1A,CDKN2A,DDIT3,EGR1,HLA-A,IFI16,IL1B,JCHAIN,PTGS2,RHOB,TUBB2A,UGT1A6
SPHK1	kinase		-0.884	7.66e-09	BCL2L1,CDKN1A,CDKN2A,DDIT3,EGR1,IL1B,JUN,PTGS2,TAGLN,TNFSF13B
SMAD4	transcription regulator		-1.78	0.000206	ACKR1,ANGPTL4,CCND2,CDKN1A,CDKN2A,FOS,IL1B,JAM2,NFKBIA,PTGS2,PTHLH,SERTAD1,TBX21,ZFP36
BAX	transporter		0.283	0.00852	CDKN1A,CDKN2A,DNAJB2,HLA-A
ERBB3	kinase		0.186	5.74e-05	CCN1,CCND2,CDKN1A,DUSP1,EGR1,HBA1/HBA2,IER2,PTGS2,STMN1
RAC2	enzyme			0.00012	BCL2L1,CALCB,FOS,IL1B,NR4A1,ZYX
AXIN1	other			0.00409	CCND2,CSRNP1,FOS
AMHR2	kinase			0.0149	CDKN2A
TRAF4	other			0.0385	BCL2L1,JUN
ITGA6	transmembrane receptor			0.042	BCL2L1,CCND2
SP4	transcription regulator			0.0365	CDKN1A,GABRA4,MAT2A
TCF3	transcription regulator		0.699	7.37e-05	ATF3,CCND2,CD3G,CD8B,CDKN1A,CDKN2A,IFI16,IL1B,JUN,KLF2,KLF4,LCK,NFIL3,NR4A3,SEMA3F,TBX21,TFCP2L1,ZBTB16
PTGIS	enzyme			0.00266	DDIT3,IL1B,PTGS2
ARHGEF28	other			0.0296	FOS
CTCF	transcription regulator		0.981	8.78e-05	CD83,CDKN1A,CDKN2A,EGR1,GATA4,HSPA1A/HSPA1B,Hspa1b,PTGS2,TNFRSF12A,ZBTB16
KCNJ10	ion channel			0.0352	Cxcl9,TNFRSF12A
NRG2	growth factor			5.4e-06	CCN1,DNAJB2,EGR1,IER2,IRF3,JUNB,NR4A1,NR4A3
SLC2A5	transporter			0.044	SLC26A3
SLC2A1	transporter			0.000747	DDIT3,IL1B,KLF4,PTGS2
KIDINS220	transcription regulator			0.00215	EGR1,FOS
PIK3C3	kinase		-1.934	0.00111	CDKN2A,DIO2,HLA-A,MGLL
GPHB5	other			0.0149	FOS
GADD45B	other			0.0111	BCL2L1,CDKN1A
MAZ	transcription regulator			0.0293	ATF3,CDKN1A,TNFSF8
MSH2	enzyme			0.00743	IGHG1,IGKC
SOCS3	phosphatase		1.632	0.000707	ATF3,CDKN1A,EGR1,FOS,IL1B,JUN,TBX21
IFNE	cytokine			0.0261	CD83,CDKN1A,PTGS2
SCN7A	ion channel			0.0149	FOS
RNF7	enzyme			0.0149	JUN
CCN5	growth factor			0.0444	JUN,KLF4,PROCR
CCT5	other			0.044	CDKN1A
TBX5	transcription regulator			0.00689	GATA4,IFI16,KCNA5,PTGS2,TNFSF8
MAP3K14	kinase		-1.935	0.0342	BCL2L1,IL1B,NFKBIA,PTGS2
HDAC2	transcription regulator		0.463	0.000783	CD27,CDKN1A,CDKN2A,EGR1,Mt2,NFKBIA,PTGS2,RHOB,TAGLN
KDM1A	enzyme		0.489	1.59e-05	ATF3,ATP8B3,BRCA2,CCND2,CDKN1A,CEBPB,DDX60,GATA4,HBB,HLA-A,IFI16,IKZF3,KLF2,LCK,NOS3,PPP1R12A,SFRP4,SUV39H1
BAP1	peptidase			0.00661	ATF3,CCN1,DDIT3
PTAFR	G-protein coupled receptor			0.0492	IL1B,PTGS2
DNASE1L3	enzyme			0.0149	CDKN1A
USP11	peptidase			0.0092	CDKN1A,CDKN2A
IGHM	transmembrane receptor			0.000239	BCL2L1,CCND2,IL1B,JUN,KLF2
ATF1	transcription regulator			0.000386	CEBPB,EGR1,FOS,JUN,PTGS2
TP63	transcription regulator		-1.573	1.38e-08	ADAMTS1,BCL2L1,CCN1,CCND2,CDKN1A,CDKN2A,DDIT4,DLL1,DNAJB1,EGR1,FOS,FOSL2,GLB1L2,HSP90AA1,HSPA1A/HSPA1B,Hspa1b,HSPA8,IGHG1,IL1B,JUN,JUNB,KLF4,MAFF,MPZL2,PCBP4,PTGS2,PTHLH,STMN1,TAGLN,WNT5A
SMARCE1	transcription regulator			0.042	BRCA2,FOS
PSMC3IP	transcription regulator			0.00584	CEBPB,CEBPD
S1PR2	G-protein coupled receptor		-1.053	0.000157	FOS,JUN,NOS3,PTGS2
MAP2K7	kinase		-1.103	0.000243	ATF3,CDKN1A,CDKN2A,JUNB,KLC1,RHOB
TERC	other			0.0245	CDKN1A,EGR1,TUBB2A
BCL3	transcription regulator		1.056	5.09e-05	Cxcl9,EGR1,FOS,IL1B,JUN,NFKBIA,NR4A1
CARM1	transcription regulator			0.000534	CDKN1A,CDKN2A,DDIT4,FOS,HSP90AA1
HOXA3	transcription regulator			0.0365	CEBPB,HBA1/HBA2,KLF2
SAT1	enzyme			0.0179	CDKN1A,KLF9
STRAP	other			0.044	JUN
CSF1R	kinase			0.00048	CCND2,CDKN1A,FOS,JUN,JUNB
C3	peptidase			0.0382	IGHG1,IL1B,IRF3,JUN
CSF3R	transmembrane receptor			0.032	FOS,HOXA9
FGFR1	kinase		-0.97	0.00298	CCND2,CDKN1A,DDIT3,DLL1,FOS,JUN,PTGS2
LMNA	other			0.00018	ACKR1,GATA4,GLIS3,JUN,MAFF,MT-ND3,NOS3,RAPGEF1,RHPN2,ROCK2,SNRK,TNS2,TOP1,ZFP36
PSMC4	peptidase			0.0149	CCND2
IL1RN	cytokine		0.975	0.0148	ATF3,CDKN1A,HDAC9,IL1B,NGF,PTGS2
SIGLEC11	other			0.0296	IL1B
ARG1	enzyme			0.026	CDKN1A,DDIT3
CD3E	transmembrane receptor			0.000127	BCL2L1,CCND2,CD3G,CD8B,FOS,JUN,NFKBIA,PTGS2
ACVRL1	kinase			0.0163	CDKN1A,TAGLN,ZYX
RBL2	other		1.941	0.0198	CDKN1A,CDKN2A,KLF10,NOP2,STMN1
EZH2	transcription regulator		-0.232	1e-06	ATF3,BCL2L1,CCND2,CDKN1A,CDKN2A,CEBPB,EGR1,FKBP5,GATA4,HOXA9,HOXC12,JAM2,KLF2,KLF4,MAT2A,MPZL2,NFKBIA,PER1,PTGS2,SFRP4,TBX21,ZBTB16
MAFK	transcription regulator			0.0492	HBB,ITGA2B
MFAP4	other			0.0111	IL1B,NFKBIA
CCNI	other			0.0149	CDKN1A
GRM5	G-protein coupled receptor			0.0092	BCL2L1,FOS
EP300	transcription regulator		-1.911	0.000791	BCL2L1,CDCP1,CDKN1A,CDKN2A,DNAJB4,DUSP1,EGR1,ENO2,FOS,FOSL2,HBB,HSP90AB1,JUN,NFKBIA,NR4A1,PTGS2,SLAMF6
MAP3K5	kinase			0.042	CDKN1A,JUN
NELFA	other			0.0289	CDKN1A,JUNB
NCOA2	transcription regulator		-0.782	3.35e-08	ALAS2,CDKN1A,CEBPB,Cxcl9,EGR1,HLA-A,IL1B,KLF4,NFKBIA,NOS3,NR4A2,NR4A3,PTGS2,TMEM100,TSC22D3
RARB	ligand-dependent nuclear receptor		1.729	0.000339	CDKN1A,CDKN2A,EGR1,GATA4,IL1B,JUN,KLF4,PTGS2,REG3G,SLC26A3
MMP2	peptidase			0.0225	BCL2L1,CDKN1A,CEBPB,IL1B
FANCC	other			0.00441	IL1B,MAP1B,MTUS2,PTGS2,WNT5A
RAE1	other			0.032	CDKN1A,CDKN2A
PSMC1	peptidase			0.00319	KLF4,TAGLN
AICDA	enzyme			0.0352	ROBO1,TOP1
TAC1	other		-1.727	0.00216	CCN1,FOS,Igha,IL1B,NGF,PTGS2
GUCY1A1	enzyme			0.000657	NOS3,PCBP4
LCP2	other			0.0456	NR4A1,ZBTB16
SNCA	enzyme		0.922	2.04e-05	BAIAP2,BCL2L1,DDIT3,DUSP1,ENO2,GABRA4,Hspa1b,IL1B,KLF10,KLF2,KLF4,MAP1B,MEF2D,NR4A2,Nrgn,PSD,PTGS2,RAB3A,TSC22D3
F7	peptidase		-1.808	2.23e-06	CCN1,EGR1,FOS,IER2,IL1B,PTGS2,ZFP36
HOXA9	transcription regulator		0.054	0.00169	BRCA2,CDKN2A,CREM,HOXA9,IER2,JUN,JUNB,Nrgn,TSC22D3
IRF1	transcription regulator		-0.762	0.00483	CCL19,CDKN1A,CEBPB,Cxcl9,IL1B,Pramel7,PTGS2,SP110,TNFSF13B
AZU1	peptidase			0.0296	IL1B
FBXO32	enzyme		-0.246	0.00843	CCND2,DKK2,IL1B,PTGS2,REG3G
AHR	ligand-dependent nuclear receptor		1.218	1.75e-11	ACTN1,B4GALT5,BTG2,CARD11,CCL19,CD247,CD3G,CD8B,CDKN1A,CDKN2A,Cxcl9,DNAJB1,FBN2,FOS,HDAC9,HSP90AA1,HSPH1,IKZF3,IL1B,JUN,JUNB,KLF2,LCK,Mt1,Mt2,PPP1R15A,PTGS2,REG3G,SEMA3F,SHB,SLAMF6,UGT1A6
H3-3A/H3-3B	other			0.00159	CDKN1A,EGR1,PROCR
DST	other			0.0296	DDIT3
DKK1	growth factor		-0.686	0.00496	CDKN1A,CDKN2A,PTGS2,TAGLN,WNT5A
BMAL1	transcription regulator			0.0342	CDKN2A,IL1B,NFIL3,PER1
N4BP1	enzyme		-1.177	0.000286	HLA-A,IL1B,JUN,JUNB
MTA1	transcription regulator			0.0384	BCL2L1,CCND2,CDKN2A
DIAPH1	other			0.00743	CDKN2A,EGR1
DYNLL1	other			0.00319	CDKN1A,FOS
ANKS1A	other			0.0149	FOS
KCNIP3	transcription regulator		1.633	0.000108	BCR,CREM,FOS,FOSL2,IL1B,PTPN2,ZFP36
UPF1	enzyme			0.0175	ANGPTL4,HBB,SMG5
AGTR1	G-protein coupled receptor		-0.6	0.000654	DUSP1,FOS,JUN,NOS3,PTGS2
CDX2	transcription regulator		-0.58	0.0144	CDKN1A,DLL1,HOXA9,IL1B,JUN,KLF4,SLC26A3
FXYD1	ion channel			0.0149	CDKN1A
B4GALNT1	enzyme			0.0155	FOS,IL1B
ETV6	transcription regulator		-1	0.0153	ALAS2,DDX60,IFI16,SP110
RANBP9	other			0.000364	FOS,JUN,RAB3A
CRCP	transmembrane receptor			0.0296	CALCB
MMP3	peptidase		-0.963	0.00513	EGR1,IL1B,PTGS2,RBM14,SUPT6H,TOP1
CEBPG	transcription regulator			0.0132	DDIT3,HBB
CAMP	other		-0.133	0.00727	BCL2L1,CD83,IL1B,PTGS2,TBX21,TNFSF13B
PTGS1	enzyme		0.686	5.23e-05	ATF3,CEBPB,IL1B,JCHAIN,NOS3,PTGS2
S100A1	other			0.044	TUBA1A
RARG	ligand-dependent nuclear receptor		0.254	0.00284	DUSP1,EGR1,FOS,GATA4,JUN,KLF4
PTPRJ	phosphatase		0	0.00171	ACP3,CEBPD,FOS,PTGS2,TNFSF8
BDKRB2	G-protein coupled receptor			0.0204	NOS3,PTGS2
OGT	enzyme		0.532	0.0299	BCL2L1,CDKN1A,FOS,IL1B,JUN
CXCR3	G-protein coupled receptor		1.067	0.00111	BCL2L1,Cxcl9,SLC26A3,TBX21
APOE	transporter		0.573	7.34e-08	ANGPTL4,Aox3,ATF3,CCN1,CCND2,DDIT3,EGR1,FKBP4,FKBP5,FOS,HSP90AB1,HSPA1A/HSPA1B,Hspa1b,IL1B,JUN,KLF4,NOS3,PHLDA1,PPP1R15A,PTGS2,SLC27A4,ZYX
SOD3	enzyme			0.0289	HPSE,IL1B
MAP2K6	kinase			0.028	CD83,CDKN1A,JUN,PTGS2
ATF7	transcription regulator			0.000174	DDIT3,DUSP1,DUSP8
GAD1	enzyme			0.0296	FOS
SMARCA2	transcription regulator			0.0215	FKBP5,HOXA9,TAGLN,TBX21
NUMBL	other			0.0132	CDKN1A,KLF4
DLST	enzyme			0.044	JUN
SIVA1	other			0.044	BCL2L1
ARHGAP18	other			0.044	CDKN2A
SLC9A3	ion channel			4.39e-05	Igha,Mt1,Mt2,REG3G,SLC26A3
SEM1	peptidase			0.0149	BRCA2
PRKAR2B	kinase		-1.982	5.28e-05	EGR1,FOS,NR4A1,NR4A2,NR4A3
NLRP12	other			0.0175	HLA-A,IL1B,JUN
CTBP1	enzyme		0.988	0.00104	BRCA2,CDKN1A,CDKN2A,FKBP5,FOS
CD160	transmembrane receptor			0.000257	BCL2L1,FOS,JUN
LUC7L3	other			0.0149	PTGS2
TOR2A	other			0.044	FOS
PSIP1	transcription regulator			0.00743	BCL2L1,HOXA9
TACR1	G-protein coupled receptor			0.00226	FOS,IL1B,PTGS2
EFNB1	other			0.0132	BCL2L1,SHB
NKX2-5	transcription regulator			0.00347	DIO2,GATA4,IFI16,STIP1
SATB1	transcription regulator		0.346	4.63e-05	ACTN1,CDKN1A,HBB,HSP90AA1,HSPA8,KLF2,LAX1,NR4A2,PTGS2,TNFSF13B,TSC22D3
TRAF7	enzyme			0.0111	JUN,SEMA3F
FAS	transmembrane receptor		1.919	1.77e-05	BCL2L1,CD83,CDKN1A,CEBPD,Cxcl9,CYTH2,EGR1,FOS,GADD45G,IL1B,JUN,NFKBIA,NR4A1,NR4A2,PDLIM7,PPP1R15A,TRIB1,ZFP36
NEK4	kinase			0.0296	CDKN1A
ASAH1	enzyme		1.192	0.0029	NR4A1,NR4A2,NR4A3,TAGLN
USP19	peptidase		0.404	0.000558	DDIT3,DDIT4,FKBP5,IL1B
PTPRC	phosphatase			0.0277	CCND2,IL1B,KLF2
GFRA2	transmembrane receptor			0.044	EGR1
GATA3	transcription regulator		0.726	0.00473	ANGPTL4,BCL2L1,CDKN1A,FOS,KLF4,NFIL3,Pramel7,SP110,TBX21,ZBTB16
GNL1	other			0.00442	BCL2L1,CDKN1A
JAK2	kinase		-1.967	1.05e-07	ACTN1,BCL2L1,CALCB,CCND2,CDKN1A,CDKN2A,EGR1,FOS,GCNT2,IL1B,JCHAIN,NR4A1,PCBP4,PTGS2
NR1I2	ligand-dependent nuclear receptor		0.218	0.0091	CDKN1A,Cyp2c23,CYP2C9,EGR1,IL1B,JUN,NR1I2,UGT1A6
FHL2	transcription regulator			0.0444	CNN1,TAGLN,WNT5A
ADCY6	enzyme			0.044	ATF3
RPS6KA2	kinase			0.044	EGR1
NMU	other		-1	0.000856	BTG2,DDIT3,DIO2,Mt1
ARF6	transporter			0.0132	IL1B,RHOB
GADD45A	other		-0.152	0.000286	BCL2L1,CDKN1A,IL1B,JUN
SYF2	other			0.044	CDKN1A
CCL5	cytokine		-1.348	0.00653	DUSP1,FOS,IER2,IL1B,ZFP36
APC	enzyme		0.893	0.00519	ADGRV1,CCND2,CDKN1A,JUN,KLF4,LCK,PTGS2,TNFRSF12A
GCNT1	enzyme			0.044	FOS
PTPN11	phosphatase		-0.194	0.00146	BCL2L1,CDKN1A,EGR1,FOS,IFI16,JUN,Ms4a4c (includes others)
GFI1B	transcription regulator			0.0456	BCL2L1,CDKN1A
TFAM	transcription regulator		1.633	0.00028	ACP3,CD27,IL1B,MT-ND3,REG3G,RNF43,ZBTB16
ANKRD1	transcription regulator			0.00215	BCL2L1,DDIT3
CLTC	other			0.00584	CDKN1A,HLA-A
AFP	transporter			0.000495	EGR1,FOS,TNFRSF12A
SELP	transmembrane receptor			0.0175	CDKN1A,CDKN2A,IL1B
DDX24	enzyme			0.044	CDKN1A
TSG101	transcription regulator			0.0155	CDKN1A,STMN1
AIP	transcription regulator		1.387	0.00146	ADGRV1,CDKN2A,DUSP1,GPRC5A,RGS4
DBI	other			0.0231	IL1B,NGF
PAX6	transcription regulator			0.0141	CCND2,GDI1,LRG1,LRRC32,NKX2-2,Or8j3b/Or8j3c,PAX4,SLAMF6
LEPR	transmembrane receptor		0.391	0.000209	ANGPTL4,ATF3,BCL2L1,CDKN2A,DDIT3,FOS,GADD45G,GATA4,HSPA1A/HSPA1B,Hspa1b,TSC22D3
ACVR1C	kinase		-1.314	6.84e-06	BCL2L1,CDKN1A,FOS,IL1B,JUNB,KLF4
CR2	transmembrane receptor			0.0231	IGHG1,IL1B
PSMA2	peptidase			0.0149	CCND2
CCNT2	transcription regulator			0.0296	DDIT3
PTGS2	enzyme		-1.613	5.88e-05	BCL2L1,CDKN1A,DUSP1,EGR1,FOS,GATA4,HLA-A,IL1B,NOP2,NOS3,NR4A2,PTGS2,TNFRSF12A
HOXB4	transcription regulator			0.026	CCND2,JUNB
DIO3	enzyme		1.942	0.0157	GATA4,GLIS3,HLA-A,HR,KLF9,Nrgn,TMPRSS13
CCN2	growth factor		-1.356	0.00139	ABCF1,ADAMTS1,BCL2L1,EGR1,JUN,MBNL2,SFRP4
NFKBIB	transcription regulator		0.277	0.00124	BCL2L1,EGR1,IL1B,NFKBIA,NOS3
GATA6	transcription regulator		0.455	0.0145	CDKN1A,GATA4,HBA1/HBA2,IL1B,KLF2,NOS3,NTF4,TAGLN
MAS1	G-protein coupled receptor			0.0204	IL1B,NOS3
POU4F3	transcription regulator			0.0296	FOS
CAMK2G	kinase			0.000495	CDKN1A,HBA1/HBA2,HBB
RRAS2	enzyme		-1.134	0.00471	CDKN2A,EGR1,GCNT2,MPZL2,NR4A3,PROCR,ZYX
GABRG2	ion channel			0.0296	FOS
ING1	transcription regulator		0.475	0.00016	ANGPTL4,CDKN1A,CDKN2A,HSPA1A/HSPA1B,ZFP36
MEF2C	transcription regulator		-1.767	1.74e-06	ATF3,CDKN1A,FOS,GATA4,HDAC9,JUN,JUNB,KCNA5,KLF2,MEF2D,NR4A1,PTGS2,ZFP36
TIMP3	other		1.982	0.00697	CEBPB,FOS,JUN,KLF4
ILKAP	phosphatase			0.00409	IL1B,NR4A1,NR4A3
NOS1	enzyme			0.00661	EGR1,FOS,IL1B
MEF2A	transcription regulator		0.897	0.00026	ARHGAP20,Cxcl9,FOS,GATA4,JUN,KLF2,NR4A1
SPARC	other		-1.664	0.0116	BRCA2,CCL19,CEBPD,DVL1,IL1B,POLE
CCNH	transcription regulator			0.00266	CDKN1A,GATA4,SUV39H1
INSR	kinase		-1.941	6.78e-06	ARRDC3,ATF3,CCND2,CD83,CDKN1A,DUSP1,EGR1,FOS,GATA4,GPANK1,H2-M2,HOXA9,IER2,IL1B,JUNB,KLF10,KLF9,NGF,NKX2-2,NOS3,NR4A1,PHLDA1,RHOB,SLC27A4
BMX	kinase			0.00106	ENO2,FOS,HSPA1A/HSPA1B
IBTK	other			0.0296	BCL2L1
LY6E	other			0.00309	CD83,IL1B,NFKBIA
ARRB1	transcription regulator			0.000386	EGR1,IL1B,JUNB,PTGS2,TSC22D3
PIM3	kinase			0.000839	BCL2L1,IL1B,TBX21
DDIT3	transcription regulator		-0.847	2.6e-05	ATF3,CEBPD,DDIT3,DNAJA1,IL1B,NFIL3,PER1,PPP1R15A,RGS4,TSC22D3
USP37	peptidase			0.00743	CEBPB,ZBTB16
NR4A1	ligand-dependent nuclear receptor		0	0.00188	ATF3,CCND2,DDIT3,ENO2,IL1B,MAT2A,Mt1,NFKBIA,NOS3,NR4A1,NR4A2,NR4A3
HOXD3	transcription regulator			0.0352	CDKN2A,TAGLN
RBMX	other			0.044	BRCA2
PDZD2	other			0.044	CDKN1A
ARNT2	transcription regulator		-1.667	0.00401	ALAS2,ANGPTL4,CASC3,DLL1,EGR1,HLA-A,IFI16,TSC22D3,UGT1A6
LRG1	other			0.044	IL1B
TGFBR1	kinase		-1	0.035	CDKN1A,IL1B,KLF4,TAGLN,ZFP36
GNA13	enzyme		-1.99	1.52e-05	CNN1,EGR1,FOS,PTGS2,TAGLN
GNB1	enzyme			4.67e-09	CD83,CDKN1A,CREM,DUSP1,FOSL2,IL1B,NR4A1,NR4A2,TSC22D3
ETS1	transcription regulator		0.315	1.87e-08	B4GALT5,BCL2L1,CD27,CDKN1A,CDKN2A,EGR1,HPSE,HSPA1A/HSPA1B,HSPA8,ITGA2B,JUNB,LCK,NFIL3,NOS3,PTHLH,SLAMF6,SYVN1,TBX21
TBP	transcription regulator			1.44e-05	ALAS2,CDKN1A,FOS,GATA4,HLA-A,HOXA9,NFKBIA,PTGS2
CCL19	cytokine			5.8e-05	BCL2L1,CCL19,Cxcl9,IL1B
TFF1	other			0.0149	PTGS2
RBM3	other			0.00215	DDIT3,TAGLN
HOXA4	transcription regulator			0.00106	CCN1,CCND2,TAGLN
PRMT1	enzyme		-0.692	0.000894	CEBPB,HOXA9,HSP90AA1,ITGA2B,KLF4,MGLL,NKX2-2
NFATC1	transcription regulator		-0.625	0.00197	ATF3,CCND2,CD3G,IL1B,PTGS2,SLAMF6,TBX21
FAIM	other			0.0296	NR4A1
ADGRV1	G-protein coupled receptor			0.0296	HBA1/HBA2
GJC1	ion channel			0.044	IL1B
TRRAP	transcription regulator			0.0204	CCND2,CDKN1A
IKZF1	transcription regulator		0.226	0.00302	ALAS2,BCL2L1,CCL19,CCND2,CDKN1A,IFI16,ITGA2B,KLF4,LCK,MGLL,TBX21
DDX17	enzyme			0.026	CDKN1A,JUN
ZNF134	transcription regulator			0.0149	TNFSF8
CHGA	other			0.0132	IL1B,PTGS2
DMTF1	transcription regulator			0.00442	CDKN1A,CDKN2A
Uox	enzyme			0.0149	IL1B
EIF2AK4	kinase		-0.571	1.49e-05	ATF3,CD247,DDIT3,DDIT4,EGR1,IL1B,PPP1R15A
F2RL3	G-protein coupled receptor			0.00319	EGR1,FOS
TNC	other			0.0293	CDKN1A,FOS,IL1B
CLC	enzyme			0.0149	IL1B
BIRC5	other			0.00967	BCL2L1,CDKN1A,IGHG1,JCHAIN
APOA1	transporter		1.223	0.00214	ATF3,IL1B,KLF2,NOS3,PTGS2
CLU	other		1.782	1.57e-07	BCL2L1,CCND2,CDKN1A,CDKN2A,HSPA1A/HSPA1B,Hspa1b,IL1B,LARS2,NFKBIA
CCND3	kinase			0.00309	CCND2,CDKN2A,Igkv1-117
CUX2	transcription regulator			0.044	DLL1
MECOM	transcription regulator			0.00111	BCL2L1,CDKN1A,GADD45G,ITGA2B
FASN	enzyme		0.882	0.0206	DDIT3,DDIT4,IL1B,PTGS2
TCAM1P	other			0.0149	DDIT3
Hbb-b2	other			0.031	CALCB,Cxcl9,IL1B
HK1	kinase			0.0149	IL1B
KLB	enzyme			0.0111	EGR1,FOS
HOXA5	transcription regulator		-1.381	5.23e-05	CDKN1A,EGR1,IER2,KLF10,NFKBIA,PTGS2
Igkv1-117	other			1.69e-07	CCND2,CDKN1A,FOSL2,JUN,JUNB
IL2RB	transmembrane receptor			0.0231	FOS,JUN
IMPACT	other			0.0296	DDIT3
ITGB3	transmembrane receptor			0.00391	BCL2L1,FOS,IL1B,ITGA2B,PTGS2
KNG1	other		-0.918	0.00125	FOS,IL1B,NOS3,PTGS2
MC1R	G-protein coupled receptor			0.000257	NR4A1,NR4A2,NR4A3
MNT	transcription regulator			0.0109	CCND2,DDIT3,KLF10,Ms4a4c (includes others)
MYB	transcription regulator		-1.165	0.00715	BCL2L1,ENO2,HSPA8,ITGA2B,JUN,KLF4,MAT2A,PTGS2
NTSR2	G-protein coupled receptor			0.0296	BCL2L1
KAT2B	transcription regulator			0.0103	CDKN1A,HBB,KLF2,PTGS2
PGAM1	phosphatase			0.0296	CDKN1A
PHB1	transcription regulator			0.0151	BCL2L1,IL1B,NFKBIA
Pla2g2a	other			0.0149	PTGS2
RORC	ligand-dependent nuclear receptor			0.00309	Aox3,IL1B,Mt1,Mt2,PROCR,SLC2A13,SULT1C3,UBE2O,ZBTB16
SIN3B	transcription regulator			0.0385	DDIT3,KLF10
SNAI2	transcription regulator		0.859	0.00241	BRCA2,CCN1,CDKN1A,MEF2D,MYBPH,TAGLN
SOX3	transcription regulator		0	0.0316	DLL1,DUSP1,WNT5A,ZBTB16
STS	enzyme		0.577	0.00111	CEBPD,HSPA1A/HSPA1B,IL1B,Mt1
SUPT5H	transcription regulator			0.00584	CDKN1A,SUV39H1
ETS2	transcription regulator		-1.911	1.73e-06	BCL2L1,CDKN1A,CDKN2A,FOS,HPSE,ITGA2B,JUN,JUNB,PTHLH
TAL1	transcription regulator		-0.239	0.00723	CDKN1A,CDKN2A,HBB,HLA-A,IKZF3,JUN,LMO1,NR4A3,RASD1
Sry	transcription regulator			0.0092	GADD45G,IL1B
TRERF1	transcription regulator			0.044	CDKN1A
PLAGL1	transcription regulator			0.0118	ANGPTL4,CDKN1A,TNFSF8
AGPS	enzyme			0.044	BCL2L1
XPO7	transporter			0.0149	CDKN1A
CNOT3	other			0.026	CDKN1A,KLF2
SASH1	other		0	0.0215	ACP3,CCND2,PTGS2,TNFSF8
SIRT1	transcription regulator		-1.005	5.71e-06	BCL2L1,CCND2,CD83,CDKN1A,CDKN2A,CEBPB,DDIT3,DDX60,GATA4,GNG13,HLA-A,IL1B,JCHAIN,KLF2,LCK,MAT2A,NOS3,PER1,SFRP4,SLC27A5,SP110
EPGN	growth factor			0.0149	FOS
POLDIP2	other			0.0204	KLF4,TAGLN
ADGRE2	other		0	0.00217	CDKN1A,FOS,JUN,WNT5A
TAF4B	transcription regulator			7.48e-05	CCND2,JCHAIN,JUN,NFKBIA,ZBTB16
NLRC5	transcription regulator			0.0492	HLA-A,IL1B
PAGR1	other			0.000657	CEBPB,CEBPD
SP2	transcription regulator			0.0013	CDKN1A,FOS,MAT2A
TAX1BP3	transcription regulator			0.0149	FOS
RPS6KA5	kinase		-1.695	2.16e-08	CDKN2A,DUSP1,FOS,IL1B,JUN,JUNB,PTGS2
UACA	other			0.00584	CEBPD,DDIT3
TLR9	transmembrane receptor		-1.907	5.27e-06	ATF3,BCL2L1,CD27,CD83,DUSP1,EGR1,IFI16,IL1B,NR4A1,PHLDA1,PROCR,PTGS2,Rpph1,TBX21,TNFSF13B
SPAG9	other			0.044	CDKN1A
KLF7	transcription regulator			0.0111	CDKN1A,HBB
ING5	other			0.0296	CDKN1A
LSINCT5	other			0.0013	BCL2L1,IL1B
GNL3	other			0.00526	CDKN1A,CDKN2A,GATA4
CD8B	other			0.0296	IL1B
SSRP1	transcription regulator			0.00141	CDKN1A,EGR1,TAGLN,TOP1
CAVIN2	other			0.0149	NOS3
ING3	transcription regulator			0.0149	CDKN1A
WNT11	other			0.0118	ENO2,GATA4,ROCK2
TCF12	transcription regulator		1.227	0.00128	CD3G,CDKN1A,CDKN2A,JUN,KLF2,LCK,NR4A3,ZBTB16
RPTOR	other		-0.6	0.0217	CCND2,IL1B,JUN,Nnt,PTGS2,TBX21
PRNP	other		-0.218	0.000207	CDKN2A,EGR1,HSPA1A/HSPA1B,HSPA8,HSPB1,IL1B,NFKBIA
EPHA8	kinase			0.044	SHB
VCP	enzyme		1	0.0225	CDKN1A,DDIT3,DUSP1,TNFSF13B
DDX4	enzyme			0.044	Dppa3
UGCG	enzyme			0.0155	BCL2L1,CDKN1A
IRF3	transcription regulator		0.539	0.00127	B4GALT5,CCL19,Cxcl9,DDX60,IFI16,IL1B,IRF3,JUNB,MFAP2,Ms4a4c (includes others)
PDCD4	other			0.00266	IL1B,JUN,PTGS2
HTT	transcription regulator			1.01e-09	ACKR1,ATF3,BAIAP2,CDKN1A,CEBPB,DDIT3,DIO2,DLL1,DNAJB1,EGR1,ENO2,FKBP4,FOS,GADD45G,HBA1/HBA2,HSP90AB1,Hspa1b,HSPA8,IFI16,JUN,JUNB,KLF4,KLF9,Mt1,NAA15,NAB2,NFIL3,NR4A1,NR4A2,PER1,RGS4,Sik1,STMN1,SYVN1,TAGLN
RAMP3	G-protein coupled receptor			0.0296	FOS
SLC6A1	transporter			0.0092	BCL2L1,TBX21
LMO2	transcription regulator		-0.302	0.00416	CCND2,CD247,CD3G,CDKN1A,CDKN2A,ENO2,LCK,MGLL,SERTAD1,TBX21,TNS2
MVP	other			0.000237	CD83,FOS,IL1B,JUN
MAP1S	enzyme			0.044	BCL2L1
TUBB1	other			0.044	TUBB2A
MAP2K3	kinase			0.0215	CDKN1A,DDIT3,IL1B,PTGS2
IL13	cytokine		-1.65	0.0267	ATF3,BCL2L1,CD247,CEBPB,EGR1,HPSE,IL1B,JUN,KLF4,PHLDA1,PTGS2,TNFSF13B,WNT5A
UXT	transcription regulator			0.0118	ENO2,FKBP5,NFKBIA
KITLG	growth factor		-1.979	3.94e-05	BCL2L1,CALCB,CD247,CD3G,CDKN1A,EGR1,FOS,IL1B,ITGA2B,NFKBIA,NOS3,PTGS2,TSC22D3,UPF1
S1PR1	G-protein coupled receptor			0.0385	JUNB,PTGS2
LRP1	transmembrane receptor		0.514	0.0153	DDIT3,IL1B,PTGS2,WNT5A
CTSK	peptidase			0.0013	CDKN1A,CDKN2A,PTGS2
MYCN	transcription regulator		-0.913	0.00171	ABCF1,ADAMTS1,BCL2L1,CCND2,CDKN1A,GATA4,HLA-A,HSP90AB1,JUNB,MAT2A,RUSC2,TAGLN,ZYX
YY1	transcription regulator		0.296	3.24e-07	BCL2L1,BTG2,CDKN1A,CDKN2A,CEBPB,DDIT4,DKK2,DNAJB4,EGR1,FOS,GADD45G,IL1B,JCHAIN,KLF2,KLF4,MAT2A,PPP1R15A,ROBO1,TAGLN
CFP	other			0.044	DDIT3
TCF4	transcription regulator		0.333	0.0458	ANGPTL4,CDKN1A,CDKN2A,CREM,CSRNP1,HTR2B,IFI16,IL1B,PTGS2,TNFSF13B
PTPN6	phosphatase			0.0206	BCL2L1,CDKN2A,IL1B,TBX21
HDAC4	transcription regulator		1.593	7.04e-10	ANGPTL4,ATF3,CALCB,CDKN1A,CDKN2A,FOS,GABRA4,HDAC9,JUN,KLF2,NR4A1,NR4A2,PTGS2,RGS4,TAGLN,TNFRSF12A
PCBP2	other			0.00266	BRCA2,CCN1,CDKN1A
NR0B2	ligand-dependent nuclear receptor		0.6	0.0453	CARD11,CDKN1A,EGR1,IL1B,LCK
HSPA5	enzyme		0.123	0.00798	BCL2L1,DDIT3,GATA4,HSPA8
AP2A2	transporter			0.044	CDKN1A
ITGB1BP1	other			0.00442	CDKN1A,DLL1
ILF3	transcription regulator		1.413	0.000454	ATF3,CH25H,FKBP5,FOS,IL1B,MGLL,TNFRSF12A
ICMT	enzyme			0.0128	CDKN1A,GDI1,GNGT2
NFATC2	transcription regulator		0.305	6.69e-07	ACP3,BCL2L1,CD3G,CD83,CDKN1A,Cxcl9,IL1B,JUN,NFKBIA,NR4A1,PTGS2,SLAMF6,TBX21,TNFSF13B,TNFSF8
TRPV4	ion channel			0.0128	DUSP1,FOS,IL1B
YWHAB	other			0.00442	DUSP1,TAGLN
CBR1	enzyme			0.0296	PTGS2
TRPA1	transporter			0.000364	FOS,IL1B,NGF
RTKN	other			0.00743	BCL2L1,FOS
PDPK1	kinase			0.0261	CDKN1A,IL1B,KLF2
PTTG1	transcription regulator		-0.728	0.00725	CDKN1A,CEBPB,CEBPD,POLE,TLK2
KRIT1	other			0.000839	JUN,KLF2,KLF4
CDK5	kinase			0.0151	CDKN1A,JUN,LRG1
GCDH	enzyme			0.0092	ATF3,DDIT3
ARID1A	transcription regulator		1.177	0.0365	ACTN1,CD83,CDKN1A,IKZF3,IL1B,KLF4,SRRT,WNT5A
TNFAIP8	other			0.00309	DLC1,DUSP1,IL1B
GTF2I	transcription regulator			0.0204	CDKN1A,FOS
LETMD1	other			0.000839	CDKN1A,IL1B,PTGS2
RHO	G-protein coupled receptor		1	0.00416	CEBPB,CEBPD,DDIT3,FOS,Mt1
TH	enzyme			0.0296	FOS
RPS7	other			0.044	BCL2L1
CDK8	kinase			0.0293	KLF2,KLF4,TFCP2L1
SIN3A	transcription regulator			0.00265	CCND2,DDIT3,HOXA9,KLF10,PTGS2
CEACAM7	other			0.044	IL1B
ADRB1	G-protein coupled receptor			0.00409	DDIT3,DIO2,NGF
PTPN22	phosphatase			0.0108	CREM,FOS,IL1B
IFNB1	cytokine		-0.079	0.000671	BCL2L1,CD83,CDKN1A,CH25H,CREM,DLL1,FOS,HLA-A,IFI16,IL1B,IRF3,PTGS2,SIDT1
ABLIM1	other			0.0149	TAGLN
EIF4E	translation regulator		-1.049	0.0165	BCL2L1,CDKN1A,CDKN2A,CEBPB,HLA-A,IFI16,NFKBIA,SERTAD1
TERF2	transcription regulator			0.000364	CDKN1A,CDKN2A,TOP1
CREB3	transcription regulator			0.0289	DDIT3,FKBP4
EEF2K	kinase			6.34e-05	BCL2L1,CDKN1A,MAP1B
FGF7	growth factor		-1.091	0.0292	BCL2L1,CDKN1A,CDKN2A,CEBPD
PLAT	peptidase		-0.914	0.00196	DDIT3,FOS,IL1B,JUN
ITPR1	ion channel			0.026	FOS,NOS3
LAG3	transmembrane receptor			0.044	IL1B
RASSF7	other			0.044	CDKN1A
ELOA	transcription regulator			0.0013	ATF3,CDKN1A
THEM4	enzyme			0.0149	PTGS2
SLC16A2	transporter			0.0188	HR,KLF9,Nrgn
AKAP13	other			0.0013	FKBP5,FOS
KHDRBS2	other			0.0296	CDKN1A
SMURF2	enzyme			0.00357	CDKN2A,CEBPB,JUN
RECQL	enzyme			0.044	HBB
ELANE	peptidase			0.00411	CEBPD,DDIT3,FOS,IL1B
HIVEP3	transcription regulator			0.0111	JUN,JUNB
GRIN1	ion channel		1	0.0161	ATF3,Gm10471 (includes others),IL1B,SMIM3
MTHFR	enzyme			0.0296	NOS3
CDK5R2	other			0.044	FOS
VEGFD	growth factor			0.0155	NR4A1,PTGS2
PRDM1	transcription regulator		1.268	0.000575	ANGPTL4,DDIT4,FOS,HLA-A,IGHG1,IL1B,JCHAIN,LAX1,MALL,NPAS1,TBX21,TNFSF13B,TRIB1
TLR6	transmembrane receptor			0.042	ATF3,IL1B
NFKB1	transcription regulator		-1.845	6.03e-11	BCL2L1,BRCA2,BTG2,CCL19,CCN1,CCND2,CD3G,CD83,CDKN1A,Cxcl9,DUSP1,EGR1,FOS,IFI16,IGHG1,IGKC,IL1B,MAT2A,NFKBIA,NR4A1,NR4A2,NR4A3,PTGS2,TBX21
GATA1	transcription regulator		-1.568	1.12e-07	ACTN1,ALAS2,BCL2L1,BTG2,CCND2,CDKN1A,CDKN2A,CREM,EGR1,HBA1/HBA2,HBB,HPSE,IKZF3,ITGA2B,JUNB,NAB2,NFIL3,NOP2,NR4A2
IL6ST	transmembrane receptor			0.00102	BCL2L1,CCL19,EGR1,IL1B,JUN,JUNB
NOS2	enzyme		-1.807	0.00235	CDKN1A,Cxcl9,IGHG1,IL1B,LCK,NFKBIA,NOS3,PTGS2,TNFSF13B
DNMT3B	enzyme		-0.174	0.00151	CDKN1A,CDKN2A,DDIT3,DLC1,DNAJB1,GATA4,HDAC9,RGS4,SFRP4
Tnxa-ps1	other			0.0149	DUSP1
TIMP1	cytokine			0.031	BCL2L1,CDKN1A,IL1B
RPS6KA3	kinase			0.00226	DDIT3,FOS,PTGS2
PTGFR	G-protein coupled receptor			0.00226	FOS,NR4A1,PTGS2
RAG1	enzyme			0.0328	Cxcl9,IL1B,IRF3
mir-10	microRNA		1.253	0.00727	BCL2L1,CCN1,FKBP5,KLF4,SUV39H1,SYVN1
RND3	enzyme			0.0385	CDKN1A,PTGS2
DLX3	transcription regulator			0.00357	CDKN1A,CDKN2A,GPHA2
RPL22	translation regulator			0.000839	ATF3,CDKN1A,DDIT3
BTG1	transcription regulator		-0.911	7.09e-07	BCL2L1,DDIT3,JUN,PTGS2
XPO1	transporter			0.0289	CDKN1A,GATA4
IL15	cytokine		-0.795	3.05e-05	ACTG2,BCL2L1,CCL19,CCND2,CD83,CD8B,CDKN1A,CEBPB,ENO2,GPRC5A,HSPA8,IL1B,JUN,JUNB,KLF2,LCK,NFIL3,NFKBIA,TBX21,ZFP36
GALR2	G-protein coupled receptor			0.0296	CDKN1A
BAG3	other			0.0179	BCL2L1,CDKN1A
NRIP1	transcription regulator			0.0187	CDKN1A,CDKN2A,IL1B,PTGS2
BMP7	growth factor		-0.902	0.00289	CDKN1A,CEBPB,CEBPD,DUSP1,HSPB1,IL1B,KLC1,KLF4,TAGLN,WNT5A
BMP6	growth factor		-1.095	0.00468	ADAMTS1,CDKN1A,KLF4,PTGS2,TAGLN,TNFRSF12A
IRAK2	kinase			0.0231	IL1B,MAT2A
IL21R	transmembrane receptor			0.0118	IGHG1,IGKC,TBX21
COPS8	other			0.0111	CCND2,CDKN1A
MAPKAPK3	kinase		1.387	6.98e-06	CDKN2A,DDIT3,HSPB1,IRF3,ZFP36
DUSP5	phosphatase			0.00309	CH25H,EGR1,ZFP36
ELF4	transcription regulator		-1.219	1.87e-06	CDKN1A,CDKN2A,CREM,DUSP1,IL1B,KLF2,KLF4
ARHGDIB	enzyme			0.0296	PTGS2
TBK1	kinase		-0.106	0.00146	BCL2L1,CDKN1A,Cxcl9,IFI16,IL1B,IRF3,PTGS2
IFNA2	cytokine		1.291	0.0014	CDKN1A,CDKN2A,DDX60,DNAJB2,HLA-A,IFI16,IL1B,NOS3,SP110,TBX21,UGT1A6
FOXO3	transcription regulator		-1.394	3.85e-05	CCN1,CCND2,CDKN1A,CH25H,DDIT3,DDIT4,EGR1,ENO2,FOS,JUNB,KLF4,Mt1,Mt2,NFKBIA,NOS3,PPP1R15A,TCIM
CIAPIN1	other			0.044	BCL2L1
PTGER1	G-protein coupled receptor			0.000839	ANGPTL4,FOS,PTGS2
STK35	kinase			0.0149	CDKN2A
MAML1	transcription regulator			0.0289	EGR1,IL1B
PRKD1	kinase		-0.97	0.000716	CCND2,Cxcl9,GATA4,IL1B,MEF2D,NR4A1
KAT2A	enzyme		-1.342	0.00273	ADAMTS1,BCL2L1,CCND2,HSP90AA1,JUN,JUNB,UBE2S
TNFRSF1A	transmembrane receptor		-0.744	0.0011	BCL2L1,CCL19,CD83,CDKN1A,CEBPB,DIO2,IL1B,JUN,TBX21
INHBC	growth factor			0.044	JUNB
HNRNPD	transcription regulator			7.64e-05	CDKN1A,FOS,HBB,KLF2
FOS	transcription regulator		-1.389	9.28e-06	ATF3,CFP,Cxcl9,DIO2,EGR1,FOS,GATA4,HBA1/HBA2,IFI16,IL1B,JUN,JUNB,MPZL2,Mt2,NFIL3,NGF,NR4A1,PHLDA1,PTGS2,RAB11FIP1,RGS4,SFRP4,STMN1,WNT5A
FOSL1	transcription regulator		1.569	7.03e-05	CCN1,CDKN2A,EGR1,FOS,IL1B,JUN,JUNB,MAP1B
HES6	transcription regulator			0.044	CDKN1A
HIPK2	kinase		-1.347	1.75e-05	ALAS2,BCL2L1,CCND2,CDKN1A,EGR1,GNG13,HBA1/HBA2,IL1B
CARD16	other			0.0149	IL1B
CRTC1	transcription regulator		1	0.000342	NR4A1,NR4A2,PER1,PTGS2
GRN	growth factor		1.98	0.0229	CH25H,DDIT3,EGR1,ENO2,FOS,IL1B,RHOB
CBL	transcription regulator		1.452	0.000182	CDKN1A,DDIT3,FOS,IL1B,LCK,NR4A1
CD40	transmembrane receptor		-1.05	8.35e-10	BCL2L1,CCND2,CD27,CD83,CDKN1A,Cxcl9,DUSP1,FOS,GRWD1,IGHG1,IL1B,JCHAIN,JUN,KLF4,KLF9,MAP3K6,NDUFAF4,NFKBIA,PTGS2,SYVN1,TBX21,TNFSF13B,ZBTB16
DRD2	G-protein coupled receptor		-1.942	0.000397	FOS,FOSL2,GNGT2,IL1B,JUN,NFKBIA,TUBB6
MIF	cytokine		-1.761	0.00189	BCL2L1,CEBPB,DUSP1,FOS,IL1B,JUN,OTP,PTGS2
MMP1	peptidase		-1.206	1.31e-05	CDKN1A,CDKN2A,FOS,JUN,NFKBIA,PTGS2,TAGLN
HEY1	transcription regulator		0.242	5.28e-05	CDKN1A,CNN1,GATA4,TAGLN,TNFSF8
ZNF217	transcription regulator			0.00587	GATA4,GPRC5A,IFI16,MPZL2,ZNF616
JADE1	transcription regulator			0.0149	CDKN1A
BRCA1	transcription regulator		-0.572	2.31e-05	BCL2L1,BRCA2,CDKN1A,DDIT3,DDIT4,EGR1,FKBP5,HBB,HSPB1,NOS3,PHLDA1,ROBO1
WRN	enzyme			0.0132	CDKN1A,IL1B
CNR2	G-protein coupled receptor			0.00899	EGR1,IL1B,PTGS2
CISH	other		1.414	2.12e-05	BCL2L1,IL1B,NAB2,NR4A3,PPP1R15A,PTGS2,TBX21,Zc3h15
CARD18	other			0.0149	IL1B
PNPT1	enzyme			0.0384	BCL2L1,CDKN1A,IFI16
EDNRA	transmembrane receptor			0.0204	FOS,PTGS2
GLP1R	G-protein coupled receptor			0.00584	CALCB,FOS
HDAC1	transcription regulator		1.196	5.62e-07	ATF3,BRCA2,CCND2,CD27,CDKN1A,CDKN2A,DUSP1,EGR1,FOS,IL1B,KLF2,Mt1,Mt2,NFKBIA,PTGS2,RHOB,TAGLN,TSC22D3
TAF6	transcription regulator			0.000139	ATF3,CDKN1A,HOXA9,JUN,UNC45A
PCBP4	other			0.0296	CDKN1A
GRAP	other			0.0296	FOS
ANXA1	enzyme		1.213	0.00852	CD83,IL1B,PTGS2,TSC22D3
ROR2	kinase			0.0157	CCND2,CDKN1A,MAP1B,ROCK2,WNT5A
XPA	other			0.00011	FOS,PTGS2,TOP1
RAB7A	enzyme			0.00319	EGR1,FOS
S1PR3	G-protein coupled receptor		-1.997	3.81e-06	FOS,IL1B,JUN,PTGS2,TAGLN
SNAI1	transcription regulator		0.283	0.0124	ACTN1,BCL2L1,CCN1,CCND2,CDKN1A,FOS,PTGS2
NR3C1	ligand-dependent nuclear receptor		-0.609	1.15e-10	ACTN1,ANGPTL4,BCL2L1,CCN1,CD83,CDKN1A,CEBPB,CEBPD,CSRNP1,Cxcl9,CYP2C9,DDIT4,DUSP1,EGR1,FKBP4,FKBP5,FOS,HSP90AB1,IER2,IL1B,JUN,KLF9,LAD1,Mt1,NAV3,NFIL3,NFKBIA,NOS3,PER1,PIM3,PPP1R15A,PTGS2,RASD1,RHOB,TCIM,TNFRSF12A,TSC22D3,WNT5A
RAB5B	enzyme			0.0149	FOS
CRY1	enzyme			0.000839	FOS,IL1B,PER1
FOXF2	transcription regulator		1.192	0.000558	ACTG2,CDKN1A,TAGLN,WNT5A
VTN	other		-0.422	0.00111	BCL2L1,CDKN1A,IL1B,PTGS2
HRAS	enzyme		-0.416	3.11e-07	BCL2L1,BTG2,CCN1,CCND2,CDKN1A,CDKN2A,CEBPB,CEBPD,CNN1,DDIT3,DLL1,DUSP1,EGR1,FOS,FOSL2,GADD45G,GRWD1,HSP90AA1,HSPA8,HSPB1,IGKC,IL1B,JUN,JUNB,NFKBIA,PELI2,PTGS2,PTHLH,RHOB,TAGLN
NR5A2	ligand-dependent nuclear receptor		-1.444	1.39e-10	CDKN1A,CEBPB,CEBPD,CFP,Cxcl9,FOS,GADD45G,Hspa1b,IL1B,JUN,JUNB,Mt1,NR1I2,NR4A1,RGS4,TNFRSF12A
FCER1G	transmembrane receptor			0.0216	CD247,IL1B,PTGS2
HDC	enzyme			0.0289	FOS,PTGS2
NFIC	transcription regulator			0.0128	CDKN1A,CDKN2A,WNT5A
MPL	transmembrane receptor			0.00743	FOS,ITGA2B
CLEC11A	growth factor			0.00171	BCL2L1,FOS,IL1B,NR4A1,ZYX
NDUFS4	enzyme			0.0092	DIO2,IL1B
PTK2B	kinase			0.00266	BCL2L1,FOS,JUN
MAFB	transcription regulator		-0.059	0.00227	ACTN1,CCND2,HTR2B,ITGA2B,JCHAIN,LARS2,TAGLN
TNFSF10	cytokine		-0.861	2.25e-08	BCL2L1,CD3G,DDIT4,FOS,HLA-A,IFI16,Igkv8-30,IL1B,JUN,LCK,NFKBIA,PER1,PPP1R15A,PTGS2
ZFPM1	transcription regulator			0.0292	ALAS2,CEBPB,HBB,ITGA2B
POU2AF1	transcription regulator		1.154	0.00285	BCL2L1,CD83,GADD45G,HLA-A,IGHG1,LCK,TBX21
ITK	kinase		0.475	0.00973	ARL4D,FOS,HLA-A,TBX21,ZBTB16
CITED2	transcription regulator		-0.145	0.00703	ANGPTL4,CDKN2A,Cxcl9,DUSP1,HLA-A,IFI16,IL1B,Ms4a4c (includes others),TOP1
ACE2	peptidase		0.775	0.0029	Cxcl9,IL1B,NOS3,PTGS2
FOXA1	transcription regulator			0.00124	ACTG2,CDKN1A,CDKN2A,CNN1,DDIT4,FKBP4,NR4A2,TAGLN,TNFRSF12A
DDX5	enzyme			0.0161	CDKN1A,FOS,JUN,WNT5A
LAMP5-AS1	other			0.0296	HOXA9
EPOR	transmembrane receptor			6.31e-05	BCL2L1,CCND2,IGHG1,JUN,JUNB
CHROMR	other		1.155	3.13e-06	B4GALT5,CDKN1A,CEBPD,DDIT4,DDX60,HPSE,IFI16,JUNB,MAFF,PIM3,PPM1K,SP110
LINC01612	other			0.00584	ATF3,CDKN1A
TCL1A	transcription regulator			0.0107	CFP,FKBP5,FOS,IL1B,SPIC
ELK3	transcription regulator			0.0111	EGR1,FOS
HSF2	transcription regulator			2.26e-05	HSPA1A/HSPA1B,Hspa1b,HSPB1,HSPH1,IL1B,JUN
ARHGAP21	other			0.0261	Cxcl9,PTGS2,TNFSF8
EXT1	enzyme			0.00661	CEBPB,CEBPD,HPSE
ERC1	other			0.000657	NFKBIA,PTGS2
BMP2	growth factor		-1.549	9.14e-06	ATP2C2,BCL2L1,CDKN1A,FOS,IFI16,JUN,JUNB,KLF10,KLF4,KLF9,NOS3,PTGS2,TAGLN,ZBTB16
NOX4	enzyme			0.0487	BCL2L1,CDKN1A,NOS3
TJP2	kinase			0.0296	BCL2L1
STUB1	enzyme		0.928	0.000413	CDKN1A,GATA4,HSP90AA1,JUNB,NOS3,TAGLN
SMARCD1	transcription regulator			0.00584	BTG2,CDKN1A
CGA	other		-1.026	0.000167	ADAMTS1,DDIT3,FKBP4,HR,KLF9,PARM1,PTGS2,SFRP4
SPIB	transcription regulator		-1.633	0.00386	ATF3,DLL1,EGR1,HSPA1A/HSPA1B,Hspa1b,IKZF3
FRAT1	other			0.0296	JUN
KLF5	transcription regulator		0.392	3.25e-05	BCL2L1,CDKN1A,CEBPD,CSRNP1,DUSP1,IL1B,JUN,MAFF,TAGLN
BTC	growth factor			0.0204	PAX4,PTGS2
F12	peptidase			0.0149	IL1B
RNF2	transcription regulator		1.131	0.00158	CCND2,CDKN1A,CDKN2A,GATA4,KLF9
SPRY4	other			0.00215	CNN1,TAGLN
RACGAP1	transporter			0.00584	CDKN1A,JUN
PRC1	other			0.0149	PTGS2
GUCY2D	kinase			0.00526	CEBPB,DDIT3,GNGT2
IRF5	transcription regulator		-1	0.0102	BCL2L1,CCL19,CDKN1A,PTGS2,SP110
FUBP1	transcription regulator			0.00442	STMN1,WNT5A
DIO2	enzyme			7.61e-07	ATF3,DDIT4,DIO2,EGR1,FOS,GADD45G,HR,HSPA1A/HSPA1B,Hspa1b,IL1B,NR4A1,NR4A2,SMIM3
DAXX	transcription regulator		1.091	0.00141	CDKN1A,HSPB1,IL1B,IRF3
PPP5C	phosphatase			0.0155	CDKN1A,DUSP1
IL7	cytokine		-0.355	0.00174	BCL2L1,CCND2,CD247,CD3G,CD8B,CDKN1A,KLF2,TNFSF8
PTPN3	phosphatase			0.00409	ANGPTL4,CDKN1A,TAGLN
IL27RA	transmembrane receptor			0.0245	Cxcl9,IL1B,TBX21
TRAF1	other			0.0155	BCL2L1,IL1B
CSTB	peptidase			0.0013	CEBPB,IL1B
ILK	kinase		-1	0.00697	CDKN1A,CDKN2A,HSPA8,IL1B
CTH	enzyme			0.00442	CDKN1A,DDIT3
LYN	kinase			0.00928	CDKN1A,CDKN2A,EGR1,IL1B,NFKBIA
ARHGEF11	other			0.044	FOS
GSK3B	kinase		-0.633	0.000832	BCL2L1,CDKN1A,DDIT3,DLL1,FOS,GATA4,IL1B,PTGS2
OSM	cytokine		-1.524	3.85e-07	ACKR1,ADAMTS1,ANGPTL4,ATF3,BAIAP2,CCND2,CDKN1A,CEBPD,CH25H,EGR1,FOS,GADD45G,HLA-A,HOXA9,IL1B,JUN,JUNB,KLF10,LMO1,LRG1,MGLL,MPZL2,Mt2,RASD1,TUBA1A,WNT5A,ZFP36
CAMK2D	kinase			0.026	HBA1/HBA2,HBB
GALP	other			0.00584	FOS,IL1B
TXNIP	other		-1.964	0.013	CDKN1A,DDIT4,IL1B,PTGS2
JMJD1C	enzyme			0.0111	CDKN1A,EGR1
NAB2	transcription regulator			0.00309	CDKN1A,FOS,NAB2
CDK2	kinase			0.031	CDKN1A,CDKN2A,FOS
RFX2	transcription regulator			0.0456	DKKL1,TNFSF8
RHOA	enzyme		-1.987	8.54e-08	BCL2L1,CDKN1A,CDKN2A,CEBPB,FOS,IL1B,JUN,NOS3,RHOB,ROCK2,TAGLN,TBX21
ANXA7	ion channel		0	0.0196	BRCA2,Cxcl9,DDIT3,PHLDA1
GJD2	other			0.0296	DDIT3
UBE2E1	enzyme			0.0149	CDKN1A
BUB3	other			0.000657	CDKN1A,CDKN2A
BRD2	kinase			0.000133	ALAS2,CDKN2A,DNAJA1,HBA1/HBA2,IL1B,ROBO1
CGGBP1	transcription regulator			0.0296	CDKN1A
CYP2J2	enzyme		-1.387	3.62e-05	BCL2L1,CDKN2A,IL1B,NFKBIA,NOS3
NFKBIA	transcription regulator		-1.725	1.82e-09	BCL2L1,BTG2,CCND2,CDKN1A,CEBPB,CEBPD,CH25H,DDIT3,FOS,GADD45G,HLA-A,HPSE,HSPA8,IFI16,IL1B,JUN,JUNB,Mt1,Mt2,NFKBIA,NGF,NOS3,NR4A1,PTGS2,RGS4,SEMA3F,TFCP2L1
RARA	ligand-dependent nuclear receptor		1.265	0.00138	CDKN1A,CEBPB,DUSP1,EGR1,FOS,FOSL2,GATA4,JUN,KLF4,MALL,MAP1B,PTGS2,RASD1,SP110
SUV39H1	enzyme			0.042	CDKN1A,HBB
FLT3	kinase			0.0328	BCL2L1,CCND2,CEBPB
INPP5F	phosphatase			0.000856	CCND2,DDIT3,PHLDA1,TUBA1A
DYSF	other			9.51e-05	APBA3,CD83,DNAJB1,HLA-A,HSPA1A/HSPA1B,HSPB1,IFI16,UGT1A6
NEU2	enzyme			0.0296	BCL2L1
UBE2V1	transcription regulator			0.0296	FOS
CUL9	other			0.0149	CDKN1A
[truncated: 201 more rows]

## Sheet: IPA 1month- TBI UR & CP
Upstream Regulator	Molecule Type	Predicted Activation State	Activation z-score	p-value of overlap	Target Molecules in Dataset		Aged 1m TBI_v_Young 1m TBI					Ingenuity Canonical Pathways	-log(p-value)	Ratio	z-score	Molecules
HNF1A	transcription regulator	Activated	4.328	0.00309	ABCC9,AGT,Akr1c12/Akr1c13,ALB,APOB,AQP3,ATP7A,BCL6B,C9,CDHR2,CFI,CLDN2,CLTRN,CPN1,DTL,FBP2,FGL1,FOLR1,GJB1,IL17A,INS,KCNJ13,Klra7 (includes others),Muc4,NR0B2,NR5A2,PAX4,PIGR,PRLR,SERPINE1,SLC5A1,SLPI,SOAT2,SULT1C2,TMPRSS2,TMPRSS4,TTR,Ugt1a7c		UR- Upstream Regulators					B Cell Development	14.3	0.139	#NUM!	CD79B,HLA-DMB,HLA-DOA,HLA-DOB,Igha,IGHG1,Ighg2b,Ighg2c,IGHM,Ighv1-26,Ighv1-39,Ighv1-58,Ighv5-17,Ighv9-3,IGKC,Igkj2,Igkj5,Igkv1-110,Igkv1-117,Igkv1-122,Igkv1-135,Igkv10-94,Igkv10-96,Igkv12-41,Igkv12-44,Igkv12-46,Igkv12-89,Igkv13-85,Igkv14-100,Igkv14-111,Igkv14-126,Igkv15-103,Igkv16-104,Igkv17-121,Igkv2-137,Igkv3-10,Igkv3-12,Igkv3-2,Igkv3-4,Igkv4-53,Igkv4-55,Igkv4-57,Igkv4-58,Igkv4-72,Igkv4-74,Igkv…
Immunoglobulin	complex	Activated	4.319	7.53e-07	ACTA2,AGT,ALDOA,AQP4,ARC,ATM,ATP12A,BC147527,BIN1,CCL11,CCL19,CCL2,CCL5,CCR6,CD8A,CEBPB,CIDEA,CIITA,COL4A2,Csprs (includes others),CTH,CUL4B,CXCL13,Cxcl9,CXCR3,Cyp2b13/Cyp2b9,DSP,DUSP1,EGR1,ELN,ELOVL7,FBP2,FOS,FOXJ1,GFAP,GLI1,Gm3411 (includes others),GPR83,GPSM1,GPT2,GSTP1,HEMGN,IFI16,IFIT1,IFNB1,Igha,IL10,IL12B,IL17A,IL17F,IL18R1,IL1B,IL27,IL7R,JCHAIN,KLF2,KLRD1,LCK,LRRC32,Ly6a (includes others)…		CP- Canonical Pathways					FcγRIIB Signaling in B Lymphocytes	12.9	0.129	#NUM!	CACNA1G,CACNA2D1,CACNB1,CATSPER4,CD79B,Igha,IGHG1,Ighg2b,Ighg2c,IGHM,Ighv1-26,Ighv1-39,Ighv1-58,Ighv5-17,Ighv9-3,IGKC,Igkj2,Igkj5,Igkv1-110,Igkv1-117,Igkv1-122,Igkv1-135,Igkv10-94,Igkv10-96,Igkv12-41,Igkv12-44,Igkv12-46,Igkv12-89,Igkv13-85,Igkv14-100,Igkv14-111,Igkv14-126,Igkv15-103,Igkv16-104,Igkv17-121,Igkv2-137,Igkv3-10,Igkv3-12,Igkv3-2,Igkv3-4,Igkv4-53,Igkv4-55,Igkv4-57,Igkv4-58,Igkv4-72,Igkv…
Interferon alpha	group	Activated	3.62	0.000419	AQP3,CCL19,CCL2,CCL5,CD8A,CEACAM1,CIITA,CSTA,CTH,Cxcl9,CXCR3,CYB561,DYNLT1,ENPP2,FBLN2,FOS,FOSL2,GLI1,HSPA1A/HSPA1B,IFI16,IFIT1,IFNB1,IL10,IL12B,IL18R1,IL1B,IL27,IL7R,LCK,MARCHF1,MYH7,NCR1,NKG7,OAS3,PBK,SEC14L3,SLC5A1,Slfn1,SLFN12L,SLPI,SP110,STAP1,STAP2,TGM1,TNF,TNFSF13B,ZBP1							IL-15 Signaling	11.7	0.125	#NUM!	Igha,IGHG1,Ighg2b,Ighg2c,IGHM,Ighv1-26,Ighv1-39,Ighv1-58,Ighv5-17,Ighv9-3,IGKC,Igkj2,Igkj5,Igkv1-110,Igkv1-117,Igkv1-122,Igkv1-135,Igkv10-94,Igkv10-96,Igkv12-41,Igkv12-44,Igkv12-46,Igkv12-89,Igkv13-85,Igkv14-100,Igkv14-111,Igkv14-126,Igkv15-103,Igkv16-104,Igkv17-121,Igkv2-137,Igkv3-10,Igkv3-12,Igkv3-2,Igkv3-4,Igkv4-53,Igkv4-55,Igkv4-57,Igkv4-58,Igkv4-72,Igkv4-74,Igkv4-86,Igkv4-92,Igkv5-39,Igkv5-4…
LHX1	transcription regulator	Activated	3.5	5.19e-05	ACSM2A,C7orf57,CLDN2,CLTRN,CUBN,CYB561,GGT1,KCNJ15,KL,Ly6a (includes others),MMP9,RBM47,SLC16A12,SLC22A24,SOSTDC1,TMEM52B,UGT2B28							p70S6K Signaling	11.6	0.12	0.816	AGT,CD79B,Igha,IGHG1,Ighg2b,Ighg2c,IGHM,Ighv1-26,Ighv1-39,Ighv1-58,Ighv5-17,Ighv9-3,IGKC,Igkj2,Igkj5,Igkv1-110,Igkv1-117,Igkv1-122,Igkv1-135,Igkv10-94,Igkv10-96,Igkv12-41,Igkv12-44,Igkv12-46,Igkv12-89,Igkv13-85,Igkv14-100,Igkv14-111,Igkv14-126,Igkv15-103,Igkv16-104,Igkv17-121,Igkv2-137,Igkv3-10,Igkv3-12,Igkv3-2,Igkv3-4,Igkv4-53,Igkv4-55,Igkv4-57,Igkv4-58,Igkv4-72,Igkv4-74,Igkv4-86,Igkv4-92,Igkv5-…
Eldr	other	Activated	3.317	7.53e-05	ASPM,BUB1,CDC25C,CENPF,DEPDC1,ESPL1,KIF11,KIF2C,KIF4A,NEIL3,PIF1							Systemic Lupus Erythematosus In B Cell Signaling Pathway	11.6	0.112	2.683	CARD11,CD79B,FOS,IFNB1,Igha,IGHG1,Ighg2b,Ighg2c,IGHM,Ighv1-26,Ighv1-39,Ighv1-58,Ighv5-17,Ighv9-3,IGKC,Igkj2,Igkj5,Igkv1-110,Igkv1-117,Igkv1-122,Igkv1-135,Igkv10-94,Igkv10-96,Igkv12-41,Igkv12-44,Igkv12-46,Igkv12-89,Igkv13-85,Igkv14-100,Igkv14-111,Igkv14-126,Igkv15-103,Igkv16-104,Igkv17-121,Igkv2-137,Igkv3-10,Igkv3-12,Igkv3-2,Igkv3-4,Igkv4-53,Igkv4-55,Igkv4-57,Igkv4-58,Igkv4-72,Igkv4-74,Igkv4-86,Ig…
CHROMR	other	Activated	3.293	0.118	BUB1,CCL2,DUSP5,IFI16,IFIT1,JUNB,MARCHF1,OAS3,PFKFB3,SERPINE1,SP110							PI3K Signaling in B Lymphocytes	10.8	0.117	0	BLK,CAMK2B,CD79B,FOS,Igha,IGHG1,Ighg2b,Ighg2c,IGHM,Ighv1-26,Ighv1-39,Ighv1-58,Ighv5-17,Ighv9-3,IGKC,Igkj2,Igkj5,Igkv1-110,Igkv1-117,Igkv1-122,Igkv1-135,Igkv10-94,Igkv10-96,Igkv12-41,Igkv12-44,Igkv12-46,Igkv12-89,Igkv13-85,Igkv14-100,Igkv14-111,Igkv14-126,Igkv15-103,Igkv16-104,Igkv17-121,Igkv2-137,Igkv3-10,Igkv3-12,Igkv3-2,Igkv3-4,Igkv4-53,Igkv4-55,Igkv4-57,Igkv4-58,Igkv4-72,Igkv4-74,Igkv4-86,Igkv…
ACE2	peptidase	Activated	3.288	2e-06	ACTA2,AGT,CCL2,CCL5,Cxcl9,IFNB1,IL12B,IL1B,MMP9,SERPINE1,TNF							B Cell Receptor Signaling	9.82	0.11	0.447	CAMK2B,CD79B,EGR1,Igha,IGHG1,Ighg2b,Ighg2c,IGHM,Ighv1-26,Ighv1-39,Ighv1-58,Ighv5-17,Ighv9-3,IGKC,Igkj2,Igkj5,Igkv1-110,Igkv1-117,Igkv1-122,Igkv1-135,Igkv10-94,Igkv10-96,Igkv12-41,Igkv12-44,Igkv12-46,Igkv12-89,Igkv13-85,Igkv14-100,Igkv14-111,Igkv14-126,Igkv15-103,Igkv16-104,Igkv17-121,Igkv2-137,Igkv3-10,Igkv3-12,Igkv3-2,Igkv3-4,Igkv4-53,Igkv4-55,Igkv4-57,Igkv4-58,Igkv4-72,Igkv4-74,Igkv4-86,Igkv4-9…
IFNB1	cytokine	Activated	3.193	0.022	Acp5,AIRE,AMH,Apol10a (includes others),CCL2,CCL5,FBLN2,FOS,IFI16,IFIT1,IFNB1,IL10,IL12B,IL17A,IL1B,IL27,MCM10,MMP9,SH2D1B,SIRPB1,TNF,Tpm2,ZBP1							Agranulocyte Adhesion and Diapedesis	8.58	0.157	#NUM!	2610528A11Rik,ACTA2,ACTG2,CCL11,CCL19,CCL2,CCL5,Ccl8,CCR6,CCR9,CLDN1,CLDN19,CLDN2,CLDN3,CLDN9,CXCL13,CXCL14,Cxcl9,CXCR3,CXCR6,IL1B,MMP13,MMP9,MYH11,MYH13,MYH2,MYH3,MYH7,MYL2,MYO18B,MYO1H,MYO5C,TNF
IFNA2	cytokine	Activated	3.083	0.019	CCL2,CCL5,CEACAM1,CIITA,CXCL13,CXCR3,EGLN3,IFI16,IFIT1,IFNB1,IL10,IL1B,MMP9,MYH2,OAS3,SP110,TNF,UBD,UGT1A6,ZBP1							Pathogen Induced Cytokine Storm Signaling Pathway	7.31	0.119	3.015	2610528A11Rik,CCL11,CCL19,CCL2,CCL5,Ccl8,CCR6,CIITA,COL11A2,COL16A1,Col17a1,COL4A2,COL4A4,Col6a4,COL6A5,COL9A3,CXCL13,CXCL14,Cxcl9,CXCR3,FOS,HLA-DMB,HLA-DOA,HLA-DOB,IFNB1,IL10,IL12B,IL12RB1,IL17A,IL17C,IL17F,IL18R1,IL1B,LTB,MAPK4,Naip1 (includes others),NLRP12,NLRP3,RYR3,SLC2A4,TNF,TNFSF13B,TNFSF8,ZBP1
SFTPA1	transporter	Activated	3.055	0.000388	AGR3,ANGPTL4,CCN1,EGR1,FOS,IL10,IL1B,KLF2,LRIG1,RASD1,SERPINE1,TNF							Hepatic Fibrosis / Hepatic Stellate Cell Activation	7.13	0.149	#NUM!	ACTA2,AGT,CCL2,CCL5,COL11A2,COL16A1,Col17a1,COL4A2,COL4A4,Col6a4,COL6A5,COL9A3,CXCR3,HGF,IL10,IL1B,MMP13,MMP9,MYH11,MYH13,MYH2,MYH3,MYH7,MYL2,MYO18B,MYO1H,MYO5C,SERPINE1,TNF
NR1H4	ligand-dependent nuclear receptor	Activated	3.022	0.00557	ABCB11,ABCG5,ACTA2,ANKRD1,CCN1,CEBPB,Ces1g,COL6A5,Cyp2b13/Cyp2b9,IL17A,IL17F,IL1B,NR0B2,NR1I2,NR5A2,PGM1,SERPINC1,SLC27A5,TNF,TNFSF8,UCP3							Altered T Cell and B Cell Signaling in Rheumatoid Arthritis	6.36	0.0862	#NUM!	CD3D,CD3G,CD79B,CXCL13,HLA-DMB,HLA-DOA,HLA-DOB,Igha,IGHG1,Ighg2b,Ighg2c,IGHM,Ighv1-26,Ighv1-39,Ighv1-58,Ighv5-17,Ighv9-3,IGKC,Igkj2,Igkj5,Igkv1-110,Igkv1-117,Igkv1-122,Igkv1-135,Igkv10-94,Igkv10-96,Igkv12-41,Igkv12-44,Igkv12-46,Igkv12-89,Igkv13-85,Igkv14-100,Igkv14-111,Igkv14-126,Igkv15-103,Igkv16-104,Igkv17-121,Igkv2-137,Igkv3-10,Igkv3-12,Igkv3-2,Igkv3-4,Igkv4-53,Igkv4-55,Igkv4-57,Igkv4-58,Igkv4…
IFNG	cytokine	Activated	2.951	0.00174	ACTA2,ADORA2B,AGT,ANGPTL4,ARC,ATM,BCAN,BUB1,CALB2,CCL11,CCL19,CCL2,CCL5,Ccl8,CCR6,CD27,CEACAM1,CEBPB,CIITA,CXCL13,Cxcl9,CXCR3,CXCR6,CYB561,DNASE1L3,DUSP1,DUSP5,EGLN3,EGR1,ELN,FFAR1,FKBP6,FOS,GFAP,GPR83,GRIA1,GRM8,GSTP1,HLA-DMB,HLA-DOA,HLA-DOB,HSPA1A/HSPA1B,IER2,IFI16,IFIT1,IFNB1,IGHG1,Ighg2b,IGHM,IL10,IL12B,IL12RB1,IL17A,IL18R1,IL19,IL1B,IL27,IL7R,INS,JUNB,KLF2,Klra7 (includes others),KMO,LTB,Ly6…							Communication between Innate and Adaptive Immune Cells	6.2	0.0857	#NUM!	CCL5,CD3D,CD3G,CD79B,CD8A,CD8B,IFNB1,Igha,IGHG1,Ighg2b,Ighg2c,IGHM,Ighv1-26,Ighv1-39,Ighv1-58,Ighv5-17,Ighv9-3,IGKC,Igkj2,Igkj5,Igkv1-110,Igkv1-117,Igkv1-122,Igkv1-135,Igkv10-94,Igkv10-96,Igkv12-41,Igkv12-44,Igkv12-46,Igkv12-89,Igkv13-85,Igkv14-100,Igkv14-111,Igkv14-126,Igkv15-103,Igkv16-104,Igkv17-121,Igkv2-137,Igkv3-10,Igkv3-12,Igkv3-2,Igkv3-4,Igkv4-53,Igkv4-55,Igkv4-57,Igkv4-58,Igkv4-72,Igkv4-…
IRF7	transcription regulator	Activated	2.84	0.0108	BC147527,CCL19,CCL5,IFI16,IFIT1,IFNB1,IL27,LILRA5,Ly6a (includes others),Ms4a4c (includes others),NRAP,OAS3,PLAC8,Slfn1,TNFSF13B,ZBP1							Differential Regulation of Cytokine Production in Macrophages and T Helper Cells by IL-17A and IL-17F	6.06	0.444	1.414	CCL2,CCL5,IL10,IL12B,IL17A,IL17F,IL1B,TNF
ITPR2	ion channel	Activated	2.673	1.04e-05	CCL2,CCL5,Ccl8,CXCL13,CXCR3,CXCR6,Gm12250,Gm4841,Gm4951,IL1B,Ly6a (includes others),Naip1 (includes others),TNF,VNN1							Tight Junction Signaling	5.68	0.14	#NUM!	ACTA2,ACTG2,CGN,CLDN1,CLDN19,CLDN2,CLDN3,CLDN9,FOS,MYH11,MYH13,MYH2,MYH3,MYH7,MYL2,MYO18B,MYO1H,MYO5C,PPM1J,PPM1L,STX1A,STX1B,TJP3,TNF,YBX3
SENP3	peptidase	Activated	2.646	0.00617	Ccl8,CCR9,CD8A,CD8B,Cxcl9,IL12B,SP110							Primary Immunodeficiency Signaling	5.39	0.22	#NUM!	AIRE,CD3D,CD8A,CIITA,Igha,IGHG1,Ighg2b,IGHM,IGKC,IL7R,JCHAIN,LCK,TNFRSF13C
OTX2	transcription regulator	Activated	2.646	0.0127	CLTRN,ENPP2,OCA2,SIX3,SLC16A8,SLC24A5,SLC39A12,TTR							Differential Regulation of Cytokine Production in Intestinal Epithelial Cells by IL-17A and IL-17F	5.11	0.348	1.414	CCL2,CCL5,IL10,IL12B,IL17A,IL17F,IL1B,TNF
SMTNL1	other	Activated	2.635	0.000367	FLNC,MYOM1,PFKM,Prl2c2 (includes others),PYGM,Tpm1,Tpm2							Dilated Cardiomyopathy Signaling Pathway	4.89	0.14	-1.807	ABCC9,ACTA2,ACTG2,ADCY1,CACNA1G,CACNA2D1,CACNB1,CAMK2B,CATSPER4,CNN1,DES,DSG2,MYH11,MYH13,MYH2,MYH3,MYH7,MYL2,MYO18B,MYO1H,MYO5C
IFN alpha/beta	group	Activated	2.559	0.00211	CCL2,CCL5,CXCL14,Cxcl9,IFI16,IL10,IL20RB,IL27,Ly6a (includes others),SLPI,TNFSF13B							Calcium Signaling	4.12	0.114	-1.508	ACTA2,ATP2B3,CACNA1G,CACNA2D1,CACNB1,CAMK2B,CATSPER4,CHRNA4,GRIA1,GRIN2C,MEF2D,MYH11,MYH13,MYH2,MYH3,MYH7,MYL2,MYO18B,MYO1H,MYO5C,RYR3,SLC8A2,Tpm1,Tpm2,TRPM8
ELAVL1	other	Activated	2.54	0.000168	ACTA2,ANKRD1,Ccl8,CCN1,CDC6,CLDN1,CLDN3,Csprs (includes others),Cxcl9,DUSP1,FOS,Gm4951,IFI16,Igha,Igkv6-15,Igkv8-30,IL17A,JCHAIN,KIF11,Ms4a4c (includes others),PBK,PIGR,PRLR,REG3G,SULT1C2,TNF							Granulocyte Adhesion and Diapedesis	3.85	0.116	#NUM!	2610528A11Rik,CCL11,CCL19,CCL2,CCL5,Ccl8,CCR6,CCR9,CLDN1,CLDN19,CLDN2,CLDN3,CLDN9,CXCL13,CXCL14,Cxcl9,CXCR3,CXCR6,IL1B,MMP13,MMP9,TNF
TCF4	transcription regulator	Activated	2.53	0.222	ANGPTL4,Clec2d (includes others),CTSE,E2F8,ESCO2,HCST,HTR2B,IFI16,IGFBPL1,IL12B,IL1B,Ly6a (includes others),LY6D,MXD3,MZB1,OCA2,PLAC8,Serpina3g (includes others),TNF,TNFSF13B,ZBP1							Role of NFAT in Regulation of the Immune Response	3.82	0.0743	1.897	CD3D,CD3G,CD79B,FOS,GATA4,GNAT1,HLA-DMB,HLA-DOA,HLA-DOB,Igha,IGHG1,Ighg2b,Ighg2c,IGHM,Ighv1-26,Ighv1-39,Ighv1-58,Ighv5-17,Ighv9-3,IGKC,Igkj2,Igkj5,Igkv1-110,Igkv1-117,Igkv1-122,Igkv1-135,Igkv10-94,Igkv10-96,Igkv12-41,Igkv12-44,Igkv12-46,Igkv12-89,Igkv13-85,Igkv14-100,Igkv14-111,Igkv14-126,Igkv15-103,Igkv16-104,Igkv17-121,Igkv2-137,Igkv3-10,Igkv3-12,Igkv3-2,Igkv3-4,Igkv4-53,Igkv4-55,Igkv4-57,Igkv4…
KDM6A	enzyme	Activated	2.449	0.012	ALB,CDHR2,CFI,HOXC11,KCNJ13,Muc4,TTR							Systemic Lupus Erythematosus Signaling	3.64	0.073	#NUM!	C9,CD3D,CD3G,CD79B,FOS,Igha,IGHG1,Ighg2b,Ighg2c,IGHM,Ighv1-26,Ighv1-39,Ighv1-58,Ighv5-17,Ighv9-3,IGKC,Igkj2,Igkj5,Igkv1-110,Igkv1-117,Igkv1-122,Igkv1-135,Igkv10-94,Igkv10-96,Igkv12-41,Igkv12-44,Igkv12-46,Igkv12-89,Igkv13-85,Igkv14-100,Igkv14-111,Igkv14-126,Igkv15-103,Igkv16-104,Igkv17-121,Igkv2-137,Igkv3-10,Igkv3-12,Igkv3-2,Igkv3-4,Igkv4-53,Igkv4-55,Igkv4-57,Igkv4-58,Igkv4-72,Igkv4-74,Igkv4-86,Ig…
UCP1	transporter	Activated	2.448	0.00099	AMD1,ANKRD1,ASB2,CTH,FBXO32,GNMT,IFNB1,IL1B,MYH2,OAS3,SERPINE1,SLC6A9,SMOX,SOAT2,STAP2,SYNM,TNF,UCP3							Multiple Sclerosis Signaling Pathway	3.26	0.104	1.043	C9,DUSP1,GRIN2C,HLA-DMB,HLA-DOA,HLA-DOB,IL10,IL12B,IL17A,IL17C,IL17F,IL1B,IL7R,KCNG4,LTB,MBP,MMP9,NLRP12,NLRP3,SLC8A2,TNF,TNFSF13B,TNFSF8
TBX2	transcription regulator	Activated	2.433	0.16	BUB1,CDC6,E2F7,E2F8,HELLS,MXD3							LPS/IL-1 Mediated Inhibition of RXR Function	3.16	0.0984	-1.897	ABCB11,ABCG5,ACOX2,ACSBG1,ALDH1L2,CRAT,Cyp2b13/Cyp2b9,Cyp2c23,CYP4A11,FABP4,GSTP1,HS3ST3B1,IL1B,MAOB,MGST3,NR0B2,NR1I2,NR5A2,SLC27A5,SLCO1A2,SMOX,SULT1C2,SULT1C3,SULT2B1,TNF
SFN	other	Activated	2.425	0.00188	DSG2,DSP,KRT18,KRT8,PKP3,PPP1R1B							Th1 Pathway	3.06	0.123	1.732	CD3D,CD3G,CD8A,CXCR3,DLL4,HLA-DMB,HLA-DOA,HLA-DOB,IL10,IL12B,IL12RB1,IL18R1,IL27,KLRD1,NOTCH3
TYK2	kinase	Activated	2.385	0.00102	ENPP2,IFNB1,IL12B,IL17A,IL17F,IL18R1,IL1B							Airway Inflammation in Asthma	3.05	0.212	#NUM!	CCL2,IL10,IL12B,IL17A,IL17F,MMP9,PRG2
IFN type 1	group	Activated	2.38	0.000777	CCL5,CXCL13,Cxcl9,IFI16,IFIT1,IL12B,IL27,MMP9,TNFSF13B							Gustation Pathway	3.02	0.103	0.655	ABCC9,ADCY1,CACNA1G,CACNA2D1,CACNB1,CATSPER4,GABRA4,GABRA5,KCNJ11,KCNJ12,LRRC8E,P2RX3,P2RY2,PNLIPRP1,SCN10A,SCN1B,SCN3A,SCN4A,SCN4B,SLC2A4,SLC5A1
HOXA9	transcription regulator	Activated	2.376	0.0307	CCL2,CCR9,CDC6,CTH,HOXA9,HOXB2,IER2,IL7R,JUNB,KIF20B,KRT18,P2RX3,PCDH1,PTPRCAP,SPNS2							Cellular Effects of Sildenafil (Viagra)	2.98	0.113	#NUM!	ACTA2,ACTG2,ADCY1,CACNA2D1,CACNB1,Gucy1b2,MYH11,MYH13,MYH2,MYH3,MYH7,MYL2,MYO18B,MYO1H,MYO5C,PLCH1,SLC4A5
FXR ligand-FXR-Retinoic acid-RXRα	complex	Activated	2.373	0.001	ABCB11,ABCG5,NR0B2,NR1I2,NR5A2,SLC27A5							Wound Healing Signaling Pathway	2.86	0.0952	0.408	ACTA2,CCL5,CEBPB,COL11A2,COL16A1,Col17a1,COL4A2,COL4A4,Col6a4,COL6A5,COL9A3,FOS,IL12B,IL17A,IL17C,IL17F,IL1B,KRT84,LTB,MMP9,RASD1,TNF,TNFSF13B,TNFSF8
STAT1	transcription regulator	Activated	2.363	0.00182	AGT,CCL19,CCL2,CCL5,Ccl8,CCR6,CEACAM1,CIITA,Cxcl9,CXCR3,CYP4A11,EGLN3,EGR1,FOS,IFI16,IFIT1,IFNB1,IL10,IL12B,IL17A,IL1B,INS,ITGA2,Ly6a (includes others),MMP9,MYH7,OAS3,Serpina3g (includes others),Slfn1,SLFN12L,SP110,TNF,TNFSF13B,UBD,ZBP1							Phospholipase C Signaling	2.83	0.0687	2.333	ADCY1,CD3D,CD3G,CD79B,GRAP2,Igha,IGHG1,Ighg2b,Ighg2c,IGHM,Ighv1-26,Ighv1-39,Ighv1-58,Ighv5-17,Ighv9-3,IGKC,Igkj2,Igkj5,Igkv1-110,Igkv1-117,Igkv1-122,Igkv1-135,Igkv10-94,Igkv10-96,Igkv12-41,Igkv12-44,Igkv12-46,Igkv12-89,Igkv13-85,Igkv14-100,Igkv14-111,Igkv14-126,Igkv15-103,Igkv16-104,Igkv17-121,Igkv2-137,Igkv3-10,Igkv3-12,Igkv3-2,Igkv3-4,Igkv4-53,Igkv4-55,Igkv4-57,Igkv4-58,Igkv4-72,Igkv4-74,Igkv4-…
Ifnar	group	Activated	2.353	0.00125	CCL2,CCL5,CD8A,Cxcl9,IFI16,IFNB1,IL10,IL12B,IL1B,MMP9,NLRP3,TNF,ZBP1							ILK Signaling	2.7	0.0995	1.291	ACTA2,ACTG2,DSP,FLNC,FOS,KRT18,MMP9,MYH11,MYH13,MYH2,MYH3,MYH7,MYL2,MYO18B,MYO1H,MYO5C,PPM1J,PPM1L,TESK1,TNF
DOCK8	other	Activated	2.333	0.00635	ATM,Cxcl9,IFNB1,IL10,IL12B,SLFN12L,TNF,TNFSF8,Vnn3							Neurovascular Coupling Signaling Pathway	2.65	0.0948	-0.426	ADORA2B,CACNA1G,CACNA2D1,CACNB1,CATSPER4,CTH,CYP4A11,DAGLA,GABRA4,GABRA5,GRIA1,GRIN2C,Gucy1b2,KCNJ11,KCNJ12,KCNJ15,KCNJ2,KCNJ3,KCNJ9,MAPT,PLA2G5,RYR3
CSF2	cytokine	Activated	2.33	0.000467	ACTA2,ADORA2B,ATM,BUB1,CARD11,CCL2,Ccl8,CD101,CD8A,CDCA2,CEACAM1,CIITA,Cxcl9,CXCR3,E2F7,E2F8,EGR1,ELN,FIGNL1,FOS,HGF,IL10,IL12B,IL19,IL1B,JUNB,KIF11,KNTC1,LTB,LY75,MMP9,NLRP3,NR4A1,NR4A2,NR4A3,POLE,REG3G,Saa3,SCIMP,SLC2A4,SNTB1,TNF,TNFSF8,UBD							SNARE Signaling Pathway	2.58	0.11	-0.258	ADCY1,CACNA2D1,CACNB1,CAMK2B,MYH11,MYH13,MYH2,MYH3,MYH7,MYL2,MYO18B,MYO1H,MYO5C,STX1A,STX1B
CAMP	other	Activated	2.306	0.00901	BMP1,CCL2,CCL5,CXCL13,IFNB1,IL10,IL12B,IL17A,IL1B,MYCL,TNF,TNFSF13B							FXR/RXR Activation	2.48	0.111	#NUM!	ABCB11,ABCG5,AGT,ALB,APOB,C9,IL1B,INS,NR0B2,NR1I2,NR5A2,SLC27A5,TNF,TTR
RABL6	other	Activated	2.236	0.213	BUB1,CDC25C,CENPF,MCM10,PBK							Role of Cytokines in Mediating Communication between Immune Cells	2.36	0.148	#NUM!	IFNB1,IL10,IL12B,IL17A,IL17F,IL1B,IL27,TNF
SP1	transcription regulator	Activated	2.228	0.00891	ACTA2,ADRA1D,ANK1,ATM,ATP7A,CCL2,CCL5,CD79B,CDC25C,CEACAM1,CEBPB,CIITA,CTH,DNM1,EGR1,FOS,GABRA4,GRIA1,HGF,Hspa1b,IFNB1,IL10,IL1B,ITGA2,KLF8,KRT18,LTB,MAOB,MEOX2,MMP9,MYH11,MYH7,NEIL3,NR5A2,NTF4,PRLR,SERPINE1,SLC2A12,SLC5A1,STX1A,TGM1,TNF,TP73							Pyrimidine Deoxyribonucleotides De Novo Biosynthesis I	2.36	0.217	1.342	AK4,AK7,AK8,AK9,NME5
TIMP3	other	Activated	2.219	0.0985	CEBPB,FOS,MMP9,SERPINE1,TNF							Th1 and Th2 Activation Pathway	2.35	0.0988	#NUM!	CD3D,CD3G,CD8A,CXCR3,CXCR6,DLL4,HLA-DMB,HLA-DOA,HLA-DOB,IL10,IL12B,IL12RB1,IL18R1,IL27,JAG2,KLRD1,NOTCH3
ILKAP	phosphatase	Activated	2.219	0.00344	IL10,IL1B,NR4A1,NR4A3,TNF							Macrophage Alternative Activation Signaling Pathway	2.33	0.0941	2.524	ADORA2B,CEBPB,CIITA,CXCL13,DUSP1,FFAR1,FOS,HLA-DMB,HLA-DOA,HLA-DOB,IGHG1,Ighg2b,IGHM,IGKC,IL10,IL12B,IL1B,JCHAIN,TNF
ARRB1	transcription regulator	Activated	2.213	0.000783	EGR1,FABP4,IL17A,IL17F,IL1B,JUNB,SERPINE1,TNF							Hepatic Cholestasis	2.24	0.0942	#NUM!	ABCB11,ABCG5,ADCY1,IL12B,IL17A,IL17C,IL17F,IL1B,INS,LTB,NR0B2,NR1I2,NR5A2,SLCO1A2,SLCO1C1,TNF,TNFSF13B,TNFSF8
STING1	other	Activated	2.211	0.000639	BLK,CALB2,CCL2,CCL5,Cxcl9,IFI16,IFIT1,IFNB1,IL10,IL18R1,IL1B,IL22RA2,KLRD1,MMP13,NLRP3,OAS3,Serpina3g (includes others),TNF							Serotonin Degradation	2.13	0.127	2.333	Adh6a,Aldh3b3,MAOB,SMOX,SULT1C2,SULT1C3,UGT1A6,Ugt1a7c,UGT2B28
MANF	other	Activated	2.208	0.00219	ACTA2,IL10,IL1B,MMP9,TNF							Role of Hypercytokinemia/hyperchemokinemia in the Pathogenesis of Influenza	2.05	0.116	1.265	CCL2,CCL5,IFNB1,IL10,IL12B,IL17A,IL1B,NLRP3,OAS3,TNF
ITCH	enzyme	Activated	2.2	0.0384	CCN1,DVL1,FOS,IL1B,TNF							Glycolysis I	2.05	0.185	-1.342	ALDOA,ALDOC,ENO4,FBP2,PFKM
PTGER2	G-protein coupled receptor	Activated	2.191	5.96e-06	ALB,ASPM,CCL5,CENPF,DEPDC1,ECT2,EGR1,IL10,IL17A,IL1B,IL27,KIF11,KIF2C,KLRD1,MMP9,PBK,SERPINE1,TNF							Gluconeogenesis I	2.05	0.185	-0.447	ALDOA,ALDOC,ENO4,FBP2,MDH1B
HIF1AN	enzyme	Activated	2.19	0.0117	EGLN3,Igkv4-55,Igkv4-86,Igkv4-92,PFKM							IL-17 Signaling	2	0.0909	0.243	CCL11,CCL2,CEBPB,FOS,IL12B,IL17A,IL17C,IL17F,IL17RE,IL1B,LTB,MMP13,MMP9,RASD1,TNF,TNFSF13B,TNFSF8
IL21	cytokine	Activated	2.183	4.63e-05	CCL11,CCL5,CD27,CXCL13,Cxcl9,CXCR3,EGR1,HCST,IFI16,IFIT1,IGHG1,Ighg2b,IL10,IL17A,IL18R1,IL7R,Klra7 (includes others),KLRD1,MMP9,NCR1,Serpina3g (includes others),TNF							NOD1/2 Signaling Pathway	1.95	0.0899	0.728	CCL2,CXCL13,FOS,HSPA1A/HSPA1B,Hspa1b,IFNB1,IL12B,IL17A,IL17C,IL17F,IL1B,LTB,NLRP12,NLRP3,TNF,TNFSF13B,TNFSF8
POU2AF1	transcription regulator	Activated	2.183	0.00792	Akr1c12/Akr1c13,CCL5,CD79B,Clec2d (includes others),GADD45G,IGHG1,IGHM,IL10,IL17A,LCK,PAPPA2,POU2AF1,TNFRSF13C							Oxytocin Signaling Pathway	1.95	0.0816	0.209	ABCC9,ATP2B3,CACNA2D1,CACNB1,CCL5,CTH,FOS,Gucy1b2,HSPB7,MAPK4,MYH11,MYH13,MYH2,MYH3,MYH7,MYL2,MYO18B,MYO1H,MYO5C,PLA2G5,PRKAB2,PRKAG3,RASD1
Brd4	kinase	Activated	2.183	1.61e-05	ACTA2,ALDOA,ATP8B4,COL4A2,Cxcl9,CXCR3,CXCR6,GPR174,H2-M2,HGF,IL12B,LCK,LIN28A,Serpina3g (includes others),SLC25A25,SPTA1,TNFSF8							IL-12 Signaling and Production in Macrophages	1.93	0.0847	-0.894	ALB,APOB,CEBPB,COL11A2,CXCR3,FOS,IFNB1,IGHG1,Ighg2b,IGHM,IGKC,IL10,IL12B,IL12RB1,JCHAIN,LCK,PRKAB2,PRKAG3,PRLR,TNF
PKD1	ion channel	Activated	2.168	0.0845	ACOX2,Acp5,CCN1,CPN2,DNAI7,GRAP2,IER2,JPH2,KCTD14,KRT18,PRLR,SEMA4C,SLC5A10,TTR,Wfdc3							Sertoli Cell-Sertoli Cell Junction Signaling	1.92	0.0874	#NUM!	ACTA2,ACTG2,CGN,CLDN1,CLDN19,CLDN2,CLDN3,CLDN9,EPN3,Gucy1b2,ITGA2,MAP3K15,RASD1,SPTA1,TJP3,TNF,TUBB4A,YBX3
BCL2L1	other	Activated	2.158	0.0127	CDC6,GFAP,IFNB1,IL1B,Ly6a (includes others),MMP9,TNF,TNFSF8							Thyroid Hormone Metabolism II (via Conjugation and/or Degradation)	1.91	0.15	1.633	DIO2,SULT1C2,SULT1C3,UGT1A6,Ugt1a7c,UGT2B28
CCN5	growth factor	Activated	2.138	0.00368	ACTA2,CLDN1,DSP,FABP4,KRT18,KRT8,SERPINE1,SLC2A4							Neuroinflammation Signaling Pathway	1.9	0.0789	-0.853	CALB2,CCL2,CCL5,FOS,GABRA4,GABRA5,GJB1,GRIA1,GRIN2C,HLA-DMB,HLA-DOA,HLA-DOB,IFNB1,IL10,IL12B,IL1B,KCNJ3,KCNJ9,MAPK4,MAPT,MMP9,Naip1 (includes others),NLRP3,PLA2G5,TNF
IRF3	transcription regulator	Activated	2.135	0.000219	BC147527,CCL19,CCL2,CCL5,Cxcl9,IFI16,IFIT1,IFNB1,IL10,IL12B,IL17A,IL1B,IL27,JUNB,MMP9,Ms4a4c (includes others),NRAP,OAS3,PLAC8,PNP,Slfn1,TNF,ZBP1							Xenobiotic Metabolism PXR Signaling Pathway	1.89	0.0885	2.183	ALDH1L2,CAMK2B,Ces1g,CES5A,GSTP1,HS3ST3B1,MAOB,MGST3,NR1I2,PPP1R14C,SMOX,SULT1C2,SULT1C3,SULT2B1,UGT1A6,Ugt1a7c,UGT2B28
Esrra	ligand-dependent nuclear receptor	Activated	2.121	0.054	AGT,ALDOA,ALDOC,CRAT,HGF,PGM1,PPP1R1B,PYGM,SLC28A1,TNF							Melatonin Degradation II	1.88	0.5	#NUM!	MAOB,SMOX
mir-15	microRNA	Activated	2.121	0.0228	CCL2,CCL5,HSPA1A/HSPA1B,IFIT1,IFNB1,IL1B,MMP9,SLC2A4,TNF							Endocannabinoid Neuronal Synapse Pathway	1.85	0.094	-1.508	ADCY1,CACNA1G,CACNA2D1,CACNB1,CATSPER4,DAGLA,DNAH10,DNALI1,GRIA1,GRIN2C,KCNJ3,KCNJ9,MAPK4,PLCH1
ITK	kinase	Activated	2.088	0.00307	CCL5,FOS,IL10,IL17A,Klra7 (includes others),KLRD1,Ly6a (includes others),NCR1,SCIMP,Serpina3g (includes others),TNF							Neuroprotective Role of THOP1 in Alzheimer's Disease	1.82	0.0992	1.89	AGT,CTRL,GZMK,KLK11,MAPT,MMP9,NTS,TMPRSS11A,TMPRSS11D,TMPRSS11E,TMPRSS2,TMPRSS4
IFNAR1	transmembrane receptor	Activated	2.088	1.04e-05	Apol10a (includes others),CCL5,CIITA,CXCL13,Cxcl9,IFI16,IFNB1,IL10,IL12B,IL17A,IL17F,IL1B,IL27,KLK11,Ly6a (includes others),Ms4a4c (includes others),OAS3,SERPINE1,SLFN12L,TNF,TNFSF13B,UBD							Type II Diabetes Mellitus Signaling	1.76	0.0915	1.342	ACSBG1,CACNA1G,CACNA2D1,CACNB1,CATSPER4,CEBPB,INS,KCNJ11,PRKAB2,PRKAG3,SLC27A5,SLC2A4,SMPD5,TNF
TREM2	transmembrane receptor	Activated	2.077	0.0208	ASPM,CTSE,FABP4,GRIA1,IL10,IL12B,IL1B,TNF							Dopamine Degradation	1.74	0.156	1.342	Aldh3b3,MAOB,SMOX,SULT1C2,SULT1C3
ZBTB10	transcription regulator	Activated	2.06	0.00441	CCL5,CD8A,Cxcl9,IFI16,IFIT1,IFNB1,IL10,IL12B,IL1B,IL27,Klre1,NR4A3,SERPINE1,TNF,TNFRSF8,ZBP1							Glucocorticoid Receptor Signaling	1.74	0.0687	#NUM!	AGT,CCL11,CCL2,CCL5,CD3D,CD3G,DNAH10,DNALI1,DUSP1,FOS,H2-M2,HLA-DMB,HLA-DOA,HLA-DOB,HSPA1A/HSPA1B,Hspa1b,IFNB1,IL10,IL12RB1,IL17RE,IL18R1,IL1B,IL20RB,IL22RA2,IL7R,KRT18,KRT20,KRT8,MMP13,MMP9,MT-ND3,PFKFB1,PLA2G5,PRKAB2,PRKAG3,RASD1,SERPINE1,SLPI,SMARCD3,TNF
IFN Beta	group	Activated	2.01	0.0183	CCL2,CCL5,CEBPB,CXCL14,Cxcl9,DUSP1,IFI16,IFIT1,IL10,IL17A,IL1B,IL27,KMO,MARCHF1,MMP9,MYH7,OAS3,SERPINE1,TNF,ZBP1							Dopamine-DARPP32 Feedback in cAMP Signaling	1.7	0.086	-0.707	ADCY1,CACNA2D1,CACNB1,GRIN2C,Gucy1b2,KCNJ11,KCNJ12,KCNJ15,KCNJ2,KCNJ3,KCNJ9,PLCH1,PPM1J,PPM1L,PPP1R14C,PPP1R1B
TPH1	enzyme	Activated	2.01	0.000164	CXCR6,DNAJB13,FCMR,GIMAP7,HSPA1A/HSPA1B,IFI16,IL17A,KMO,MAPT,SH2D1B,SLAMF6,ST6GALNAC2,TG							Role Of Chondrocytes In Rheumatoid Arthritis Signaling Pathway	1.69	0.0922	-1.941	CCL2,CEBPB,EGR1,FOS,IL17A,IL18R1,IL1B,MMP13,MMP9,NLRP3,PRKAB2,PRKAG3,TNF
Klrk1	transmembrane receptor	Activated	2.007	0.00146	CCL5,IL10,IL18R1,KLRD1,Ly6a (includes others),NKG7,TNF							Role of Pattern Recognition Receptors in Recognition of Bacteria and Viruses	1.69	0.0897	-0.816	CCL5,IFNB1,IL10,IL12B,IL17A,IL17C,IL17F,IL1B,LTB,NLRP3,OAS3,TNF,TNFSF13B,TNFSF8
PURPL	other	Activated	2	0.00775	DIO2,KIF20B,KIF2C,PIF1							Macrophage Classical Activation Signaling Pathway	1.65	0.0847	2.5	CCL5,CIITA,HLA-DMB,HLA-DOA,HLA-DOB,IFNB1,IL10,IL12B,IL17A,IL17C,IL17F,IL1B,LTB,TNF,TNFSF13B,TNFSF8
GRK2	kinase	Activated	2	0.0117	FOS,IL10,MYH11,TNF							IL-23 Signaling Pathway	1.63	0.13	0.447	IL12B,IL12RB1,IL17A,IL17F,IL1B,TNF
MED16	transcription regulator	Activated	2	0.00272	ANGPTL4,CCN1,MMP13,MMP9							Xenobiotic Metabolism Signaling	1.55	0.0756	#NUM!	ALDH1L2,CAMK2B,Ces1g,CES5A,GSTP1,HS3ST3B1,IL1B,MAOB,MAP3K15,MGST3,NR1I2,PPM1J,PPM1L,RASD1,SMOX,SULT1C2,SULT1C3,SULT2B1,TNF,UGT1A6,Ugt1a7c,UGT2B28
PLK2	kinase	Activated	2	0.0346	ATM,Cxcl9,IFNB1,IL1B							Glycogen Degradation III	1.55	0.214	#NUM!	MGAM,PGM1,PYGM
CISH	other	Activated	2	0.523	CD101,IL1B,NR4A3,TNF							Phenylalanine Degradation IV (Mammalian, via Side Chain)	1.55	0.214	#NUM!	GOT1L1,MAOB,SMOX
Mt2	other	Activated	2	0.000793	FOS,GSTP1,IL1B,MEST,SERPINE1,TNF							nNOS Signaling in Skeletal Muscle Cells	1.55	0.125	#NUM!	CACNA1G,CACNA2D1,CACNB1,CATSPER4,RYR3,SNTB1
PTGDR	G-protein coupled receptor		1.998	0.00366	IFI16,IFNB1,IL1B,TNF							Airway Pathology in Chronic Obstructive Pulmonary Disease	1.54	0.0932	#NUM!	CCL2,IL12B,IL17A,IL17C,IL17F,IL1B,LTB,MMP9,TNF,TNFSF13B,TNFSF8
Hdac	group		1.997	0.11	ARC,EGR1,FBXO32,FOS,IFNB1,IL1B,MEOX2,NR4A1,SMARCD3,STX1A,TCF21,TNF							Pulmonary Fibrosis Idiopathic Signaling Pathway	1.53	0.0736	-1.279	ACTA2,ACTG2,COL11A2,COL16A1,Col17a1,COL4A2,COL4A4,Col6a4,COL6A5,COL9A3,EGR1,FOS,GLI1,IL17A,IL1B,ITGA2,MMP13,MMP9,NOTCH3,RASD1,RPS6KA6,SERPINE1,WNT7A,WNT8B
PTPN22	phosphatase		1.997	0.0603	FOS,IL10,IL1B,TNF							TREM1 Signaling	1.48	0.104	0.707	CCL2,CIITA,IL10,IL1B,Naip1 (includes others),NLRP12,NLRP3,TNF
BCL3	transcription regulator		1.992	2.09e-06	AGT,CCL5,Cxcl9,DUSP5,EGR1,FOS,IGHM,IL10,IL17C,IL19,IL1B,NR4A1,STAP2,TNF							Role of Macrophages, Fibroblasts and Endothelial Cells in Rheumatoid Arthritis	1.45	0.0723	#NUM!	CAMK2B,CCL2,CCL5,CEBPB,DKKL1,DVL1,FOS,IGHG1,Ighg2b,IGHM,IGKC,IL10,IL17A,IL18R1,IL1B,JCHAIN,LTB,MMP13,PLCH1,RASD1,TNF,TNFSF13B,WNT7A,WNT8B
PLIN5	other		1.987	0.134	ACTA2,IL1B,TNF,UCP3							IL-17A Signaling in Gastric Cells	1.45	0.154	#NUM!	CCL5,FOS,IL17A,TNF
AHR	ligand-dependent nuclear receptor		1.984	1.34e-09	ACTA2,ALB,ALDOA,CARD11,CCL19,CCL2,CCL5,CCR6,CCR9,CD3D,CD3G,CD8A,CD8B,CDC25C,CERS1,COL16A1,COL4A2,COL9A3,CPB1,CTRL,CXCL13,Cxcl9,E2F8,EGLN3,ELN,FABP4,FBLN2,FBN2,FOS,GRAP2,IGHM,IKZF3,IL10,IL17A,IL17F,IL1B,IL7R,JUNB,KLF2,LCK,MCAM,MPZ,MYH11,MYH7,MYL2,NLRP3,NOTCH3,RDH16,REG3G,Saa3,SERPINE1,SLAMF6,SLC16A5,SMTN,STEAP2,TNF,TP73,TSPYL2,UGT1A6							Pyrimidine Ribonucleotides Interconversion	1.44	0.132	1.342	AK4,AK7,AK8,AK9,NME5
LIN28B	other		1.982	0.373	COL11A2,POU4F3,TNF,TRIM71							Maturity Onset Diabetes of Young (MODY) Signaling	1.42	0.101	#NUM!	ABCC9,APOB,BLK,CACNA2D1,CACNB1,INS,KCNJ11,PAX4
BIRC2	enzyme		1.982	0.0117	CCL2,IFNB1,IL27,TNF							Circadian Rhythm Signaling	1.41	0.0746	#NUM!	ADCY1,ADCYAP1,BLK,CACNA1G,CACNA2D1,CACNB1,CAMK2B,CATSPER4,CTH,GRIA1,GRIN2C,Gucy1b2,LCK,PER1,PLCH1,PRKAB2,PRKAG3,RASD1,RORB,RYR3
CD5L	transmembrane receptor		1.98	0.000897	CCL5,Ccl8,IL1B,TNF							RHOGDI Signaling	1.39	0.0773	-0.707	ACTA2,ACTG2,CDH15,CDH17,CDH3,GNAT1,ITGA2,MYH11,MYH13,MYH2,MYH3,MYH7,MYL2,MYO18B,MYO1H,MYO5C,PIP5K1B
BCL2L11	other		1.98	0.0304	CCL5,IL10,IL1B,TNF							Aspartate Degradation II	1.37	0.286	#NUM!	GOT1L1,MDH1B
RBP3	transporter		1.98	0.00959	IL10,IL17A,IL22RA2,TNF							Superpathway of Melatonin Degradation	1.36	0.104	1.89	MAOB,SMOX,SULT1C2,SULT1C3,UGT1A6,Ugt1a7c,UGT2B28
DACH1	transcription regulator		1.98	0.143	EGR1,FOS,IER2,SERPINE1							Pyrimidine Ribonucleotides De Novo Biosynthesis	1.32	0.122	1.342	AK4,AK7,AK8,AK9,NME5
SIX1	transcription regulator		1.976	0.00211	ALDOA,CAMK2B,CRAT,DES,DMPK,KCNH1,LDB3,MYF6,MYH2,MYH3,MYOM1,OTX1,SGCA,SMTN							L-cysteine Degradation II	1.31	1	#NUM!	CTH
mir-183	microRNA		1.969	0.274	EGR1,IFIT1,IFNB1,SP110							CDK5 Signaling	1.27	0.087	-1.414	ADCY1,EGR1,ITGA2,MAPK4,MAPT,PPM1J,PPM1L,PPP1R14C,PPP1R1B,RASD1
GDF11	growth factor		1.969	0.14	Acp5,COL4A2,FOS,IL1B,ITGA2,TNF							Opioid Signaling Pathway	1.25	0.0714	-0.5	ADCY1,BLK,CACNA1G,CACNA2D1,CACNB1,CAMK2B,CATSPER4,FOS,GNAT1,GRIN2C,KCNJ3,KCNJ9,LCK,MAPK4,RASD1,RGS18,RGS4,RGS8,RPS6KA6,RYR3
MIAT	other		1.964	0.134	CCR6,CXCL13,IL17A,IL17F							Synaptic Long Term Depression	1.22	0.0758	1.155	CACNA1G,CACNA2D1,CACNB1,CATSPER4,CTH,GNAT1,GRIA1,GRM8,Gucy1b2,PLA2G5,PLCH1,PPM1J,PPM1L,RASD1,RYR3
ARRB2	other		1.963	0.0104	EGR1,IL10,IL1B,JUNB,SERPINE1,TNF							Role of CHK Proteins in Cell Cycle Checkpoint Control	1.21	0.103	-1.633	ATM,CDC25C,E2F7,E2F8,PPM1J,PPM1L
Mt1	other		1.961	0.00154	FOS,GSTP1,IL1B,MEST,SERPINE1,TNF							MSP-RON Signaling Pathway	1.21	0.103	#NUM!	ACTA2,ACTG2,CCL2,IL12B,KLK11,TNF
ADA	enzyme		1.951	0.0101	ADORA2B,CCL11,MMP9,SERPINE1,TNF							HMGB1 Signaling	1.19	0.0778	0.707	CCL2,FOS,IL12B,IL17A,IL17C,IL17F,IL1B,LTB,RASD1,SERPINE1,TNF,TNFSF13B,TNFSF8
PTCH1	transmembrane receptor		1.951	0.101	DLL4,GLI1,NKX2-1,Tpm2							MSP-RON Signaling In Macrophages Pathway	1.19	0.084	-1.265	CIITA,FOS,HLA-DMB,HLA-DOA,HLA-DOB,IL10,IL12B,KLK11,RASD1,TNF
TFAP2C	transcription regulator		1.951	0.324	CA12,FREM2,KRT8,MBP,MMP9							Serotonin Receptor Signaling	1.18	0.111	#NUM!	ADCY1,HTR2B,HTR2C,MAOB,SMOX
Srgn	other		1.941	3.74e-07	CD3D,CD8A,CXCL13,FCMR,IL12B,IL1B,JCHAIN,LCK,LY6D,MMP9,MZB1,POU2AF1,SBK1							Pathogenesis of Multiple Sclerosis	1.17	0.222	#NUM!	CCL5,CXCR3
ZBTB16	transcription regulator		1.925	0.00109	CCR6,CD3D,CD3G,CD8A,CXCR3,CXCR6,GPT2,IL12B,IL12RB1,IL17A,IL17F,IL18R1,IL7R,KLF2,Ly6a (includes others),MMP9,PLA2G5,SLAMF6,SOX13,TNF,TNFRSF25,TNFSF8							S100 Family Signaling Pathway	1.17	0.0609	1.021	ADORA2B,ADRA1D,CACNA1G,CACNA2D1,CACNB1,CAMK2B,CATSPER4,CCR6,CCR9,CXCR6,FFAR1,FOS,GPR162,GPR174,GPR37L1,GPR83,GRM8,HTR2B,HTR2C,IFNB1,IGHG1,Ighg2b,IGHM,IGKC,IL12B,IL1B,JCHAIN,MAPK4,MCAM,MMP13,MMP9,NKX2-1,NTF4,NTSR2,OXGR1,P2RY2,PLA2G5,PLCH1,RGR,RTKN,SCN10A,TNF,Tpm1,Tpm2,WNT7A,WNT8B,XCR1
LTBR	transmembrane receptor		1.924	3.67e-06	ACTA2,CCL19,CNN1,CXCL13,DSG2,ENPP2,GPM6B,IFNB1,JUNB,Klra7 (includes others),POU2AF1,TNF,TNFSF13B							CDX Gastrointestinal Cancer Signaling Pathway	1.16	0.0743	-1.291	BMP1,CDH17,FOS,IL12B,IL17A,IL17C,IL17F,IL1B,LTB,SALL4,TNF,TNFSF13B,TNFSF8,WNT7A,WNT8B
CDX2	transcription regulator		1.915	0.000625	CDH17,CLDN1,CLDN2,CTSE,Gkn3,HOXA9,HOXB1,HOXB2,IL1B,KCNJ15,KRT18,LMX1A,NLRP3,NTS,SALL4,SLC26A3,SLC5A1,SOAT2,TNF							Th2 Pathway	1.15	0.0803	0	CD3D,CD3G,CXCR6,HLA-DMB,HLA-DOA,HLA-DOB,IL10,IL12B,IL12RB1,JAG2,NOTCH3
CDH1	other		1.915	0.0621	CDH3,GLI1,GRIA1,KRT18,MCAM,MMP9,PFKFB3,TNF							Immunogenic Cell Death Signaling Pathway	1.14	0.0889	-1.414	GZMK,HSPA1A/HSPA1B,Hspa1b,IFNB1,IL1B,NLRP3,P2RY2,TNF
PARP9	enzyme		1.914	0.0229	HLA-DOB,IFIT1,IFNB1,SP110							Caveolar-mediated Endocytosis Signaling	1.14	0.0933	#NUM!	ACTA2,ACTG2,ALB,DYRK3,FLNC,INS,ITGA2
Hsp70	group		1.913	0.00288	FBXO32,HCST,IL12B,IL17A,IL1B,MAPT,TCL1A,TNF							White Adipose Tissue Browning Pathway	1.13	0.0797	-1.897	ADCY1,CACNA1G,CACNA2D1,CACNB1,CATSPER4,CEBPB,DIO2,Gucy1b2,LDHB,PRKAB2,PRKAG3
KCNK9	ion channel		1.912	0.00319	CTSE,HEMGN,KCNK3,Nnt,NR4A2,SLC16A3,SPTA1							Neutrophil Extracellular Trap Signaling Pathway	1.13	0.0654	1.347	BLK,CCL5,COL11A2,COL16A1,Col17a1,COL4A2,COL4A4,Col6a4,COL6A5,COL9A3,IFNB1,Igha,IGHG1,Ighg2b,IGHM,IGKC,IL10,IL1B,ITGA2,JCHAIN,LCK,MMP9,MT-ND3,NLRP3,PLA2G5,PLCH1,TNF
FAS	transmembrane receptor		1.893	0.00568	ACTA2,CAMK2B,CCL2,CCL5,COL4A2,Cxcl9,CXCR3,DYRK3,EGR1,F5,FOS,GADD45G,IFIT1,Ighg2b,IL10,IL18R1,IL1B,LTB,LY75,MMP13,MMP9,NCR1,NR4A1,NR4A2,P2RY2,PLEC,SERPINE1,SLPI,TNF,ZP3							Ceramide Signaling	1.12	0.0879	-2.236	CNKSR1,FOS,KSR1,PPM1J,PPM1L,RASD1,SMPD5,TNF
HDL-cholesterol	complex		1.89	0.00237	ALDH1L2,APOB,CEBPB,EGR1,FOSL2,GPT2,MMP9							Crosstalk between Dendritic Cells and Natural Killer Cells	1.12	0.0879	0.816	ACTA2,ACTG2,CAMK2B,IFNB1,IL12B,KLRD1,LTB,TNF
Hbb-b2	other		1.89	0.00617	CIITA,Cxcl9,CXCR3,CXCR6,IL1B,LTB,PRLR							Role of IL-17F in Allergic Inflammatory Airway Diseases	1.11	0.106	0.447	CCL2,IL17F,IL1B,MMP13,RPS6KA6
ARHGAP21	other		1.89	0.00421	ATM,Cxcl9,IFNB1,SLFN12L,TNF,TNFSF8,Vnn3							LXR/RXR Activation	1.11	0.0813	1.667	ABCG5,AGT,ALB,APOB,C9,CCL2,IL1B,MMP9,TNF,TTR
RB1	transcription regulator		1.871	0.011	CCL5,CDC25C,CDC6,CDCA7L,CLDN3,COL4A2,Cxcl9,CXCR6,DIO2,DMPK,DUSP1,E2F7,EGR1,FABP4,FOS,GPR162,GPR83,GPT2,JUNB,KRT18,LCK,MAPK4,MCM10,MYH2,MYH7,NR4A2,NR4A3,NTSR2,PER1,PIERCE1,RYR3,SERPINE1,TG,TNF,TP73,Tpm1,Tpm2							Apelin Adipocyte Signaling Pathway	1.1	0.087	0.378	ADCY1,GPX5,GSTP1,INS,MAPK4,MGST3,PRKAB2,PRKAG3
TRIM38	enzyme		1.862	0.00272	CCL5,IFNB1,IL1B,TNF							Glycine Betaine Degradation	1.09	0.2	#NUM!	BHMT,DMGDH
TBK1	kinase		1.804	0.00786	ACTA2,ATM,CCL5,Cxcl9,IFI16,IFIT1,IFNB1,IL12B,IL1B,OAS3,TNF,Vnn3							AMPK Signaling	1.08	0.0702	-1	ADRA1D,AK4,AK7,AK8,AK9,CHRNA4,GNAT1,INS,PFKFB1,PFKFB3,PFKM,PPM1J,PPM1L,PRKAB2,PRKAG3,SLC2A4,SMARCD3
APOA1	transporter		1.79	0.0271	ADCY1,GFAP,IL1B,KLF2,MYH7,MYL2,TNF							IL-7 Signaling Pathway	1.07	0.0897	2.646	HGF,Igha,IGHG1,Ighg2b,Ighg2c,IGHM,IL7R
mir-182	microRNA		1.775	0.0172	CARD11,CCL2,Ccl8,CHIA,COL11A2,COL4A4,CXCL13,GADD45G,IL10							Oxytocin In Spinal Neurons Signaling Pathway	1.05	0.114	0	ABCC9,CTH,Gucy1b2,KCNJ11
YY1	transcription regulator		1.769	0.00306	ACTA2,ANKRD1,CCL2,CD3D,CDC25C,CDC6,CEBPB,CIITA,COL9A3,DMPK,EGR1,FOS,GADD45G,HELLS,IL1B,JCHAIN,KIF11,KIF2C,KLF2,MMP13,MXD3,MYH11,MYH2,MYH3,MYOM1,TNFRSF13C,Tpm1							Putrescine Degradation III	1.05	0.136	#NUM!	Aldh3b3,MAOB,SMOX
ASAH1	enzyme		1.767	0.0117	CCL5,CERS1,ELOVL7,NR4A1,NR4A2,NR4A3							Dopamine Receptor Signaling	1.03	0.0875	#NUM!	ADCY1,MAOB,PPM1J,PPM1L,PPP1R14C,PPP1R1B,SMOX
PCLAF	other		1.755	0.00384	BUB1,CDC25C,ECT2,ESPL1,GADD45G,KIF4A							Spermine Biosynthesis	1.02	0.5	#NUM!	AMD1
OXT	other		1.747	0.00325	CEBPB,CIDEA,FOS,GATA4,MYH7,MYL2							Alanine Degradation III	1.02	0.5	#NUM!	GPT2
TCF3	transcription regulator		1.744	5.25e-09	ASB2,BUB1,CCR9,CD3D,CD3G,CD79B,CD8B,Clec2d (includes others),CTSE,CXCR6,E2F8,ECT2,ESCO2,ESRRB,GRIA1,HCST,IFI16,IGHM,IL18R1,IL1B,IL7R,INS,KIF11,KIF2C,KIF4A,KLF2,LCK,Ly6a (includes others),LY6D,MXD3,MZB1,NOTCH3,NR0B2,NR4A3,NR5A2,NRAP,PLAC8,POU2AF1,PTPRCAP,SCN4A,SEMA3G,Serpina3g (includes others),SOX13,SULT2B1,TNF,TNFRSF25,TNFRSF8,ZBP1,ZP1,ZP3							Alanine Biosynthesis II	1.02	0.5	#NUM!	GPT2
ESR1	ligand-dependent nuclear receptor		1.743	0.00381	AASS,ABCA4,ABCB11,ABCG5,ACTA2,ADCY1,AGT,AQP3,ARSG,ASPM,BIN1,BUB1,C18orf25,CA12,CALML4,CAMK2B,CAP2,CCL2,CCN1,CEBPB,CENPF,CERS1,CGA,CGN,CLDN1,CLDN2,Clec2d (includes others),CLIC3,CLIC6,CNN1,COL16A1,CTH,CUL4B,CYP4A11,Defb10/Defb11,DSG2,DUSP5,EGR1,ELN,ENPP2,FOLR1,FOS,FOSL2,GADD45G,GFAP,GJB1,GRIA1,HELLS,HOXA9,HTR2C,IFNB1,IGFBP2,IL1B,JUNB,KCNJ13,KL,KRT20,LCK,LOXL4,LTB,MAPT,MEF2D,MMP9,MYH11,NOTCH3,NR0B2…							Spermidine Biosynthesis I	1.02	0.5	#NUM!	AMD1
TNFAIP6	other		1.732	0.000793	ACTA2,IL10,IL1B,MMP9,SPINT2,TNF							Xanthine and Xanthosine Salvage	1.02	0.5	#NUM!	PNP
CR1L	transmembrane receptor		1.732	0.00451	C9,COL4A2,IL10,IL1B,SERPINE1,TNF							Cysteine Biosynthesis/Homocysteine Degradation	1.02	0.5	#NUM!	CTH
NFKBIZ	transcription regulator		1.726	0.0491	IL10,IL12B,IL17A,TNF							Sucrose Degradation V (Mammalian)	1.01	0.182	#NUM!	ALDOA,ALDOC
ALOX15	enzyme		1.72	0.0117	CXCR3,IL12B,IL17A,IL1B,NOTCH3,TNF							Apelin Cardiac Fibroblast Signaling Pathway	1	0.13	#NUM!	PRKAB2,PRKAG3,SERPINE1
MED13	transcription regulator		1.718	0.000357	ANKRD1,CIB2,CIDEA,ELN,GPD1,NR4A2,ODAD2,PHKA1,SLC2A4							Chemokine Signaling	1	0.0864	0	CAMK2B,CCL11,CCL2,CCL5,FOS,MYL2,RASD1
INHA	growth factor		1.69	0.000575	ACTA2,ACTG2,BCAN,CCN1,CNN1,COL4A4,DNAH7,ESPL1,KRT18,KRT8,MYH11,PRLR,SERPINE1,Tpm2							Noradrenaline and Adrenaline Degradation	0.984	0.108	1	Adh6a,Aldh3b3,MAOB,SMOX
IFIT2	other		1.686	0.00219	CCL5,IFNB1,IL12B,IL1B,TNF							GABA Receptor Signaling	0.957	0.0758	#NUM!	ADCY1,CACNA1G,CACNA2D1,CACNB1,CATSPER4,DNM1,GABRA4,GABRA5,GNAT1,UBD
TCF12	transcription regulator		1.684	0.000156	ASB2,CCR9,CD3D,CD3G,CXCR6,IL18R1,IL7R,KLF2,LCK,Ly6a (includes others),LY6D,MZB1,NOTCH3,NR4A3,PTPRCAP,SOX13,TNFRSF25,TNFRSF8							Cardiac Hypertrophy Signaling (Enhanced)	0.956	0.0609	0.962	ADCY1,ADRA1D,AGT,CACNA2D1,CACNB1,CAMK2B,DVL1,GATA4,HSPB7,IL12B,IL12RB1,IL17A,IL17C,IL17F,IL17RE,IL18R1,IL1B,IL20RB,IL22RA2,IL7R,ITGA2,LTB,MAP3K15,MEF2D,PLCH1,RASD1,RYR3,TG,TNF,TNFSF13B,TNFSF8,WNT7A,WNT8B
ID2	transcription regulator		1.678	4.85e-06	ACTA2,CCL11,CCL5,CCR9,CD27,CDC6,CEBPB,CXCR3,CXCR6,DLL4,DUSP1,GADD45G,IFI16,IKZF3,IL10,IL20RB,IL7R,LRIG1,LTB,MCAM,MPZ,NR4A1,NR4A3,RAP1GAP,SLAMF6,SOX13,TNFRSF25,TNFSF8							Cell Cycle Regulation by BTG Family Proteins	0.951	0.105	#NUM!	E2F7,E2F8,PPM1J,PPM1L
PTPRJ	phosphatase		1.673	0.00645	ACTA2,FOS,IFNB1,SLFN12L,TG,TNF,TNFSF8,Vnn3							IL-17A Signaling in Fibroblasts	0.951	0.105	#NUM!	CCL2,CEBPB,FOS,IL17A
CD200R1	transmembrane receptor		1.667	0.00386	CCR6,CCR9,Cxcl9,EGR1,IL10,JUNB,KIF11,TNF,TNFRSF25							Notch Signaling	0.951	0.105	-1	DLL3,DLL4,JAG2,NOTCH3
SPI1	transcription regulator		1.66	0.0133	Acp5,ACTA2,CCR6,CD79B,CIITA,CTSE,CXCL14,Cxcl9,FOS,HIC1,IFIT1,Iglv2,IL10,IL12B,IL1B,IL27,IL7R,Klra7 (includes others),LTB,MBP,MS4A1,PRG2,SP110,TNF							Glycogen Degradation II	0.946	0.167	#NUM!	PGM1,PYGM
Ifn	group		1.647	0.000871	CXCR3,CYP4A11,FOS,HGF,IFI16,IFIT1,IL10,IL12B,IL17A,IL27,MMP9,OAS3,SERPINE1,TNFSF13B,ZBP1							Atherosclerosis Signaling	0.941	0.0752	#NUM!	ALB,APOB,CCL11,CCL2,COL11A2,IL1B,MMP13,MMP9,PLA2G5,TNF
N6AMT1	enzyme		1.635	0.00469	AGR3,ASPM,CDCA7L,CENPF,CPN1,DCTD,DMPK,DTL,ESPL1,Gkn3,LRIG1,POLE,RHBDF1,SMARCD3,SPATA24,TBC1D9							Role Of Osteoclasts In Rheumatoid Arthritis Signaling Pathway	0.921	0.0647	-1.213	ADAM11,ADAM28,COL11A2,COL16A1,Col17a1,COL4A2,COL4A4,Col6a4,COL6A5,COL9A3,FOS,HCST,IL10,IL17A,IL1B,MMP13,MMP9,Naip1 (includes others),RASD1,TNF
IL20	cytokine		1.633	0.00803	ALB,CCL2,FGL1,MMP9,SERPINC1,TTR							Antigen Presentation Pathway	0.92	0.103	#NUM!	CIITA,HLA-DMB,HLA-DOA,HLA-DOB
Map3k7	kinase		1.631	0.026	CCL5,Cxcl9,IFNB1,IL10,IL1B,MMP9,TNF,Vnn3							STAT3 Pathway	0.911	0.0741	#NUM!	HGF,IL12RB1,IL17RE,IL18R1,IL1B,IL20RB,IL22RA2,IL7R,MAP3K21,RASD1
TICAM2	other		1.603	0.00125	CCL5,IFNB1,IGHG1,IL12B,IL1B,TNF							Corticotropin Releasing Hormone Signaling	0.91	0.0724	-0.333	ADCY1,CACNA1G,CACNA2D1,CACNB1,CATSPER4,CTH,FOS,GLI1,Gucy1b2,MEF2D,NR4A1
EIF2AK4	kinase		1.546	0.00415	AQP4,CIDEA,EGR1,IL10,IL12B,IL1B,MBP,TNF							Role of JAK1, JAK2 and TYK2 in Interferon Signaling	0.884	0.115	#NUM!	CGA,IFNB1,TSHB
PPARG	ligand-dependent nuclear receptor		1.539	1.43e-05	ACTA2,AGT,ANGPTL4,AQP3,BIN1,CCL11,CCL2,CCL5,CEBPB,CIDEA,CORIN,CRAT,CXCL14,CYP4A11,EGLN3,FABP4,FBP2,FFAR1,GPD1,HGF,HR,IFNB1,IL10,IL17A,IL17F,IL1B,INS,KLK11,KRT18,KRT20,LY6D,MMP13,MMP9,MYF6,MYH7,NR4A1,OLAH,PFKFB3,PLIN4,Prl2c2 (includes others),SAP18,SERPINE1,SLC2A4,TBC1D2,TNF,Tpm2,UCP3,VNN1							Xenobiotic Metabolism AHR Signaling Pathway	0.883	0.0805	-0.378	ALDH1L2,GSTP1,IL1B,MGST3,TNF,UGT1A6,Ugt1a7c
IRF1	transcription regulator		1.537	1.36e-05	ACTA2,CCL19,CCL2,CCL5,CEACAM1,CEBPB,CIITA,Cxcl9,DNASE1L3,IFIT1,IFNB1,IL10,IL12B,IL12RB1,IL1B,IL27,KL,LTB,MMP9,OAS3,PIGR,SLPI,SP110,TNF,TNFSF13B,UBD							Netrin Signaling	0.861	0.0833	-0.447	CACNA1G,CACNA2D1,CACNB1,CATSPER4,DCC,RYR3
IL2	cytokine		1.534	1.75e-06	ALDOA,ARC,ATM,BUB1,CCL11,CCL2,CCL5,Ccl8,CCR6,CCR9,CD3D,CD3G,CD8A,CD8B,CDC6,CEACAM1,Cxcl9,CXCR3,CXCR6,DKKL1,DSG2,DUSP1,DUSP5,ENPP2,FCMR,FOS,FOSL2,GADD45G,GFAP,Gm12250,Gm3411 (includes others),GPR83,GPSM1,GZMK,HCST,HEMGN,HSPA1A/HSPA1B,IFI16,IKZF3,IL10,IL12B,IL12RB1,IL17A,IL17F,IL18R1,IL1B,IL7R,ITGA2,JUNB,KLRD1,LCK,LRRC32,LTB,Ly6a (includes others),MMP9,NCR1,NR4A3,PIP5K1B,PLAC8,PNP,PTPN7,Serpina3g (…							Uracil Degradation II (Reductive)	0.857	0.333	#NUM!	UPB1
TICAM1	other		1.531	0.000696	Apol10a (includes others),CCL2,CCL5,CXCL13,DUSP1,EGR1,IFI16,IFIT1,IFNB1,IL10,IL12B,IL17A,IL1B,Ms4a4c (includes others),Nes,SERPINE1,TNF							Guanine and Guanosine Salvage I	0.857	0.333	#NUM!	PNP
MERTK	kinase		1.505	1.16e-05	ATM,Cxcl9,HGF,IFNB1,IL10,IL17A,IL1B,MYL2,TNF,Vnn3							Thyronamine and Iodothyronamine Metabolism	0.857	0.333	#NUM!	DIO2
NT5E	phosphatase		1.477	0.00512	IL1B,MMP13,SERPINE1,TNF,ZNF366							Methionine Salvage II (Mammalian)	0.857	0.333	#NUM!	BHMT
N-cor	group		1.463	8.48e-05	ALDOA,BIN1,CCL5,Ccl8,CXCL14,FABP4,FOLR1,GSTP1,IL1B,MMP13,MMP9,SLC2A4,TBC1D2,TBX1,TBX15,TBX6							Thymine Degradation	0.857	0.333	#NUM!	UPB1
CEBPE	transcription regulator		1.458	0.0161	CEBPB,IL10,MBP,MMP9,PRG2,TNF,TNFSF13B							Glycerol-3-phosphate Shuttle	0.857	0.333	#NUM!	GPD1
NLRC5	transcription regulator		1.451	0.0265	IFNB1,IL10,IL1B,TNF							Thyroid Hormone Metabolism I (via Deiodination)	0.857	0.333	#NUM!	DIO2
IL11	cytokine		1.44	0.00113	ACTA2,Clec2d (includes others),FABP4,FOS,IGFBP2,IL10,IL1B,JUNB,MMP13,MMP9,PAPPA2							Adenine and Adenosine Salvage I	0.857	0.333	#NUM!	PNP
PF4	cytokine		1.433	0.0185	ACTA2,CCL2,CNN1,IL12B,IL17A,IL19,IL1B,LY75,TNF							Glutamate Degradation II	0.857	0.333	#NUM!	GOT1L1
estrogen receptor	group		1.429	0.0016	CA12,CALB2,CDH15,CDH3,CLDN3,CNKSR1,COL4A2,DSP,EGR1,FLNC,FOS,HSPA1A/HSPA1B,KRT18,KRT8,MAPT,MMP13,MMP9,NOTCH3,PCDH1,PGLYRP2,PLEK2,PRLR,SERPINE1,TJP3							Aspartate Biosynthesis	0.857	0.333	#NUM!	GOT1L1
SCD	enzyme		1.421	0.000124	Adh6a,ANGPTL4,CEBPB,DAGLA,DIO2,EGR1,ELOVL7,FOS,GNAT1,HR,IGFBP2,IL1B,MUSK,RDH16,Saa3,Scd3,SLC2A4,SPTLC3,SULT2B1,TGM1,TNF,UCP3							Xenobiotic Metabolism CAR Signaling Pathway	0.852	0.0681	1.387	ALDH1L2,Cyp2b13/Cyp2b9,GSTP1,HS3ST3B1,MGST3,PPM1J,PPM1L,SULT1C2,SULT1C3,SULT2B1,UGT1A6,Ugt1a7c,UGT2B28
KLF2	transcription regulator		1.415	0.0392	CCL2,CCL5,CXCR3,ELN,FABP4,GATA4,IL17A,IL1B,IL7R,JUNB,NOTCH3,Serpinb9b,SERPINE1,TNF,TNFRSF8							Cardiomyocyte Differentiation via BMP Receptors	0.848	0.111	#NUM!	GATA4,MYH7,MYL2
JAK1/2	group		1.414	0.0208	CA12,CCL2,CIITA,FAM81A,MYO5B,PLAC8,PSD,TNF							Tryptophan Degradation X (Mammalian, via Tryptamine)	0.848	0.111	#NUM!	Aldh3b3,MAOB,SMOX
H2AB3 (includes others)	other		1.414	0.00288	AQP3,ARC,BLK,FOS,IGFN1,PAQR9,PDZK1IP1,TNFRSF8							Apelin Liver Signaling Pathway	0.848	0.111	#NUM!	AGT,COL11A2,TNF
APC	enzyme		1.411	0.0248	APOB,CDH3,CLDN1,CLDN9,DNAH9,ESRP1,FOXJ1,GLI1,IL10,IL17A,ITGA2,LCK,MMP9,TEKT1,TNF							Intrinsic Prothrombin Activation Pathway	0.835	0.0952	0	COL11A2,F5,KLK11,SERPINC1
EIF4B	translation regulator		1.41	0.00732	Ccl8,Klra7 (includes others),KLRD1,NCR1,TNF							Aryl Hydrocarbon Receptor Signaling	0.815	0.0692	0	ALDH1L2,ATM,Cyp2c23,FOS,GSTP1,HSPB7,IL1B,MGST3,NR0B2,TNF,TP73
CDX1	transcription regulator		1.4	0.00386	CLDN1,CLDN2,CTSE,Gkn3,IL1B,KCNJ15,NLRP3,NTS,TNF							Phagosome Formation	0.809	0.0576	3.244	ADORA2B,ADRA1D,AP1M2,CCR6,CCR9,CXCR6,FFAR1,GPR162,GPR174,GPR37L1,GPR83,GRM8,HTR2B,HTR2C,Igha,IGHG1,Ighg2b,IGHM,IGKC,ITGA2,JCHAIN,LCK,MAPK4,MYH11,MYH13,MYH2,MYH3,MYH7,MYL2,MYO18B,MYO1H,MYO5C,NTSR2,OXGR1,P2RY2,PIP5K1B,PLA2G5,RASD1,RGR,XCR1
PLP1	other		1.4	0.000317	CCL2,CCR6,ENPP2,IL10,IL17A,MBP,NOTCH3,TNF							Erythropoietin Signaling Pathway	0.809	0.0678	-1.732	FOS,HBQ1,IL12B,IL17A,IL17C,IL17F,IL1B,LTB,RASD1,TNF,TNFSF13B,TNFSF8
SOD1	enzyme		1.4	0.00576	ADORA2B,ALDOC,ARC,BUB1,CGA,CYB561,DCC,FOS,FOSL2,GABRA4,GFAP,GRIA1,GSTP1,IFI16,IL10,IL1B,JUNB,KCNJ2,MAOB,MMP9,MYOM1,SCN1B,TNF,TUBB4A							B Cell Activating Factor Signaling	0.808	0.093	#NUM!	FOS,TNFRSF13C,TNFRSF17,TNFSF13B
ORMDL3	other		1.387	0.00422	IFNB1,MMP9,OAS3,TNF,TNFSF13B							Fatty Acid Activation	0.786	0.133	#NUM!	ACSBG1,SLC27A5
miR-293-5p (and other miRNAs w/seed CUCAAAC)	mature microRNA		1.387	0.00276	ARC,CNTN4,MMP9,NR4A1,STX1A							Leukotriene Biosynthesis	0.786	0.133	#NUM!	GGT1,MGST3
TNF	cytokine		1.382	0.000292	AATK,ABCB11,Acp5,ACTA2,ADORA2B,AGT,ALB,AMH,ANGPTL4,ANKRD1,AQP3,ARC,CA12,CCL11,CCL19,CCL2,CCL5,Ccl8,CCN1,CCR6,CDC25C,CDH3,CEBPB,CIB2,CIITA,CLDN1,CNN1,COL16A1,COL4A2,CXCL13,Cxcl9,CXCR3,DLL4,DUSP1,DUSP5,DVL1,EGLN3,EGR1,ELOVL7,ENPP2,FABP4,FBXO32,FERMT1,FFAR1,FOS,FOSL2,FOXJ1,GABRA5,GADD45G,GFAP,GJB1,GLI1,GPD1,GRIA1,GSTP1,H2-M2,HGF,HOXA9,HSPA1A/HSPA1B,IER2,IFI16,IFIT1,IFNB1,IGFBP2,IGKC,IL10,IL12B,IL12R…							Glutathione Redox Reactions I	0.781	0.103	#NUM!	GPX5,GSTP1,MGST3
MSR1	transmembrane receptor		1.379	0.00027	CCL5,IFIT1,IL10,IL1B,MMP9,TNF							GP6 Signaling Pathway	0.778	0.0709	0	COL11A2,COL16A1,Col17a1,COL4A2,COL4A4,Col6a4,COL6A5,COL9A3,GRAP2
IFI16	transcription regulator		1.372	0.00255	CCL2,CCL5,CGA,GATA4,IFI16,IFNB1,IL1B,IL7R,SLC2A4,TNF,UCP3							Natural Killer Cell Signaling	0.771	0.0657	1.941	COL11A2,HCST,HSPA1A/HSPA1B,Hspa1b,IL12B,IL12RB1,IL18R1,Klra7 (includes others),KLRD1,LCK,MAP3K15,NCR1,RASD1
CD3	complex		1.366	0.0118	ACTG2,AQP3,ATM,CCL5,CCR6,CCR9,CD27,CD8A,CD8B,CEACAM1,CENPF,CXCR3,CXCR6,DNASE1L2,EEF1A2,FOS,GLI1,GZMK,HELLS,HSPA1A/HSPA1B,IFIT1,IL10,IL12B,IL12RB1,IL17A,IL18R1,IL1B,IL7R,JUNB,KCNK3,LCK,Ly6a (includes others),NR4A1,P2RY2,PLEC,PNP,PTPN7,SH2D2A,SLPI,STEAP2,TNF,TNFRSF25,TNFRSF8,TP73							Kinetochore Metaphase Signaling Pathway	0.761	0.0721	0.816	BUB1,DNAH10,DNALI1,ESPL1,KIF2C,KNTC1,MXD3,PPP1R14C
STUB1	enzyme		1.366	0.0367	ACTA2,CDC25C,GATA4,IFNB1,JUNB,MAPT,MYH11							Oxytocin In Brain Signaling Pathway	0.76	0.0653	-0.277	ADCYAP1,CACNA1G,CACNA2D1,CACNB1,CATSPER4,IL1B,KCNJ13,MEF2D,NLRP12,NLRP3,PLA2G5,RASD1,TNF
[truncated: 1,771 more rows]
