# Supplementary material for: Traumatic brain injury induces an adaptive immune response in the meningeal transcriptome that is amplified by aging
Source: Front Neurosci. 2023 Jul 31;17:1210175. doi: 10.3389/fnins.2023.1210175 (PMC10425597; doi:10.3389/fnins.2023.1210175)
Supplement: Supplementary file 3 [file Table_3.XLSX]

## Sheet: 1month-Young TBI GO_BP 
GO biological process complete	Mus musculus - REFLIST (21997)	upload_1 (202)	upload_1 (expected)	upload_1 (over/under)	upload_1 (fold Enrichment)	upload_1 (raw P-value)	upload_1 (FDR)		symbol	Young 1m TBI_v_Young 1m Sham
collagen fibril organization (GO:0030199)	54	6	0.5	+	12.1	1.75e-05	0.0251		Igkv4-63	Gene ontology (GO) upregulated Biological Processes (BP)
extracellular matrix organization (GO:0030198)	279	14	2.56	+	5.46	5.3e-07	0.00835		Ighv6-6
extracellular structure organization (GO:0043062)	280	14	2.57	+	5.44	5.52e-07	0.00435		Igkv3-10
external encapsulating structure organization (GO:0045229)	281	14	2.58	+	5.43	5.75e-07	0.00302		Pcp2
synapse organization (GO:0050808)	315	12	2.89	+	4.15	4.86e-05	0.0403		Igkv3-5
skeletal system development (GO:0001501)	522	18	4.79	+	3.76	2.41e-06	0.0095		Igkv6-25
regulation of ion transmembrane transport (GO:0034765)	525	17	4.82	+	3.53	1.03e-05	0.027		Ighv1-64
modulation of chemical synaptic transmission (GO:0050804)	526	16	4.83	+	3.31	3.92e-05	0.0364		Rgs8
regulation of transmembrane transport (GO:0034762)	625	19	5.74	+	3.31	7.31e-06	0.023		Dao
regulation of trans-synaptic signaling (GO:0099177)	527	16	4.84	+	3.31	4.01e-05	0.0351		Kcnk12
cellular response to nitrogen compound (GO:1901699)	549	16	5.04	+	3.17	6.41e-05	0.0481		Grm4
ion transmembrane transport (GO:0034220)	640	18	5.88	+	3.06	3.48e-05	0.0366		Igkv2-137
cation transport (GO:0006812)	765	20	7.03	+	2.85	3.46e-05	0.039		Gm44831
cell-cell signaling (GO:0007267)	894	23	8.21	+	2.8	1.11e-05	0.0251		Popdc3
cell adhesion (GO:0007155)	887	22	8.15	+	2.7	3.01e-05	0.0365		Kcnj3
transmembrane transport (GO:0055085)	972	24	8.93	+	2.69	1.37e-05	0.0271		C430049E01Rik
ion transport (GO:0006811)	1117	25	10.26	+	2.44	6.64e-05	0.0476		Abcc12
regulation of multicellular organismal process (GO:0051239)	2989	50	27.45	+	1.82	2.07e-05	0.0272		Olfm3
system development (GO:0048731)	3813	60	35.02	+	1.71	1.54e-05	0.027		Gm9435
nucleic acid metabolic process (GO:0090304)	1999	4	18.36	-	0.22	6.36e-05	0.0502		Tmem151b
sensory perception of smell (GO:0007608)	1133	0	10.4	-	< 0.01	3.79e-05	0.0373		Igkv3-12
sensory perception of chemical stimulus (GO:0007606)	1235	0	11.34	-	< 0.01	1.68e-05	0.0265		Ccdc85c
									Scrt1
Analysis Type:	PANTHER Overrepresentation Test (Released 20221013)								Kcnj9
Annotation Version and Release Date:	GO Ontology database DOI: 10.5281/zenodo.6799722 Released 2022-07-01								Cabp7
Analyzed List:	upload_1 (Mus musculus)								Cdh22
Reference List:	Mus musculus (all genes in database)								Mael
Test Type:	FISHER								Cnr1
Correction:	FDR								Inpp5j
									Cdh15
									Gm44560
									Ankrd23
									B3gnt7
									St8sia5
									Nell2
									Kcnc1
									Chrna1
									Kcna7
									Popdc2
									Sgca
									Lmtk3
									Lyz1
									Slc1a6
									Gm42772
									Arg1
									1700011I03Rik
									Gpr84
									Gm43048
									Gm12205
									Gm10471
									Kif5a
									Crhr1
									Frrs1l
									Gm42583
									Adcy1
									Cd5l
									Pianp
									Colq
									Cyp26b1
									Gm15816
									Gm11837
									Ache
									Crip3
									Sptbn2
									Cgref1
									Col11a2
									Gm42031
									Cd247
									Mmp12
									Proz
									Gpnmb
									Hhipl2
									Angptl7
									Sbk1
									Gm12198
									Tagln3
									Ufsp1
									Tmem59l
									A930024E05Rik
									Gm6145
									Notum
									Cited4
									5430437J10Rik
									Bglap
									Lrrc18
									Gm9885
									C1ql1
									Fcer1a
									Agt
									Phex
									Ablim2
									Col22a1
									Apc2
									A530020G20Rik
									Pfkfb3
									Cilp
									Gfap
									Kcnt1
									Ms4a2
									Phospho1
									Tnf
									Gm26813
									Aqp4
									Aldoc
									Gm44386
									Irx5
									Nphs2
									Adam11
									Aqp2
									Caln1
									Gm42742
									Gm12394
									Clec3b
									6030419C18Rik
									Ntsr2
									Col1a1
									Phf24
									Bglap2
									Sec16b
									Cacnb1
									Gpr173
									Itgax
									Vsx1
									Rasgrf1
									Csdc2
									Rap1gap
									Mrgprx2
									Sbsn
									Acsbg1
									Ptgdr
									Kcnd1
									Adam8
									Srpx
									Rarb
									Nlrp3
									Prss35
									Scn2b
									Cemip
									Vnn1
									Cacng7
									Cyp11a1
									Slc47a2
									Slc41a3
									Gpr37l1
									Gpr137b-ps
									Ms4a14
									Sfrp2
									Bcan
									Ptch2
									Ctf1
									Col1a2
									Aldh1a1
									Col11a1
									Tspan8
									Sema6c
									Gm42047
									Snhg11
									Nrxn2
									Shc2
									A830036E02Rik
									Col26a1
									Adm
									Gramd1c
									Smoc1
									Ipp
									Htra3
									Kcnj10
									6430573F11Rik
									Slc4a4
									Chrd
									Gm21781
									G0s2
									Sfxn5
									Cpz
									Rgl3
									Cacnb3
									Rhof
									Adam12
									Cercam
									Entpd3
									Exoc3l4
									Col6a1
									Ahnak2
									Adgrb2
									Col3a1
									Thsd4
									Ptprz1
									H6pd
									Tbc1d16
									Foxd1
									Dnase1l1
									Cntfr
									Ptafr
									Ephb2
									Ano8
									Tle2
									Thbs3
									Lgi2
									Bmp1
									Igdcc4
									Dennd4b
									Sfxn2
									Tmem150a
									Aox1
									Pknox2
									Zic4
									St7
									Tmem18
									Lrig1
									Chpf2
									Zmym3
									Dact3
									Appl2
									Brat1
									Zfp512b
									Dzip1
									Rgma
									Map3k10
									Slc7a8
									Krba1

## Sheet: 1month-Aged TBI GO_BP 
GO_BP	Mus musculus - REFLIST (21997)	Genes	Expected	upload_1 (over/under)	Fold.Enrichment	raw P-value	FDR		symbol	Aged 1m TBI_v_Aged 1m Sham
regulation of axon diameter (GO:0031133)	6	3	0.04	+	82.7	1.74e-05	0.0456		Igkv4-86	Gene ontology (GO) upregulated Biological Processes (BP)
immunoglobulin production (GO:0002377)	284	15	1.72	+	8.74	3.73e-10	5.89e-06		Ighv1-80
production of molecular mediator of immune response (GO:0002440)	348	16	2.1	+	7.6	6.46e-10	3.4e-06		Igkj2
immune response (GO:0006955)	1668	30	10.09	+	2.97	6.54e-08	0.000258		Igkv4-55
gene expression (GO:0010467)	2412	41	14.58	+	2.81	5.77e-10	4.55e-06		Igkv4-53
immune system process (GO:0002376)	2589	34	15.65	+	2.17	1.07e-05	0.0337		Igkv8-24
									Igkv14-111
									Ttc9b
									Ms4a3
									Nefl
									Iglv2
									Ppbp
									Ighg2c
									Igkv4-58
									Csrp3
									Nefm
									Igkv6-32
									Igkv1-135
									Fcnb
Analysis Type:	PANTHER Overrepresentation Test (Released 20221013)								Ctsg
Annotation Version and Release Date:	GO Ontology database DOI: 10.5281/zenodo.6799722 Released 2022-07-01								Igkv14-126
Analyzed List:	upload_1 (Mus musculus)								Hcn4
Reference List:	Mus musculus (all genes in database)								Klhl11
Test Type:	FISHER								Igkv17-121
Correction:	FDR								Igkv1-110
									Elane
									Ccdc183
									Hemgn
									Igkv8-16
									Sohlh1
									Calca
									Gm17435
									Rprm
									Asprv1
									Krt4
									Igkv1-117
									Gm35154
									Atp2b3
									Taf9
									Ctse
									Kel
									Fut7
									Vnn3
									Kif18b
									Nol4
									Gm10222
									Gm28119
									Tedc1
									Igkv2-137
									mt-Ty
									Gm11681
									Evpl
									Igkv10-96
									2310058D17Rik
									Cst7
									Dntt
									Gm4430
									Zfp97
									Cks2
									Nfe2
									Spns3
									Ccl8
									Rps12-ps4
									F10
									Mrpl23-ps1
									Iglv1
									Ly6c2
									Cdk1
									Gm6436
									Xcr1
									4930516B21Rik
									Bcl2a1d
									Kif20b
									Serf1
									Cpa3
									Wfdc17
									Kif20a
									Setmar
									Hsp90aa1
									Ptrhd1
									Tnmd
									Hmgn5
									Vamp7
									Gsta4
									Kcnn1
									Ifi213
									Gm11808
									Dbr1
									Eif5b
									Snhg3
									Prps2
									6330418K02Rik
									Cmc1
									Top1
									Polr2k
									Tnnt1
									Zfp758
									Gm6204
									Calml4
									Nhp2
									Gm10736
									Ccdc25
									1110008P14Rik
									Mrps21
									Oas3
									Coa6
									Map1b
									Snrnp27
									Cops9
									Rpl41
									Psd4
									Atpif1
									Ccdc28a
									Sec61b
									Gpx4-ps2
									1110008L16Rik
									Cebpzos
									Ndufa3
									Gm28438
									3110040N11Rik
									Cstb
									Bloc1s1
									Tomm7
									Uba52
									Flywch2
									Rpl32
									Elob
									Rps28
									Ndufaf4
									Polr2l
									Cd3g
									B9d1
									Ubl5
									Orc6
									Sf3b6
									Col8a1
									Nxt1
									Tbc1d31
									Bola2
									Spats2l
									Polr2f
									Commd9
									Odc1
									Bbip1
									Higd2a
									Iah1
									Rab10os
									H2afj
									Anapc13
									Cox6a1
									Dera
									Pappa2
									Txnl1
									Exosc4
									Parg
									Cyp1b1
									Fer
									Matn2
									Ube2o

## Sheet: 1month- TBI GO_BP
GO_BP	Mus musculus - REFLIST (21997)	Genes	upload_1 (expected)	upload_1 (over/under)	Fold.Enrichment	upload_1 (raw P-value)	FDR		symbol	Aged 1m TBI_v_Young 1m TBI
immune response (GO:0006955)	1668	165	86.14	+	1.92	1.35e-14	3.54e-11		Igkv4-86	Gene ontology (GO) upregulated Biological Processes (BP)
immunoglobulin production (GO:0002377)	284	54	14.67	+	3.68	1.64e-14	3.69e-11		Igkv4-53
immune system process (GO:0002376)	2589	221	133.7	+	1.65	4.91e-13	5.95e-10		Ighv1-58
production of molecular mediator of immune response (GO:0002440)	348	57	17.97	+	3.17	7.65e-13	8.04e-10		Igkv1-122
positive regulation of immune system process (GO:0002684)	1123	104	58	+	1.79	4.38e-08	2.76e-05		Gm21149
positive regulation of immune response (GO:0050778)	717	72	37.03	+	1.94	5.41e-07	0.000237		Igkv6-15
regulation of immune response (GO:0050776)	1066	95	55.05	+	1.73	9.04e-07	0.000385		Igkv1-117
leukocyte activation (GO:0045321)	649	66	33.52	+	1.97	9.47e-07	0.000393		Igkv6-23
regulation of leukocyte activation (GO:0002694)	809	77	41.78	+	1.84	1.08e-06	0.000436		Igkv9-124
mononuclear cell differentiation (GO:1903131)	365	44	18.85	+	2.33	1.22e-06	0.000469		Olfr1507
regulation of immune system process (GO:0002682)	1703	136	87.95	+	1.55	1.19e-06	0.00047		Ighv1-39
lymphocyte activation (GO:0046649)	517	55	26.7	+	2.06	1.94e-06	0.000694		Ighv5-17
regulation of interferon-gamma production (GO:0032649)	122	22	6.3	+	3.49	2.13e-06	0.000731		Igkv4-57
regulation of lymphocyte activation (GO:0051249)	695	67	35.89	+	1.87	4.86e-06	0.00153		Igkv6-20
positive regulation of T cell proliferation (GO:0042102)	110	20	5.68	+	3.52	5.48e-06	0.0017		Igkv8-21
positive regulation of cytokine production (GO:0001819)	505	53	26.08	+	2.03	5.79e-06	0.00175		Ighg2c
positive regulation of interferon-gamma production (GO:0032729)	83	17	4.29	+	3.97	7e-06	0.00204		Gm15204
									Igkv14-111
Analysis Type:	PANTHER Overrepresentation Test (Released 20221013)								Igkv1-135
Annotation Version and Release Date:	GO Ontology database DOI: 10.5281/zenodo.6799722 Released 2022-07-01								Igkv12-89
Analyzed List:	upload_1 (Mus musculus)								Igkv15-103
Reference List:	Mus musculus (all genes in database)								Igkv12-44
Test Type:	FISHER								Gm14336
Correction:	FDR								Gm29284
									Igkv14-100
									Igkv12-46
									Igkv3-2
									Igkv4-58
									Ighg2b
									Igkv1-110
									Iglv2
									Arhgap40
									Ighv1-26
									Gm28438
									2010001K21Rik
									Gm2762
									Igkv8-24
									Igkv13-85
									Zfp600
									Gm21190
									Igkv17-121
									Igkv5-48
									Ighg1
									Ceacam16
									Igkv8-27
									Myo7b
									Gm29824
									Gm7451
									Igkv3-10
									Cdhr2
									Gm44764
									Rpl36-ps10
									Igkv8-16
									Igkv6-14
									Gm29538
									Igkj2
									Igkv5-39
									Igkv3-4
									Rp1
									Gm8126
									E230025N22Rik
									Efcab10
									Frmpd1os
									Efhc2
									Igkv16-104
									Dynlrb2
									Tdrd12
									Pigr
									Fhad1os2
									Olfr524
									Igkj5
									Igkv2-137
									Gm11733
									Gm5743
									Igkv4-55
									Defb11
									Iglc2
									4931429L15Rik
									4833427G06Rik
									Apob
									4921504E06Rik
									Gm12340
									Gm42031
									Zscan4a
									Snhg7os
									Tnni3k
									Gm10222
									Cldn9
									Olfr544
									Gm9396
									Gm29602
									Igkv10-94
									Gm8419
									Dydc2
									Gm44141
									Gm10860
									Gata5
									Ttr
									Gm10354
									Esrp1
									Igkv8-30
									Gm13449
									Gm43043
									Gm6141
									G630064G18Rik
									Gm9377
									Cyp3a63-ps
									BC051665
									Gm15619
									Igkc
									Gm44285
									Pifo
									Mug-ps1
									Capsl
									2010005H15Rik
									Gm17983
									Prom2
									Rpl12-ps1
									Muc4
									Gm44738
									Spink2
									Oxgr1
									Gm38266
									Otp
									Gm21256
									Gm38162
									Reg1
									Gm7278
									Mdh1b
									Wt1os
									Gm3867
									Gm11383
									Ighv9-3
									Gm43119
									Prr32
									Olfr483
									Ins2
									9530053A07Rik
									Rd3l
									Gm21978
									Igkv9-120
									2310040G07Rik
									A630073D07Rik
									Vwa5b1
									Cd6
									Scn10a
									Gm28580
									Steap1
									Gm4780
									Gm14274
									Fam47e
									Gmnc
									Gm5239
									Igkv4-92
									Hbq1b
									Slc22a20
									Gm5737
									Gm3585
									Gm28856
									Igkv12-41
									Kcne2
									Gm5533
									Htr2c
									Gm23057
									Gm3898
									Gm13965
									Gm9727
									Smim22
									Gm10648
									Ubd
									Gm42934
									D630024D03Rik
									Marveld3
									Drc7
									Gm44091
									Gm19935
									Slc28a1
									Nr0b2
									Gm9200
									Glt6d1
									Ugt2b37
									4930474N05Rik
									Olfr576
									Kl
									Clic6
									Izumo1r
									Olfr1389
									Kcnj13
									Prg2
									Gm37851
									Six3os1
									Gm4812
									Igkv5-43
									1700112H15Rik
									Ooep
									Gm2308
									Myh2
									Gm12735
									Aadacl3
									Gm48737
									Olfr190
									Gm15262
									Gm45186
									Cpn2
									Olfr1116
									Pnpla5
									Enpp2
									Igkv4-72
									Gm13807
									Pmepa1os
									F5
									Nudt12os
									Gm12488
									Fam24a
									Gm15580
									Gm4926
									Prl8a1
									Agbl1
									Igfbpl1
									Olfr1489
									Olfr390
									Gm7535
									Gm32468
									Zfp980
									AC168977.1
									Gm37761
									Tecrl
									Tmem72
									Lrr1
									Gm22113
									Folr1
									Gm13036
									Oca2
									Igkv3-12
									Gm29590
									2400006E01Rik
									Ribc2
									Cldn3
									2010310C07Rik
									Gm42882
									Obox3-ps5
									Gm2042
									Gm16330
									Gm28634
									Zp3
									Gm4945
									Atp8b3
									Gm13182
									Gm10913
									Gm5733
									Serpinb1b
									Gm21963
									Gm26127
									Tmprss4
									Gm11444
									Fkbp6
									Gm5514
									Rdh19
									Gm43708
									1700016K19Rik
									Gm5435
									Gm853
									Cyp2ab1
									Gm11271
									Gm11956
									Olfr607
									5730585A16Rik
									Agr3
									Alb
									Gm5445
									Gm19232
									Gm11693
									Sult1c2
									1700055D18Rik
									Mzb1
									Nkx2-1
									Cga
									Cabcoco1
									Gm47197
									Gm34481
									Gm15215
									Fam81b
									Fau-ps2
									Dytn
									Gm32647
									Gm11893
									Gm22557
									Gm11681
									Aire
									Spag16
									Zfp988
									Chrna4
									Gm10447
									Gm24754
									Sostdc1
									Gm5258
									Cfap206
									Gm12401
									Gm25838
									Mroh2b
									Six3
									Olfr1183
									Ppp1r1b
									Gm28836
									Gm44435
									4930550C17Rik
									Gm12909
									Gm23968
									1300017J02Rik
									Hoxc11
									Pabpc2
									Igkv14-126
									2610028H24Rik
									Duxf3
									Hoxb1
									Gm5590
									Gm37789
									Trp73
									Gm20501
									Gm28340
									Gm16071
									Clic3
									Tlx2
									Gm24204
									Gzmk
									Gm42490
									Gm20675
									Gabra4
									Slc22a13
									Prlr
									Gm15614
									Gm26686
									Mir1931
									Gm48861
									Tmprss11e
									Ros1
									Gm11542
									Gm10723
									Cyp4a31
									Gm13715
									Gm15889
									Lao1
									Tns4
									Gm22993
									Gm43428
									C330024D21Rik
									Gm3695
									Rps2-ps9
									Dsp
									Gm15531
									Tcl1
									Gm26707
									Gm43769
									Gm8276
									Gm25312
									Oosp3
									Gm11579
									Slpi
									Olfr1042
									Muc16
									4930467D21Rik
									Olfr50
									Got1l1
									Rd3
									Cldn2
									5530401A14Rik
									Gm45880
									Cyp4a28-ps
									Gm39464
									Fam90a1b
									Gm12887
									Iglv1
									A430110C17Rik
									Gm37277
									Tmem184a
									Sult2b1
									Gm44920
									Hhipl1
									Gm20940
									Chia1
									Gm14163
									Gm5937
									Lmntd2
									Ly6i
									Ttc24
									Gm18014
									Gm12196
									A530010F05Rik
									Crb3
									Gm13162
									Olfr1349
									Strc
									Gm13841
									Gm24517
									Slc5a4b
									Vmn2r-ps4
									Gm43188
									Col6a4
									Sult1c1
									Car12
									Gm13409
									Myo5b
									Gm45843
									Gm7361
									Gm37307
									Lncenc1
									Gm16433
									Gm3329
									Sec14l3
									Prl2c5
									Saxo1os
									Gm42995
									Oog4
									Dppa2
									Slc27a5
									Ppp1r1c
									Daw1
									Gm24439
									4930403P22Rik
									Gpr174
									Gm9521
									Gm17887
									Fbxo47
									Gm13623
									Gm33460
									Gm43844
									Depdc1a
									Serpina9
									Gm10284
									Ly6g6e
									1700069L16Rik
									1700095A21Rik
									Gm7696
									Gm43422
									Reg3g
									Pglyrp2
									1110017D15Rik
									Olfr855
									Slc25a48
									Gm13110
									Tbc1d9
									Gm6783
									Olfr1423
									Kat6b-ps1
									Ttll9
									Tctex1d4
									Dnase2b
									Gm12788
									2210411M09Rik
									1700007K13Rik
									Cyp4b1-ps2
									Gm3650
									F830112A20Rik
									A230098N10Rik
									Mup5
									Map3k21
									2610316D01Rik
									Tekt1
									Snx31
									Gm8101
									Zdhhc19
									Dnah9
									Oosp1
									Gm47161
									P2rx3
									Ak9
									Pou4f3
									Igkv10-96
									Igsf1
									Gm8458
									Igha
									Adh6a
									Frem1
									Gm13929
									4933404K08Rik
									Spata18
									Sftpd
									Gm48849
									1700019A02Rik
									Gm47857
									Gm44710
									Gm14110
									Hemgn
									Gm26877
									AW495222
									Dynap
									Gm45643
									Jchain
									Lvrn
									Tjp3
									Ccdc83
									Gm17090
									Gm3839
									1700071M16Rik
									Gm43190
									Mrgprd
									Pcsk2os1
									Gm10163
									Gm20406
									Gm43768
									Cfap52
									Slc2a12
									Zfp936
									Stkld1
									Spag6
									2010110K18Rik
									Ripk4
									Gm47427
									Lipo2
									4933430H06Rik
									Gm44769
									1700001L19Rik
									Gm37770
									Olfr816
									D930019O06Rik
									Gm6610
									Lmx1a
									Krt18
									Tmem52b
									Gm4279
									Gm6316
									Pramel3
									Gm10029
									Gm34069
									Gm44839
									Gm47108
									Hnrnpa1l2-ps
									Gm43585
									Slc4a5
									Vat1l
									Mrap2
									Gm12628
									Gm17895
									Rpl31-ps13
									Myo15
									Gucy1b2
									Gm18780
									Cd8b1
									Gm26436
									Tmprss11d
									Saa3
									Fbxo43
									Rpl31-ps15
									Rsph1
									Slc16a12
									Il22ra2
									Ifit1bl2
									Gm17835
									Rgr
									Iglv3
									Igkv4-74
									Ttc21a
									Gm44860
									Gm45431
									Usp44
									Ankar
									Caps2
									Gm42666
									Lrrc63
									Gm11198
									Gm45388
									Tmprss11a
									Gm29561
									Gm45758
									Gm7560
									Zscan10
									Ces1g
									Gm22692
									Gm9884
									Fbxo15
									Gm11856
									Gm44105
									2610528A11Rik
									Gm37220
									Gm42471
									Foxj1
									2900060B14Rik
									Aym1
									Cdh3
									Fer1l4
									Olfr878
									Ppp1r36
									Gm5535
									Gm37558
									Gm13158
									E230014E18Rik
									Adam28
									Gm26372
									Gm43158
									Sptlc3
									Mif-ps3
									Gm27048
									Gm13112
									Kank4os
									Gm23848
									Gm45792
									Atp2b3
									Ace3
									Gm14169
									1700025L06Rik
									Bhmt
									Gm32569
									Gm6754
									BC085271
									Cps1
									Iqcf3
									4930511M06Rik
									Gm13626
									D630039A03Rik
									4930573H18Rik
									Ccdc113
									A430093F15Rik
									Itga2
									Gm37127
									Ankrd36
									Vmn2r82
									Lrrc9
									Gm44682
									Ccdc81
									Klk11
									Gm12829
									Loxl4
									Trpm3
									Gm43868
									Zp1
									Cylc2
									Ano7
									4933438A12Rik
									Rpl35a-ps7
									Map3k19
									Eno4
									Gm42638
									Gm26857
									Armc4
									Dll3
									Gm29328
									Crb2
									Gm44104
									Gm34664
									Slc28a3
									Mug2
									Pnliprp1
									Ppp1r42
									Olfr1369-ps1
									Sntb1
									4930543E12Rik
									Slc16a5
									Ccr6
									Gm6425
									Gm5742
									4932411K12Rik
									Gm14719
									Meiob
									Cntnap3
									Slco1a5
									Ak8
									C230053D17Rik
									Gm17951
									Olfr161
									Spata22
									Serpinb9b
									Olfr867
									Gm4660
									Serpinc1
									Gm35657
									C230071H17Rik
									Gm43335
									Ankrd45
									Gm15824
									Gm4349
									4932443I19Rik
									2010204K13Rik
									Gm37464
									Myh7
									Ak7
									Olah
									Gm32950
									Lrrc43
									Gm44712
									Gm4321
									Gm12269
									Gm15616
									9430024E24Rik
									Gm36879
									Gm44258
									Gata4
									Gm37067
									Gm14168
									Gm28818
									Myo5c
									Rpl5-ps1
									Mrpl48-ps
									Gm6619
									Krt84
									Gm12681
									Gm36993
									4933412L11Rik
									Gm13103
									Gm8121
									Gm20465
									BC024386
									Spr-ps1
									Tmem102
									Iglc3
									Gm37137
									Akap2
									Gm38073
									Lemd1
									Gm22431
									Klre1
									Crisp2
									C130060C02Rik
									Spaca9
									Gm11224
									4930507D05Rik
									Epn3
									Gm32444
									Gm9025
									Gm3571
									Ighm
									Pet2
									Calml3
									Acsm2
									Gm43027
									Gm23469
									Serpina3f
									Triml1
									Pcdhb6
									Gm44975
									Gm37199
									Gm12025
									Ccl8
									Gm42966
									Dnali1
									Gm45370
									Slc2a7
									Olfr432
									Gm26784
									Olfr279
									Aass
									Insl6
									Sirpb1b
									9330111N05Rik
									Gm26640
									Gm9077
									Gm13782
									Gm45277
									Gm11963
									Fcnaos
									Gm5316
									Slc5a1
									Klra1
									Gm12937
									Gm47043
									Gm9172
									Aldh3b3
									Gm37926
									Gm47230
									Slc16a8
									Rps4x-ps
									Ggt1
									Olfr295
									Nsg2
									Pnp2
									Gm20694
									Necab2
									Ankdd1a
									Olfr307
									Gm13803
									Esco2
									Cfap65
									Gm5070
									Ly6c2
									Gm26583
									Hsd17b6
									1700123O12Rik
									Lrriq1
									Iglc1
									Fam81a
									Fhad1
									Hormad1
									Gm44080
									Zfp148-ps1
									Gm15883
									Tmprss2
									Trim71
									Catsper4
									Gm7609
									Ctse
									Cyp2b9
									Gabra5
									Dnah10
									Noto
									Gm13055
									Tmem181c-ps
									Loxhd1
									Lad1
									Gm3278
									Nccrp1
									Gm16976
									Gm11571
									Gm9801
									Cd8a
									Cfap77
									Gm26271
									Strip2
									Abcb11
									4930556G01Rik
									Gm43288
									Rsf1os2
									Ern2
									Olfr1330
									Tspan33
									Tmc2
									2410004P03Rik
									Gimap7
									Gm26725
									Wdr63
									Gm12755
									Myo3b
									AC125149.2
									Panct2
									Gm36855
									Gm38216
									5033425B01Rik
									Bpifa6
									Gm498
									Il17c
									Gm45164
									Gm15947
									Gm15823
									Gm8304
									Gm4847
									Gm13535
									Gm37629
									Cgn
									Gm4598
									Erich2
									Glt1d1
									Ceacam2
									Iqub
									Ncr1
									Gm15271
									5730403I07Rik
									Gpx5
									Gm9803
									Mgam
									4932438H23Rik
									Cdc25c
									Cidea
									Acss3
									Gm44027
									Gm10709
									4930539E08Rik
									Cyp2c23
									Gm37195
									Gm24592
									E2f7
									Acox2
									Clec18a
									4930590J08Rik
									Gm15454
									Defa-ps3
									Nek5
									Gm37482
									C130026I21Rik
									Gm15232
									Fermt1
									Smok2b
									Gm43176
									Ikzf3
									Cxcl13
									Gm26811
									Zfp366
									Fancd2os
									Dppa4
									Spata17
									Gm43209
									Pisd-ps2
									Klf8
									Slc16a14
									Ces5a
									Rps6ka6
									Gm12506
									AC133103.1
									Ugt1a7c
									Gm20089
									Tnfrsf8
									Kpna7
									Otoa
									Mccc1os
									Gm33027
									Ccdc170
									Gm45163
									Gm11713
									Gm26685
									Gm44785
									A630031M04Rik
									E430014B02Rik
									Nme5
									Gm30211
									Corin
									Gm38337
									Unc5cl
									Gm15228
									Gm35048
									Mfrp
									Gm37362
									Il10
									Clgn
									Gm36975
									Cfap57
									Gm4876
									Defb42
									Gm7432
									Gm5277
									Hydin
									Gm10177
									Gm26815
									Ap1m2
									Gm35507
									Atp6ap1l
									Cldn1
									Gm14427
									Npsr1
									Stra6l
									Gm42695
									Gm14464
									Gm7831
									Efcab1
									Gm48314
									Gm17057
									Hmx2
									Hmgb1-ps7
									Cd3g
									Gm44152
									Fam26d
									Gm9722
									Pcolce2
									Gm12989
									Gm11251
									Rpl18a-ps1
									Gm42697
									Kcnh1
									Krt20
									Gm45546
									Gm3534
									9330175M20Rik
									Gm43891
									Slco1c1
									Gm38236
									Gm44633
									Tg
									Gm6808
									Elovl7
									Slc22a19
									Sall4
									Gm13829
									Gm42544
									Gm37662
									Gm16006
									Gm11725
									Gm45834
									Unc93a
									Tmem27
									Adcyap1
									1700026D11Rik
									Klf14
									BC018473
									Gm28119
									Gm45185
									Gm37151
									Tectb
									Gm17106
									Gm13710
									Wnt8b
									Nek10
									Prss43
									Abca13
									BC030867
									Gm19585
									Gm29016
									Lrrc46
									Apol11b
									Gm19569
									Gm45752
									A230052G05Rik
									Cpn1
									Kif4
									Trbc2
									Gm16204
									Atp12a
									Gm9443
									Olfr394
									Xcr1
									Zfp599
									1600029O15Rik
									Gm20546
									Gm29455
									Gm35572
									Il19
									Tmem171
									Trim58
									Pou2af1
									Gm11992
									Pkp3
									Casc1
									Rsph4a
									Bpifb5
									C9
									Scimp
									4930405D11Rik
									Spint2
									Gm14085
									Mcmdc2
									Ms4a4c
									Gm26771
									Ccdc103
									Palm3
									Kntc1
									4930519G04Rik
									Gm14091
									1700088E04Rik
									Gm21092
									Cdh17
									A530030E21Rik
									Gm30146
									Gm16519
									Soat2
									Sbspon
									Pdxk-ps
									Col9a3
									Gm37745
									Gm26724
									Il17f
									Gpr83
									Plscr5
									Pax4
									Rpsa-ps9
									Dnah7a
									Gm36033
									Apoo-ps
									Epp13
									Gm44951
									Dnaic1
									A530040E14Rik
									Otx1
									Lin28a
									A930003O13Rik
									Dnah6
									Il27
									A330048O09Rik
									Gm18924
									F630040K05Rik
									Sik2
									4930470G03Rik
									Gm26843
									5730559C18Rik
									Esrrb
									Gm45620
									Morc1
									Gm14204
									1700003G18Rik
									5730507A11Rik
									Slco4c1
									B930092H01Rik
									Nme9
									4933438K21Rik
									Bspry
									Gm13558
									Gm48303
									Sfmbt2
									Chil5
									Krt8
									Gm43156
									Cab39l
									Kif2c
									C86187
									Ect2l
									Ccdc40
									Lrrc8e
									Tsnaxip1
									Gm3336
									Slc5a11
									Ifi205
									Gm26810
									Olfr877
									Nr1i2
									Nkg7
									Dnah11
									Bcas1os2
									4933437G19Rik
									Myh3
									Myl2
									Thsd7b
									Gm6394
									Atp7b
									Gm25862
									Gm32742
									1700001G11Rik
									E330017L17Rik
									Mapk4
									1810046K07Rik
									Krt2
									Gm22540
									Gm7173
									Tdrd9
									Tekt5
									Gm45494
									Maats1
									B930036N10Rik
									Taco1os
									Aldh1l2
									Myo15b
									Gm38340
									Dcc
									Steap2
									Gm13270
									1700029H14Rik
									Gm17259
									Fgl1
									Dsg2
									2600014E21Rik
									Nek11
									Nlrp12
									Gnmt
									Zpld1
									Fam83e
									Rab19
									Tmem232
									Gm10472
									BC055324
									Gm42972
									Sh2d2a
									Ffar1
									Gm42879
									Gm15718
									1700093K21Rik
									Maob
									Ccr9
									Gm28729
									Gm44022
									Rpl17-ps5
									Ccl12
									Dnah5
									Gm45449
									Gm8000
									Otogl
									Hemk1
									Gm43773
									Neil3
									Morn5
									C130083A15Rik
									Hoxa9
									Gm15753
									Spta1
									1700013F07Rik
									Mis18bp1
									Fam186b
									Wdr95
									Ttc25
									Gm12687
									Trpm8
									Gm15457
									Cndp1
									Gm15610
									Cntn4
									Gm24074
									Gm42463
									Krtdap
									Tshb
									Abcg5
									BC147527
									Klk1b7-ps
									Gm42899
									Gm30329
									Gm26518
									Gm17137
									Stpg1
									Slc39a12
									Gm6768
									Plek2
									Gnat1
									Gm38263
									Oas3
									Ms4a1
									Cfi
									Il12b
									Grm8
									Olfr157
									Gm15991
									Col17a1
									Gm5532
									Gm16275
									Abca4
									AC117245.2
									Dgki
									Adora2b
									Tsks
									Cfap69
									Cxcr6
									Vwa3b
									Gstp3
									Cep112it
									Plch1
									Morn3
									Aqp3
									Bub1
									A530032D15Rik
									Klhdc7a
									Ankrd1
									Plppr1
									Rgs18
									Il12rb1
									A430072P03Rik
									1700101I11Rik
									Gm34885
									Musk
									Myh13
									Gm4841
									Gm5857
									Ms4a4b
									Atp8b4
									Ermap
									Ryr3
									9930111J21Rik2
									Sowahc
									Usp33
									Gm48092
									A930038B10Rik
									Gm13268
									Gm38126
									Gm44001
									Gm595
									Gm12396
									Gm12250
									Gm20522
									Gm13857
									Fam169b
									Slc24a5
									Ect2
									Cfap46
									Atm
									Wdr72
									Hoxb2
									Sec14l4
									Glb1l2
									Klrd1
									Igfn1
									Pole
									Rpl18-ps2
									Rnase6
									Kif27
									Baiap2l1
									Gm17529
									Slc22a17
									Dnajb13
									Tcf21
									Rnf17
									Olfr920
									Myoz2
									Gm43274
									Tnfrsf17
									Spef2
									Rpl35a-ps4
									Gm44237
									Upb1
									Nav3
									Enkur
									Gm42870
									Il18r1
									4430402I18Rik
									E2f8
									AY074887
									Pbk
									Cth
									Creg2
									Gm29183
									H2-DMb2
									Cd101
									Ksr2
									Trac
									Sema3e
									Ifi206
									M1ap
									Tmem116
									Cfap54
									Cxcr3
									H2-Ob
									Rpl28-ps3
									Cubn
									Espl1
									Ccl5
									Cdkl4
									Gm44154
									Cdcp1
									Ugt1a6a
									Aspm
									Kif28
									Plac8
									Lck
									Clca2
									6820408C15Rik
									Arsg
									Edaradd
									Tnfsf8
									Rubcnl
									Gm38843
									Drc3
									Hcst
									Med12l
									Sap18b
									6430550D23Rik
									3010003L21Rik
									A230001M10Rik
									Slc26a3
									Dkkl1
									Gm15728
									Ifit1bl1
									Pm20d1
									Scd3
									Il17re
									Calml4
									Dmgdh
									Panx3
									Fancd2
									B230322F03Rik
									Pih1d2
									Spata24
									Frmpd4
									A630081D01Rik
									Gm20644
									Stap1
									Rpl30-ps10
									9130230L23Rik
									Tpd52l1
									Dnah2os
									Nnt
									Fcrl5
									Gm4951
									Sh2d1b1
									Dnaic2
									Cul4b
									1700086P04Rik
									Map3k15
									Mycl
									Wwc1
									Grap2
									Mest
									Slamf6
									Agbl2
									Cass4
									Gm44835
									Mms22l
									Rbm47
									Lax1
									Gm28874
									Hgf
									A230056P14Rik
									Gm44148
									Spag17
									H2-M2
									Pif1
									Gimap1os
									Dusp18
									Pip5k1b
									Gm14421
									Glis3
									Mycbpap
									Ulk4
									Rps12-ps3
									Ccdc162
									Gm43281
									Vnn3
									Rims2
									Cfap126
									Prrg4
									Fcmr
									Col4a4
									Tbc1d2
									Gm17552
									Lockd
									Zc3h12d
									Ptprcap
									Dyrk3
									Gm13573
									Zmynd12
									Klra2
									Pcdhb14
									Ifi204
									Gm10080
									Kctd14
									Stard6
									Tnfrsf13c
									Cxcl9
									Zbp1
									Erbb4
									Spic
									Il7r
									Cd3d
									Ttc39a
									Pappa2
									Akr1c12
									Junos
									Mcm10
									Paqr3
									Gm42777
									Fignl1
									Skap1
									Rsph9
									Ccdc148
									H60b
									Fbn2
									Cd27
									Dnase1l3
									Gm14165
									Slfn1
									B930082K07Rik
									Tmem237
									2023-03-01
									Paqr9
									Spns3
									Cdca2
									Card11
									Pdzk1ip1
									Tmem108
									Blk
									Igfbp2
									Cd79b
									Gm6436
									Kif11
									Ly75
									Cenpf
									Pla2g5
									Gimap3
									8030462N17Rik
									Ccdc65
									Wfdc3
									Myo1h
									Fbxo36
									Ccdc78
									Hs3st3b1
									Arhgef37
									Slc13a4
									Fam60a
									Cfap44
									Naip6
									Ntf5
									Gm43023
									Ptpn7
									Cdc6
									Tgm1
									Zfp442
									Dtl
									Akr1c13
									Cfap61
									Cep290
									Cyb561
									Gm10461
									Kif9
									Nup210l
									Nr5a2
									Scube3
									Nsun7
									Lekr1
									Ltb
									Kmo
									Ssc4d
									Dctd
									Fam84b
									Map7d3
									Vwa3a
									Catip
									Cpb1
									Ccdc30
									Smpd5
									Ciita
									Gm38355
									Nwd1
									H2-Oa
									Ranbp17
									Lilra5
									Atp7a
									Morn1
									Wdpcp
									Dynlt1
									Ifi209
									Scn3a
									Slfn10-ps
									Mpzl2
									Tmem71
									Ccser1
									Ly6d
									D830025C05Rik
									2410080I02Rik
									Efcab12
									Lmbrd2
									Tnfsf13b
									Slfn4
									Frem2
									Hells
									Gm36962
									Gm13091
									Cd59a
									Ldhb
									1700003E16Rik
									Cdca7l
									Clec2i
									Gm26792
									Kif20b
									Krt12
									Klrk1
									Zfp947
									4933406B17Rik
									Sass6
									Pon3
									Nckap5
									Trbc1
									Cd79a
									3110009E18Rik
									Gm26700
									Eml6
									Ubxn11
									Car2
									Gsta4
									Gm20655
									Cdr2
									Rab11fip1
									Slc4a11
									Rpgrip1l
									Mansc4
									Cfap53
									Gm26809
									Blm
									Traf3ip3
									Prc1
									Slc31a1
									Acot1
									Lama1
									Gm26522
									Grin3a
									Cenpl
									AC149090.1
									Ctsw
									Jakmip2
									Arl6ip1
									Dapl1
									Gpr35
									Grem1
									Fam72a
									Tpmt
									Ptchd4
									Aph1c
									1500015O10Rik
									Gm5086
									4930412C18Rik
									Cetn4
									Ngfr
									Gm16201
									Mettl27
									Map3k9
									Gm9958
									Unkl
									Tbx21
									2610020C07Rik
									Cd2
									Gm26785
									AI662270
									Ccdc15
									Cutal
									Col4a3
									Map4k1
									Arid5b
									BC051142
									Dclre1a
									Ston2
									Zfp85
									Zfp820
									Cks2
									Epsti1
									Jakmip1
									Il27ra
									Prkg2
									Clec4a2
									Oaz3
									Gata3
									Clec4b1
									Nup37
									Lrrk2
									Ace
									Lpxn
									Gm10250
									Lyst
									4930594M22Rik
									Ccdc146
									Spa17
									Lrrc75b
									Ttc26
									Fgr
									Brca2
									Cntn3
									Ccbe1
									Itgal
									Dbf4
									Sfrp1
									Glipr1
									Gm37423
									Iigp1
									Upp1
									Zfp418
									Nqo1
									Acpp
									Pmaip1
									Ybey
									1700084J12Rik
									Lin9
									Sorbs1
									Kif15
									Rpsa-ps10
									Fsd1l
									Gimap5
									Adgrv1
									9330159M07Rik
									Slc37a1
									Alms1
									Cysltr1
									Pik3c2a
									Ston1
									Zfp992
									Cd52
									Fn3k
									Esrrg
									Stk39
									Ddx60
									Rps19-ps6
									Rps26-ps1
									Mgst2
									Greb1
									H2-Q7
									2023-09-10
									Tulp2
									Zfp365
									Eaf2
									C5ar2
									BC064078
									Stk36
									Rhpn2
									Itgb8
									Ccr2
									Gm4285
									Cdca3
									AA465934
									Iqgap2
									AW112010
									BC067074
									1600010M07Rik
									Col9a1
									Dclre1c
									Tpk1
									Rnf43
									Wdfy1
									Thyn1
									Primpol
									Slc25a13
									Ifi27
									Wdr54
									Zfp507
									Ahcyl2
									Pigl
									Sema3a
									Nupr1l
									1110032A03Rik
									Gm13056
									Gca
									Cd3e
									B9d1
									Arl6
									Npl
									2810403D21Rik
									Ifi207
									Ints2
									Gm45223
									Ppargc1a
									Hs3st4
									Spn
									Abcg3
									Smpdl3b
									Trim30a
									Cux2
									C1rl
									Zic3
									D030028A08Rik
									Miga1
									Ift57
									Ptpn22
									Snx29
									Bank1
									Ocln
									Fam184a
									Fras1
									Apbb1ip
									Ppat
									Brwd3
									Anapc10
									Echdc3
									Ptpn18
									Tctn2
									Dync2h1
									Serpinb8
									Nlrc5
									Sp110
									Gbe1
									Cytip
									Cep57l1
									Gm15270
									Pycard
									Rfx3
									Gm10288
									Sh3d19
									Cep192
									Hck
									Ccpg1
									Ccdc141
									Pls1
									Mia
									L3mbtl3
									Vps13c
									Gm14005
									Arhgap15
									Frrs1
									Cenpw
									Tma16
									Milr1
									Aox3
									Sp140
									Tmem67
									Sgk3
									Wdr35
									Fars2
									Nudt14
									Fam13a
									Mtbp
									Ttll5
									Cenpc1
									Rhoh
									Heph
									Thumpd3
									Mccc1
									Thsd7a
									Lacc1
									Tfdp2
									Zfp273
									A130071D04Rik
									Cep162
									Ippk
									Msrb2
									Wdr19
									Tctex1d2
									Gpr65
									Cdc14b
									Cryzl2
									Rabgap1l
									Zfp248
									Rpl37rt
									Wnt5a
									Cox6a1
									Smc2
									Dhfr
									Camk1d
									Tfap2b
									Exoc4
									Usp40
									Churc1
									Nme7
									Galk2
									Vps13a
									Stxbp4
									Tmem231
									Zbtb11
									Mlh1
									Cnbd2
									Oscp1
									Chek2
									Atp2c1
									Hacl1
									BC030336
									Shtn1
									Usp32
									Rint1
									Lztfl1
									Ctdspl2
									Zfp143
									Ass1
									Robo1
									Pdk1
									Pld1
									Ift80
									Gmps
									4931406C07Rik

## Sheet: 1month - Shams (Age) GO_BP
GO_BP	Mus musculus - REFLIST (21997)	Genes	Expected	upload_1 (over/under)	Fold.Enrichment	raw P-value	FDR		symbol	Aged 1m Sham_v_Young 1m Sham							immunoglobulin production (GO:0002377)	production of molecular mediator of immune response (GO:0002440)	immune response (GO:0006955)	immune system process (GO:0002376)	regulation of B cell activation (GO:0050864)	positive regulation of B cell activation (GO:0050871)	adaptive immune response (GO:0002250)	lymphocyte differentiation (GO:0030098)	lymphocyte activation (GO:0046649)
immunoglobulin production (GO:0002377)	284	20	1.98	+	10.12	3.23e-14	5.09e-10		Igkv8-18	Gene ontology (GO) upregulated Biological Processes (BP)							Igkv3-5	Igkv3-5	Igkv3-5	Cyp2c66	Ighg2c	Ighg2c	Ighg2c	Lck	Lax1
production of molecular mediator of immune response (GO:0002440)	348	20	2.42	+	8.26	1.14e-12	8.98e-09		Igkv3-10								Igkv6-20	Igkv6-20	Ighg2c	Igkv3-5	Ighv6-6	Ighv6-6	Jchain	Igkc	Lck
immune response (GO:0006955)	1668	36	11.6	+	3.1	1.04e-09	5.45e-06		Ighv1-39								Igkv4-57-1	Igkv4-57-1	Jchain	Ighg2c	Igha	Igha	Ighv6-6	Card11	Igkc
immune system process (GO:0002376)	2589	46	18.01	+	2.55	1.39e-09	5.46e-06		Igkv6-20								Igkv9-123	Igkv9-123	Ighv6-6	Jchain	Cdkn2a	Igkc	Igha	Slamf6	Card11
regulation of B cell activation (GO:0050864)	326	12	2.27	+	5.29	4.23e-06	0.0133		Igkv9-123								Igkv4-59	Igkv4-59	Igha	Ighv6-6	Igkc	Card11	Lax1	Ighg1	Slamf6
positive regulation of B cell activation (GO:0050871)	273	10	1.9	+	5.27	2.85e-05	0.0449		Ighv6-6								Lax1	Lax1	Igkv6-20	Igha	Card11	Ighv1-39	Igkc	Tbx21	Cd27
adaptive immune response (GO:0002250)	525	14	3.65	+	3.83	2.34e-05	0.0461		Hoxc12								Igkv8-21	Igkv8-21	Igkv4-57-1	Igkv6-20	Ighv1-39	Cd27	Slamf6	Mpzl2	Ighg1
lymphocyte differentiation (GO:0030098)	321	11	2.23	+	4.93	2.05e-05	0.0461		Igkv2-137								Igkv3-10	Igkv3-10	Igkv9-123	Igkv4-57-1	Cd27	Ighg1	Ighv1-39	Tnfsf8	Tbx21
lymphocyte activation (GO:0046649)	517	14	3.6	+	3.89	1.99e-05	0.0522		Igkv3-5								Igkv1-117	Igkv1-117	Igkv4-59	Igkv9-123	Ighg1	Tbx21	Ighg1	Tnfsf13b	Mpzl2
									Gm42031								Card11	Card11	Lax1	Igkv4-59	Tbx21	Tnfsf13b	Tbx21	Hdac9	Tnfsf8
Analysis Type:		PANTHER Overrepresentation Test (Released 20220712)							Igkv4-57-1								Igkv17-127	Igkv17-127	Igkv8-21	Lax1	Tnfsf13b		Tnfsf13b	Cd3g	Tnfsf13b
Annotation Version and Release Date:		GO Ontology database DOI: 10.5281/zenodo.6799722 Released 2022-07-01							Mir692-1								Igkv2-137	Igkv2-137	Igkv3-10	Igkv8-21	Ikzf3		Cd8b1		Hdac9
Analyzed List:		upload_1 (Mus musculus)							Igkv8-30								Igkv8-30	Igkv8-30	Lck	Igkv3-10			Cd247		Ikzf3
Reference List:		Mus musculus (all genes in database)							Olfr1116								Igkv5-43	Igkv5-43	Igkv1-117	Lck			Cd3g		Cd3g
Test Type:		FISHER							Igkv5-43								Ighg1	Ighg1	Igkc	Igkv1-117
Correction:		FDR							Gm13829								Igkv8-18	Igkv8-18	Igkv17-127	Wnt5a
									Ighg1								Igkv3-12	Igkv3-12	Igkv2-137	Igkc
									Pnpla5								Tnfsf13b	Tnfsf13b	Slamf6	Card11
									Gm10729								Polq	Polq	Ighv1-39	Igkv17-127
									Gm27399								Iglv3	Iglv3	Igkv8-30	Igkv2-137
									Gm26784										Cxcl9	Slamf6
									Gm29284										C6	Ighv1-39
									Igkv3-12										Igkv5-43	Igkv8-30
									Gm3695										Ighg1	Cd27
									Gm28438										Igkv8-18	Cxcl9
									Gm12914										Tbx21	C6
									E530001F21Rik										Igkv3-12	Igkv5-43
									Igkv17-127										H2-M2	Ighg1
									Gm37291										Tnfsf8	Igkv8-18
									Igkv4-59										Tnfsf13b	Tbx21
									Gm12949										Cd8b1	Igkv3-12
									Ighg2c										Iglv3	H2-M2
									Gm12967										Mrgprx2	Mpzl2
									Gm3585										Reg3g	Tnfsf8
									Gm13433										Cd247	Hoxa9
									Gm15580										Cd3g	Tnfsf13b
									Gm27373											Cd8b1
									Gm36879											Polq
									Gm10354											Hdac9
									Ly6g5c											Ikzf3
									Iglv3											Iglv3
									Minpp1-ps											Mrgprx2
									AC168977.1											Brca2
									Lad1											Reg3g
									Gm21149											Cd247
									Gm15661											Cd3g
									Gm13464
									Gm11625
									Vmn2r-ps20
									Gm24978
									Otp
									Mug-ps1
									Olfr710
									Olfr618
									Igkv8-21
									Gm9165
									Reg3g
									Gm28822
									Gm12766
									Dpep3
									Gm21963
									Gm6621
									Vax1
									Abca17
									Gm21190
									Gm20694
									Gm45834
									Gm16138
									Gm43768
									Gm43891
									Dppa3
									Gm13478
									1110028F18Rik
									Gm37067
									Gm27048
									4933430H06Rik
									Gm37541
									EU599041
									Slc2a7
									Gm16072
									Gm9727
									Gm43859
									Gm18716
									Smt3h2-ps2
									Gm43158
									Gm7432
									Gm47237
									Gm43344
									Slc27a5
									5430437J10Rik
									Gm37398
									Prom2
									Gm12009
									Gm37785
									Pramel7
									Oosp1
									Cyp2c66
									Gata4
									Gm7589
									Tmprss13
									Olfr1062
									1700011I03Rik
									Gm36993
									Igha
									Gm34664
									Mkrn1-ps1
									Gm44742
									Cyp2c23
									Olah
									Ccdc50-ps
									Ccdc116
									Igkv1-117
									Fam186b
									4932411K12Rik
									Gm11856
									Gm14464
									Gm18780
									Gm43027
									Npas1
									Adh6b
									Pax4
									Gm29560
									Gm42513
									Atp8b3
									9630013D21Rik
									Gm44712
									Gm36033
									2610028H24Rik
									Gm6169
									Gm11191
									Gm38358
									Gm11990
									Olfr109
									2700078F05Rik
									Sult1c1
									Gm20429
									Gm42544
									Gm16348
									Fcnaos
									Plscr5
									Cdkn2a
									Gm26707
									Nr1i2
									D930020B18Rik
									Gm7936
									Nkx2-2
									Gm5915
									Gm44001
									Fau-ps2
									Gm43773
									Gpr179
									Hoxa9
									Atp2c2
									Igkc
									Cd8b1
									AC133103.1
									Gm45449
									Gm15991
									Gm24074
									Polq
									C6
									Cd247
									Olfr312
									Gm38263
									BC021767
									Gm6394
									Gm16275
									Rpl28-ps3
									Ak9
									Rnf183
									Hhipl2
									Cdcp1
									Zfp831
									Tectb
									Iqcf3
									Gm38340
									Jchain
									C130026I21Rik
									Lrrc8e
									H2-M2
									Ugt1a6a
									Olfr920
									Gm26831
									Lrrc18
									Edar
									C030005K06Rik
									9130024F11Rik
									Myo5c
									2610027F03Rik
									Dkkl1
									Slc26a3
									C030029H02Rik
									Gm13212
									Gm10471
									Rpl18-ps1
									Spic
									Gabra4
									Rpl36-ps2
									A530040E14Rik
									Nav3
									Sult1c2
									Gm10499
									Slamf6
									Ms4a4b
									Pole
									Mrgprx2
									Gm12394
									Dapl1
									Dcst2
									Tmprss11a
									Tnfsf8
									Cd27
									Ntf5
									Lax1
									Upb1
									Hs3st3b1
									Fbn2
									Sidt1
									Efcab1
									Maats1
									Tbx21
									Eno4
									Zfp418
									Mpzl2
									Glis3
									Eml6
									Glb1l2
									Fam60a
									Ikzf3
									Mtus2
									Krt12
									Adam5
									Pm20d1
									Ybey
									Rubcnl
									Cd3g
									9330162012Rik
									Aox3
									Ptchd4
									Rnf43
									4430402I18Rik
									Tnfsf13b
									Dpep2
									Cxcl9
									Acpp
									Adgrv1
									Hpse
									Nnt
									Lck
									Sema3d
									Card11
									Tfcp2l1
									Brca2
									Robo1
									Ddx60
									Rab11fip1
									Wnt5a
									Col26a1
									Hdac9
									Col25a1
									Slc2a13
									Rhpn2
									Ppm1k
									Arhgap20
