# Supplementary material for: Traumatic brain injury induces an adaptive immune response in the meningeal transcriptome that is amplified by aging
Source: Front Neurosci. 2023 Jul 31;17:1210175. doi: 10.3389/fnins.2023.1210175 (PMC10425597; doi:10.3389/fnins.2023.1210175)
Supplement: Supplementary file 4 [file Table_4.XLSX]

## Sheet: Fig. 5 - 7dpi
7dpi	Aged Sham v Young Sham								7dpi	Aged TBI v Aged Sham								7dpi	Young TBI v Young Sham
Behavior	Inflammatory Biomarker	Memory	Anxiety	Cognition	Lymphatic System Disease	Sleep Dynamics	Neurodegenerative Disease		Behavior	Inflammatory Biomarker	Memory	Anxiety	Cognition	Lymphatic System Disease	Sleep Dynamics	Neurodegenerative Disease		Behavior	Inflammatory Biomarker	Memory	Anxiety	Cognition	Lymphatic System Disease	Sleep Dynamics	Neurodegenerative Disease
GALNT10	DDAH1	GLI3	CSMD2	PTPN3	PTPRJ	PBX3	ATP11A		GBE1	PLCL2	ARNTL	SDK2	IRF2	PTPRJ	PDE4B	COL18A1		CD44	DDAH1	SORCS2	EDIL3	TEK	TMEM263	DOCK6	NOG
STK3	PITPNC1	EPHA4	ADO	CTNND2	RHBDD1	MEIS1	MSH3		CD44	EPC2	SORCS2	PDE4B	GBA	SPECC1L	LAMA2	LMO7		MYOC	CUL9	KCNE4	TMTC1	MAFB	TGFBR3	COL4A1	AOX1
PRKCA	UBASH3B	BCL11A	AGAP1	ADCY2	PELI1	AUTS2	RASGRP3		COL4A2	IPO7	IFITM10	LMO7	PDS5B	MYNN	LMBRD1	FOXN3		PDGFD	LPP	BCAM	SLC4A5	SPRED2	RPLP1	PNMAL2	LHFPL2
ADCY2	CDK5R2	HCN1	SDK2	PPARGC1A	ZFHX3	PCDH15	ARID1B		CDK10	RUNX1	BCAM	GRID2	G2E3	DTNB	VAT1L	ASB1		KIF5A	ITPR1	SLC39A14	TMEM106B	MYOC	LPP	FABP5	COL5A2
PLEK	HR	PDGFRL	PDE4D	EBF1	GATA3	TCF4	FOXN3		MYOC	CUL4A	PDS5B	SLC4A5	MYOC	SP140	SNX13	CNTLN		PCCA	IQGAP1		DDAH1	ATP2B2	KLF10	LMOD1	THSD4
PCDH15	EBF1	NFKBIZ	DPP6	ABCG1	CARMIL1	SEMA6D	FBN2		CCNL1	KMT2A	NCAPD3	PTPRV	ID2	IRF2	ANGPTL4	NTRK3		EXT1	TRIB1		SLC4A10			NAV1	KCNIP3
CSMD1	BCAS3	TSHZ2	SDK1	CSMD1	ZBTB46	MACROD2	MDGA2		ETV1	ATP2A3	ETV1	CACNA1C			DHX8	LAMA2		FYB	PTPRU		SNRPE			PAM	ZIC1
RGS6	MDGA2	CSMD1	ADCY2	SLCO3A1	FBXW8	LMBRD1	USP31		HSPA12A	ANGPTL4	MAP2K5	ZSWIM6			COL4A1	GBA		RERE	ATP2A3		POSTN			KDELR3	ACP5
COL4A2	SLCO3A1	HIVEP3	GRID2	MTIF2	IRF8	SPRY2	DPP6		PDE4B	SNX13		NR4A2			COL4A2	IRF2		SLC4A10	PDGFD		RERE				PTPRG
VPS13B	NPAS3	KIF15	TRPS1	TRPS1	FRMD4B	PIN1	ABCG1		REST	RCN3		PTBP3			CDH13	HMCN1		SORCS2	ADCY5		NRGN				CDON
PRKAR1A	NMD3	RSBN1L	PRKCA	CSMD3	NEBL	MAGI2	AUTS2		EFNA5	IRF2BP1		SLC4A10			RELN	DLG2		PCDH7	TMEM106B		VPS45				TREM2
MYOC	OLFM1	NEO1	POGK	TCF7L2	FHAD1	DOCK7	NFATC2		EED	COL18A1		TUBB3			ORC5	STK39		PPM1F	NANS						TOP1
SLCO3A1	ESR1	NOC2L	PTPRV	AUTS2	NAV2	COBLL1	WWC2		FOXN3	FAM114A2		POSTN			SOCS6	LMNB1		ACE	DOCK6						KIF5A
MEIS2	VPS13D	NEB	CSMD1	G2E3	CSMD1	FADS1	RGS6		CDKAL1	PPP5C		DLST			CHST2	VPS13C		TRIM27	SDC1						VCAM1
SEMA6D	P2RX7	FOXK2	SDC2	ASH1L	CAMK1D	PDXDC1	FAT3		SORCS2	RASIP1		FES			NEK1	COL5A2		CUL9	COL18A1						TEF
CADM2	FUT8	ZCCHC4	TMEM106B	SDK1	CSMD2	PLTP	NEDD4L		NTRK3	ARNTL					SEMA3B	TMEM47		GNL3	SPI1						SREBF1
TET2	LARP4B	KCNE4	DDAH1	MED13L	MACROD2	PDE3A	ALCAM		GJA1	CDK6					TUSC2	PLCL2		KPNA2	NUCKS1						PTPDC1
TCF4	GRIP1	GOLM1	KIT	NR2F2	TSHZ2	INPP5A	CTNND2		PCDH7	NAA30					PTPRJ	SNX13		SPOCK2	ENPP1						COL3A1
NCAM1	IQGAP1	BMP4	STAG1	WSCD1	CAMK2D	SBNO1	TSPAN9		PKN2	SPTBN1					NUP160	NR1D2		ADGRB2	EXT1						CREB3L1
SDK1	BCL2	SOX8	SOX5	AIPL1	CLPTM1L	ANGPTL4	CSMD1		GABRA2	YWHAB						ARHGEF2		DDX18	SORT1						CYB561
ZFHX3	RYR1	ECH1	TCF4	CX3CR1	DOCK2	LDLR	EPB41		CACNA1C	PDZRN4						PCSK5		TSN	S1PR1						EDNRB
PDE3A	RUNX1	HNRNPL	ANKS1B	MYOC	LEF1	TRPS1	NFASC		LRRC4C	COL1A1						BCAM		SEC61B	MCM4						CXCL14
GLI3	CHD7	SREK1	SNX19	TMCC3	BCL2	PGS1	ANK3		TPRA1	RASA2						MAP4K4		DLX6	CKAP4						NRN1
NFAT5	TRIB1	CLPTM1	ZSWIM6	TENM2	RPS6KB1	DHX8	SNX19		ACE	ZC3H7B						ARNTL		KPNB1	SPTBN1
KHK	CUL4A	ZCCHC3	ZCCHC7		RHOU	ALCAM	CX3CR1		CDH13	KLF3						TM2D3		FBN1	SPRED2
SRPRB	EIF4E3	N4BP2L2	SRPK2		NCAPH2	ARHGAP26	CXCR4		ID4	SP140						RAB29		NAV1	RBPMS
ALDH2	GSTM5	GFRA2	TENM2		SP140	PRPF4B	THRB		ARNTL	SETD2						INPP5F		ADAMTS10	VMP1
BBX	LAMC1	VPS26B	NR4A2		NCOA1	CCHCR1	RYR3		MDH1	ZC3HC1						CAB39L		TRIB1	GRB10
NAV2	AMFR	MBP	HCN1		ITSN2	COL4A1	NTRK3		PSMG3	VMP1						PDZRN4		ACAN	RCN1
LPIN1	CNOT1	ETV1	RGS6		NEDD4	COL4A2	RNF165		MAP2K5	SPPL2A						RELN		KCNJ2	PLA2G5
ETV1	PDXDC1	CHD6	NPAS3		RFX7	CDH13	MACROD2		LAMA2	CD36						IGF2R		SMAD6	ETS2
SLC24A3	CEP57L1		IGSF9B		CXXC1	MYSM1	PDGFRL		FES	AAMP						CAMK4		DNAJB9	MYH11
MACROD2	PDE3A		RMDN3		ZBTB7A	TBCK	ASH1L		SOX6	STARD10						ARHGAP20		SPATS2	RERE
BCL11A	PARD3		PTBP3		PIAS4	HDAC9	CARS2		HIST1H2BC	USP3						VAT1L			NOL12
PTPRG	NUP205		SLC4A10			TWIST1	MAPT		ANGPTL4	HPS5						CDKAL1
REST	CEP164		NEB			RELN	ITPR2		SNX13	HARS2						PCNX
EBF1	SULF2		ETNK2			PNMAL2	SYNGAP1		CTDSPL2	TRIOBP						MPZL1
MSRA	ZBTB38		NMT2			SCG2	GPR180		DAGLB	PDE4B						ADAMTS9
RUNX1T1	TRPS1		RBM27			WDFY1	SLMAP		ZER1							ALDH4A1
GAPVD1	FKBP4		ZFHX3			TNIK	IQGAP2		FBN1							EPC2
OLFM1	NCOA2		TUBB3			SFXN1	COL25A1		PIK3C2A							EFNA5
CPXM2	KMT2A		LSAMP			TENM2	HMCN1		CEP170							PDS5B
ATXN2	PDP2		POSTN			NAV1	MECOM		PCSK5							ACE
FOXN3	BMPR1A		MYCBP2			SYNGR1	DNAH6		COL4A3BP							ATXN3
RYR2	LEMD2		NFATC2			PAM	HDAC9		RASA2							DOCK10
RARRES2	RNF111		ATP9A			PPIP5K2	SYT11		TBX15							VMP1
PZP	ADCY5		BAG5			PDE4D	LMNB1		ADAMTS9							SP140
CDKAL1	FAM168A		MOB4			KDELR3	TRPS1		TGFB2							TIMMDC1
DFFA	TMEM106B		IFT81			RHOA	BAG3		MFAP2							MAPK3
MDGA2	TSHZ2		THOC7			SEMA3F	BICD1		CDK6							SGSM2
SCG2	TFPI		ATXN7			RBM6	KANSL1		ACAN							PDE4B
SLC1A3	NNT		SYNE2			TRAIP	NUCKS1		SMAD6							UBXN6
MBP	TOMM20		MPHOSPH9			NAT6	IGSF9B		STAU1							KLF3
RASGEF1B	IGFBP7		KDM4A			USP4	VPS13C		DNAJB9							NR1D1
NRIP1	KIT		ARL3			NDUFS3	DDRGK1		STARD9							MYNN
RNGTT	MEIS1		SLC30A9			PTPRJ	SCN3A		CDAN1							BSG
FYB	PPARGC1B		TFAP2B			CELF1	SATB1		HERPUD1							SPPL2A
ERBB3	FOXP1		NRGN			NUP160	COL5A2		CD36							PCDH7
UBAP2L	PPCDC		OSBPL3				ATXN1									SQSTM1
SLC4A10	MGAT1		OTUD7B				CSNK1G3									SETD2
TENM2	HDAC5						SEMA6A									TMEM72
DUS3L	GPR180						FUT8									RASL11B
MKRN1	CTBP2						ARHGEF10									FAM126A
FOXP1	RNF185						PVR									COL3A1
SLC12A5	ALCAM						ARHGEF3									NUP160
NTRK3	FEZ2						UBASH3B									PTPRJ
GJA1	ANGPTL4						CRISPLD1									ASAP1
KMT2E	PGS1						CWF19L2									DTNB
FAM120B	DOCK7						PARD3									CCR2
FIGN	CNPY3						CREB5									NSG2
EPHA5	RNF214						ARHGEF2									KIF21B
LHX9	ARID1A						ARAP2
CELF2	PEPD						ANKS1B
ARPP21	COBLL1						TRIM56
TSHZ2	RBM6						ANTXR1
SATB1	PLTP						ANKRD29
NF1	NAE1						MOBP
AUTS2	VEGFB						KIF1B
GABRA2	TET2						MAP3K14
ARHGAP19	RCN3						CSF2RB
PPM1F	TANGO6						BBX
NEO1	R3HDM1						BMP4
PHF21A	FAM114A2						CAMK2D
MFHAS1	NUCKS1						KPNA1
CACNA1G	XPO6						GPNMB
SEMA3F	ZC3H4						PMVK
LRRC4C	SP7						PAM
TMEM242	TNKS1BP1						IP6K2
HCN1	SMC2						RETREG3
SPRY2	MBNL1						FGD4
ZEB2	FAM13A						INPP5F
LRP1B	FLT3						PDZRN4
ADGRL3	ZBTB46						RELN
ZBTB20	ITGA4						RFK
ANK3	ATP13A3						JARID2
NR2F2	PPP5C						STAT3
BCAS1	DSTYK						IRF8
NFASC	BRAP						MPHOSPH9
GABRB1	NCAN						CYCS
NFIA	FADS1						ARHGAP20
ADGRB3	STAG1						CLMN
CTNNA1	PHACTR1						CACNA1G
HIVEP1	L3MBTL3						BCAS3
ATP2B1	FBXL18						SASH1
SOX11	CREB5						CDKAL1
CDH13	CDK6						DST
IPO11	STIM1						PTPRG
AGTPBP1	GANC						ATXN7L1
SH2B1	DPP8						CDON
DSTYK	OLFML2B						PPP1R37
MAGI2	PIK3R2						MSRA
PRTG	PDZRN4						TCF7L2
HIVEP3	ANKRD26						FAM129B
BIRC6	ATF3						CBFA2T3
CHL1	ATXN1						EXTL3
POU3F3	PNKD						RYR2
CSMD3	RASA2						ITGA6
CNTN2	LIMK2						LRP2
KANSL1	ZC3H7B						CHL1
ATF6B	IKZF2						SP1
EP300	SP140						SEMA3C
HIST1H2BE	NFATC2						L3MBTL3
STAG1	BPTF						ZBTB46
GATA3	KDM6B						RPS6KB1
TET3	KANSL1						TMEM108
IGF1R	ENO1						CELF1
BPTF	MAU2						PTK2B
PTK2	IRF8						CLPTM1
HMGN1	ZBTB16						HS3ST1
TFAP2B	ATXN2						WDR70
CXCR4	ATM						VANGL2
FBXL16	PTPRC						DOCK10
ELAVL4	HIVEP3						RHOH
ADGRB2	P4HA2						BCL2
PSMG3	NDFIP1						PLEK
KDM4A	TRERF1						CHD7
ACO1	PLEK						TTC28
PIGU	RCN1						FOXP1
COLEC12	PLA2G5						LPCAT1
ARAP2	RGS6						PDE4A
TSN	RPS6KB1						OS9
BRAP	DUSP1						SP140
CUX2	TRAIP						BCL9L
SOX6	NCOR1						ZBTB7B
MECOM	ONECUT2						NADK
ETV5	ETS2						INTS8
ANGPTL4	PKP4						ZBTB38
PGS1	THRB						ARHGAP26
TRPS1	LDHA						AKAP13
SBNO1	SRA1						IKZF2
ARID1A	ANKHD1						LY86
CTDSPL2	DUSP23						GATA3
PEPD	WSCD1						MTHFR
DOCK7	AIPL1						LIMK2
EYA2	LDLR						CRTAP
DAGLB	FNIP1						SOX8
NOV	TRIOBP						MERTK
PIK3C2A	ATF7						PHKG1
ADO	CSNK1G1						NDFIP1
ZC3H4	ZCCHC7						BCAS1
NAV1							TET2
RASA2							ESPN
TCF7L2							RUNX3
TBX15							LEF1
CCDC92							IQGAP1
COBLL1							DDAH1
ZBTB38							NCOA2
GNAT2							NFKBIZ
FUBP1							EFR3A
LOXL1							YTHDC2
MFAP2							FRMD4A
ADAMTS10							CADM2
CCDC91							SORD
CDK6							FNIP1
FAM13A							PEX6
TRIB1							RHBDF1
KIF1B							ATP5C1
SF3B4							BSG
SRPK2							ATM
KCNJ2							TRIP4
LY86							STK11
MEIS1							DIP2C
PBRM1							APP
BCL2							ADD1
SNX10							TENM2
ATXN1							AQP1
TEP1							FGFR1OP
OSGEP							MTMR10
STAU1							FAM126A
PPCDC							NCKIPSD
CPLX3							ANK2
B3GALT5							NDN
ATXN7L1							TSHZ2
FNDC4							COL3A1
PPM1K							TMEM59
POR							REEP2
SSH2							HDAC4
DNAJB9							FKBP7
STARD9							TTN
UBR1							TSPAN13
TBX3							OSBPL7
DPEP2							LEMD2
PLTP							ACP2
SPATS2							DGKZ
HSPA4							MDK
LDLR							NDUFS3
SEMA3C							NUP160
CCDC93							PTPRJ
WARS2							METTL1
DNM3							ASXL2
ITPR2							CCRL2
VEGFB							CCR2
							IGF1R
							USP6NL
							NR2F2
							RGL1
							GSK3B
							KRIT1
							CEP164
							TMEM39A
							PTPRK
							ITGA4
							FNDC1
							TMEM106B
							CDR2L
							PROSER1
							SENP7

## Sheet: Fig. 5 - 1m
1 month	Aged Sham v Young Sham								1 month	Aged TBI v Aged Sham								1 month	Young TBI v Young Sham
Behavior	Inflammatory Biomarker	Memory	Anxiety	Cognition	Lymphatic System Disease	Sleep Dynamics	Neurodegenerative Disease		Behavior	Inflammatory Biomarker	Memory	Anxiety	Cognition	Lymphatic System Disease	Sleep Dynamics	Neurodegenerative Disease		Behavior	Inflammatory Biomarker	Memory	Anxiety	Cognition	Lymphatic System Disease	Sleep Dynamics	Neurodegenerative Disease
VPS13B	HR	BAIAP2	LMO7	ACTN1	PTPRJ	SNX7	BRF1		MBP	PIM3	NFKBIZ	RPS29	GBA		ABCA1	GBA		MYOC	VEGFA	KANSL2	TMTC1	TOP1	ZBTB46	VEGFA	DDX18
POP5	SNRK	EPHA4	KIT	ABCG1	IRF8	PIN1	DDX18		TXNL1	ELL	GOLM1	PTPRV	TOP1		TOP1	KANSL1		CASP12	YWHAZ	THBS1	RSRC1	YWHAZ		TOP1	NOG
PRKAR1A	YWHAZ	ETF1	STAG1	TOP1	FRMD4B	TMX4	LMO7		IRX3	ABCA1	MBP	FBLN2			ALDH1A2	LSM7		ALDH1A1	BANP		RBM27	MYOC		RGMA	AOX1
MYOC	EYA1	CD83	NR4A2	GRAMD1A	DOCK2	SNX13	ABCG1		TAX1BP1	SEMA7A		SOX13			SPATS2L	NR1D2		CXCL14	SULF2		ALDH1A1			PNMAL2	LHFPL2
NKIRAS1	BCL2	KANSL2	SNX7	YWHAZ	BCL2	ANGPTL4	NR3C2		PPP1R13B	BRAP		TXNL1				KRTCAP2		TMEM18	NREP		POSTN			NRN1	COL5A2
IL16	BANP	KCNE4	TBCD	CX3CR1	SP110	TOP1	ADAMTSL3		ADAM15	RASIP1		PPP1R13B				LIMS2		PTPRG	GPIHBP1		NRGN			SPATS2L	THSD4
HFE	TRIB1	BMP4	EPSTI1	MYOC	KLF10	ALDH1A2	ALCAM		CNTN2	RBPMS		PPP1R16B				CDC5L		CPXM2	CREB3L1					HYAL2	CWF19L2
ACTN1	PIM3		PTN			ALCAM	MGLL		KANSL1	VAMP8						MPZL1		KIF5A	ZBTB46						KCNIP3
TMEM18	ATF1		KDM3B			ARHGAP30	NFASC		CDK19	KANSL1						ABCA1		SLC1A3	TREM2						GPNMB
PCCA	FKBP4		MOB4			CCHCR1	CX3CR1		EGFL8	MAP3K11						TOP1		GJA1	COL1A1						ZIC1
KLF2	NCOA2		RPS19BP1			JUN	HADH		SEC61B	NDUFA2						JADE2		PPP4C	TMEM18						ACP5
CC2D2A	GADD45G		ATF4			WDFY1	NOG		BRAP							RDX		YWHAZ	ANKHD1						PTPRG
FIGN	TFPI		SYNE2			LMOD1	PPP2R5D		ABCA1							PHLDB1		SND1							CDON
ARHGAP19	NNT		NRGN			SEMA3F	AOX1		NOS3							NR1D1		PARD3B							MTSS1L
PPP4C	KIT					PTPRJ	CDH1		SOX17							TEF		ARPC3							TREM2
PHC2	ALCAM					CELF1	HMCN1		ANAPC13							NFKBIZ		FZD7							TOP1
CACNA1G	ANGPTL4						MCCC1									ARHGAP23		ZIC4							KIF5A
RANGAP1	NUP93						YWHAG									STK11		SERTAD4							ZBTB46
SEMA3F	SNX13						ARHGEF10									PPP1R16B		DDX18							VCAM1
ADGRL3	HFE						ARHGEF3									ARHGAP27		MOV10							TEF
YWHAZ	ZFP36L1						SNX13									CYP1B1		INSR							SREBF1
NFASC	LEPR						THSD4									EXOC3L2		MYLIP							PTPDC1
GADD45G	R3HDM1						CREB5									FOSB		NOS3							COL3A1
ARPC3	AZIN1						ARAP2									ELL		TBX15							CREB3L1
SNX7	ARHGAP12						AP2A2											VEGFA							PACSIN3
IPO11	ATP13A3						BMP4											SF3B4							CYB561
ETF1	CHORDC1						KCNIP3											PDLIM1							EDNRB
DNAJB1	STAG1						PMVK											ARVCF							CXCL14
BIRC6	CREB5						FGD4											PHLDA1							NRN1
NQO1	ZYX						CAB39L											GPIHBP1
STAG1	CEBPD						MBNL2
LRP4	CTSC						PDZRN4
FZD7	GANC						SLC25A36
ZIC4	DPP8						IGF2R
PIGU	PDZRN4						IRF8
DDX18	ATF3						EXOC4
MUSTN1	TNS3						ARHGAP20
ARAP2	GLB1						CACNA1G
ANGPTL4	IRF8						SIK1
SNX13	LPAR1						CDC5L
NOS3	MCL1						TOP1
PGPEP1	TRERF1						ADAMTS1
KCTD15	PTPN2						DAAM1
TRIP11	DUSP1						TMEM108
MFAP2	TMEM18						CELF1
ADAMTSL3	NCOR1						WDR70
TRIB1							VANGL2
BCL2							DOCK10
NUP93							BCL2
TEP1							ABI3BP
ZNRD1							MCL1
TMEM120A							SOCS1
UBR1							SMARCA4
PHLDA1							B4GALT5
SMARCA4							KLF6
FOSL2							ATF1
DNM3							ZFP36L1
							NCOA2
							MANBA
							RNF144A
							SUCLG2
							C4B
							MTMR10
							EGR1
							SPON1
							LRP4
							PTPRJ
							FOSB
							ZYX
							CCR2
							KDM3B
							ETF1
							GOLIM4
							GRAMD1A
							SENP7

## Sheet: Fig. 6 - 7dpi
7dpi	Aged Sham v Young Sham								7dpi	Aged TBI v Aged Sham								7dpi	Young TBI v Young Sham
Neurodegenerative Disease	Alzheimer's Disease (AD)	Late Onset Alzheimer's Disease (LOAD)	Dementia	Parkinson's Disease (PD)	Stroke	Epilepsy	Depression		Neurodegenerative Disease	Alzheimer's Disease (AD)	Late Onset Alzheimer's Disease (LOAD)	Dementia	Parkinson's Disease (PD)	Stroke	Epilepsy	Depression		Neurodegenerative Disease	Alzheimer's Disease (AD)	Late Onset Alzheimer's Disease (LOAD)	Dementia	Parkinson's Disease (PD)	Stroke	Epilepsy	Depression
ATP11A	SYNGAP1	SYNGAP1	LMNB1	LMNB1	ZFHX3	WSCD1	HIVEP3		COL18A1	HMCN1	HMCN1	COL18A1	COL18A1	WDR12	FMR1	CDH13		NOG	SYNGAP1	SYNGAP1	COL18A1	COL18A1	SORT1	WDR89	TNC
MSH3	GPR180	FAT3	SYT11	SYT11	CAMK2D	SEMA6A	PARD3		LMO7	BCAM	BSG	LMNB1	LMNB1	ZC3HC1	GJA1	PPP5C		AOX1	BCAM	ACE	LMNB1	LMNB1	COL4A1	PCDH7	FYB
RASGRP3	IQGAP2	COL25A1	MAPT	MAPT	TSPAN2	CELF2	CDH13		FOXN3	MAP4K4	SPPL2A	GBA	GBA	COL4A1	PCDH7	MYO10		LHFPL2	DDX18	PCDH7	STK39	STK39			BAZ1A
ARID1B	FAT3	HMCN1	COL5A2	COL5A2	HDAC9	ANK2	APBB2		ASB1	CAMK4	ACE	STK39	STK39	COL4A2	GABRA2	CDKAL1		COL5A2	EDIL3		DLG2	DLG2			SLC22A8
FOXN3	COL25A1	DNAH6	MDGA2	MDGA2	PHACTR1	NID1	BHLHE41		CNTLN	ARHGAP20	PCDH7	DLG2	DLG2	CDK6	SH3BGRL2	ROBO2		THSD4	PTK2B		COL5A2	COL5A2			CNTNAP1
FBN2	HMCN1	HDAC9	TRPS1	TRPS1	ALKBH8	MAGI2	FYB		NTRK3	VAT1L		COL5A2	COL5A2	HTRA1	SLC33A1	YEATS4		KCNIP3	ACE		NUCKS1	NUCKS1			RERE
MDGA2	MECOM	MECOM	BAG3	BAG3	PTPRG	ZEB2	HCN1		LAMA2	ADAMTS9		VPS13C	VPS13C	FES	TTC21B	SYNE1		ZIC1	PCDH7		PAM	PAM			TMEM106B
USP31	SLMAP	SLMAP	VPS13C	VPS13C	GATA3	SYT2	ERRFI1		GBA	PCNX		INPP5F	INPP5F		NFE2L1	NTRK3		ACP5	BZW2		HIP1R	HIP1R			EXT1
DPP6	DNAH6	IQGAP2	DDRGK1	SCN3A	COL4A1	HDAC9	BAZ1A		IRF2	MPZL1		RAB29	RAB29			ZSWIM6		PTPRG	TSPAN13		COL3A1	DDX18			VPS45
ABCG1	HDAC9	GPR180	SCN3A	SATB1	ERRFI1	WDR89	CSMD1		HMCN1	ALDH4A1		MAP4K4	MAP4K4			NR4A2		CDON	SPI1			BCAM			PALMD
AUTS2	TRIM56	RHBDF1	SATB1	BMP4	ALDH2	GJA1	ATP8A1		DLG2	CDKAL1		CAB39L	CAB39L			PDE4B		TREM2	TMEM106B			EDIL3			RPLP1
NFATC2	ANTXR1	ATP5C1	BMP4	GPNMB	HK1	MAST4	PPP5C		STK39	RELN		ADAMTS9	CDKAL1			RASL11B		TOP1				PTK2B			RCN1
WWC2	SASH1	BSG	GPNMB	INPP5F	COL4A2	GABRA2	ANO8		LMNB1	EPC2		FAM126A	BCAM			YWHAQ		KIF5A				ACE			TRIM27
RGS6	MOBP	ATM	INPP5F	CAMK2D	ZCCHC14	ATXN1	SLC25A37		VPS13C	EFNA5		COL3A1	RELN			DOCK10		VCAM1				PCDH7			NRGN
FAT3	CYCS	PROSER1	CAMK2D	IP6K2	PDE3A	RING1	THOC7		COL5A2	PCSK5			EPC2			CALML4		TEF				COL3A1
NEDD4L	CSMD1	SENP7	IP6K2	KPNA1	ANK2	BCL11A	TSPAN9		TMEM47	PDS5B			EFNA5			CCNH		SREBF1				TMEM106B
ALCAM	ARHGAP20		KPNA1	PMVK	CDK6	CRAMP1L	ZDHHC7		PLCL2	SPPL2A			PCSK5			HIST1H2BC		PTPDC1
CTNND2	CLMN		PMVK	NUCKS1	TBX3	SCN3A	PLCG1		SNX13	ACE			PDS5B			PRRC2A		COL3A1
TSPAN9	CACNA1G		NUCKS1	PAM	HTRA1	TTC21B	DENND1B		NR1D2	PCDH7			SPPL2A			HTRA3		CREB3L1
CSMD1	BCAS3		PAM	KANSL1	NEDD4	CBX1	ITPR2		ARHGEF2	BSG			ACE			DVL3		CYB561
EPB41	ATXN7L1		MAP3K14	FGD4	BRAP	BRD7	LY86		PCSK5	SQSTM1			PCDH7			DLST		EDNRB
NFASC	CDON		KANSL1	IGSF9B	TWIST1		PCDH1		BCAM	NUP160			BSG			NUFIP2		CXCL14
ANK3	PPP1R37		RETREG3	CHL1	LDLR		FMN1		MAP4K4	PTPRJ			SQSTM1			MAP4K4		NRN1
SNX19	TCF7L2		FGD4	SP1	UBASH3B		MRPL14		ARNTL	IRF2			ADAMTS9			FES
CX3CR1	CDKAL1		IGSF9B	CDKAL1	CAV1		SOD3		TM2D3	CCR2			FAM126A
CXCR4	DST		CHL1	DST	TM4SF1		CREB5		RAB29				COL3A1
THRB	PTPRG		SP1	PTPRG			CYTH1		INPP5F				IRF2
RYR3	RELN		FAM126A	RELN			IRF8		CAB39L				CCR2
NTRK3	MSRA		TSHZ2	MSRA			PHACTR1		PDZRN4
RNF165	EFR3A		NCKIPSD	EFR3A			CSMD2		RELN
MACROD2	ARID1B		ANK2	ARID1B			AUTS2		IGF2R
PDGFRL	ITGA6		COL3A1	ITGA6			TMEM106B		CAMK4
ASH1L	STK11		TMEM59	STK11			MSRA		ARHGAP20
CARS2	DIP2C			DIP2C			CRTAP		VAT1L
MAPT	SEMA3C			SEMA3C			PTPRG		CDKAL1
ITPR2	PTK2B			PTK2B			RBMS3		PCNX
SYNGAP1	HS3ST1			HS3ST1			GABRB1		MPZL1
GPR180	MAPT			CELF1			ORAOV1		ADAMTS9
SLMAP	CELF1			CLPTM1			DNAH6		ALDH4A1
IQGAP2	CLPTM1			FRMD4A			PKD1		EPC2
COL25A1	FRMD4A			CADM2			PZP		EFNA5
HMCN1	CADM2			PEX6			CDKAL1		PDS5B
MECOM	PEX6			SORD			DFFA		ACE
DNAH6	SORD			FNIP1			MDGA2		ATXN3
HDAC9	FNIP1			RHBDF1			SCG2		DOCK10
SYT11	RHBDF1			ATP5C1			SLC1A3		VMP1
LMNB1	ATP5C1			BSG			MBP		SP140
TRPS1	BSG			ATM			NRIP1		TIMMDC1
BAG3	ATM			TRIP4			RNGTT		MAPK3
BICD1	TRIP4			FAM126A			NPAS3		SGSM2
KANSL1	TSPAN13			TSHZ2			BAG5		PDE4B
NUCKS1	OSBPL7			NCKIPSD			ZCCHC14		UBXN6
IGSF9B	LEMD2			ANK2			TCF4		KLF3
VPS13C	PVR			COL3A1			SEC11A		NR1D1
DDRGK1	ACP2			TMEM59			ROBO2		MYNN
SCN3A	DGKZ			RNF165			ZBTB20		BSG
SATB1	MDK			NR2F2			TUSC3		SPPL2A
COL5A2	NDUFS3			RGL1			SYNE1		PCDH7
ATXN1	NUP160			GSK3B			ANK3		SQSTM1
CSNK1G3	PTPRJ			ARAP2			TRPS1		SETD2
SEMA6A	RNF165			KRIT1			RARRES2		TMEM72
FUT8	NR2F2			CEP164			NCAM1		RASL11B
ARHGEF10	RGL1			CCRL2			PLEKHA5		FAM126A
PVR	GSK3B			CCR2			TENM2		COL3A1
ARHGEF3	ARAP2			REEP2			SOX5		NUP160
UBASH3B	KRIT1			PPP1R37			ANKS1B		PTPRJ
CRISPLD1	CEP164			USP6NL			MMP16		ASAP1
CWF19L2	CCRL2			PVR			NTRK3		DTNB
PARD3	CCR2			TMEM106B			STAG1		CCR2
CREB5	REEP2			CDR2L			SNX19		NSG2
ARHGEF2	USP6NL			MACROD2			ZSWIM6		KIF21B
ARAP2	TMEM106B			PROSER1			ZCCHC7
ANKS1B	KANSL1			SENP7			SRPK2
TRIM56	CDR2L						NR4A2
ANTXR1	MACROD2						RGS6
ANKRD29	PROSER1						IGSF9B
MOBP	SENP7						NAV3
KIF1B							PENK
MAP3K14							RHOU
CSF2RB							DKK3
BBX							DOCK10
BMP4							SLC24A3
CAMK2D							RASGRP3
KPNA1							STOX2
GPNMB							SCN8A
PMVK							NRF1
PAM							RCN1
IP6K2							MEIS2
RETREG3							PIAS1
FGD4							ANKRD27
INPP5F							ATXN1
PDZRN4							NVL
RELN							GNAT2
RFK							LSM2
JARID2							NEU1
STAT3							CCHCR1
IRF8							ABHD16A
MPHOSPH9							POR
CYCS							HTRA3
ARHGAP20							COLEC12
CLMN							DVL3
CACNA1G							DTX3L
BCAS3							MAP1LC3B
SASH1							ZZEF1
CDKAL1							CYB5D2
DST							VPS8
PTPRG							GPD2
ATXN7L1							CPPED1
CDON							SYNE2
PPP1R37							SLC30A9
MSRA							NUFIP2
TCF7L2							ENO1
FAM129B							HDAC4
CBFA2T3							MOB4
EXTL3							IFT81
RYR2							ATXN7
ITGA6							MPHOSPH9
LRP2							KDM4A
CHL1							ARL3
SP1							TFAP2B
SEMA3C							NRGN
L3MBTL3							OSBPL3
ZBTB46							OTUD7B
RPS6KB1
TMEM108
CELF1
PTK2B
CLPTM1
HS3ST1
WDR70
VANGL2
DOCK10
RHOH
BCL2
PLEK
CHD7
TTC28
FOXP1
LPCAT1
PDE4A
OS9
SP140
BCL9L
ZBTB7B
NADK
INTS8
ZBTB38
ARHGAP26
AKAP13
IKZF2
LY86
GATA3
MTHFR
LIMK2
CRTAP
SOX8
MERTK
PHKG1
NDFIP1
BCAS1
TET2
ESPN
RUNX3
LEF1
IQGAP1
DDAH1
NCOA2
NFKBIZ
EFR3A
YTHDC2
FRMD4A
CADM2
SORD
FNIP1
PEX6
RHBDF1
ATP5C1
BSG
ATM
TRIP4
STK11
DIP2C
APP
ADD1
TENM2
AQP1
FGFR1OP
MTMR10
FAM126A
NCKIPSD
ANK2
NDN
TSHZ2
COL3A1
TMEM59
REEP2
HDAC4
FKBP7
TTN
TSPAN13
OSBPL7
LEMD2
ACP2
DGKZ
MDK
NDUFS3
NUP160
PTPRJ
METTL1
ASXL2
CCRL2
CCR2
IGF1R
USP6NL
NR2F2
RGL1
GSK3B
KRIT1
CEP164
TMEM39A
PTPRK
ITGA4
FNDC1
TMEM106B
CDR2L
PROSER1
SENP7

## Sheet: Fig. 6 - 1m
1 month	Aged Sham v Young Sham								1 month	Aged TBI v Aged Sham								1 month	Young TBI v Young Sham
Neurodegenerative Disease	Alzheimer's Disease (AD)	Late Onset Alzheimer's Disease (LOAD)	Dementia	Parkinson's Disease (PD)	Stroke	Epilepsy	Depression		Neurodegenerative Disease	Alzheimer's Disease (AD)	Late Onset Alzheimer's Disease (LOAD)	Dementia	Parkinson's Disease (PD)	Stroke	Epilepsy	Depression		Neurodegenerative Disease	Alzheimer's Disease (AD)	Late Onset Alzheimer's Disease (LOAD)	Dementia	Parkinson's Disease (PD)	Stroke	Epilepsy	Depression
BRF1	HMCN1	HMCN1	MCCC1	MCCC1	NOS3	TNS3	ERRFI1		GBA	LIMS2	ELL	GBA	GBA	NOS3	GSTA4	ANO8		DDX18	AOX1	AOX1	COL5A2	COL5A2	PTPRG	GJA1	SLIT3
DDX18	AOX1	AOX1	BMP4	BMP4	ERRFI1	GOLIM4	SLC22A8		KANSL1	MPZL1		LSM7	LSM7	TSPAN15		MBP		NOG	CDON	TREM2	LHFPL2	LHFPL2	NOS3	COL11A2	ERRFI1
LMO7	CDH1	CDH1	PMVK	PMVK	SMARCA4		DENND1B		LSM7	ABCA1		KRTCAP2	KRTCAP2	BRAP		PPP1R13B		AOX1	DDX18	THSD4	GPNMB	GPNMB	ERRFI1	CDK5RAP3	BAZ1A
ABCG1	AP2A2	THSD4	KCNIP3	KCNIP3	ALDH1A2		GNL1		NR1D2	CDC5L		KANSL1	KANSL1	ALDH1A2		PPP1R16B		LHFPL2	PTPRG		KCNIP3	KCNIP3	HTRA1		ANO8
NR3C2	EXOC4	ADAMTS1	FGD4	FGD4	CDC5L		EXOC4		KRTCAP2	TOP1		CYP1B1	CDC5L	CDC5L				COL5A2	TREM2		SREBF1	DDX18			KRBA1
ADAMTSL3	ARHGAP20	SENP7	CAB39L	CAB39L			PREX1		LIMS2	STK11		ARHGAP27	ABCA1	CAV1				THSD4	TOP1		PTPDC1	PTPRG			FASN
ALCAM	CACNA1G		MBNL2	MBNL2			CCND2		CDC5L	EXOC3L2			TOP1					CWF19L2	THSD4		COL3A1	TREM2			PTPRG
MGLL	SIK1		DAAM1	DAAM1			KCTD15		MPZL1	FOSB			STK11					KCNIP3	CREB3L1			TOP1			SLC1A3
NFASC	CDC5L			CDC5L			CREB5		ABCA1	KANSL1			CYP1B1					GPNMB	PACSIN3			THSD4			RSRC1
CX3CR1	DDX18			DDX18			IRF8		TOP1	ELL			ARHGAP27					ZIC1	CXCL14			SREBF1			PENK
HADH	NR3C2			NR3C2			TRPM3		JADE2				EXOC3L2					ACP5	NRN1			PTPDC1			FOXC1
NOG	TOP1			TOP1			KLF2		RDX				ELL					PTPRG	MTSS1L			COL3A1			CALML4
PPP2R5D	SUCLG2			SUCLG2			OSTM1		PHLDB1									CDON	CYB561			CXCL14			MYLIP
AOX1	CELF1			CELF1			STK19		NR1D1									MTSS1L	EDNRB			NRN1			HTRA3
CDH1	ADAMTS1			ADAMTS1			STT3A		TEF									TREM2				MTSS1L			NRGN
HMCN1	THSD4			THSD4			STAG1		NFKBIZ									TOP1				CYB561
MCCC1	SPON1			AP2A2			NR4A2		ARHGAP23									KIF5A				EDNRB
YWHAG	LRP4			GOLIM4			DOCK10		STK11									ZBTB46
ARHGEF10	PTPRJ			ARAP2			TOP3B		PPP1R16B									VCAM1
ARHGEF3	FOSB			GRAMD1A			HSPA1A		ARHGAP27									TEF
SNX13	ZYX			CCR2			HSPA1B		CYP1B1									SREBF1
THSD4	GOLIM4			KDM3B			LTB		EXOC3L2									PTPDC1
CREB5	ARAP2			EGR1			CCHCR1		FOSB									COL3A1
ARAP2	GRAMD1A			ETF1			TBCD		ELL									CREB3L1
AP2A2	CCR2			SENP7			EPSTI1											PACSIN3
BMP4	KDM3B						SYNE2											CYB561
KCNIP3	EGR1						PTN											EDNRB
PMVK	ETF1						KDM3B											CXCL14
FGD4	SENP7						MOB4											NRN1
CAB39L							RPS19BP1
MBNL2							ATF4
PDZRN4							NRGN
SLC25A36
IGF2R
IRF8
EXOC4
ARHGAP20
CACNA1G
SIK1
CDC5L
TOP1
ADAMTS1
DAAM1
TMEM108
CELF1
WDR70
VANGL2
DOCK10
BCL2
ABI3BP
MCL1
SOCS1
SMARCA4
B4GALT5
KLF6
ATF1
ZFP36L1
NCOA2
MANBA
RNF144A
SUCLG2
C4B
MTMR10
EGR1
SPON1
LRP4
PTPRJ
FOSB
ZYX
CCR2
KDM3B
ETF1
GOLIM4
GRAMD1A
SENP7
