# Supplementary material for: Traumatic brain injury induces an adaptive immune response in the meningeal transcriptome that is amplified by aging
Source: Front Neurosci. 2023 Jul 31;17:1210175. doi: 10.3389/fnins.2023.1210175 (PMC10425597; doi:10.3389/fnins.2023.1210175)
Supplement: Supplementary file 5 [file Table_5.XLSX]

## Sheet: Laminins
	Young Sham					Young TBI 7dpi			Young TBI 1m			Aged Sham						Aged TBI 7dpi			Aged TBI 1m
Lama1	4.90136	7.12251	3.26575	3.72193	3.3761	4.36211	3.03266	4.76175	4.1344	2.0083	3.87038	7.07188	7.32093	7.05809	5.32333	7.13582	4.93868	6.08984	5.48513	5.82417	3.60032	6.28415	5.18684
Lama2	19.1599	20.0158	24.2353	21.2393	27.4547	14.6822	14.8474	21.4279	32.5239	30.7743	28.0326	12.0131	9.68097	13.6238	19.3788	23.4175	24.416	12.1349	11.2391	10.5237	26.8249	20.8985	16.9255
Lama3	4.90136	3.84719	13.063	6.71566	7.26181	3.72375	1.57951	2.79494	11.2456	10.1006	9.01246	5.21325	3.51597	3.88469	7.89161	7.58809	8.98951	3.22403	2.79634	3.41417	4.76662	6.47901	7.53457
Lama4	15.6509	15.8567	43.2569	24.4758	28.2828	12.6608	17.88	27.4836	32.9098	35.6769	33.3406	9.79184	6.6948	8.2618	20.5929	20.5532	31.2968	8.50786	8.06636	6.34633	19.675	20.46	16.0519
Lama5	17.656	14.193	81.4719	22.0484	36.8186	8.67103	8.0239	12.4737	45.0374	38.8665	39.4226	12.3758	6.74296	9.02779	21.7603	29.3976	32.7396	5.77639	4.40961	2.61083	21.2977	18.1705	26.7532
Lamb1	18.3244	20.5357	35.293	17.1533	19.8744	18.4592	29.6316	22.256	29.9331	22.9773	23.8305	14.5064	9.53648	10.9428	17.1374	18.5431	18.312	9.89599	10.0023	8.35466	26.47	15.8809	17.7445
Lamb2	126.322	108.241	304.001	127.638	194.094	53.1433	68.298	176.34	264.987	250.329	236.149	65.9589	13.6786	44.5371	113.051	149.601	185.395	44.4648	28.8238	13.5763	183.566	137.423	95.2195
Lamb3	2.39498	1.81962	1.26047	2.22507	0.828101	1.59589	1.13725	1.96681	1.76401	2.0083	1.99048	1.8133	1.78207	2.13384	2.75506	1.95984	1.33178	1.83591	1.88215	2.41	1.26772	2.48443	2.72992
Lamc1	32.193	36.1324	52.3093	28.9259	38.7296	22.8213	39.7404	46.0648	46.0848	53.0428	42.1872	19.3117	7.36909	12.0371	24.2352	27.7895	34.0714	15.8067	10.2712	7.3505	32.0986	22.506	22.1123
Lamc2	3.00765	3.01537	1.08858	3.72193	0.637001	2.979	2.77994	2.89846	2.31526	1.8311	2.43281	4.71459	2.98617	3.77526	3.12863	3.31665	4.55025	2.77625	3.11899	3.4945	1.92693	2.87415	2.72992
Lamc3	5.95961	4.99096	10.7713	4.24786	5.2234	3.29818	3.09584	5.17582	8.59955	4.72542	5.58441	5.07725	3.6123	5.63553	4.99646	6.7338	9.82187	3.13448	4.24828	2.32967	4.71591	5.45601	6.16961

## Sheet: Collagens
	Young Sham					Young TBI 7dpi			Young TBI 1m			Aged Sham						Aged TBI 7dpi			Aged TBI 1m
Col3a1	198.004	223.397	257.88	173.272	273.719	350.458	1274.92	610.488	431.742	441.118	387.646	87.7639	14.5455	30.8586	146.765	168.194	185.006	116.02	77.706	19.6013	445.679	204.795	101.116
Col4a1	74.6344	59.6315	229.004	95.7589	173.264	73.1984	103.679	145.855	144.704	150.682	161.284	38.306	14.5455	22.8704	69.5769	74.3733	103.879	39.5839	30.9748	15.3035	67.037	75.1662	64.8083
Col4a2	41.8287	31.9213	135.099	54.3322	94.2761	38.6206	55.7251	78.983	102.092	102.66	107.707	14.2798	3.85312	10.5051	38.5241	42.4129	68.2537	18.3143	12.2609	4.25767	32.4536	42.6738	39.6384
Col5a1	54.0821	65.1424	59.4711	23.6262	48.2209	61.5483	285.638	134.83	80.7035	65.8605	57.6134	33.3648	5.24988	9.79379	31.9867	33.9203	39.3985	37.1659	18.6602	10.3228	55.2218	32.4438	19.4916
Col5a2	55.5859	60.6713	62.6795	37.2193	57.8397	57.0266	212.476	134.778	96.9654	79.3279	77.5182	33.0021	8.76585	14.0615	45.2483	39.85	46.1684	33.1807	25.2746	13.8173	95.6367	45.1095	29.3193
Col5a3	7.90902	6.81057	21.8863	11.2467	13.6955	6.80915	32.4115	8.48834	20.672	16.8934	16.6426	6.21057	3.32332	5.14311	7.65813	7.33683	12.4854	6.62718	4.89359	4.25767	5.27371	9.54801	6.7156
Col6a1	99.364	95.66	183.169	99.3999	172.309	81.231	229.471	229.082	308.151	268.404	243.945	44.2899	7.56175	21.7761	84.0993	111.912	152.711	44.5096	25.7586	11.2868	218.098	139.323	67.6474
Col6a2	151.552	163.974	260.63	138.318	243.525	114.319	358.549	376.851	379.317	353.52	330.752	74.4815	9.58464	31.5699	115.012	181.461	208.978	75.5409	45.0641	19.1595	294.821	207.426	95.0011
Col6a3	41.9401	50.7414	50.4186	23.343	45.3544	52.2389	191.816	105.794	54.6292	49.8531	58.4428	27.1996	9.82546	14.3898	26.5233	30.7544	30.4645	32.3299	23.3924	13.0542	48.9847	28.1082	16.7617
Col8a1	191.989	158.099	120.89	180.554	61.7891	230.713	304.087	273.852	121.496	133.729	105.717	137.358	68.6337	64.5077	63.273	79.1975	74.1357	77.4663	53.3455	43.9022	202.48	72.3408	86.6476
Col9a3	44.7249	61.5551	98.4309	15.4137	30.7034	45.1638	25.209	20.3927	49.8333	13.7628	30.8525	28.1969	28.0315	13.1313	59.6774	78.1925	24.5824	7.56752	10.1636	3.69533	109.937	27.5236	83.9177
Col14a1	35.4235	30.8295	54.8303	58.58	56.502	26.545	36.2655	52.8969	78.4985	71.9445	83.3238	27.0182	10.7406	14.9369	37.0766	43.6692	53.7706	17.2396	14.9497	6.22583	72.0571	54.7062	27.0262
Col16a1	74.1888	84.7942	116.937	46.8883	77.0134	89.7425	162.058	182.292	140.514	130.953	122.47	39.2127	8.23605	16.3595	48.0034	54.5237	59.5971	37.1211	27.2643	11.6082	78.7507	54.4139	30.9573
Col18a1	23.6157	20.6397	62.9087	29.5732	38.2837	23.9916	33.5488	45.4954	57.4957	44.5961	43.5142	16.5464	8.09156	9.19194	30.4924	34.1715	36.6239	14.8664	8.6579	6.6275	23.0218	24.893	28.3911
Col23a1	24.284	18.1962	14.6672	38.6353	9.23651	19.5231	23.7558	22.8254	24.1449	25.9898	13.2146	23.3916	11.5112	21.1196	12.7013	18.5933	25.6922	15.135	9.41076	10.9253	22.9204	16.1732	18.7818
