# Supplementary material for: Traumatic brain injury induces an adaptive immune response in the meningeal transcriptome that is amplified by aging
Source: Front Neurosci. 2023 Jul 31;17:1210175. doi: 10.3389/fnins.2023.1210175 (PMC10425597; doi:10.3389/fnins.2023.1210175)
Supplement: Supplementary file 6 [file Table_6.XLSX]

## Sheet: Type I Interferon production
Genes	Young Sham					Young TBI 1m			Aged Sham						Aged TBI 1m
Cdc37	75.2471	55.4724	123.812	101.382	85.804	110.637	122.388	92.0045	32.5941	17.8689	32.1171	55.3347	69.7501	76.5773	137.066	56.9958	54.8714
Ifih1	5.84822	5.09493	13.063	7.88888	8.72691	11.7968	11.9317	11.2794	3.62661	1.7339	3.66583	8.82553	7.43733	12.3745	24.5937	8.76858	6.87939
Ifitm1	7.85332	7.27848	13.5214	7.84843	10.4468	9.86743	10.455	6.2479	3.08262	1.78207	3.9394	5.7436	6.8343	10.1548	15.6183	6.47901	6.87939
Ifitm2	83.3232	83.5985	232.556	143.375	178.042	165.707	165.153	155.479	40.89	7.2246	32.4453	95.3531	125.58	126.797	263.229	116.232	79.3314
Ifitm3	107.106	93.1645	293.402	162.471	225.817	221.549	213.766	195.233	51.0445	11.9928	46.9992	135.652	168.445	205.205	433.611	148.481	112.363
Ifnar1	18.8814	17.5203	32.4856	16.951	21.9128	26.1294	27.4665	25.6551	14.0531	6.83929	11.8182	14.3356	18.6436	23.0287	29.3604	15.4424	12.9398
Ifnar2	25.4537	25.0068	60.6169	30.3823	39.0481	51.2666	45.5412	41.8554	16.6371	9.6328	13.8426	26.5233	32.2619	40.0089	64.0959	30.9823	25.7704
Irak1	42.7198	41.6433	67.7214	30.3014	40.1947	54.5189	53.22	41.6895	41.978	21.0958	22.2138	31.7065	36.6339	34.6818	61.3576	26.5493	28.7187
Irf3	43.1654	27.7102	85.5971	57.8114	44.8448	65.7645	54.3423	56.4523	20.3543	9.24749	15.4293	29.4184	37.6892	40.6193	51.9765	30.008	27.1354
Irf7	12.8104	9.35804	35.293	15.2923	22.0402	26.6255	28.5888	31.516	9.38385	3.51597	7.71466	29.5585	20.6034	31.9072	81.9961	26.6468	14.414
Isg15	11.6964	10.6578	34.892	13.5122	15.4791	21.6091	23.9224	22.3929	7.88787	3.27515	4.7054	17.0907	15.93	25.4148	94.2169	23.0906	9.77311
Jak1	51.9656	38.004	67.9506	48.3851	51.4059	63.8903	63.4387	49.7068	36.7194	16.6166	23.3081	36.4695	39.0962	49.1649	80.4748	37.8511	28.2274
Mul1	16.4307	12.8413	20.6831	17.2746	13.0585	18.908	21.2644	14.4863	7.16255	3.46781	5.03368	7.79822	11.8595	12.9849	20.7906	9.1583	8.35355
Myd88	11.4179	10.7098	29.8501	15.8182	20.0018	24.3103	23.6271	21.5083	5.53058	2.07105	3.28283	10.6934	10.0504	14.9825	26.47	13.5913	7.69837
Stat1	26.5119	21.8354	58.3252	28.845	28.665	41.344	38.9256	37.6533	26.2022	10.6924	18.4386	31.0061	28.8448	37.6783	84.7343	34.2462	21.621
Stat2	21.889	12.9453	33.4596	22.6148	19.9381	33.9572	28.6478	28.5855	14.9144	7.36909	12.2012	18.3048	20.6034	23.9165	35.9525	21.1907	14.8508
Tbk1	12.699	13.0493	21.7144	12.9054	12.1667	19.0734	15.1804	16.0344	5.62124	2.64902	5.9091	8.68544	10.8042	12.319	21.7541	9.74287	8.79034
Tyk2	13.1446	11.1257	21.1415	12.2177	16.6894	23.3731	21.5006	18.799	10.7892	6.0205	7.11281	12.8881	12.6636	13.5952	14.5534	13.4452	10.6467
Zbp1	3.78742	4.15913	8.70867	6.43247	7.70771	8.0483	7.79694	7.07727	4.3066	3.75679	3.66583	8.63874	7.23632	8.65657	29.766	9.79158	5.67823

## Sheet: Type II interferon production
Genes	Young Sham					Young TBI 1m			Aged Sham						Aged TBI 1m
Aqp4	9.91412	5.92676	3.26575	7.12022	4.7138	16.5927	15.2985	4.75504	6.02924	6.74296	6.62038	3.92246	6.13077	3.66239	8.01198	3.21515	3.98568
Calm2	199.953	144.478	254.328	203.695	210.083	278.879	251.806	210.715	95.9691	48.7902	67.4075	135.325	152.465	185.728	400.954	124.611	99.8058
Calm3	256.709	183.937	302.397	297.188	225.753	339.407	392.15	247.373	109.206	44.8889	83.0557	152.836	193.27	197.714	367.131	154.571	141.574
CAMK2A	88.1131	12.5814	5.95857	3.15555	18.8552	20.2861	57.2957	7.35373	6.89055	2.88984	4.3224	3.4088	2.86438	4.2173	4.10741	3.65358	18.4542
Ccl6	16.7092	15.4928	28.3605	15.4541	28.7287	25.9089	23.568	20.0154	6.16523	5.77968	7.60523	13.9154	12.7641	15.2045	45.435	14.663	10.6467
CCL8	7.74193	14.9729	21.0842	12.1772	22.0402	18.1914	19.7877	21.84	11.2425	1.01144	7.44109	18.7718	23.518	27.0795	146.447	24.3572	21.6755
Ccl9	15.2611	13.8811	17.7038	7.6866	16.4983	16.5927	13.5856	12.3299	8.38653	5.29804	6.83924	9.94623	6.7338	8.71206	24.6952	8.91473	6.93399
Cd47	77.7534	73.4086	120.145	64.972	82.3642	112.345	81.3362	87.5812	73.8468	36.5083	41.9656	62.806	67.5893	77.8536	122.36	68.0052	48.0466
CD74	244.567	238.89	838.382	415.481	653.817	529.92	561.616	635.904	152.091	23.3595	131.696	398.083	517.196	633.372	1283.08	536.735	349.593
Cx3cl1	42.2743	25.4227	89.6077	30.8273	55.8013	53.3613	36.2676	52.6925	17.725	6.11683	9.95793	26.9435	33.4177	46.7788	40.1613	26.257	18.9456
CXCL16	22.2232	20.0678	37.6421	21.1179	19.8107	37.5403	31.9556	30.7972	12.1945	7.41726	11.8182	21.807	25.7794	30.5199	63.893	22.165	17.5807
H2-Ab1	139.299	151.444	460.299	232.459	318.564	289.959	275.255	343.745	79.1507	16.7611	55.0969	222.319	275.935	381.61	762.254	282.836	184.106
H2-Eb1	151.608	148.689	475.539	239.296	344.235	311.789	308.038	358.066	97.6464	19.073	64.836	247.675	308.297	409.855	857.84	308.216	192.405
H2-Q7	9.46854	6.44665	45.033	21.8057	25.8622	27.7832	28.7069	25.5998	6.16523	2.69719	8.04294	27.7374	29.7996	44.0042	66.7834	34.8795	23.0951
Ifngr1	34.9222	28.698	60.7315	34.8729	46.3736	53.3062	50.8573	46.0023	21.3517	9.15116	12.5842	28.251	31.6589	43.8932	58.3151	28.985	21.0204
Ifngr2	20.1624	21.2635	31.4544	19.6211	20.9573	25.7435	33.3142	26.8715	13.9624	7.99523	8.80894	15.363	15.6787	21.5304	30.0703	14.7117	12.5576
Irf8	16.5421	18.1962	29.048	19.4188	25.9896	32.8547	26.167	26.2633	16.4104	13.2451	17.7273	25.9629	24.2216	28.8552	50.8102	21.483	19.2732
Jak2	11.9749	6.91455	17.5319	8.94073	15.288	16.5927	17.8975	16.5321	5.57591	2.64902	4.54125	7.56474	10.7037	10.9872	20.0807	13.2503	6.7702
Tnf	3.78742	4.26311	1.48964	1.69914	3.0576	6.06379	5.78863	3.53863	1.76797	5.53886	5.08839	3.4088	1.30656	0.943344	2.53544	1.21786	1.85634
