# Supplementary material for: Traumatic brain injury induces an adaptive immune response in the meningeal transcriptome that is amplified by aging
Source: Front Neurosci. 2023 Jul 31;17:1210175. doi: 10.3389/fnins.2023.1210175 (PMC10425597; doi:10.3389/fnins.2023.1210175)
Supplement: Supplementary file 8 [file Table_8.XLSX]

## Sheet: 7dpi- Young TBI v Young Sham
211up	ensemblGene	symbol	baseMeanYoungCCIvYoungSham	log2FoldChange.YoungCCIvYoungSham	lfcSE.YoungCCIvYoungSham	stat.TBI.YoungCCIvYoungSham	pvalue.TBI.YoungCCIvYoungSham			211 up	GO biological process complete	Mus musculus - REFLIST (21997)	upload_1 (203)	upload_1 (expected)	upload_1 (over/under)	upload_1 (fold Enrichment)	upload_1 (raw P-value)	upload_1 (FDR)		Analysis Type:	PANTHER Overrepresentation Test (Released 20221013)
202down	ENSMUSG00000029306	Ibsp	551.784	2.19426	0.882742	2.48573	0.0129285				wound healing involved in inflammatory response (GO:0002246)	10	3	0.09	+	32.51	0.000201	0.0496		Annotation Version and Release Date:	GO Ontology database DOI: 10.5281/zenodo.6799722 Released 2022-07-01
	ENSMUSG00000001348	Acp5	793.187	1.94427	0.950217	2.04614	0.040743				smooth muscle cell migration (GO:0014909)	19	4	0.18	+	22.81	5.24e-05	0.0176		Analyzed List:	upload_1 (Mus musculus)
	ENSMUSG00000026043	Col3a1	3746.75	1.76852	0.561774	3.1481	0.00164338				bone resorption (GO:0045453)	28	5	0.26	+	19.35	1.17e-05	0.00685		Reference List:	Mus musculus (all genes in database)
	ENSMUSG00000022440	C1qtnf6	191.337	1.68464	0.418259	4.02775	5.6314e-05				basement membrane organization (GO:0071711)	29	5	0.27	+	18.68	1.36e-05	0.00742		Test Type:	FISHER
	ENSMUSG00000029675	Eln	983.192	1.65757	0.23949	6.92125	4.47678e-12				collagen fibril organization (GO:0030199)	54	9	0.5	+	18.06	5.78e-09	1.82e-05		Correction:	FDR
	ENSMUSG00000001131	Timp1	522.545	1.64398	0.480843	3.41895	0.000628644				bone remodeling (GO:0046849)	47	6	0.43	+	13.83	8.71e-06	0.00723
	ENSMUSG00000001020	S100a4	215.328	1.62022	0.495845	3.2676	0.00108463				cell adhesion mediated by integrin (GO:0033627)	42	5	0.39	+	12.9	6.83e-05	0.0199
	ENSMUSG00000028111	Ctsk	1297.57	1.57352	0.78405	2.00691	0.0447592				regulation of erythrocyte differentiation (GO:0045646)	50	5	0.46	+	10.84	0.000146	0.0371
	ENSMUSG00000030607	Acan	167.612	1.51892	0.457021	3.32352	0.000888882				extracellular matrix organization (GO:0030198)	279	25	2.57	+	9.71	7.29e-17	1.15e-12
	ENSMUSG00000028364	Tnc	661.945	1.47346	0.516511	2.85273	0.00433458				extracellular structure organization (GO:0043062)	280	25	2.58	+	9.67	7.88e-17	6.21e-13
	ENSMUSG00000020689	Itgb3	141.303	1.37691	0.48198	2.85678	0.00427961				external encapsulating structure organization (GO:0045229)	281	25	2.59	+	9.64	8.51e-17	4.47e-13
	ENSMUSG00000026837	Col5a1	932.255	1.35433	0.550968	2.45809	0.0139679				tissue remodeling (GO:0048771)	119	10	1.1	+	9.11	3.13e-07	0.000548
	ENSMUSG00000000957	Mmp14	1335.32	1.32591	0.4187	3.16672	0.0015417				chondrocyte differentiation (GO:0002062)	90	7	0.83	+	8.43	3.09e-05	0.0128
	ENSMUSG00000024529	Lox	438.633	1.32514	0.419687	3.15744	0.00159161				integrin-mediated signaling pathway (GO:0007229)	84	6	0.78	+	7.74	0.000179	0.0447
	ENSMUSG00000027966	Col11a1	386.409	1.32378	0.31168	4.24724	2.16416e-05				mitotic sister chromatid segregation (GO:0000070)	109	7	1.01	+	6.96	9.69e-05	0.0259
	ENSMUSG00000040204	Pclaf	175.423	1.2724	0.331146	3.84241	0.000121834				sister chromatid segregation (GO:0000819)	133	8	1.23	+	6.52	4.77e-05	0.0167
	ENSMUSG00000001473	Tubb6	221.087	1.26956	0.424943	2.98761	0.00281168				regulation of cell-substrate adhesion (GO:0010810)	226	11	2.09	+	5.27	1.24e-05	0.00697
	ENSMUSG00000017716	Birc5	164.581	1.26448	0.419283	3.01582	0.00256283				connective tissue development (GO:0061448)	238	11	2.2	+	5.01	1.96e-05	0.00966
	ENSMUSG00000048126	Col6a3	792.751	1.26413	0.382113	3.30826	0.000938786				wound healing (GO:0042060)	265	12	2.45	+	4.91	9.97e-06	0.00714
	ENSMUSG00000056737	Capg	289.299	1.24067	0.504514	2.45914	0.013927				regulation of myeloid cell differentiation (GO:0045637)	221	10	2.04	+	4.9	5.57e-05	0.0176
	ENSMUSG00000068220	Lgals1	1784.55	1.22583	0.472757	2.59294	0.00951594				response to wounding (GO:0009611)	351	15	3.24	+	4.63	1.52e-06	0.00184
	ENSMUSG00000026193	Fn1	1622.46	1.19101	0.300325	3.96574	7.31689e-05				supramolecular fiber organization (GO:0097435)	549	23	5.07	+	4.54	3.06e-09	1.21e-05
	ENSMUSG00000050335	Lgals3	352.739	1.18836	0.42684	2.78408	0.00536804				translation (GO:0006412)	357	14	3.29	+	4.25	8.78e-06	0.00692
	ENSMUSG00000054196	Cthrc1	230.464	1.16319	0.466717	2.49228	0.0126927				peptide biosynthetic process (GO:0043043)	381	14	3.52	+	3.98	1.77e-05	0.009
	ENSMUSG00000026042	Col5a2	891.366	1.14614	0.403362	2.84148	0.00449046				blood vessel morphogenesis (GO:0048514)	447	15	4.13	+	3.64	2.47e-05	0.0118
	ENSMUSG00000020914	Top2a	250.587	1.14315	0.390612	2.92656	0.00342735				peptide metabolic process (GO:0006518)	524	17	4.84	+	3.52	1.07e-05	0.00735
	ENSMUSG00000005087	Cd44	317.345	1.12154	0.333349	3.36446	0.000766948				amide biosynthetic process (GO:0043604)	485	15	4.48	+	3.35	6.06e-05	0.018
	ENSMUSG00000022753	Tmem30c	147.855	1.10956	0.452813	2.45038	0.0142706				skeletal system development (GO:0001501)	522	16	4.82	+	3.32	3.81e-05	0.0143
	ENSMUSG00000034205	Loxl2	250.62	1.09381	0.42367	2.58176	0.00982981				cell adhesion (GO:0007155)	887	27	8.19	+	3.3	8.12e-08	0.000213
	ENSMUSG00000027750	Postn	658.84	1.08608	0.507157	2.1415	0.0322336				vasculature development (GO:0001944)	582	17	5.37	+	3.17	3.9e-05	0.0143
	ENSMUSG00000004098	Col5a3	148.919	1.08437	0.483626	2.24216	0.024951				blood vessel development (GO:0001568)	551	16	5.08	+	3.15	7.08e-05	0.0203
	ENSMUSG00000046841	Ckap4	1270.86	1.08278	0.32189	3.3638	0.000768772				cell migration (GO:0016477)	945	27	8.72	+	3.1	2.77e-07	0.000546
	ENSMUSG00000010830	Kdelr3	131.455	1.04812	0.442348	2.36944	0.017815				tube morphogenesis (GO:0035239)	746	21	6.88	+	3.05	8.04e-06	0.00746
	ENSMUSG00000039883	Lrrc17	139.631	1.00408	0.495551	2.02619	0.0427449				cellular macromolecule biosynthetic process (GO:0034645)	725	19	6.69	+	2.84	5.67e-05	0.0175
	ENSMUSG00000026385	Dbi	2895.69	0.993858	0.344511	2.88484	0.0039161				circulatory system development (GO:0072359)	945	24	8.72	+	2.75	9.5e-06	0.00713
	ENSMUSG00000028597	Gpx7	196.307	0.993135	0.360278	2.75658	0.00584086				cell motility (GO:0048870)	1109	28	10.23	+	2.74	1.79e-06	0.00201
	ENSMUSG00000056481	Cd248	205.819	0.979277	0.368948	2.65424	0.00794868				cellular amide metabolic process (GO:0043603)	767	19	7.08	+	2.68	0.000117	0.0306
	ENSMUSG00000028194	Ddah1	141.683	0.942363	0.339956	2.77202	0.00557101				cell population proliferation (GO:0008283)	858	21	7.92	+	2.65	5.96e-05	0.0181
	ENSMUSG00000020932	Gfap	658.158	0.907285	0.404151	2.24492	0.0247734				organonitrogen compound biosynthetic process (GO:1901566)	1218	27	11.24	+	2.4	3.52e-05	0.0142
	ENSMUSG00000032254	Kif23	156.939	0.897063	0.288957	3.10449	0.00190606				cellular nitrogen compound biosynthetic process (GO:0044271)	1355	30	12.5	+	2.4	1.16e-05	0.00701
	ENSMUSG00000024672	Ms4a7	129.619	0.880715	0.276381	3.1866	0.00143955				macromolecule biosynthetic process (GO:0009059)	1272	28	11.74	+	2.39	2.63e-05	0.0118
	ENSMUSG00000002111	Spi1	216.219	0.87644	0.442198	1.98201	0.047478				tissue development (GO:0009888)	1785	35	16.47	+	2.12	2.58e-05	0.012
	ENSMUSG00000022816	Fstl1	5382.29	0.874414	0.290796	3.00697	0.00263867				gene expression (GO:0010467)	2412	46	22.26	+	2.07	2.43e-06	0.00256
	ENSMUSG00000034459	Ifit1	360.54	0.858563	0.272352	3.1524	0.00161933				cellular biosynthetic process (GO:0044249)	2150	41	19.84	+	2.07	8.21e-06	0.00719
	ENSMUSG00000027533	Fabp5	310.331	0.844308	0.412557	2.04653	0.0407047				biosynthetic process (GO:0009058)	2313	44	21.35	+	2.06	5.02e-06	0.00495
	ENSMUSG00000045672	Col27a1	443.998	0.841942	0.297148	2.8334	0.00460551				organic substance biosynthetic process (GO:1901576)	2240	42	20.67	+	2.03	1.14e-05	0.00721
	ENSMUSG00000021822	Plau	141.348	0.831596	0.278167	2.98956	0.00279381				cellular nitrogen compound metabolic process (GO:0034641)	3235	58	29.85	+	1.94	4.4e-07	0.000693
	ENSMUSG00000032014	Oaf	163.04	0.830237	0.311459	2.66564	0.00768428				regulation of cellular component organization (GO:0051128)	2474	44	22.83	+	1.93	2.84e-05	0.0124
	ENSMUSG00000049932	H2afx	176.656	0.821142	0.277642	2.95756	0.00310088				anatomical structure morphogenesis (GO:0009653)	2337	41	21.57	+	1.9	8.15e-05	0.0225
	ENSMUSG00000040690	Col16a1	998.873	0.818132	0.378063	2.16401	0.0304638				cellular component organization or biogenesis (GO:0071840)	5606	86	51.74	+	1.66	2.52e-07	0.000566
	ENSMUSG00000054555	Adam12	156.182	0.814453	0.233737	3.48448	0.000493092				cellular component organization (GO:0016043)	5412	83	49.94	+	1.66	4.45e-07	0.000637
	ENSMUSG00000026728	Vim	2006.3	0.805184	0.4026	1.99996	0.0455044				system development (GO:0048731)	3813	58	35.19	+	1.65	8.16e-05	0.0222
	ENSMUSG00000027832	Ptx3	137.453	0.796635	0.388711	2.04943	0.0404204				multicellular organism development (GO:0007275)	4559	67	42.07	+	1.59	5.55e-05	0.0179
	ENSMUSG00000035692	Isg15	162.562	0.794579	0.37874	2.09796	0.0359091				positive regulation of cellular process (GO:0048522)	5869	82	54.16	+	1.51	2.99e-05	0.0127
	ENSMUSG00000078453	Abracl	248.115	0.785345	0.251994	3.11652	0.00182998				nitrogen compound metabolic process (GO:0006807)	6312	88	58.25	+	1.51	1.1e-05	0.00721
	ENSMUSG00000030978	Rrm1	255.261	0.782119	0.281025	2.78309	0.00538439				anatomical structure development (GO:0048856)	5341	73	49.29	+	1.48	0.000205	0.0498
	ENSMUSG00000037313	Tacc3	126.843	0.776668	0.256297	3.03035	0.00244273				positive regulation of biological process (GO:0048518)	6514	87	60.11	+	1.45	7.5e-05	0.0211
	ENSMUSG00000036777	Anln	171.087	0.772686	0.37789	2.04474	0.0408804				cellular metabolic process (GO:0044237)	6217	83	57.37	+	1.45	0.000119	0.0307
	ENSMUSG00000056612	Ppp1r14b	424.853	0.765349	0.336933	2.27152	0.0231156				primary metabolic process (GO:0044238)	6871	91	63.41	+	1.44	5.22e-05	0.0179
	ENSMUSG00000046186	Cd109	128.565	0.756652	0.338614	2.23455	0.0254467				organic substance metabolic process (GO:0071704)	7593	99	70.07	+	1.41	4.06e-05	0.0145
	ENSMUSG00000035021	Baz1a	351.59	0.752331	0.358399	2.09914	0.0358045				metabolic process (GO:0008152)	7979	103	73.63	+	1.4	3.59e-05	0.0142
	ENSMUSG00000037278	Tmem97	107.026	0.738053	0.350534	2.10551	0.0352468				cellular process (GO:0009987)	15352	173	141.68	+	1.22	4.58e-07	0.000601
	ENSMUSG00000027204	Fbn1	302.022	0.738029	0.257436	2.86684	0.00414588				G protein-coupled receptor signaling pathway (GO:0007186)	1835	3	16.93	-	0.18	5.28e-05	0.0173
	ENSMUSG00000031253	Srpx2	180.45	0.737588	0.36697	2.00994	0.0444375				sensory perception of smell (GO:0007608)	1133	0	10.46	-	< 0.01	3.79e-05	0.0146
	ENSMUSG00000020674	Pxdn	112.919	0.729476	0.301548	2.4191	0.0155589				sensory perception of chemical stimulus (GO:0007606)	1235	0	11.4	-	< 0.01	1.7e-05	0.00896
	ENSMUSG00000025747	Tyms	150.589	0.725458	0.33539	2.16302	0.0305393
	ENSMUSG00000033386	Frrs1	230.708	0.717338	0.354056	2.02606	0.0427587
	ENSMUSG00000020592	Sdc1	186.475	0.704046	0.328268	2.14473	0.0319747
	ENSMUSG00000024590	Lmnb1	212.036	0.703123	0.227756	3.08718	0.00202063
	ENSMUSG00000068758	Il3ra	204.862	0.700014	0.216078	3.23964	0.00119681
	ENSMUSG00000038252	Ncapd2	142.111	0.699535	0.242208	2.88816	0.00387501
	ENSMUSG00000020328	Nudcd2	127.119	0.693023	0.293883	2.35816	0.018366
	ENSMUSG00000104476	Gm38211	201.836	0.682759	0.236989	2.88097	0.00396454
	ENSMUSG00000076431	Sox4	287.76	0.682595	0.288304	2.36762	0.0179027
	ENSMUSG00000026155	Smap1	228.427	0.67743	0.234161	2.89301	0.00381567
	ENSMUSG00000031502	Col4a1	913.729	0.672305	0.230609	2.91535	0.00355288
	ENSMUSG00000026558	Uck2	139.76	0.672173	0.261348	2.57194	0.0101129
	ENSMUSG00000029581	Fscn1	653.742	0.6656	0.243164	2.73725	0.00619548
	ENSMUSG00000005973	Rcn1	464.932	0.664737	0.281274	2.36331	0.0181127
	ENSMUSG00000051323	Pcdh19	136.646	0.657998	0.317161	2.07465	0.0380193
	ENSMUSG00000097242	Gm16907	166.177	0.657465	0.202438	3.24774	0.00116326
	ENSMUSG00000068196	Col8a1	2404.06	0.655766	0.211586	3.09928	0.0019399
	ENSMUSG00000031762	Mt2	990.809	0.646767	0.260364	2.48409	0.0129883
	ENSMUSG00000019122	Ccl9	221.413	0.644078	0.266389	2.41781	0.0156144
	ENSMUSG00000018362	Kpna2	230.114	0.637058	0.249187	2.55654	0.0105718
	ENSMUSG00000097431	Gm26782	205.049	0.633146	0.251233	2.52016	0.0117302
	ENSMUSG00000032122	Slc37a2	169.814	0.632222	0.309391	2.04344	0.0410085
	ENSMUSG00000074656	Eif2s2	1035.7	0.63088	0.189025	3.33755	0.000845216
	ENSMUSG00000001435	Col18a1	324.013	0.625042	0.197934	3.15783	0.00158948
	ENSMUSG00000024594	Prrc1	296.107	0.623001	0.233227	2.67123	0.00755746
	ENSMUSG00000022094	Slc39a14	182.817	0.621744	0.229317	2.71129	0.00670221
	ENSMUSG00000032374	Plod2	178.528	0.612556	0.274709	2.22984	0.0257583
	ENSMUSG00000020176	Grb10	584.464	0.606669	0.194931	3.11223	0.00185682
	ENSMUSG00000028334	Nans	218.97	0.604814	0.308062	1.96329	0.0496129
	ENSMUSG00000034349	Smc4	411.908	0.600431	0.249412	2.40738	0.0160672
	ENSMUSG00000029919	Hpgds	229.172	0.596564	0.286122	2.085	0.0370696
	ENSMUSG00000037370	Enpp1	182.019	0.594814	0.301475	1.97301	0.048494
	ENSMUSG00000068134	Zfp120	190.259	0.592509	0.212825	2.78402	0.00536896
	ENSMUSG00000032518	Rpsa	4808.23	0.586908	0.262382	2.23684	0.0252967
	ENSMUSG00000060935	Tmem263	219.845	0.584021	0.218609	2.67154	0.00755051
	ENSMUSG00000027236	Eif3j1	431.273	0.583568	0.274568	2.1254	0.033553
	ENSMUSG00000042354	Gnl3	154.835	0.581831	0.177212	3.28324	0.0010262
	ENSMUSG00000038147	Cd84	195.156	0.576603	0.251688	2.29094	0.0219669
	ENSMUSG00000029093	Sorcs2	137.158	0.570729	0.280529	2.03448	0.0419036
	ENSMUSG00000105655	Gm42659	213.516	0.569256	0.271468	2.09695	0.0359978
	ENSMUSG00000024613	Tcof1	475.245	0.563643	0.217539	2.591	0.00956987
	ENSMUSG00000047945	Marcksl1	374.241	0.561499	0.247802	2.26591	0.0234566
	ENSMUSG00000006732	Mettl1	368.397	0.559777	0.22546	2.48283	0.0130344
	ENSMUSG00000053317	Sec61b	614.285	0.559627	0.250085	2.23775	0.0252374
	ENSMUSG00000034807	Colgalt1	162.082	0.5541	0.275751	2.00942	0.0444925
	ENSMUSG00000093674	Rpl41	10941.3	0.547296	0.24918	2.19639	0.0280641
	ENSMUSG00000065126	Snord104	120.273	0.545658	0.244145	2.23497	0.0254191
	ENSMUSG00000107962	Gm43980	140.278	0.545426	0.270542	2.01605	0.0437952
	ENSMUSG00000010406	Mrpl52	370.032	0.544289	0.222138	2.45023	0.0142764
	ENSMUSG00000074622	Mafb	243.438	0.536379	0.268819	1.99532	0.0460083
	ENSMUSG00000033016	Nfatc1	147.331	0.528195	0.249013	2.12115	0.0339088
	ENSMUSG00000090553	Snrpe	362.016	0.521405	0.187047	2.78756	0.00531063
	ENSMUSG00000051934	Spats2	156.264	0.521025	0.214213	2.43227	0.0150046
	ENSMUSG00000061731	Ext1	607.063	0.520619	0.211242	2.46457	0.0137179
	ENSMUSG00000022148	Fyb	209.604	0.51288	0.24351	2.1062	0.0351874
	ENSMUSG00000029767	Calu	1118.88	0.510157	0.206294	2.47297	0.0133996
	ENSMUSG00000029777	Gars	286.317	0.510154	0.247407	2.062	0.0392074
	ENSMUSG00000000555	Itga5	307.994	0.509136	0.214002	2.37912	0.0173541
	ENSMUSG00000025967	Eef1b2	1740.22	0.505696	0.255569	1.9787	0.0478493
	ENSMUSG00000020547	Bzw2	170.831	0.505659	0.231623	2.18311	0.0290278
	ENSMUSG00000022673	Mcm4	145.326	0.505642	0.202054	2.50251	0.0123316
	ENSMUSG00000031226	Pbdc1	116.481	0.500654	0.217989	2.29669	0.0216363
	ENSMUSG00000011256	Adam19	147.509	0.497437	0.210463	2.36353	0.0181016
	ENSMUSG00000028884	Rpa2	124.624	0.494926	0.25162	1.96696	0.0491881
	ENSMUSG00000019817	Plagl1	260.604	0.492236	0.242031	2.03377	0.0419749
	ENSMUSG00000079435	Rpl36a	2175.62	0.490845	0.21068	2.32982	0.0198158
	ENSMUSG00000031765	Mt1	2227.82	0.490796	0.181111	2.70991	0.00673014
	ENSMUSG00000005732	Ranbp1	387.878	0.488064	0.209815	2.32616	0.0200098
	ENSMUSG00000040711	Sh3pxd2b	336.61	0.483856	0.241368	2.00464	0.0450013
	ENSMUSG00000020372	Rack1	2289.43	0.48058	0.241335	1.99134	0.0464438
	ENSMUSG00000018171	Vmp1	414.89	0.476465	0.21832	2.18242	0.0290789
	ENSMUSG00000021243	Fcf1	207.122	0.470024	0.210031	2.23788	0.0252288
	ENSMUSG00000045690	Wdr89	218.574	0.468443	0.224851	2.08335	0.0372194
	ENSMUSG00000021326	Trim27	185.135	0.460044	0.212175	2.16823	0.0301413
	ENSMUSG00000001674	Ddx18	313.856	0.457597	0.224488	2.0384	0.04151
	ENSMUSG00000019761	Krt10	142.81	0.45757	0.2152	2.12625	0.0334823
	ENSMUSG00000020935	Dcakd	159.212	0.456988	0.22955	1.9908	0.0465031
	ENSMUSG00000009418	Nav1	623.416	0.453492	0.188233	2.4092	0.0159874
	ENSMUSG00000046351	Zfp322a	138.317	0.448886	0.186331	2.40908	0.0159927
	ENSMUSG00000056209	Npm3	140.524	0.446188	0.223203	1.99902	0.0456059
	ENSMUSG00000033099	Nol12	168.493	0.445706	0.206658	2.15674	0.0310263
	ENSMUSG00000030844	Rgs10	247.813	0.445505	0.221009	2.01578	0.0438228
	ENSMUSG00000007892	Rplp1	9003.01	0.445108	0.218256	2.03939	0.0414114
	ENSMUSG00000032501	Trib1	217.085	0.442865	0.224042	1.97671	0.0480749
	ENSMUSG00000029430	Ran	817.585	0.440348	0.201135	2.18931	0.028574
	ENSMUSG00000000934	Top1mt	114.145	0.440156	0.209461	2.10137	0.0356083
	ENSMUSG00000021589	Rhobtb3	123.867	0.438427	0.206529	2.12284	0.0337676
	ENSMUSG00000027968	Larp7	296.191	0.438227	0.199378	2.19797	0.0279515
	ENSMUSG00000100215	Gm8292	202.064	0.438168	0.223478	1.96068	0.0499164
	ENSMUSG00000030045	Mrpl19	164.465	0.434741	0.212511	2.04573	0.0407825
	ENSMUSG00000015747	Vps45	124.486	0.433561	0.193355	2.2423	0.0249418
	ENSMUSG00000060143	Gm10076	337.774	0.431235	0.200333	2.15259	0.031351
	ENSMUSG00000024487	Yipf5	356.912	0.427224	0.163543	2.6123	0.00899366
	ENSMUSG00000031807	Pgls	389.669	0.424828	0.166071	2.5581	0.0105244
	ENSMUSG00000026615	Eprs	925.088	0.421821	0.185973	2.26819	0.0233177
	ENSMUSG00000021807	Rtraf	511.312	0.420206	0.170504	2.46449	0.0137207
	ENSMUSG00000031278	Acsl4	142.521	0.420093	0.210729	1.99352	0.0462042
	ENSMUSG00000026020	Nop58	413.322	0.419842	0.20081	2.09075	0.0365508
	ENSMUSG00000028698	Pik3r3	132.151	0.4177	0.20113	2.07677	0.0378228
	ENSMUSG00000040269	Mrps28	184.823	0.410614	0.197573	2.07829	0.0376825
	ENSMUSG00000027864	Ptgfrn	379.784	0.409141	0.18113	2.25882	0.0238944
	ENSMUSG00000034488	Edil3	415.733	0.406482	0.174659	2.32729	0.0199501
	ENSMUSG00000038642	Ctss	2130.37	0.404628	0.191243	2.11577	0.034364
	ENSMUSG00000020778	Ten1	230.802	0.40399	0.193466	2.08817	0.0367821
	ENSMUSG00000032301	Psma4	631.825	0.403912	0.195	2.07135	0.0383263
	ENSMUSG00000002477	Snrpd1	391.349	0.401738	0.191842	2.09411	0.0362502
	ENSMUSG00000028902	Sf3a3	265.173	0.4006	0.168218	2.38143	0.0172454
	ENSMUSG00000060419	Rps16-ps2	122.753	0.399807	0.203347	1.96613	0.0492833
	ENSMUSG00000042647	Acad12	140.244	0.39954	0.201623	1.98162	0.0475217
	ENSMUSG00000033306	Lpp	631.771	0.396678	0.16111	2.46216	0.0138101
	ENSMUSG00000027599	Armc1	187.568	0.396298	0.194193	2.04074	0.0412766
	ENSMUSG00000061111	Mcrip1	460.271	0.3956	0.184974	2.13868	0.0324614
	ENSMUSG00000020737	Hn1	438.277	0.395337	0.179731	2.19961	0.0278349
	ENSMUSG00000039640	Mrpl12	415.126	0.395292	0.190311	2.07708	0.0377943
	ENSMUSG00000012422	Tmem167	294.452	0.394647	0.170187	2.3189	0.0204004
	ENSMUSG00000028792	Ak2	325.403	0.389995	0.169021	2.30737	0.0210341
	ENSMUSG00000038178	Slc43a2	329.177	0.387481	0.170212	2.27646	0.0228186
	ENSMUSG00000004451	Ralb	274.684	0.383427	0.195012	1.96617	0.0492785
	ENSMUSG00000034744	Nagk	503.742	0.383337	0.151981	2.52227	0.01166
	ENSMUSG00000029066	Mrpl20	411.445	0.38226	0.18229	2.09699	0.0359948
	ENSMUSG00000026434	Nucks1	1158	0.378703	0.170246	2.22445	0.0261183
	ENSMUSG00000061136	Prpf40a	317.777	0.37629	0.181705	2.07089	0.0383692
	ENSMUSG00000073616	Cops9	938.983	0.374552	0.186531	2.00798	0.044645
	ENSMUSG00000037062	Sh3glb1	924.805	0.368159	0.158559	2.3219	0.0202383
	ENSMUSG00000030536	Iqgap1	905.714	0.366245	0.13865	2.64151	0.00825383
	ENSMUSG00000034192	Lsm3	209.787	0.365973	0.170338	2.14851	0.0316732
	ENSMUSG00000027012	Dync1i2	1058.78	0.365042	0.170362	2.14275	0.0321335
	ENSMUSG00000047368	Abhd17b	175.962	0.360286	0.175944	2.04773	0.0405865
	ENSMUSG00000108414	Snhg1	210.916	0.358793	0.177512	2.02123	0.0432559
	ENSMUSG00000001440	Kpnb1	580.751	0.35709	0.161824	2.20665	0.0273382
	ENSMUSG00000025872	Thoc3	243.411	0.355967	0.172025	2.06927	0.0385208
	ENSMUSG00000009563	Tor2a	215.076	0.355641	0.157427	2.25909	0.023878
	ENSMUSG00000034593	Myo5a	259.788	0.353905	0.175707	2.01418	0.0439907
	ENSMUSG00000026374	Tsn	952.023	0.350214	0.129531	2.70371	0.00685699
	ENSMUSG00000021109	Hif1a	451.014	0.35019	0.161788	2.16449	0.0304265
	ENSMUSG00000052712	BC004004	417.493	0.349836	0.159378	2.195	0.0281633
	ENSMUSG00000000420	Galnt1	351.192	0.347451	0.155965	2.22775	0.0258973
	ENSMUSG00000020936	Nmt1	718.69	0.345202	0.150262	2.29734	0.0215992
	ENSMUSG00000025950	Idh1	300.079	0.339665	0.16166	2.10111	0.0356316
	ENSMUSG00000054766	Set	877.183	0.337533	0.163277	2.06724	0.0387119
	ENSMUSG00000051154	Commd3	299.108	0.324057	0.164366	1.97155	0.0486605
	ENSMUSG00000025503	Taldo1	857.625	0.321449	0.149628	2.14832	0.0316883
	ENSMUSG00000027479	Mapre1	776.547	0.308621	0.143202	2.15514	0.0311508
	ENSMUSG00000027852	Nras	594.508	0.292671	0.137723	2.12507	0.033581
	ENSMUSG00000006998	Psmd2	1008.25	0.264644	0.135119	1.9586	0.0501598
	ENSMUSG00000029621	Arpc1a	795.815	0.252551	0.121169	2.08429	0.0371337
	ENSMUSG00000020315	Sptbn1	1741.54	-0.260858	0.131798	-1.97922	0.0477914
	ENSMUSG00000034354	Mtmr3	252.57	-0.286124	0.145963	-1.96025	0.0499666
	ENSMUSG00000049940	Pgrmc2	254.603	-0.291244	0.148073	-1.96689	0.0491959
	ENSMUSG00000039100	March6	415.557	-0.306165	0.154423	-1.98264	0.0474078
	ENSMUSG00000040712	Camta2	394.096	-0.311481	0.148885	-2.0921	0.0364299
	ENSMUSG00000034312	Iqsec1	452.424	-0.311868	0.153383	-2.03326	0.0420259
	ENSMUSG00000023169	Slc38a1	295.682	-0.314025	0.158121	-1.98598	0.0470353
	ENSMUSG00000022892	App	2485.15	-0.323066	0.160649	-2.011	0.0443255
	ENSMUSG00000025337	Sbds	432.249	-0.335758	0.13186	-2.54631	0.0108868
	ENSMUSG00000068747	Sort1	365.391	-0.341179	0.152446	-2.23803	0.0252192
	ENSMUSG00000014905	Dnajb9	237.125	-0.343691	0.152072	-2.26006	0.0238175
	ENSMUSG00000029571	Tmem106b	363.075	-0.34873	0.152404	-2.28819	0.0221262
	ENSMUSG00000040327	Cul9	225.686	-0.351913	0.173919	-2.02342	0.0430295
	ENSMUSG00000041731	Pgm5	248.823	-0.353037	0.178464	-1.97819	0.0479068
	ENSMUSG00000028461	Ccdc107	208.256	-0.355396	0.160503	-2.21427	0.0268105
	ENSMUSG00000028700	Pomgnt1	183.807	-0.363885	0.17054	-2.13373	0.032865
	ENSMUSG00000037465	Klf10	137.636	-0.374024	0.181025	-2.06614	0.0388151
	ENSMUSG00000022895	Ets2	182.176	-0.374096	0.185459	-2.01714	0.0436808
	ENSMUSG00000035863	Palm	423.97	-0.378009	0.178945	-2.11243	0.0346493
	ENSMUSG00000031586	Rbpms	161.233	-0.378026	0.184583	-2.04799	0.0405608
	ENSMUSG00000040415	Dtx3	722.134	-0.379773	0.148751	-2.55307	0.0106777
	ENSMUSG00000046329	Slc25a23	317.757	-0.38146	0.184341	-2.06931	0.0385167
	ENSMUSG00000031441	Atp11a	387.136	-0.382265	0.161087	-2.37304	0.0176426
	ENSMUSG00000039852	Rere	436.148	-0.39468	0.151806	-2.5999	0.0093252
	ENSMUSG00000032333	Stoml1	148.081	-0.394949	0.176197	-2.24153	0.0249919
	ENSMUSG00000057738	Sptan1	1072.85	-0.395376	0.166834	-2.36987	0.0177942
	ENSMUSG00000019978	Epb41l2	702.641	-0.402331	0.18115	-2.22098	0.0263523
	ENSMUSG00000037656	Slc20a2	663.672	-0.406291	0.205008	-1.98183	0.047498
	ENSMUSG00000034573	Ptpn13	179.543	-0.406945	0.20251	-2.00951	0.0444829
	ENSMUSG00000038593	Tctn1	132.467	-0.412446	0.19757	-2.0876	0.0368342
	ENSMUSG00000000915	Hip1r	160.209	-0.420628	0.177409	-2.37095	0.0177424
	ENSMUSG00000051427	Ccdc157	131.536	-0.420631	0.207225	-2.02983	0.0423743
	ENSMUSG00000029108	Pcdh7	188.378	-0.423022	0.182712	-2.31523	0.0206002
	ENSMUSG00000024462	Gabbr1	424.078	-0.423777	0.166104	-2.55128	0.0107329
	ENSMUSG00000035545	Leng8	981.058	-0.424366	0.193612	-2.19184	0.0283911
	ENSMUSG00000024193	Phf1	343.112	-0.42498	0.190791	-2.22746	0.0259165
	ENSMUSG00000024948	Map4k2	246.415	-0.43728	0.174363	-2.50787	0.0121463
	ENSMUSG00000039611	Tmem246	138.544	-0.44891	0.210648	-2.13109	0.0330815
	ENSMUSG00000032350	Gclc	179.864	-0.454436	0.182983	-2.48349	0.0130102
	ENSMUSG00000090086	AI480526	215.901	-0.454748	0.214174	-2.12326	0.0337317
	ENSMUSG00000027030	Stk39	556.405	-0.455862	0.212551	-2.14471	0.0319758
	ENSMUSG00000072825	Cep170b	150.563	-0.457937	0.190787	-2.40025	0.016384
	ENSMUSG00000027010	Slc25a12	263.181	-0.461786	0.169952	-2.71716	0.00658455
	ENSMUSG00000033377	Palmd	201.376	-0.46559	0.23448	-1.98562	0.0470751
	ENSMUSG00000030102	Itpr1	507.459	-0.467338	0.235658	-1.98312	0.0473542
	ENSMUSG00000061524	Zic2	259.195	-0.468671	0.217828	-2.15157	0.0314313
	ENSMUSG00000104030	5330406M23Rik	179.468	-0.471403	0.22185	-2.12487	0.0335971
	ENSMUSG00000052921	Arhgef15	218.341	-0.477805	0.207564	-2.30196	0.0213375
	ENSMUSG00000028383	Hsdl2	149.498	-0.478694	0.18857	-2.53855	0.0111314
	ENSMUSG00000029287	Tgfbr3	398.761	-0.480138	0.174929	-2.74476	0.00605543
	ENSMUSG00000001247	Lsr	125.423	-0.484423	0.234205	-2.06837	0.0386051
	ENSMUSG00000025608	Podxl	630.842	-0.486085	0.241515	-2.01265	0.044152
	ENSMUSG00000062960	Kdr	260.132	-0.489502	0.209144	-2.3405	0.019258
	ENSMUSG00000034858	Fam214a	161.189	-0.492053	0.20518	-2.39816	0.0164779
	ENSMUSG00000039007	Cpq	249.379	-0.4935	0.199756	-2.47052	0.0134917
	ENSMUSG00000041193	Pla2g5	125.942	-0.495862	0.234938	-2.11061	0.0348058
	ENSMUSG00000028645	Slc2a1	1020.26	-0.496724	0.164035	-3.02815	0.00246057
	ENSMUSG00000037624	Kcnk2	244.115	-0.49886	0.224038	-2.22667	0.025969
	ENSMUSG00000000881	Dlg3	163.652	-0.502244	0.217303	-2.31126	0.0208183
	ENSMUSG00000029754	Dlx6	133.755	-0.503144	0.240273	-2.09406	0.0362551
	ENSMUSG00000026620	Mark1	138.156	-0.505565	0.246255	-2.05301	0.0400714
	ENSMUSG00000038390	Gpr162	235.86	-0.506205	0.248119	-2.04017	0.041333
	ENSMUSG00000024712	Rfk	428.29	-0.50634	0.250776	-2.01909	0.0434776
	ENSMUSG00000026181	Ppm1f	122.273	-0.508329	0.228096	-2.22858	0.025842
	ENSMUSG00000026335	Pam	689.039	-0.509834	0.248494	-2.0517	0.0401993
	ENSMUSG00000044177	Wfikkn2	151.59	-0.509999	0.257605	-1.97978	0.0477287
	ENSMUSG00000038893	Fam117a	175.286	-0.511081	0.221962	-2.30256	0.0213035
	ENSMUSG00000022594	Lynx1	217.503	-0.511489	0.248393	-2.05919	0.039476
	ENSMUSG00000027962	Vcam1	498.7	-0.516706	0.237514	-2.17548	0.0295942
	ENSMUSG00000058135	Gstm1	628.518	-0.517474	0.262345	-1.9725	0.0485531
	ENSMUSG00000033152	Podxl2	570.27	-0.517521	0.231989	-2.2308	0.0256942
	ENSMUSG00000048546	Tob2	269.806	-0.526491	0.182471	-2.88534	0.00390996
	ENSMUSG00000020827	Mink1	342.194	-0.527897	0.242433	-2.17749	0.0294439
	ENSMUSG00000028152	Tspan5	352.29	-0.535261	0.227017	-2.3578	0.0183835
	ENSMUSG00000017167	Cntnap1	162.889	-0.537403	0.240458	-2.23491	0.0254232
	ENSMUSG00000045092	S1pr1	439.727	-0.542789	0.163559	-3.31862	0.000904649
	ENSMUSG00000041650	Pcca	192.009	-0.543556	0.229871	-2.36462	0.0180488
	ENSMUSG00000027134	Lpcat4	139.814	-0.546177	0.228265	-2.39274	0.0167233
	ENSMUSG00000022537	Tmem44	144.129	-0.551601	0.266419	-2.07043	0.0384124
	ENSMUSG00000006386	Tek	143.116	-0.55371	0.234348	-2.36277	0.0181388
	ENSMUSG00000049791	Fzd4	243.943	-0.562642	0.21674	-2.59592	0.00943369
	ENSMUSG00000032198	Dock6	352.674	-0.57392	0.265727	-2.15981	0.0307876
	ENSMUSG00000044349	Snhg11	1163.48	-0.580766	0.255247	-2.27531	0.0228873
	ENSMUSG00000034911	Ushbp1	262.802	-0.582099	0.215284	-2.70386	0.00685395
	ENSMUSG00000038370	Pcp4l1	704.138	-0.583448	0.294444	-1.98152	0.0475328
	ENSMUSG00000003949	Hlf	314.759	-0.58432	0.192338	-3.03798	0.00238169
	ENSMUSG00000024299	Adamts10	427.302	-0.588749	0.299301	-1.96708	0.0491737
	ENSMUSG00000056938	Acbd4	169.239	-0.58886	0.244995	-2.40356	0.0162365
	ENSMUSG00000026904	Slc4a10	437.084	-0.590706	0.199998	-2.95356	0.00314127
	ENSMUSG00000052572	Dlg2	174.549	-0.591173	0.300093	-1.96997	0.048842
	ENSMUSG00000034171	Faah	135.135	-0.593684	0.29384	-2.02043	0.0433384
	ENSMUSG00000028128	F3	319.353	-0.600269	0.297751	-2.01601	0.0437989
	ENSMUSG00000020886	Dlg4	344.625	-0.605148	0.295524	-2.04771	0.0405881
	ENSMUSG00000020788	Atp2a3	184.663	-0.6094	0.224098	-2.71935	0.0065411
	ENSMUSG00000024140	Epas1	1189.82	-0.613667	0.258001	-2.37854	0.0173812
	ENSMUSG00000032946	Rasgrp2	241.542	-0.61488	0.282387	-2.17744	0.0294478
	ENSMUSG00000020884	Asgr1	129.408	-0.615167	0.233076	-2.63934	0.00830688
	ENSMUSG00000032006	Pdgfd	130.604	-0.621871	0.243501	-2.55388	0.0106531
	ENSMUSG00000027340	Slc23a2	688.081	-0.624785	0.314901	-1.98407	0.0472481
	ENSMUSG00000000392	Fap	274.257	-0.627966	0.259128	-2.42338	0.0153768
	ENSMUSG00000045671	Spred2	130.555	-0.628067	0.200355	-3.13477	0.00171991
	ENSMUSG00000030246	Ldhb	856.099	-0.629259	0.254551	-2.47203	0.0134347
	ENSMUSG00000034127	Tspan8	143.983	-0.638141	0.2937	-2.17276	0.0297982
	ENSMUSG00000021319	Sfrp4	461.331	-0.639706	0.305298	-2.09535	0.03614
	ENSMUSG00000020577	Tspan13	472.534	-0.641291	0.281463	-2.27842	0.0227017
	ENSMUSG00000054619	Mettl7a1	219.346	-0.64506	0.28708	-2.24697	0.0246417
	ENSMUSG00000045318	Adra2c	146.274	-0.648585	0.329408	-1.96894	0.0489599
	ENSMUSG00000001665	Gstt3	113.904	-0.655696	0.25169	-2.60517	0.00918293
	ENSMUSG00000020154	Ptprb	571.405	-0.655773	0.176077	-3.72435	0.00019582
	ENSMUSG00000043631	Ecm2	150.073	-0.656919	0.280924	-2.33842	0.0193652
	ENSMUSG00000019851	Perp	272.726	-0.657447	0.305167	-2.15439	0.0312098
	ENSMUSG00000037126	Psd	301.55	-0.659966	0.324634	-2.03295	0.0420571
	ENSMUSG00000019872	Smpdl3a	329.935	-0.662811	0.219812	-3.01536	0.00256676
	ENSMUSG00000074743	Thbd	585.471	-0.672701	0.32863	-2.04698	0.0406596
	ENSMUSG00000027931	Npr1	186.278	-0.673229	0.30139	-2.23375	0.0254997
	ENSMUSG00000033032	Afap1l1	119.515	-0.678361	0.307269	-2.20771	0.0272646
	ENSMUSG00000030306	Tmtc1	405.434	-0.679296	0.25921	-2.62063	0.00877662
	ENSMUSG00000015647	Lama5	166.17	-0.680809	0.204444	-3.33005	0.000868299
	ENSMUSG00000020681	Ace	735.775	-0.680891	0.29103	-2.33959	0.0193049
	ENSMUSG00000006641	Slc5a6	242.325	-0.681785	0.301946	-2.25797	0.0239477
	ENSMUSG00000048200	Cracr2b	138.042	-0.686025	0.345496	-1.98562	0.047075
	ENSMUSG00000000531	Grasp	127.611	-0.694909	0.252892	-2.74785	0.00599881
	ENSMUSG00000047361	Gm973	274.585	-0.698575	0.320952	-2.17657	0.0295126
	ENSMUSG00000056486	Chn1	151.572	-0.702173	0.354552	-1.98045	0.0476532
	ENSMUSG00000040055	Gjb6	559.215	-0.7095	0.250302	-2.83458	0.00458867
	ENSMUSG00000036867	Smad6	120.509	-0.71417	0.26724	-2.67239	0.00753121
	ENSMUSG00000020889	Nr1d1	807.573	-0.718865	0.252561	-2.8463	0.004423
	ENSMUSG00000031548	Sfrp1	149.093	-0.726291	0.298869	-2.43013	0.0150933
	ENSMUSG00000032849	Abcc4	163.471	-0.733301	0.246851	-2.97062	0.00297196
	ENSMUSG00000043415	Otud1	127.071	-0.736091	0.218961	-3.36174	0.000774517
	ENSMUSG00000002980	Bcam	622.23	-0.742775	0.320834	-2.31513	0.0206055
	ENSMUSG00000032380	Dapk2	153.862	-0.742988	0.29124	-2.55112	0.0107377
	ENSMUSG00000041695	Kcnj2	165.89	-0.752041	0.189963	-3.95887	7.53038e-05
	ENSMUSG00000030739	Myh14	150.153	-0.75533	0.33194	-2.2755	0.0228759
	ENSMUSG00000029843	Slc13a4	413.819	-0.756119	0.300853	-2.51325	0.0119624
	ENSMUSG00000070802	Pnmal2	119.638	-0.767667	0.333056	-2.30492	0.0211712
	ENSMUSG00000048096	Lmod1	122.925	-0.772348	0.31873	-2.42321	0.0153842
	ENSMUSG00000004951	Hspb1	452.61	-0.772666	0.392348	-1.96934	0.0489141
	ENSMUSG00000067629	Syngap1	181.051	-0.777191	0.251499	-3.09024	0.00199994
	ENSMUSG00000056492	Adgrf5	360.414	-0.779362	0.294275	-2.64841	0.00808703
	ENSMUSG00000033278	Ptprm	157.915	-0.780066	0.2347	-3.32367	0.00088841
	ENSMUSG00000038963	Slco4a1	126.61	-0.784537	0.281585	-2.78614	0.00533396
	ENSMUSG00000026576	Atp1b1	713.274	-0.788127	0.267675	-2.94435	0.00323635
	ENSMUSG00000027463	Slc52a3	117.971	-0.790803	0.316647	-2.49743	0.0125099
	ENSMUSG00000042099	Kank3	131.22	-0.795026	0.374265	-2.12423	0.0336508
	ENSMUSG00000022840	Adcy5	191.846	-0.796249	0.256774	-3.10097	0.00192887
	ENSMUSG00000038526	Car14	167.554	-0.808823	0.253992	-3.18444	0.00145036
	ENSMUSG00000020340	Cyfip2	154.222	-0.816676	0.21722	-3.75968	0.000170132
	ENSMUSG00000031778	Cx3cl1	249.876	-0.818203	0.362378	-2.25787	0.0239538
	ENSMUSG00000053025	Sv2b	157.022	-0.825369	0.282581	-2.92082	0.00349107
	ENSMUSG00000056313	Tcim	160.799	-0.828893	0.306381	-2.70543	0.00682163
	ENSMUSG00000059824	Dbp	208.148	-0.829281	0.348243	-2.38133	0.0172504
	ENSMUSG00000059456	Ptk2b	124.321	-0.83246	0.238636	-3.48841	0.000485902
	ENSMUSG00000040488	Ltbp4	581.168	-0.842038	0.347664	-2.42199	0.0154359
	ENSMUSG00000047330	Kcne4	104.225	-0.845873	0.423201	-1.99875	0.0456353
	ENSMUSG00000028776	Tinagl1	307.721	-0.853049	0.336772	-2.53301	0.0113087
	ENSMUSG00000039137	Whrn	157.906	-0.879256	0.254406	-3.45611	0.000548024
	ENSMUSG00000030302	Atp2b2	214.028	-0.888854	0.384581	-2.31123	0.0208202
	ENSMUSG00000032373	Car12	268.038	-0.88998	0.416166	-2.13852	0.0324746
	ENSMUSG00000028782	Adgrb2	126.977	-0.895407	0.339094	-2.64059	0.00827624
	ENSMUSG00000030235	Slco1c1	304.893	-0.902683	0.360558	-2.50357	0.0122947
	ENSMUSG00000058297	Spock2	620.752	-0.907461	0.312256	-2.90615	0.00365911
	ENSMUSG00000046352	Gjb2	218.331	-0.911605	0.257765	-3.53658	0.00040535
	ENSMUSG00000003273	Car11	124.352	-0.931476	0.295607	-3.15106	0.00162678
	ENSMUSG00000014158	Trpv4	216.755	-0.953715	0.386229	-2.4693	0.0135378
	ENSMUSG00000022763	Aifm3	285.9	-0.957493	0.288458	-3.31935	0.000902288
	ENSMUSG00000022099	Dmtn	149.936	-0.957901	0.333496	-2.8723	0.00407494
	ENSMUSG00000028909	Ptpru	161.289	-0.963081	0.232779	-4.13732	3.51385e-05
	ENSMUSG00000025576	Rbfox3	274.51	-0.964282	0.469954	-2.05187	0.0401827
	ENSMUSG00000039405	Prss23	635.263	-0.972617	0.394217	-2.46721	0.013617
	ENSMUSG00000022032	Scara5	238.39	-0.994406	0.409662	-2.42738	0.0152083
	ENSMUSG00000050821	Fam131a	130.957	-0.997345	0.268502	-3.71448	0.00020362
	ENSMUSG00000063796	Slc22a8	252.252	-1.00028	0.322941	-3.0974	0.00195229
	ENSMUSG00000018830	Myh11	414.836	-1.01191	0.499489	-2.02589	0.0427764
	ENSMUSG00000040938	Slc16a11	228.743	-1.01212	0.491052	-2.06112	0.0392917
	ENSMUSG00000061718	Ppp1r1b	675.741	-1.02884	0.396277	-2.59625	0.00942461
	ENSMUSG00000033998	Kcnk1	156.856	-1.04521	0.358443	-2.91597	0.00354588
	ENSMUSG00000023034	Nr4a1	314.268	-1.05153	0.282842	-3.71774	0.000201009
	ENSMUSG00000068323	Slc4a5	153.173	-1.05645	0.374472	-2.82117	0.00478495
	ENSMUSG00000052026	Slc6a7	128.058	-1.05757	0.35069	-3.01567	0.00256411
	ENSMUSG00000004187	Kifc2	147.743	-1.06112	0.331055	-3.20527	0.00134936
	ENSMUSG00000050822	Slc29a4	128.693	-1.11024	0.497324	-2.23242	0.0255872
	ENSMUSG00000010122	Slc47a1	550.222	-1.17139	0.334077	-3.50634	0.000454314
	ENSMUSG00000046447	Camk2n1	969.03	-1.17581	0.301747	-3.89666	9.75271e-05
	ENSMUSG00000007682	Dio2	133.852	-1.17905	0.236035	-4.99522	5.87678e-07
	ENSMUSG00000070570	Slc17a7	301.527	-1.21833	0.466696	-2.61054	0.00903999
	ENSMUSG00000022199	Slc22a17	973.846	-1.23493	0.248563	-4.96827	6.75527e-07
	ENSMUSG00000074657	Kif5a	204.024	-1.26444	0.492152	-2.5692	0.0101933
	ENSMUSG00000039672	Kcne2	159.649	-1.29482	0.468782	-2.7621	0.00574306
	ENSMUSG00000032224	Fam81a	139.82	-1.32032	0.382458	-3.45221	0.000556015
	ENSMUSG00000044006	Cilp2	220.731	-1.33135	0.461258	-2.88634	0.00389753
	ENSMUSG00000003469	Phyhip	107.739	-1.52927	0.501326	-3.05046	0.00228494
	ENSMUSG00000022421	Nptxr	162.142	-1.53094	0.491904	-3.11228	0.00185651
	ENSMUSG00000061808	Ttr	38794.5	-1.54851	0.509757	-3.03773	0.00238364
	ENSMUSG00000026697	Myoc	181.318	-1.55075	0.431575	-3.59323	0.000326608
	ENSMUSG00000028785	Hpca	168.612	-1.61372	0.389984	-4.13792	3.50468e-05
	ENSMUSG00000039084	Chad	290.766	-1.92817	0.574868	-3.35411	0.000796213
	ENSMUSG00000016349	Eef1a2	167.076	-1.99213	0.834602	-2.38693	0.0169898
	ENSMUSG00000059213	Ddn	132.894	-2.22046	0.607251	-3.65658	0.000255603
	ENSMUSG00000053310	Nrgn	384.738	-2.52939	0.593846	-4.25933	2.05038e-05
	ENSMUSG00000024617	Camk2a	226.632	-2.77194	0.581173	-4.76956	1.84633e-06
	ENSMUSG00000020713	Gh	175.161	-3.59281	1.06118	-3.38567	0.00071005

## Sheet: 7dpi- Aged TBI v Aged Sham
381 up	ensemblGene	symbol	baseMean1m	log2FoldChange.OldCCIvOldSham	lfcSE.OldCCIvOldSham	stat.OldCCIvOldSham	pvalue.OldCCIvOldSham			381 up	GO_BP	Mus musculus - REFLIST (21997)	Genes	upload_1 (expected)	upload_1 (over/under)	Fold.Enrichment	upload_1 (raw P-value)	FDR
314 down	ENSMUSG00000091028	Gm10722	205.366	1.70002	0.457015	3.71984	0.000199348				B-1a B cell differentiation (GO:0002337)	4	3	0.07	+	44.35	0.000152	0.0146
	ENSMUSG00000075014	Gm10800	12917.3	1.68134	0.479867	3.50377	0.000458728				regulation of negative chemotaxis (GO:0050923)	4	3	0.07	+	44.35	0.000152	0.0145
	ENSMUSG00000095280	Gm21738	1445.2	1.6543	0.467324	3.53994	0.000400218				B-1 B cell differentiation (GO:0001923)	7	3	0.12	+	25.34	0.000502	0.0344
	ENSMUSG00000097312	Gm26870	1777.15	1.62818	0.46242	3.52101	0.000429913				cerebral cortex tangential migration (GO:0021800)	7	3	0.12	+	25.34	0.000502	0.0343
	ENSMUSG00000022440	C1qtnf6	191.337	1.54775	0.392368	3.94464	7.99192e-05				pulmonary valve morphogenesis (GO:0003184)	17	5	0.29	+	17.39	2.58e-05	0.0036
	ENSMUSG00000075015	Gm10801	982.114	1.53641	0.46041	3.33706	0.00084671				pulmonary valve development (GO:0003177)	21	5	0.36	+	14.08	6.11e-05	0.00703
	ENSMUSG00000001131	Timp1	522.545	1.38165	0.436933	3.16215	0.00156608				aortic valve morphogenesis (GO:0003180)	22	5	0.37	+	13.44	7.39e-05	0.00827
	ENSMUSG00000024617	Camk2a	226.632	1.34163	0.526051	2.55039	0.0107603				dosage compensation by inactivation of X chromosome (GO:0009048)	19	4	0.32	+	12.45	0.000519	0.0348
	ENSMUSG00000026043	Col3a1	3746.75	1.28369	0.503641	2.54881	0.0108091				dosage compensation (GO:0007549)	21	4	0.36	+	11.26	0.000722	0.0452
	ENSMUSG00000030607	Acan	167.612	1.1719	0.422305	2.77501	0.00551996				negative regulation of keratinocyte proliferation (GO:0010839)	27	5	0.46	+	10.95	0.000172	0.0158
	ENSMUSG00000026837	Col5a1	932.255	1.09891	0.496065	2.21526	0.0267422				aortic valve development (GO:0003176)	27	5	0.46	+	10.95	0.000172	0.0157
	ENSMUSG00000096768	Gm47283	228.44	1.08775	0.421402	2.58127	0.00984384				semi-lunar valve development (GO:1905314)	33	6	0.56	+	10.75	4.17e-05	0.00534
	ENSMUSG00000029061	Mmp23	176.584	1.05607	0.364792	2.895	0.00379159				heart valve morphogenesis (GO:0003179)	47	8	0.79	+	10.06	3.34e-06	0.000712
	ENSMUSG00000027750	Postn	658.84	1.04192	0.45891	2.27042	0.0231823				mature B cell differentiation (GO:0002335)	37	6	0.63	+	9.59	7.37e-05	0.00829
	ENSMUSG00000002289	Angptl4	186.385	1.01428	0.40283	2.51789	0.0118061				keratinocyte proliferation (GO:0043616)	31	5	0.52	+	9.54	0.000305	0.0236
	ENSMUSG00000026042	Col5a2	891.366	1.0124	0.364257	2.77934	0.0054469				collagen fibril organization (GO:0030199)	54	8	0.91	+	8.76	8.38e-06	0.00144
	ENSMUSG00000048126	Col6a3	792.751	1.01213	0.345392	2.93039	0.00338535				heart valve development (GO:0003170)	58	8	0.98	+	8.16	1.34e-05	0.00208
	ENSMUSG00000022672	Prkdc	220.193	0.99321	0.375597	2.64435	0.00818478				dendritic spine development (GO:0060996)	38	5	0.64	+	7.78	0.000709	0.0447
	ENSMUSG00000097993	Ptprv	221.732	0.970781	0.248984	3.89896	9.66058e-05				ventricular septum morphogenesis (GO:0060412)	47	6	0.79	+	7.55	0.000241	0.0197
	ENSMUSG00000001506	Col1a1	51954.8	0.969622	0.420085	2.30816	0.0209904				regulation of keratinocyte proliferation (GO:0010837)	49	6	0.83	+	7.24	0.000296	0.023
	ENSMUSG00000024542	Cep192	197.37	0.943851	0.339272	2.78199	0.00540275				chondrocyte differentiation (GO:0002062)	90	10	1.52	+	6.57	6.58e-06	0.00122
	ENSMUSG00000060572	Mfap2	381.927	0.94159	0.328559	2.86582	0.00415937				positive regulation of cell-matrix adhesion (GO:0001954)	65	7	1.1	+	6.37	0.000194	0.017
	ENSMUSG00000027966	Col11a1	386.409	0.927125	0.284068	3.26375	0.00109949				histone deacetylation (GO:0016575)	58	6	0.98	+	6.12	0.000676	0.0433
	ENSMUSG00000110246	C130073E24Rik	177.109	0.918387	0.457077	2.00926	0.0445095				cardiac septum morphogenesis (GO:0060411)	79	8	1.34	+	5.99	0.000101	0.0105
	ENSMUSG00000020241	Col6a2	1873.36	0.914531	0.462773	1.9762	0.0481326				autophagosome organization (GO:1905037)	79	8	1.34	+	5.99	0.000101	0.0104
	ENSMUSG00000018593	Sparc	33948.8	0.899124	0.378883	2.37309	0.0176398				retrograde transport, endosome to Golgi (GO:0042147)	79	7	1.34	+	5.24	0.000579	0.038
	ENSMUSG00000033991	Ttc37	195.751	0.886901	0.409126	2.16779	0.0301743				lymphocyte homeostasis (GO:0002260)	80	7	1.35	+	5.17	0.000621	0.0401
	ENSMUSG00000040690	Col16a1	998.873	0.882577	0.341798	2.58215	0.00981855				ventricular septum development (GO:0003281)	82	7	1.39	+	5.05	0.000712	0.0447
	ENSMUSG00000030660	Pik3c2a	204.456	0.881943	0.346066	2.54848	0.0108193				regulation of stem cell differentiation (GO:2000736)	83	7	1.4	+	4.99	0.000761	0.0465
	ENSMUSG00000052516	Robo2	160.507	0.880963	0.361652	2.43594	0.0148531				endothelial cell migration (GO:0043542)	83	7	1.4	+	4.99	0.000761	0.0463
	ENSMUSG00000019539	Rcn3	1138.91	0.855456	0.42075	2.03317	0.0420351				cardiac septum development (GO:0003279)	122	10	2.06	+	4.85	7.41e-05	0.00817
	ENSMUSG00000029012	Orc5	129.159	0.854873	0.236699	3.61165	0.000304251				positive regulation of cell-substrate adhesion (GO:0010811)	139	11	2.35	+	4.68	4.4e-05	0.0055
	ENSMUSG00000035878	Hykk	212.536	0.853518	0.358753	2.37912	0.017354				leukocyte homeostasis (GO:0001776)	115	9	1.94	+	4.63	0.000234	0.0197
	ENSMUSG00000058729	Lin9	191.097	0.852777	0.377013	2.26193	0.0237017				epithelial cell migration (GO:0010631)	115	9	1.94	+	4.63	0.000234	0.0196
	ENSMUSG00000067786	Nnat	2132.59	0.851569	0.355639	2.39447	0.0166443				regulation of cell-matrix adhesion (GO:0001952)	129	10	2.18	+	4.58	0.000114	0.0114
	ENSMUSG00000050587	Lrrc4c	184.962	0.846189	0.386402	2.18992	0.02853				epithelium migration (GO:0090132)	117	9	1.98	+	4.55	0.000263	0.0213
	ENSMUSG00000024713	Pcsk5	199.386	0.834571	0.257557	3.24033	0.00119392				cardiac chamber morphogenesis (GO:0003206)	144	11	2.44	+	4.52	5.94e-05	0.00693
	ENSMUSG00000071424	Grid2	163.775	0.82961	0.380939	2.17781	0.0294204				cardiac ventricle development (GO:0003231)	145	11	2.45	+	4.49	6.29e-05	0.00714
	ENSMUSG00000031503	Col4a2	428.03	0.829192	0.333858	2.48367	0.0130036				tissue remodeling (GO:0048771)	119	9	2.01	+	4.47	0.000296	0.0231
	ENSMUSG00000005267	Zfp287	140.259	0.828101	0.294376	2.81307	0.0049071				tissue migration (GO:0090130)	120	9	2.03	+	4.43	0.000314	0.0241
	ENSMUSG00000026587	Astn1	155.612	0.82701	0.375104	2.20475	0.0274718				regulation of fibroblast proliferation (GO:0048145)	123	9	2.08	+	4.33	0.000372	0.0274
	ENSMUSG00000022142	Nup155	242.797	0.826343	0.296192	2.78989	0.00527258				extracellular matrix organization (GO:0030198)	279	20	4.72	+	4.24	1.62e-07	5.67e-05
	ENSMUSG00000032252	Glce	136.799	0.823967	0.254594	3.23639	0.00121051				extracellular structure organization (GO:0043062)	280	20	4.74	+	4.22	1.71e-07	5.73e-05
	ENSMUSG00000052477	C130026I21Rik	232.219	0.815232	0.402836	2.02373	0.0429976				external encapsulating structure organization (GO:0045229)	281	20	4.75	+	4.21	1.8e-07	5.92e-05
	ENSMUSG00000042453	Reln	154.383	0.814658	0.299455	2.72047	0.00651892				hematopoietic progenitor cell differentiation (GO:0002244)	141	10	2.38	+	4.19	0.000225	0.0192
	ENSMUSG00000046160	Olig1	177.713	0.809527	0.370642	2.18412	0.0289532				regulation of cell-substrate adhesion (GO:0010810)	226	16	3.82	+	4.19	3.28e-06	0.000708
	ENSMUSG00000024538	Ppic	420.684	0.80452	0.362154	2.22149	0.0263179				B cell differentiation (GO:0030183)	145	10	2.45	+	4.08	0.000278	0.0223
	ENSMUSG00000000560	Gabra2	174.967	0.804435	0.369299	2.17828	0.0293854				cardiac chamber development (GO:0003205)	192	13	3.25	+	4	4.21e-05	0.0053
	ENSMUSG00000024529	Lox	438.633	0.80345	0.383992	2.09236	0.0364061				cartilage development (GO:0051216)	181	12	3.06	+	3.92	9.96e-05	0.0104
	ENSMUSG00000030022	Adamts9	254.634	0.794861	0.260575	3.05041	0.00228527				cytosolic transport (GO:0016482)	136	9	2.3	+	3.91	0.000736	0.0457
	ENSMUSG00000029920	Smarcad1	273.167	0.786137	0.277306	2.83491	0.00458389				developmental growth involved in morphogenesis (GO:0060560)	153	10	2.59	+	3.86	0.000416	0.0298
	ENSMUSG00000031239	Itm2a	714.163	0.777667	0.308246	2.52287	0.01164				negative regulation of epithelial cell proliferation (GO:0050680)	188	12	3.18	+	3.77	0.000139	0.0135
	ENSMUSG00000040204	Pclaf	175.423	0.77691	0.291673	2.66364	0.00773012				connective tissue development (GO:0061448)	238	15	4.02	+	3.73	2.42e-05	0.00343
	ENSMUSG00000039934	Gsap	214.154	0.774433	0.374151	2.06984	0.0384673				epithelial cell proliferation (GO:0050673)	210	13	3.55	+	3.66	9.92e-05	0.0104
	ENSMUSG00000046186	Cd109	128.565	0.767892	0.312024	2.46101	0.0138548				T cell differentiation (GO:0030217)	198	12	3.35	+	3.58	0.00022	0.0189
	ENSMUSG00000028108	Ecm1	403.798	0.76543	0.387255	1.97655	0.0480921				angiogenesis (GO:0001525)	330	20	5.58	+	3.58	1.92e-06	0.000433
	ENSMUSG00000034205	Loxl2	250.62	0.765299	0.387148	1.97676	0.0480688				blood vessel morphogenesis (GO:0048514)	447	27	7.56	+	3.57	3.21e-08	1.37e-05
	ENSMUSG00000023050	Map3k12	209.034	0.76477	0.317121	2.41161	0.0158825				macroautophagy (GO:0016236)	166	10	2.81	+	3.56	0.000757	0.0464
	ENSMUSG00000032492	Pth1r	564.466	0.762528	0.275872	2.76407	0.00570856				vasculature development (GO:0001944)	582	35	9.84	+	3.56	2.99e-10	2.36e-07
	ENSMUSG00000041147	Brca2	160.292	0.761941	0.324069	2.35117	0.0187147				blood vessel development (GO:0001568)	551	33	9.32	+	3.54	1.09e-09	7.49e-07
	ENSMUSG00000051329	Nup160	172.649	0.761794	0.29599	2.57371	0.0100614				lymphocyte differentiation (GO:0030098)	321	19	5.43	+	3.5	4.8e-06	0.000958
	ENSMUSG00000031502	Col4a1	913.729	0.759604	0.210397	3.61033	0.000305806				heart development (GO:0007507)	577	34	9.76	+	3.48	8.96e-10	6.42e-07
	ENSMUSG00000026705	Klhl20	191.165	0.758323	0.36378	2.08457	0.0371088				regulation of myeloid cell differentiation (GO:0045637)	221	13	3.74	+	3.48	0.00016	0.015
	ENSMUSG00000096054	Syne1	444.229	0.749926	0.311696	2.40596	0.0161302				positive regulation of peptidyl-tyrosine phosphorylation (GO:0050731)	189	11	3.2	+	3.44	0.00055	0.0364
	ENSMUSG00000053199	Arhgap20	211.796	0.748829	0.311504	2.40391	0.0162206				mononuclear cell differentiation (GO:1903131)	365	21	6.17	+	3.4	2.32e-06	0.000508
	ENSMUSG00000006191	Cdkal1	226.848	0.744589	0.363838	2.04648	0.0407087				ameboidal-type cell migration (GO:0001667)	226	13	3.82	+	3.4	0.000197	0.0173
	ENSMUSG00000026321	Tnfrsf11a	157.373	0.743862	0.273476	2.72003	0.00652765				bone development (GO:0060348)	235	13	3.97	+	3.27	0.000283	0.0225
	ENSMUSG00000098318	Lockd	151.924	0.7372	0.353243	2.08695	0.036893				regulation of small GTPase mediated signal transduction (GO:0051056)	235	13	3.97	+	3.27	0.000283	0.0224
	ENSMUSG00000034848	Ttc21b	156.624	0.736259	0.333169	2.20986	0.0271146				gliogenesis (GO:0042063)	274	15	4.63	+	3.24	0.00011	0.0111
	ENSMUSG00000037730	Mynn	162.612	0.733704	0.314223	2.33498	0.0195445				leukocyte differentiation (GO:0002521)	441	24	7.46	+	3.22	1.12e-06	0.000279
	ENSMUSG00000056481	Cd248	205.819	0.731435	0.344891	2.12077	0.0339412				regulation of epithelial cell proliferation (GO:0050678)	439	23	7.42	+	3.1	3.42e-06	0.00072
	ENSMUSG00000029486	Mrpl1	156.153	0.730102	0.287323	2.54105	0.0110521				heart morphogenesis (GO:0003007)	268	14	4.53	+	3.09	0.000291	0.0228
	ENSMUSG00000035293	G2e3	171.586	0.727805	0.333752	2.18068	0.0292074				circulatory system development (GO:0072359)	945	49	15.98	+	3.07	1.02e-11	1.07e-08
	ENSMUSG00000005899	Smpd4	215.374	0.727572	0.243345	2.98988	0.00279084				T cell activation (GO:0042110)	348	18	5.89	+	3.06	4.66e-05	0.00569
	ENSMUSG00000035284	Vps13c	238.55	0.72637	0.3172	2.28994	0.0220246				ossification (GO:0001503)	255	13	4.31	+	3.01	0.00059	0.0386
	ENSMUSG00000069170	Adgrv1	207.364	0.719985	0.362355	1.98696	0.0469267				skeletal system development (GO:0001501)	522	26	8.83	+	2.95	1.91e-06	0.000436
	ENSMUSG00000020914	Top2a	250.587	0.716706	0.346676	2.06737	0.0386998				positive regulation of GTPase activity (GO:0043547)	262	13	4.43	+	2.93	0.00075	0.0464
	ENSMUSG00000039414	Heatr5b	137.244	0.715428	0.243835	2.93407	0.00334554				cell adhesion (GO:0007155)	887	43	15	+	2.87	1.51e-09	9.94e-07
	ENSMUSG00000026429	Ube2t	154.227	0.715335	0.292927	2.44203	0.014605				lymphocyte activation (GO:0046649)	517	25	8.74	+	2.86	4.94e-06	0.000974
	ENSMUSG00000020255	D10Wsu102e	470.097	0.713652	0.298437	2.3913	0.016789				synapse organization (GO:0050808)	315	15	5.33	+	2.82	0.000456	0.0321
	ENSMUSG00000028369	Svep1	177.397	0.71159	0.281032	2.53206	0.0113394				immune system development (GO:0002520)	842	40	14.24	+	2.81	1.01e-08	5.15e-06
	ENSMUSG00000038535	Zfp280d	282.6	0.711066	0.310433	2.29056	0.0219886				hematopoietic or lymphoid organ development (GO:0048534)	800	38	13.53	+	2.81	2.44e-08	1.1e-05
	ENSMUSG00000054079	Utp18	178.786	0.710882	0.279337	2.54489	0.0109313				hemopoiesis (GO:0030097)	743	35	12.57	+	2.79	1.09e-07	4.19e-05
	ENSMUSG00000029096	Htra3	388.943	0.710592	0.358472	1.98228	0.0474478				positive regulation of cell adhesion (GO:0045785)	512	24	8.66	+	2.77	1.25e-05	0.00199
	ENSMUSG00000051910	Sox6	184.309	0.709576	0.361265	1.96414	0.0495139				cell-cell adhesion (GO:0098609)	453	21	7.66	+	2.74	5.09e-05	0.00608
	ENSMUSG00000007080	Pole	200.238	0.702871	0.349377	2.01178	0.0442429				epithelial tube morphogenesis (GO:0060562)	368	17	6.22	+	2.73	0.000272	0.0219
	ENSMUSG00000024776	Stambpl1	157.961	0.701608	0.332782	2.10831	0.0350038				renal system development (GO:0072001)	325	15	5.5	+	2.73	0.00062	0.0402
	ENSMUSG00000029516	Cit	443.811	0.696018	0.305964	2.27484	0.0229155				regulation of GTPase activity (GO:0043087)	351	16	5.94	+	2.7	0.00047	0.0329
	ENSMUSG00000031644	Nek1	189.51	0.694966	0.291172	2.38679	0.0169962				tube morphogenesis (GO:0035239)	746	33	12.62	+	2.62	9.8e-07	0.000253
	ENSMUSG00000040640	Erc2	144.667	0.690565	0.336642	2.05134	0.0402342				cell junction organization (GO:0034330)	524	23	8.86	+	2.6	5.03e-05	0.00605
	ENSMUSG00000032413	Rasa2	233.875	0.690531	0.236424	2.92073	0.00349216				urogenital system development (GO:0001655)	368	16	6.22	+	2.57	0.000763	0.0463
	ENSMUSG00000019122	Ccl9	221.413	0.690363	0.248914	2.7735	0.0055457				regulation of cell adhesion (GO:0030155)	814	35	13.77	+	2.54	1.34e-06	0.000326
	ENSMUSG00000027088	Phospho2	156.74	0.689858	0.218029	3.16406	0.00155585				generation of neurons (GO:0048699)	1226	52	20.73	+	2.51	2.45e-09	1.49e-06
	ENSMUSG00000037395	Rcor3	265.457	0.689771	0.22296	3.0937	0.00197678				neurogenesis (GO:0022008)	1396	59	23.61	+	2.5	1.86e-10	1.54e-07
	ENSMUSG00000025993	Slc40a1	114.809	0.689199	0.309061	2.22998	0.0257488				regulation of hemopoiesis (GO:1903706)	426	18	7.2	+	2.5	0.000504	0.0341
	ENSMUSG00000024672	Ms4a7	129.619	0.685981	0.2611	2.62727	0.00860728				regulation of cell cycle phase transition (GO:1901987)	428	18	7.24	+	2.49	0.000531	0.0355
	ENSMUSG00000070031	Sp140	150.186	0.68535	0.250001	2.74139	0.00611794				negative regulation of cell differentiation (GO:0045596)	714	30	12.07	+	2.48	1.13e-05	0.00185
	ENSMUSG00000036777	Anln	171.087	0.682308	0.335049	2.03644	0.0417058				regulation of cell development (GO:0060284)	596	25	10.08	+	2.48	7.41e-05	0.00823
	ENSMUSG00000032254	Kif23	156.939	0.68222	0.250777	2.72043	0.00651977				regulation of neuron projection development (GO:0010975)	549	23	9.28	+	2.48	0.000159	0.015
	ENSMUSG00000002603	Tgfb1	344.937	0.67613	0.299415	2.25817	0.0239351				regulation of plasma membrane bounded cell projection organization (GO:0120035)	740	31	12.51	+	2.48	8.02e-06	0.00147
	ENSMUSG00000026915	Strbp	499.06	0.673938	0.279787	2.40875	0.0160072				anatomical structure formation involved in morphogenesis (GO:0048646)	980	41	16.57	+	2.47	2.08e-07	6.57e-05
	ENSMUSG00000068250	Amn1	392.813	0.672953	0.249536	2.69682	0.00700059				mitotic cell cycle process (GO:1903047)	503	21	8.51	+	2.47	0.000205	0.0178
	ENSMUSG00000104476	Gm38211	201.836	0.670692	0.219067	3.06158	0.00220173				chemotaxis (GO:0006935)	506	21	8.56	+	2.45	0.000352	0.0267
	ENSMUSG00000038039	Gcc2	215.269	0.66987	0.225291	2.97336	0.00294559				cell division (GO:0051301)	506	21	8.56	+	2.45	0.000352	0.0266
	ENSMUSG00000030978	Rrm1	255.261	0.663464	0.252896	2.62347	0.00870399				neuron projection development (GO:0031175)	747	31	12.63	+	2.45	9.01e-06	0.00153
	ENSMUSG00000073664	Nbeal1	403.263	0.661444	0.328933	2.01088	0.0443383				taxis (GO:0042330)	508	21	8.59	+	2.44	0.00036	0.0266
	ENSMUSG00000055116	Arntl	170.36	0.660408	0.255563	2.58413	0.00976253				positive regulation of cell projection organization (GO:0031346)	438	18	7.41	+	2.43	0.000687	0.0438
	ENSMUSG00000035024	Ncapd3	135.072	0.657838	0.318653	2.06443	0.0389768				negative regulation of developmental process (GO:0051093)	999	41	16.89	+	2.43	3.16e-07	9.41e-05
	ENSMUSG00000059146	Ntrk3	387.305	0.656296	0.311042	2.10999	0.0348592				regulation of cell projection organization (GO:0031344)	756	31	12.79	+	2.42	1.06e-05	0.00178
	ENSMUSG00000033411	Ctdspl2	201.217	0.648921	0.280983	2.30947	0.0209177				tube development (GO:0035295)	976	40	16.51	+	2.42	4.63e-07	0.000133
	ENSMUSG00000004100	Ppan	198.051	0.648493	0.189611	3.42012	0.000625929				cell morphogenesis (GO:0000902)	785	32	13.28	+	2.41	8.2e-06	0.00144
	ENSMUSG00000023019	Gpd1	154.053	0.648248	0.305754	2.12016	0.0339925				neuron projection morphogenesis (GO:0048812)	517	21	8.74	+	2.4	0.000401	0.0288
	ENSMUSG00000078786	BC024978	181.456	0.647717	0.322371	2.00923	0.0445126				developmental growth (GO:0048589)	496	20	8.39	+	2.38	0.000601	0.0392
	ENSMUSG00000048251	Rit1	180.389	0.646612	0.325241	1.9881	0.0468003				regulation of locomotion (GO:0040012)	1092	44	18.47	+	2.38	2.42e-07	7.48e-05
	ENSMUSG00000013701	Timm23	158.366	0.645956	0.266966	2.41962	0.0155368				regulation of cell motility (GO:2000145)	1044	42	17.66	+	2.38	5.11e-07	0.000139
	ENSMUSG00000003411	Rab3b	141.799	0.644706	0.28263	2.28109	0.022543				cell migration (GO:0016477)	945	38	15.98	+	2.38	2.22e-06	0.000492
	ENSMUSG00000027778	Ift80	228.488	0.641025	0.272896	2.34897	0.0188254				plasma membrane bounded cell projection morphogenesis (GO:0120039)	523	21	8.84	+	2.37	0.000436	0.0308
	ENSMUSG00000049658	Bdp1	284.074	0.63962	0.247944	2.5797	0.0098886				neuron differentiation (GO:0030182)	1147	46	19.4	+	2.37	1.27e-07	4.55e-05
	ENSMUSG00000026193	Fn1	1622.46	0.63838	0.270807	2.35733	0.0184069				leukocyte activation (GO:0045321)	649	26	10.98	+	2.37	8.08e-05	0.00879
	ENSMUSG00000026019	Wdr12	203.554	0.63706	0.32427	1.9646	0.0494609				growth (GO:0040007)	500	20	8.46	+	2.37	0.000636	0.0409
	ENSMUSG00000063172	Hspb11	156.05	0.635458	0.261847	2.42683	0.0152316				protein localization to organelle (GO:0033365)	703	28	11.89	+	2.36	4.49e-05	0.00558
	ENSMUSG00000028525	Pde4b	162.918	0.634924	0.295017	2.15216	0.0313848				mitotic cell cycle (GO:0000278)	579	23	9.79	+	2.35	0.000243	0.0198
	ENSMUSG00000097769	Snhg4	154.733	0.633498	0.295492	2.14387	0.0320431				cell projection morphogenesis (GO:0048858)	529	21	8.95	+	2.35	0.000479	0.0333
	ENSMUSG00000024590	Lmnb1	212.036	0.632631	0.20845	3.03493	0.00240593				cell part morphogenesis (GO:0032990)	556	22	9.4	+	2.34	0.000353	0.0264
	ENSMUSG00000026490	Cdc42bpa	385.211	0.629532	0.243584	2.58445	0.00975343				regulation of cell migration (GO:0030334)	987	39	16.69	+	2.34	1.88e-06	0.000437
	ENSMUSG00000090150	Acad11	173.225	0.629043	0.312791	2.01107	0.0443184				locomotion (GO:0040011)	532	21	9	+	2.33	0.000504	0.0342
	ENSMUSG00000022707	Gbe1	138.629	0.628442	0.252535	2.48853	0.0128272				regulation of cell differentiation (GO:0045595)	1677	64	28.36	+	2.26	1.8e-09	1.14e-06
	ENSMUSG00000053460	Ggcx	185.089	0.628129	0.179968	3.49023	0.000482603				positive regulation of cell migration (GO:0030335)	578	22	9.77	+	2.25	0.000532	0.0354
	ENSMUSG00000005087	Cd44	317.345	0.628124	0.301023	2.08663	0.0369215				cell activation (GO:0001775)	736	28	12.45	+	2.25	0.000119	0.0118
	ENSMUSG00000036282	Naa30	193.639	0.627388	0.306115	2.04952	0.0404113				neuron development (GO:0048666)	921	35	15.58	+	2.25	1.3e-05	0.00205
	ENSMUSG00000033075	Senp1	155.385	0.624497	0.219619	2.84355	0.0044614				nervous system development (GO:0007399)	2038	77	34.47	+	2.23	3.94e-11	3.65e-08
	ENSMUSG00000066842	Hmcn1	240.657	0.622729	0.310601	2.00492	0.0449718				cell projection organization (GO:0030030)	1225	46	20.72	+	2.22	6.93e-07	0.000185
	ENSMUSG00000057335	Cep170	164.085	0.619579	0.308277	2.00981	0.0444511				plasma membrane bounded cell projection organization (GO:0120036)	1174	44	19.85	+	2.22	1.35e-06	0.000322
	ENSMUSG00000051950	B3glct	219.075	0.619485	0.204703	3.02626	0.002476				regulation of anatomical structure morphogenesis (GO:0022603)	989	37	16.73	+	2.21	1.32e-05	0.00205
	ENSMUSG00000004151	Etv1	186.15	0.619219	0.301694	2.05247	0.0401238				cell morphogenesis involved in differentiation (GO:0000904)	615	23	10.4	+	2.21	0.000703	0.0447
	ENSMUSG00000032322	Pstpip1	157.692	0.616503	0.30428	2.02611	0.0427539				sensory organ development (GO:0007423)	616	23	10.42	+	2.21	0.000709	0.0449
	ENSMUSG00000025964	Adam23	280.19	0.612328	0.255143	2.39994	0.016398				central nervous system development (GO:0007417)	913	34	15.44	+	2.2	3.73e-05	0.0049
	ENSMUSG00000040483	Xaf1	165.999	0.610957	0.240359	2.54186	0.0110265				brain development (GO:0007420)	673	25	11.38	+	2.2	0.000386	0.028
	ENSMUSG00000041592	Sdk2	191.196	0.610636	0.263829	2.31451	0.0206397				system development (GO:0048731)	3813	141	64.48	+	2.19	1.11e-20	1.75e-16
	ENSMUSG00000055923	Aasdh	204.323	0.606152	0.285581	2.12252	0.0337938				positive regulation of locomotion (GO:0040017)	622	23	10.52	+	2.19	0.000754	0.0464
	ENSMUSG00000030621	Me3	141.691	0.605954	0.294122	2.06022	0.0393779				cell motility (GO:0048870)	1109	41	18.75	+	2.19	4.38e-06	0.000885
	ENSMUSG00000019979	Apaf1	241.39	0.605797	0.274967	2.20316	0.0275834				head development (GO:0060322)	731	27	12.36	+	2.18	0.00022	0.0189
	ENSMUSG00000027714	Exosc9	147.544	0.605171	0.304821	1.98534	0.0471072				animal organ morphogenesis (GO:0009887)	1057	39	17.88	+	2.18	8.33e-06	0.00144
	ENSMUSG00000106320	Gm42992	146.649	0.604127	0.304749	1.98237	0.0474373				cellular response to DNA damage stimulus (GO:0006974)	709	26	11.99	+	2.17	0.000322	0.0246
	ENSMUSG00000042197	Zfp451	390.537	0.603794	0.272639	2.21463	0.0267856				DNA metabolic process (GO:0006259)	714	26	12.07	+	2.15	0.000347	0.0265
	ENSMUSG00000037270	4932438A13Rik	356.136	0.602702	0.294408	2.04716	0.0406423				positive regulation of cell differentiation (GO:0045597)	991	36	16.76	+	2.15	2.61e-05	0.0036
	ENSMUSG00000032436	Cmtm7	233.556	0.600206	0.177231	3.38657	0.000707715				regulation of multicellular organismal development (GO:2000026)	1545	56	26.13	+	2.14	1.24e-07	4.56e-05
	ENSMUSG00000101970	1810026B05Rik	214.724	0.599973	0.203704	2.94531	0.00322626				regulation of cell cycle process (GO:0010564)	719	26	12.16	+	2.14	0.000376	0.0276
	ENSMUSG00000004768	Rab23	192.034	0.599277	0.255787	2.34287	0.0191358				cell cycle process (GO:0022402)	803	29	13.58	+	2.14	0.000237	0.0196
	ENSMUSG00000001157	Gmcl1	158.591	0.598709	0.238477	2.51055	0.0120543				anatomical structure morphogenesis (GO:0009653)	2337	83	39.52	+	2.1	1.13e-10	9.88e-08
	ENSMUSG00000033554	Dph5	185.43	0.598475	0.299966	1.99514	0.0460275				response to endogenous stimulus (GO:0009719)	1156	41	19.55	+	2.1	1.2e-05	0.00193
	ENSMUSG00000039801	2410089E03Rik	189.49	0.597588	0.263632	2.26675	0.0234054				cellular response to endogenous stimulus (GO:0071495)	931	33	15.74	+	2.1	8.8e-05	0.00937
	ENSMUSG00000034154	Ino80	202.639	0.595004	0.286844	2.07431	0.0380505				animal organ development (GO:0048513)	3306	115	55.91	+	2.06	1.98e-14	3.9e-11
	ENSMUSG00000024054	Smchd1	423.251	0.593575	0.267436	2.21951	0.0264524				intracellular transport (GO:0046907)	1303	45	22.04	+	2.04	8.11e-06	0.00147
	ENSMUSG00000031605	Klhl2	215.54	0.592307	0.237347	2.49553	0.012577				macromolecule biosynthetic process (GO:0009059)	1272	43	21.51	+	2	2.84e-05	0.00389
	ENSMUSG00000053158	Fes	162.041	0.591683	0.272708	2.16966	0.0300326				cell cycle (GO:0007049)	1248	42	21.11	+	1.99	3.98e-05	0.00514
	ENSMUSG00000022098	Bmp1	550.858	0.590237	0.258794	2.28072	0.022565				regulation of cellular component biogenesis (GO:0044087)	983	33	16.62	+	1.99	0.000235	0.0195
	ENSMUSG00000002944	Cd36	159.998	0.588306	0.298909	1.96818	0.0490475				multicellular organism development (GO:0007275)	4559	153	77.1	+	1.98	1.27e-18	9.97e-15
	ENSMUSG00000030172	Erc1	380.319	0.588186	0.276245	2.12922	0.033236				RNA metabolic process (GO:0016070)	1405	47	23.76	+	1.98	1.59e-05	0.00241
	ENSMUSG00000031841	Cdh13	172.799	0.588097	0.219439	2.68001	0.00736209				cell development (GO:0048468)	1915	64	32.39	+	1.98	2.59e-07	7.85e-05
	ENSMUSG00000055491	Pprc1	175.131	0.584868	0.203981	2.86727	0.00414032				tissue development (GO:0009888)	1785	59	30.19	+	1.95	1.35e-06	0.000318
	ENSMUSG00000057363	Uxs1	272.826	0.583124	0.219621	2.65514	0.00792757				nucleic acid metabolic process (GO:0090304)	1999	65	33.81	+	1.92	4.71e-07	0.00013
	ENSMUSG00000034686	Prr7	141.684	0.58265	0.228843	2.54607	0.0108944				regulation of developmental process (GO:0050793)	2652	86	44.85	+	1.92	5.29e-09	2.87e-06
	ENSMUSG00000021548	Ccnh	191.282	0.579956	0.241109	2.40537	0.016156				protein modification process (GO:0036211)	2421	78	40.94	+	1.91	4.25e-08	1.76e-05
	ENSMUSG00000029675	Eln	983.192	0.578564	0.217667	2.65802	0.00786013				cellular developmental process (GO:0048869)	3702	119	62.61	+	1.9	1.51e-12	1.98e-09
	ENSMUSG00000027276	Jag1	303.823	0.577475	0.180533	3.19872	0.00138041				cell differentiation (GO:0030154)	3675	118	62.15	+	1.9	2.17e-12	2.64e-09
	ENSMUSG00000036218	Pdzrn4	150.729	0.575137	0.277666	2.07133	0.038328				protein transport (GO:0015031)	1129	36	19.09	+	1.89	0.000353	0.0265
	ENSMUSG00000039130	Zc3hc1	158.338	0.574007	0.283314	2.02605	0.0427599				macromolecule modification (GO:0043412)	2605	83	44.05	+	1.88	1.83e-08	8.72e-06
	ENSMUSG00000022604	Cep97	231.255	0.5735	0.268622	2.13497	0.0327634				establishment of protein localization (GO:0045184)	1228	39	20.77	+	1.88	0.000241	0.0198
	ENSMUSG00000034714	Ttyh2	296.886	0.570012	0.214018	2.66338	0.00773604				establishment of localization in cell (GO:0051649)	1765	56	29.85	+	1.88	8.19e-06	0.00145
	ENSMUSG00000031792	Usb1	169.331	0.569959	0.21556	2.64408	0.00819131				intracellular signal transduction (GO:0035556)	1456	46	24.62	+	1.87	5.95e-05	0.00689
	ENSMUSG00000022160	Mettl3	145.244	0.56969	0.268291	2.1234	0.0337203				protein localization (GO:0008104)	1931	60	32.66	+	1.84	5.63e-06	0.00107
	ENSMUSG00000021774	Ube2e1	166.619	0.568062	0.25333	2.24237	0.0249372				cellular macromolecule localization (GO:0070727)	1935	60	32.72	+	1.83	8.17e-06	0.00146
	ENSMUSG00000054717	Hmgb2	201.629	0.567537	0.265501	2.13761	0.0325483				positive regulation of developmental process (GO:0051094)	1505	46	25.45	+	1.81	0.000124	0.0122
	ENSMUSG00000005102	Eif2ak4	161.743	0.566396	0.264383	2.14233	0.032167				regulation of cell communication (GO:0010646)	3348	102	56.62	+	1.8	2.75e-09	1.61e-06
	ENSMUSG00000052572	Dlg2	174.549	0.565708	0.269909	2.09592	0.0360894				regulation of signaling (GO:0023051)	3356	102	56.75	+	1.8	2.89e-09	1.63e-06
	ENSMUSG00000033147	Slc22a15	168.92	0.564523	0.27231	2.07309	0.0381643				anatomical structure development (GO:0048856)	5341	162	90.32	+	1.79	9.26e-16	3.65e-12
	ENSMUSG00000023972	Ptk7	147.337	0.563677	0.249394	2.26019	0.0238093				protein metabolic process (GO:0019538)	3741	113	63.27	+	1.79	4.12e-10	3.09e-07
	ENSMUSG00000022952	Runx1	460.883	0.563133	0.189236	2.97582	0.00292203				cellular response to organic substance (GO:0071310)	1903	57	32.18	+	1.77	3.87e-05	0.00504
	ENSMUSG00000033382	Trappc8	130.962	0.562527	0.244596	2.29981	0.0214587				positive regulation of nucleic acid-templated transcription (GO:1903508)	1612	48	27.26	+	1.76	0.000191	0.017
	ENSMUSG00000018417	Myo1b	257.799	0.562039	0.22357	2.51393	0.0119396				positive regulation of DNA-templated transcription (GO:0045893)	1612	48	27.26	+	1.76	0.000191	0.0169
	ENSMUSG00000004591	Pkn2	258.632	0.562014	0.24358	2.30731	0.0210377				regulation of signal transduction (GO:0009966)	2924	87	49.45	+	1.76	2.06e-07	6.63e-05
	ENSMUSG00000036513	Commd2	126.871	0.561452	0.221052	2.53991	0.0110881				macromolecule metabolic process (GO:0043170)	5824	173	98.49	+	1.76	3.01e-16	1.58e-12
	ENSMUSG00000030213	Atf7ip	360.475	0.560282	0.267048	2.09806	0.0358998				positive regulation of RNA biosynthetic process (GO:1902680)	1618	48	27.36	+	1.75	0.000197	0.0172
	ENSMUSG00000039787	Cercam	140.517	0.559183	0.246493	2.26856	0.0232951				cellular nitrogen compound biosynthetic process (GO:0044271)	1355	40	22.91	+	1.75	0.000735	0.0458
	ENSMUSG00000050079	Rspry1	320.483	0.558753	0.262382	2.12954	0.0332096				gene expression (GO:0010467)	2412	71	40.79	+	1.74	5.53e-06	0.00106
	ENSMUSG00000026575	Nme7	176.494	0.558296	0.274369	2.03484	0.0418674				cellular component organization or biogenesis (GO:0071840)	5606	165	94.81	+	1.74	7.4e-15	1.94e-11
	ENSMUSG00000071454	Dtnb	236.225	0.557816	0.273318	2.04091	0.04126				positive regulation of macromolecule biosynthetic process (GO:0010557)	1835	54	31.03	+	1.74	9.77e-05	0.0103
	ENSMUSG00000049103	Ccr2	145.737	0.557773	0.211157	2.64151	0.00825364				negative regulation of macromolecule biosynthetic process (GO:0010558)	1462	43	24.72	+	1.74	0.000512	0.0345
	ENSMUSG00000033705	Stard9	209.737	0.555824	0.240766	2.30857	0.0209675				cellular component organization (GO:0016043)	5412	159	91.52	+	1.74	4.17e-14	7.3e-11
	ENSMUSG00000027395	Polr1b	141.678	0.55556	0.277052	2.00526	0.0449357				regulation of multicellular organismal process (GO:0051239)	2989	87	50.55	+	1.72	4.21e-07	0.000123
	ENSMUSG00000020590	Snx13	171.095	0.555297	0.267479	2.07604	0.0378906				positive regulation of RNA metabolic process (GO:0051254)	1754	51	29.66	+	1.72	0.000229	0.0194
	ENSMUSG00000022184	Fbxo4	154.315	0.554987	0.259903	2.13536	0.0327314				positive regulation of nucleobase-containing compound metabolic process (GO:0045935)	1963	57	33.2	+	1.72	7.59e-05	0.0083
	ENSMUSG00000017667	Zfp334	135.031	0.554606	0.216238	2.56479	0.0103237				developmental process (GO:0032502)	5724	166	96.8	+	1.71	1.93e-14	4.34e-11
	ENSMUSG00000055817	Mta3	122.603	0.554586	0.222415	2.49348	0.0126499				negative regulation of response to stimulus (GO:0048585)	1662	48	28.11	+	1.71	0.000354	0.0263
	ENSMUSG00000061759	Armt1	223.535	0.553098	0.25065	2.20666	0.0273379				positive regulation of multicellular organismal process (GO:0051240)	1699	49	28.73	+	1.71	0.000289	0.0228
	ENSMUSG00000056310	Tyw1	213.683	0.553075	0.240641	2.29834	0.0215426				positive regulation of cellular biosynthetic process (GO:0031328)	1951	56	32.99	+	1.7	0.000111	0.0112
	ENSMUSG00000054555	Adam12	156.182	0.552967	0.232618	2.37715	0.017447				nucleobase-containing compound metabolic process (GO:0006139)	2510	72	42.45	+	1.7	1.19e-05	0.00193
	ENSMUSG00000021189	Atxn3	137.9	0.550135	0.2554	2.15401	0.0312395				regulation of intracellular signal transduction (GO:1902531)	1639	47	27.72	+	1.7	0.000477	0.0332
	ENSMUSG00000032376	Usp3	243.853	0.549542	0.202985	2.7073	0.00678333				cellular localization (GO:0051641)	2697	77	45.61	+	1.69	5.11e-06	0.000994
	ENSMUSG00000026014	Raph1	514.959	0.548679	0.206892	2.652	0.00800154				cellular macromolecule metabolic process (GO:0044260)	2348	67	39.71	+	1.69	3.08e-05	0.00418
	ENSMUSG00000038608	Dock10	362.619	0.548351	0.268597	2.04154	0.0411975				positive regulation of biosynthetic process (GO:0009891)	2002	57	33.86	+	1.68	0.000129	0.0126
	ENSMUSG00000029782	Tmem209	197.286	0.548148	0.270288	2.02801	0.0425588				macromolecule localization (GO:0033036)	2329	66	39.39	+	1.68	4.2e-05	0.00534
	ENSMUSG00000034116	Vav1	146.181	0.545741	0.270796	2.01532	0.043871				cellular response to chemical stimulus (GO:0070887)	2500	70	42.28	+	1.66	3.54e-05	0.00472
	ENSMUSG00000000555	Itga5	307.994	0.544908	0.19857	2.74416	0.00606663				positive regulation of signaling (GO:0023056)	1791	50	30.29	+	1.65	0.000564	0.0372
	ENSMUSG00000025995	Wdr75	193.188	0.542312	0.241071	2.24959	0.0244748				regulation of cellular component organization (GO:0051128)	2474	69	41.84	+	1.65	4.68e-05	0.00567
	ENSMUSG00000066232	Ipo7	400.813	0.540778	0.231908	2.33186	0.0197078				heterocycle metabolic process (GO:0046483)	2655	74	44.9	+	1.65	1.97e-05	0.00288
	ENSMUSG00000027868	Tbx15	424.049	0.540205	0.215668	2.5048	0.012252				negative regulation of cellular metabolic process (GO:0031324)	2205	61	37.29	+	1.64	0.000172	0.0156
	ENSMUSG00000039069	Mtg2	153.905	0.538801	0.242309	2.22361	0.0261746				cellular component biogenesis (GO:0044085)	2437	67	41.21	+	1.63	8.6e-05	0.00928
	ENSMUSG00000046949	Nqo2	133.541	0.538418	0.239352	2.24948	0.0244822				cellular aromatic compound metabolic process (GO:0006725)	2729	75	46.15	+	1.63	2.55e-05	0.00359
	ENSMUSG00000039206	Daglb	195.948	0.538266	0.246627	2.18251	0.029072				response to organic substance (GO:0010033)	2641	72	44.66	+	1.61	5.5e-05	0.00647
	ENSMUSG00000020532	Acaca	413.112	0.538003	0.243877	2.20604	0.0273814				biosynthetic process (GO:0009058)	2313	63	39.12	+	1.61	0.000175	0.0157
	ENSMUSG00000033713	Foxn3	272.514	0.536846	0.215305	2.49342	0.0126518				cellular biosynthetic process (GO:0044249)	2150	58	36.36	+	1.6	0.000429	0.0304
	ENSMUSG00000021451	Sema4d	211.896	0.536109	0.271167	1.97705	0.0480362				positive regulation of cellular metabolic process (GO:0031325)	3078	83	52.05	+	1.59	1.67e-05	0.00251
	ENSMUSG00000030583	Sipa1l3	383.314	0.534935	0.263441	2.03057	0.042299				regulation of response to stimulus (GO:0048583)	4140	111	70.01	+	1.59	4.65e-07	0.000131
	ENSMUSG00000035941	Ibtk	233.503	0.533209	0.226219	2.35704	0.018421				organic substance biosynthetic process (GO:1901576)	2240	60	37.88	+	1.58	0.000396	0.0286
	ENSMUSG00000026433	Rab29	169.349	0.530572	0.254297	2.08643	0.0369398				nitrogen compound metabolic process (GO:0006807)	6312	169	106.74	+	1.58	1.37e-11	1.35e-08
	ENSMUSG00000019899	Lama2	289.088	0.529979	0.253187	2.09323	0.0363288				cellular component assembly (GO:0022607)	2204	59	37.27	+	1.58	0.000487	0.0337
	ENSMUSG00000034931	Dhx8	188.639	0.527649	0.244104	2.16157	0.030651				response to chemical (GO:0042221)	3602	96	60.91	+	1.58	4.22e-06	0.000865
	ENSMUSG00000001300	Efnb2	134.703	0.527567	0.22536	2.341	0.0192324				negative regulation of nitrogen compound metabolic process (GO:0051172)	2365	63	40	+	1.58	0.000378	0.0276
	ENSMUSG00000037994	Slc9b2	154.993	0.527434	0.266582	1.97851	0.0478712				negative regulation of cellular process (GO:0048523)	4808	128	81.31	+	1.57	4.49e-08	1.81e-05
	ENSMUSG00000028381	Ugcg	280.621	0.527173	0.214687	2.45554	0.0140672				primary metabolic process (GO:0044238)	6871	182	116.2	+	1.57	2.48e-12	2.79e-09
	ENSMUSG00000022665	Ccdc80	1054.6	0.526559	0.250755	2.09989	0.0357385				regulation of macromolecule biosynthetic process (GO:0010556)	3726	97	63.01	+	1.54	1.07e-05	0.00178
	ENSMUSG00000042156	Dzip1	134.154	0.525515	0.265957	1.97594	0.0481616				positive regulation of macromolecule metabolic process (GO:0010604)	3479	90	58.83	+	1.53	3.18e-05	0.00428
	ENSMUSG00000019518	Ap4m1	178.882	0.52532	0.223344	2.35207	0.0186691				organic substance metabolic process (GO:0071704)	7593	196	128.41	+	1.53	1.24e-12	1.77e-09
	ENSMUSG00000036672	Cenpt	149.657	0.522316	0.250991	2.08101	0.0374327				regulation of nucleobase-containing compound metabolic process (GO:0019219)	3887	100	65.73	+	1.52	1.48e-05	0.00226
	ENSMUSG00000045098	Kmt5b	290.053	0.52173	0.204281	2.55398	0.0106498				positive regulation of nitrogen compound metabolic process (GO:0051173)	3071	79	51.93	+	1.52	0.000157	0.0149
	ENSMUSG00000038351	Sgsm2	235.58	0.521688	0.206248	2.52942	0.0114252				metabolic process (GO:0008152)	7979	205	134.94	+	1.52	2.8e-13	4.41e-10
	ENSMUSG00000040274	Cdk6	248.035	0.5213	0.249664	2.08801	0.0367972				organic cyclic compound metabolic process (GO:1901360)	2966	76	50.16	+	1.52	0.000235	0.0196
	ENSMUSG00000037426	Depdc5	234.775	0.520189	0.263631	1.97318	0.0484756				positive regulation of metabolic process (GO:0009893)	3825	98	64.69	+	1.52	1.83e-05	0.00272
	ENSMUSG00000038070	Cntln	128.036	0.519878	0.252294	2.0606	0.0393409				organonitrogen compound metabolic process (GO:1901564)	4762	122	80.53	+	1.51	9.23e-07	0.000243
	ENSMUSG00000041642	Kif21b	166.832	0.519854	0.251277	2.06885	0.0385604				positive regulation of cellular process (GO:0048522)	5869	150	99.25	+	1.51	1.66e-08	8.15e-06
	ENSMUSG00000004383	Large1	165.246	0.519428	0.229786	2.26049	0.0237909				regulation of DNA-templated transcription (GO:0006355)	3261	83	55.15	+	1.51	0.000129	0.0126
	ENSMUSG00000058291	Zfp68	147.698	0.519029	0.245683	2.1126	0.034635				regulation of nucleic acid-templated transcription (GO:1903506)	3265	83	55.22	+	1.5	0.00017	0.0157
	ENSMUSG00000031558	Slit2	341.335	0.518582	0.214907	2.41305	0.0158196				regulation of RNA biosynthetic process (GO:2001141)	3273	83	55.35	+	1.5	0.000173	0.0156
	ENSMUSG00000014418	Hps5	181.407	0.515296	0.252145	2.04365	0.0409886				negative regulation of biological process (GO:0048519)	5444	138	92.07	+	1.5	1.69e-07	5.78e-05
	ENSMUSG00000032123	Dpagt1	188.403	0.515012	0.205978	2.50032	0.0124081				cellular nitrogen compound metabolic process (GO:0034641)	3235	82	54.71	+	1.5	0.000166	0.0155
	ENSMUSG00000051331	Cacna1c	147.21	0.514727	0.250082	2.05823	0.0395683				cellular metabolic process (GO:0044237)	6217	156	105.14	+	1.48	2.19e-08	1.01e-05
	ENSMUSG00000027204	Fbn1	302.022	0.514351	0.241463	2.13014	0.03316				regulation of cellular biosynthetic process (GO:0031326)	3909	98	66.11	+	1.48	5.22e-05	0.00618
	ENSMUSG00000029635	Cdk8	174.119	0.513938	0.225932	2.27474	0.0229213				regulation of biosynthetic process (GO:0009889)	3993	100	67.53	+	1.48	4.5e-05	0.00554
	ENSMUSG00000026594	Ralgps2	147.686	0.513208	0.247124	2.07672	0.0378275				regulation of RNA metabolic process (GO:0051252)	3576	89	60.48	+	1.47	0.000168	0.0156
	ENSMUSG00000032463	Faim	167.556	0.51121	0.223925	2.28295	0.0224331				regulation of cellular metabolic process (GO:0031323)	5458	135	92.3	+	1.46	1.17e-06	0.000289
	ENSMUSG00000021420	Fars2	134.36	0.511157	0.230872	2.21403	0.0268267				response to stress (GO:0006950)	3388	83	57.3	+	1.45	0.0005	0.0344
	ENSMUSG00000033014	Trim33	236.013	0.510391	0.250548	2.0371	0.0416396				regulation of gene expression (GO:0010468)	4744	116	80.23	+	1.45	1.96e-05	0.00289
	ENSMUSG00000017548	Suz12	289.616	0.509512	0.202933	2.51075	0.0120477				positive regulation of biological process (GO:0048518)	6514	159	110.16	+	1.44	1.2e-07	4.51e-05
	ENSMUSG00000078190	Dnm3os	259.278	0.5079	0.249386	2.0366	0.0416898				regulation of nitrogen compound metabolic process (GO:0051171)	5528	128	93.49	+	1.37	8.64e-05	0.00926
	ENSMUSG00000029093	Sorcs2	137.158	0.507402	0.258704	1.96132	0.0498417				regulation of primary metabolic process (GO:0080090)	5714	131	96.63	+	1.36	0.000103	0.0106
	ENSMUSG00000034021	Pds5b	206.051	0.507072	0.202211	2.50764	0.012154				regulation of metabolic process (GO:0019222)	6619	151	111.94	+	1.35	2.34e-05	0.00336
	ENSMUSG00000050229	Pigm	145.351	0.506137	0.216262	2.34039	0.0192637				regulation of macromolecule metabolic process (GO:0060255)	6101	138	103.18	+	1.34	0.000113	0.0113
	ENSMUSG00000020454	Eif4enif1	268.827	0.50609	0.176273	2.87106	0.00409095				multicellular organismal process (GO:0032501)	7442	166	125.85	+	1.32	2.01e-05	0.0029
	ENSMUSG00000027955	Fam198b	139.725	0.505851	0.244315	2.07049	0.0384067				cellular response to stimulus (GO:0051716)	6908	154	116.82	+	1.32	6.14e-05	0.00701
	ENSMUSG00000053134	Supt7l	197.036	0.505209	0.252019	2.00465	0.0450004				regulation of cellular process (GO:0050794)	11607	248	196.29	+	1.26	7.84e-08	3.09e-05
	ENSMUSG00000006906	Stambp	177.455	0.502586	0.235834	2.1311	0.033081				cellular process (GO:0009987)	15352	325	259.62	+	1.25	3.16e-15	9.96e-12
	ENSMUSG00000026311	Asb1	135.552	0.502221	0.204995	2.44992	0.0142888				response to stimulus (GO:0050896)	8804	183	148.89	+	1.23	0.00042	0.03
	ENSMUSG00000048109	Rbm15	162.579	0.502057	0.206877	2.42684	0.0152311				regulation of biological process (GO:0050789)	12315	255	208.26	+	1.22	1.11e-06	0.000281
	ENSMUSG00000038910	Plcl2	235.182	0.499397	0.160985	3.10214	0.00192127				biological regulation (GO:0065007)	12948	262	218.97	+	1.2	5.67e-06	0.00106
	ENSMUSG00000037795	N4bp2	164.171	0.498965	0.252611	1.97523	0.0482422				sensory perception (GO:0007600)	1662	9	28.11	-	0.32	3.68e-05	0.00487
	ENSMUSG00000033060	Lmo7	290.652	0.496595	0.215549	2.30386	0.0212305				G protein-coupled receptor signaling pathway (GO:0007186)	1835	9	31.03	-	0.29	3.77e-06	0.000782
	ENSMUSG00000032202	Rab27a	173.208	0.496589	0.252875	1.96377	0.0495564				sensory perception of chemical stimulus (GO:0007606)	1235	1	20.89	-	0.05	2.81e-08	1.23e-05
	ENSMUSG00000056153	Socs6	168.259	0.496396	0.246909	2.01044	0.0443848				sensory perception of smell (GO:0007608)	1133	0	19.16	-	< 0.01	6.11e-09	3.21e-06
	ENSMUSG00000038738	Shank1	438.997	0.496217	0.195534	2.53775	0.0111569
	ENSMUSG00000038128	Camk4	175.629	0.495521	0.226573	2.18702	0.0287409
	ENSMUSG00000030074	Gxylt2	766.223	0.495502	0.224496	2.20718	0.0273017
	ENSMUSG00000019143	Hars2	146.381	0.494073	0.225898	2.18715	0.0287314
	ENSMUSG00000039153	Runx2	352.322	0.492618	0.210487	2.34037	0.0192647
	ENSMUSG00000021240	Abcd4	136.328	0.489406	0.243151	2.01276	0.0441396
	ENSMUSG00000022272	Myo10	292.609	0.486408	0.20951	2.32165	0.020252
	ENSMUSG00000031093	Dock11	148.708	0.486296	0.209754	2.31841	0.020427
	ENSMUSG00000032846	Zswim6	190.056	0.485615	0.20549	2.3632	0.0181179
	ENSMUSG00000000838	Fmr1	154.55	0.484485	0.236342	2.04993	0.0403711
	ENSMUSG00000049739	Zfp646	128.112	0.482886	0.192089	2.51386	0.0119418
	ENSMUSG00000032118	Fez1	240.063	0.482111	0.234892	2.05248	0.0401232
	ENSMUSG00000036167	Pphln1	127.731	0.480841	0.215282	2.23354	0.0255135
	ENSMUSG00000046861	Hectd3	148.58	0.479932	0.211859	2.26533	0.0234923
	ENSMUSG00000035898	Uba6	260.22	0.477834	0.226802	2.10684	0.0351316
	ENSMUSG00000033454	Zbtb1	225.846	0.477831	0.221603	2.15624	0.0310647
	ENSMUSG00000035064	Eef2k	275.168	0.47606	0.220928	2.15482	0.0311758
	ENSMUSG00000019846	Lama4	225.296	0.475818	0.224009	2.1241	0.033662
	ENSMUSG00000040296	Ddx58	189.837	0.475423	0.19539	2.43321	0.0149657
	ENSMUSG00000029833	Trim24	193.999	0.474419	0.23282	2.03771	0.0415789
	ENSMUSG00000042616	Oscp1	186.797	0.474116	0.228734	2.07278	0.0381924
	ENSMUSG00000064037	Gpn1	236.052	0.471844	0.21527	2.19187	0.0283886
	ENSMUSG00000020898	Ctc1	212.913	0.471328	0.210532	2.23875	0.0251722
	ENSMUSG00000044791	Setd2	248.88	0.471114	0.195514	2.40962	0.0159691
	ENSMUSG00000001855	Nup214	233.377	0.469397	0.220561	2.12819	0.0333212
	ENSMUSG00000020003	Pex7	144.991	0.468869	0.226528	2.0698	0.0384708
	ENSMUSG00000027427	Polr3f	178.49	0.462335	0.225853	2.04707	0.0406517
	ENSMUSG00000042628	Zfyve1	129.488	0.462317	0.203004	2.27737	0.022764
	ENSMUSG00000025314	Ptprj	228.862	0.458179	0.222533	2.05893	0.0395013
	ENSMUSG00000050953	Gja1	797.159	0.458098	0.186101	2.46155	0.0138339
	ENSMUSG00000033016	Nfatc1	147.331	0.456574	0.231861	1.96917	0.0489339
	ENSMUSG00000020828	Pld2	160.148	0.456071	0.192167	2.37331	0.0176295
	ENSMUSG00000004952	Rasa4	295.514	0.45567	0.185668	2.45423	0.0141188
	ENSMUSG00000024384	Iws1	139.127	0.455522	0.180491	2.52379	0.0116098
	ENSMUSG00000037857	Nufip2	281.469	0.454735	0.214222	2.12272	0.033777
	ENSMUSG00000033350	Chst2	292.541	0.453954	0.205977	2.20391	0.0275307
	ENSMUSG00000038121	Fam210a	214.82	0.452951	0.225017	2.01296	0.0441184
	ENSMUSG00000022247	Brix1	183.476	0.451706	0.22637	1.99543	0.0459959
	ENSMUSG00000002781	Tmem143	191.764	0.450786	0.201408	2.23817	0.0252101
	ENSMUSG00000075376	Rc3h2	614.129	0.446286	0.187645	2.37836	0.0173898
	ENSMUSG00000022711	Pmm2	138.387	0.445241	0.196394	2.26707	0.0233856
	ENSMUSG00000022751	Nit2	161.944	0.444491	0.211518	2.10143	0.0356032
	ENSMUSG00000054426	A930005H10Rik	144.644	0.443439	0.212748	2.08434	0.0371292
	ENSMUSG00000011256	Adam19	147.509	0.442164	0.199877	2.21218	0.0269545
	ENSMUSG00000027087	Itgav	354.287	0.44142	0.18766	2.35224	0.0186608
	ENSMUSG00000072623	Zfp9	210.724	0.43992	0.195449	2.25081	0.0243976
	ENSMUSG00000040383	Aqr	232.493	0.439631	0.213366	2.06045	0.0393554
	ENSMUSG00000021504	B4galt7	127.886	0.438773	0.213359	2.0565	0.039734
	ENSMUSG00000059447	Hadhb	421.139	0.438175	0.189749	2.30924	0.0209305
	ENSMUSG00000033039	Micall1	187.528	0.437673	0.214081	2.04442	0.0409118
	ENSMUSG00000047789	Slc38a9	301.487	0.437525	0.216469	2.02119	0.0432605
	ENSMUSG00000045777	Ifitm10	256.718	0.437319	0.214653	2.03732	0.0416176
	ENSMUSG00000040552	C3ar1	255.48	0.433288	0.215023	2.01508	0.0438962
	ENSMUSG00000018160	Med1	291.383	0.432338	0.209242	2.06621	0.0388086
	ENSMUSG00000027630	Tbl1xr1	398.767	0.432332	0.179595	2.40726	0.0160729
	ENSMUSG00000031585	Gtf2e2	159.131	0.432319	0.190358	2.27108	0.023142
	ENSMUSG00000028268	Gbp3	157.135	0.431941	0.208675	2.06992	0.0384599
	ENSMUSG00000022883	Robo1	201.964	0.431207	0.215091	2.00477	0.0449878
	ENSMUSG00000031902	Nfatc3	165.688	0.42959	0.210179	2.04393	0.0409607
	ENSMUSG00000032911	Cspg4	278.832	0.429045	0.1621	2.64678	0.00812615
	ENSMUSG00000001750	Tcirg1	659.322	0.428103	0.207374	2.0644	0.0389796
	ENSMUSG00000022742	Cpox	182.176	0.427759	0.176592	2.4223	0.0154226
	ENSMUSG00000025159	Mms19	308.404	0.427138	0.203336	2.10065	0.0356715
	ENSMUSG00000030691	Fchsd2	304.883	0.423437	0.191586	2.21017	0.0270936
	ENSMUSG00000042105	Inpp5f	263.241	0.422341	0.212192	1.99037	0.04655
	ENSMUSG00000074088	Snrnp40	176.203	0.421362	0.206237	2.0431	0.0410426
	ENSMUSG00000031939	Taf1d	316.746	0.417819	0.208827	2.00079	0.045415
	ENSMUSG00000051007	Gatd1	187.544	0.417294	0.191872	2.17486	0.0296409
	ENSMUSG00000029178	Klf3	418.336	0.415993	0.20666	2.01293	0.044122
	ENSMUSG00000029551	Psmg3	148.9	0.414785	0.179725	2.30788	0.0210058
	ENSMUSG00000026566	Mpzl1	190.639	0.414439	0.173653	2.38659	0.0170055
	ENSMUSG00000021693	Kif2a	190.349	0.412999	0.200208	2.06285	0.0391273
	ENSMUSG00000003233	Dvl3	163.734	0.412508	0.202888	2.03319	0.0420338
	ENSMUSG00000018171	Vmp1	414.89	0.407127	0.200008	2.03555	0.0417958
	ENSMUSG00000020128	Vps54	228.716	0.406908	0.177826	2.28824	0.0221234
	ENSMUSG00000043535	Setx	196.398	0.406499	0.188085	2.16125	0.0306761
	ENSMUSG00000028048	Gba	253.509	0.404489	0.193402	2.09144	0.0364887
	ENSMUSG00000058444	Map2k5	165.47	0.40025	0.188297	2.12564	0.0335336
	ENSMUSG00000038497	Tmco3	287.294	0.398363	0.195941	2.03307	0.042045
	ENSMUSG00000001435	Col18a1	324.013	0.397392	0.187036	2.12468	0.0336132
	ENSMUSG00000021243	Fcf1	207.122	0.395748	0.199223	1.98646	0.0469823
	ENSMUSG00000029108	Pcdh7	188.378	0.395395	0.178204	2.21878	0.0265015
	ENSMUSG00000048915	Efna5	419.997	0.393151	0.17311	2.2711	0.0231408
	ENSMUSG00000006205	Htra1	1021.67	0.39061	0.181549	2.15155	0.0314331
	ENSMUSG00000027829	Ccnl1	310.508	0.390253	0.174756	2.23313	0.0255403
	ENSMUSG00000034893	Cog3	155.686	0.389068	0.187459	2.07548	0.0379419
	ENSMUSG00000043940	Wdfy3	295.257	0.388516	0.194624	1.99625	0.0459071
	ENSMUSG00000104871	Gm42639	190.539	0.387825	0.187976	2.06317	0.0390966
	ENSMUSG00000028995	Fam126a	320.806	0.386968	0.183621	2.10743	0.0350803
	ENSMUSG00000044442	N6amt1	138.443	0.386634	0.192919	2.00412	0.0450568
	ENSMUSG00000029249	Rest	304.72	0.384326	0.181196	2.12106	0.0339171
	ENSMUSG00000027366	Sppl2a	328.417	0.382095	0.147848	2.58437	0.00975559
	ENSMUSG00000026826	Nr4a2	156.893	0.380879	0.189146	2.01367	0.0440438
	ENSMUSG00000030619	Eed	152.915	0.379535	0.177815	2.13444	0.032807
	ENSMUSG00000031627	Irf2	220.007	0.379302	0.160492	2.36338	0.0181093
	ENSMUSG00000015522	Arnt	295.076	0.37876	0.17513	2.16273	0.0305618
	ENSMUSG00000025173	Wdr45b	258.171	0.378711	0.17456	2.16952	0.0300431
	ENSMUSG00000026749	Nek6	225.283	0.376597	0.170104	2.21392	0.0268341
	ENSMUSG00000002846	Timmdc1	123.735	0.374627	0.185432	2.02029	0.043353
	ENSMUSG00000066149	Cdc26	272.562	0.373195	0.175898	2.12166	0.0338661
	ENSMUSG00000023830	Igf2r	368.121	0.37303	0.174099	2.14263	0.0321428
	ENSMUSG00000001036	Epn2	272.426	0.369056	0.181293	2.03569	0.0417817
	ENSMUSG00000031537	Ikbkb	367.74	0.365602	0.160304	2.28068	0.0225676
	ENSMUSG00000035168	Tanc1	286.526	0.355057	0.170518	2.08223	0.0373214
	ENSMUSG00000032624	Eml4	237.407	0.352577	0.160113	2.20205	0.027662
	ENSMUSG00000028382	Ptbp3	553.762	0.350863	0.147438	2.37973	0.0173253
	ENSMUSG00000022370	Mrpl13	325.064	0.350639	0.164722	2.12866	0.0332821
	ENSMUSG00000041638	Gcn1l1	309.236	0.350155	0.15	2.33437	0.0195764
	ENSMUSG00000015748	Prpf3	183.375	0.346084	0.16348	2.11698	0.0342612
	ENSMUSG00000027284	Cdan1	198.31	0.345219	0.149432	2.31022	0.0208762
	ENSMUSG00000042390	Gatad2b	578.777	0.337114	0.165048	2.04253	0.0410992
	ENSMUSG00000026074	Map4k4	912.831	0.334955	0.167671	1.99769	0.04575
	ENSMUSG00000029705	Cux1	442.887	0.331153	0.148939	2.22341	0.0261883
	ENSMUSG00000029993	Nfu1	356.198	0.329739	0.166547	1.97985	0.04772
	ENSMUSG00000019715	Gle1	346.061	0.329455	0.13955	2.36084	0.0182337
	ENSMUSG00000022377	Asap1	248.605	0.325768	0.156325	2.08392	0.0371678
	ENSMUSG00000020859	Spag9	559.373	0.32205	0.139266	2.31249	0.0207508
	ENSMUSG00000039686	Zer1	251.433	0.319846	0.159164	2.00953	0.044481
	ENSMUSG00000037740	Mrps26	262.382	0.308671	0.155342	1.98704	0.0469179
	ENSMUSG00000028059	Arhgef2	435.239	0.303851	0.146555	2.07329	0.0381451
	ENSMUSG00000033088	Triobp	269.928	0.295828	0.149725	1.97581	0.0481763
	ENSMUSG00000075700	Selenot	623.835	-0.262893	0.12722	-2.06645	0.0387858
	ENSMUSG00000020315	Sptbn1	1741.54	-0.269008	0.120642	-2.2298	0.0257607
	ENSMUSG00000024393	Prrc2a	1275.33	-0.270721	0.127876	-2.11707	0.0342543
	ENSMUSG00000058690	Ccser2	352.605	-0.287539	0.133367	-2.156	0.0310835
	ENSMUSG00000032112	Trappc4	357.803	-0.291584	0.147567	-1.97594	0.0481618
	ENSMUSG00000003099	Ppp5c	364.787	-0.293494	0.14618	-2.00776	0.0446685
	ENSMUSG00000060373	Hnrnpc	1149.58	-0.295862	0.133936	-2.20897	0.0271765
	ENSMUSG00000015837	Sqstm1	1763.66	-0.296373	0.148839	-1.99124	0.0464548
	ENSMUSG00000091896	Ube2d2a	465.918	-0.296953	0.137223	-2.16402	0.0304626
	ENSMUSG00000002524	Puf60	830.786	-0.302278	0.143275	-2.10977	0.0348784
	ENSMUSG00000032314	Etfa	390.708	-0.304046	0.151582	-2.00582	0.0448751
	ENSMUSG00000021577	Sdha	1089.22	-0.304327	0.140364	-2.16812	0.0301492
	ENSMUSG00000014905	Dnajb9	237.125	-0.307478	0.156128	-1.9694	0.0489068
	ENSMUSG00000071650	Ganab	551.836	-0.308482	0.14787	-2.08618	0.0369626
	ENSMUSG00000013593	Ndufs2	953.641	-0.309306	0.147976	-2.09024	0.036596
	ENSMUSG00000049295	Zfp219	334.575	-0.310066	0.157438	-1.96945	0.0489012
	ENSMUSG00000025793	Hgs	338.515	-0.311101	0.151827	-2.04905	0.040457
	ENSMUSG00000073725	Lmbrd1	625.611	-0.313257	0.159405	-1.96516	0.0493959
	ENSMUSG00000039536	Stau1	349.001	-0.315709	0.149657	-2.10955	0.0348967
	ENSMUSG00000035674	Ndufa3	1283.79	-0.317313	0.16051	-1.97691	0.0480518
	ENSMUSG00000021546	Hnrnpk	1688.89	-0.32657	0.128985	-2.53185	0.0113461
	ENSMUSG00000028954	Nub1	310.42	-0.327872	0.163376	-2.00686	0.0447641
	ENSMUSG00000047187	Rab2a	939.173	-0.330338	0.147	-2.2472	0.0246272
	ENSMUSG00000020496	Rnf187	1074.3	-0.330651	0.166609	-1.98459	0.0471897
	ENSMUSG00000015755	Tab2	342.828	-0.332923	0.153073	-2.17492	0.0296359
	ENSMUSG00000076432	Ywhaq	824.361	-0.334137	0.164263	-2.03416	0.0419355
	ENSMUSG00000056692	D17Wsu92e	661.915	-0.334879	0.159776	-2.09592	0.0360891
	ENSMUSG00000028645	Slc2a1	1020.26	-0.3401	0.149029	-2.2821	0.0224834
	ENSMUSG00000006299	Aamp	1005.08	-0.342255	0.149416	-2.29062	0.0219854
	ENSMUSG00000004789	Dlst	408.623	-0.342769	0.149662	-2.29029	0.0220047
	ENSMUSG00000057177	Gsk3a	369.046	-0.343766	0.163687	-2.10015	0.0357159
	ENSMUSG00000001783	Rtcb	479.126	-0.344605	0.163083	-2.11307	0.0345948
	ENSMUSG00000014195	Dnajc7	681.015	-0.34703	0.141832	-2.44677	0.0144144
	ENSMUSG00000019087	Atp6ap1	1448.26	-0.349887	0.147701	-2.3689	0.0178413
	ENSMUSG00000077450	Rab11b	807.425	-0.350388	0.140367	-2.49624	0.0125519
	ENSMUSG00000019578	Ubxn6	531.67	-0.350437	0.17321	-2.02319	0.0430536
	ENSMUSG00000020523	Fam114a2	580.713	-0.351393	0.169791	-2.06956	0.0384934
	ENSMUSG00000058793	Cds2	793.503	-0.352608	0.171549	-2.05543	0.0398374
	ENSMUSG00000025868	Higd2a	482.446	-0.352934	0.147534	-2.39223	0.0167466
	ENSMUSG00000026496	Parp1	209.016	-0.35438	0.177943	-1.99153	0.0464223
	ENSMUSG00000025487	Psmd13	503.101	-0.355814	0.168496	-2.11171	0.0347115
	ENSMUSG00000078681	Tm2d3	231.633	-0.356372	0.171109	-2.08272	0.0372767
	ENSMUSG00000061904	Slc25a3	1699.93	-0.356457	0.175917	-2.02628	0.0427363
	ENSMUSG00000021771	Vdac2	789.465	-0.356599	0.139964	-2.5478	0.0108406
	ENSMUSG00000022390	Zc3h7b	390.561	-0.359371	0.14732	-2.43939	0.0147119
	ENSMUSG00000022110	Sucla2	296.202	-0.362699	0.180272	-2.01196	0.0442241
	ENSMUSG00000024767	Otub1	901.171	-0.363774	0.14099	-2.58014	0.00987592
	ENSMUSG00000020849	Ywhae	2504.41	-0.364151	0.149466	-2.43635	0.0148363
	ENSMUSG00000031446	Cul4a	295.362	-0.366561	0.168806	-2.17149	0.0298941
	ENSMUSG00000026456	Cyb5r1	148.67	-0.367722	0.178719	-2.05754	0.0396346
	ENSMUSG00000014313	Cox6c	2208.29	-0.368772	0.177215	-2.08093	0.0374403
	ENSMUSG00000006941	Eif1b	646.73	-0.369276	0.160922	-2.29475	0.0217472
	ENSMUSG00000018770	Atp5g3	2012.67	-0.370258	0.15942	-2.32253	0.0202043
	ENSMUSG00000007564	Ppp2r1a	957.813	-0.371211	0.163938	-2.26433	0.0235536
	ENSMUSG00000061136	Prpf40a	317.777	-0.371866	0.171997	-2.16205	0.0306144
	ENSMUSG00000018326	Ywhab	1591.15	-0.372039	0.164108	-2.26703	0.0233883
	ENSMUSG00000075701	Selenos	542.559	-0.372488	0.18912	-1.96959	0.0488851
	ENSMUSG00000026032	Ndufb3	739.179	-0.372848	0.180732	-2.06299	0.0391138
	ENSMUSG00000046897	Zfp740	344.291	-0.374921	0.153131	-2.44836	0.0143508
	ENSMUSG00000028221	Tmem55a	178.611	-0.376729	0.18438	-2.04322	0.0410305
	ENSMUSG00000032301	Psma4	631.825	-0.376813	0.181749	-2.07326	0.0381484
	ENSMUSG00000036309	Skp1a	1446.16	-0.377149	0.158633	-2.37749	0.0174308
	ENSMUSG00000010376	Nedd8	996.947	-0.377228	0.175173	-2.15346	0.0312827
	ENSMUSG00000002028	Kmt2a	734.809	-0.37768	0.172446	-2.19013	0.028515
	ENSMUSG00000044080	S100a1	698.862	-0.378001	0.146222	-2.58511	0.0097349
	ENSMUSG00000025178	Pi4k2a	379.684	-0.378913	0.173383	-2.18541	0.0288591
	ENSMUSG00000039068	Zzz3	188.115	-0.380275	0.160418	-2.37052	0.0177629
	ENSMUSG00000034868	Myl12b	896.305	-0.380934	0.167954	-2.26808	0.023324
	ENSMUSG00000057522	Spop	616.038	-0.381495	0.190186	-2.00591	0.0448656
	ENSMUSG00000037331	Larp1	1187.43	-0.382276	0.17903	-2.13526	0.03274
	ENSMUSG00000022961	Son	3939.39	-0.382578	0.165032	-2.3182	0.0204384
	ENSMUSG00000036499	Eea1	140.791	-0.382962	0.185021	-2.06983	0.0384684
	ENSMUSG00000044477	Zfand3	413.394	-0.383332	0.186912	-2.05087	0.0402799
	ENSMUSG00000024807	Syvn1	308.37	-0.383494	0.185235	-2.07031	0.038423
	ENSMUSG00000020994	Pnn	374.345	-0.384345	0.181221	-2.12086	0.0339333
	ENSMUSG00000031996	Aplp2	2130.22	-0.384351	0.142268	-2.70159	0.00690084
	ENSMUSG00000029621	Arpc1a	795.815	-0.385872	0.115837	-3.33117	0.000864823
	ENSMUSG00000030647	Ndufc2	846.388	-0.387535	0.18709	-2.07138	0.0383232
	ENSMUSG00000014769	Psmb1	766.035	-0.387644	0.191103	-2.02846	0.0425138
	ENSMUSG00000006456	Rbm14	203.171	-0.390615	0.19079	-2.04735	0.0406236
	ENSMUSG00000041130	Zfp598	178.22	-0.394045	0.200502	-1.96529	0.0493805
	ENSMUSG00000004535	Tax1bp1	636.514	-0.396226	0.161513	-2.45321	0.0141589
	ENSMUSG00000023175	Bsg	6303.12	-0.396787	0.153391	-2.58677	0.00968815
	ENSMUSG00000031156	Slc35a2	233.441	-0.399249	0.184708	-2.16152	0.0306553
	ENSMUSG00000025544	Tm9sf2	605.097	-0.399424	0.154764	-2.58085	0.00985575
	ENSMUSG00000064345	mt-Nd2	8250.15	-0.400046	0.180421	-2.2173	0.0266028
	ENSMUSG00000051234	Rnf7	459.444	-0.400631	0.184013	-2.17719	0.0294666
	ENSMUSG00000022774	Ncbp2	302.54	-0.40081	0.172499	-2.32355	0.0201494
	ENSMUSG00000032042	Srpr	330.856	-0.401242	0.180323	-2.22513	0.0260726
	ENSMUSG00000009035	Tmem184b	350.193	-0.402122	0.153244	-2.62407	0.00868854
	ENSMUSG00000006373	Pgrmc1	1047.29	-0.403012	0.158759	-2.53852	0.0111323
	ENSMUSG00000024193	Phf1	343.112	-0.403114	0.183852	-2.1926	0.0283359
	ENSMUSG00000041028	Ghitm	1071.27	-0.403136	0.166656	-2.41896	0.0155648
	ENSMUSG00000020321	Mdh1	2184.44	-0.403621	0.205458	-1.9645	0.0494725
	ENSMUSG00000016664	Pacsin2	201.16	-0.403937	0.194774	-2.07387	0.0380911
	ENSMUSG00000024758	Rtn3	1564.01	-0.404133	0.180938	-2.23355	0.0255126
	ENSMUSG00000005354	Txn2	482.852	-0.405348	0.146357	-2.76959	0.00561264
	ENSMUSG00000021669	Col4a3bp	301.536	-0.407	0.154825	-2.62877	0.00856946
	ENSMUSG00000059534	Uqcr10	889.697	-0.407136	0.187064	-2.17646	0.0295212
	ENSMUSG00000022836	Mylk	4331.18	-0.407207	0.19275	-2.11262	0.0346336
	ENSMUSG00000039449	Prpf18	143.892	-0.40754	0.178012	-2.2894	0.0220564
	ENSMUSG00000024571	Gm16286	346.381	-0.407744	0.158321	-2.57543	0.0100115
	ENSMUSG00000054091	1810037I17Rik	726.326	-0.410085	0.167499	-2.44828	0.014354
	ENSMUSG00000031770	Herpud1	530.743	-0.410735	0.207188	-1.98243	0.0474315
	ENSMUSG00000038615	Nfe2l1	1287.06	-0.410808	0.154892	-2.65223	0.00799626
	ENSMUSG00000020788	Atp2a3	184.663	-0.411392	0.208606	-1.9721	0.0485978
	ENSMUSG00000003531	Dgcr6	386.088	-0.411873	0.170295	-2.41859	0.015581
	ENSMUSG00000028557	Rnf11	359.35	-0.412034	0.162273	-2.53914	0.0111126
	ENSMUSG00000022884	Eif4a2	1172.24	-0.412298	0.131725	-3.12999	0.00174814
	ENSMUSG00000045257	Morn2	139.34	-0.41243	0.208241	-1.98055	0.0476422
	ENSMUSG00000030342	Cd9	1112.03	-0.412472	0.208467	-1.9786	0.0478615
	ENSMUSG00000022994	Adcy6	213.189	-0.412657	0.180994	-2.27995	0.0226107
	ENSMUSG00000044030	Irf2bp1	297.211	-0.416002	0.176089	-2.36245	0.0181546
	ENSMUSG00000023004	Tuba1b	3423.99	-0.421761	0.148308	-2.84382	0.00445769
	ENSMUSG00000029407	Uso1	332.864	-0.422286	0.183574	-2.30036	0.0214281
	ENSMUSG00000015932	Dstn	423.829	-0.422971	0.190582	-2.21937	0.0264616
	ENSMUSG00000058799	Nap1l1	1841.46	-0.423438	0.21491	-1.9703	0.048804
	ENSMUSG00000042043	Tbca	736.91	-0.423491	0.168975	-2.50624	0.0122024
	ENSMUSG00000066735	Vkorc1l1	158.566	-0.424174	0.176513	-2.40308	0.0162577
	ENSMUSG00000021238	Aldh6a1	178.5	-0.426891	0.203571	-2.09701	0.0359929
	ENSMUSG00000018750	Zbtb4	1017.06	-0.429407	0.201832	-2.12755	0.0333742
	ENSMUSG00000035007	Rundc1	118.988	-0.431153	0.217776	-1.9798	0.0477261
	ENSMUSG00000063065	Mapk3	1099.64	-0.43133	0.190778	-2.2609	0.0237655
	ENSMUSG00000028857	Tmem222	328.361	-0.432747	0.167701	-2.58047	0.00986648
	ENSMUSG00000028559	Osbpl9	342.753	-0.434004	0.220096	-1.97188	0.0486229
	ENSMUSG00000044148	1810030O07Rik	147.807	-0.434046	0.208766	-2.0791	0.0376082
	ENSMUSG00000029247	Paics	425.835	-0.434986	0.135575	-3.20845	0.0013345
	ENSMUSG00000023030	Slc11a2	144.234	-0.437794	0.193061	-2.26765	0.0233503
	ENSMUSG00000039349	C130074G19Rik	264.276	-0.438445	0.215748	-2.03221	0.0421322
	ENSMUSG00000030216	Wbp11	178.132	-0.438668	0.190286	-2.30531	0.0211493
	ENSMUSG00000002477	Snrpd1	391.349	-0.439017	0.181412	-2.42001	0.0155202
	ENSMUSG00000033184	Tmed7	320.684	-0.439221	0.185003	-2.37413	0.0175904
	ENSMUSG00000069495	Epc2	124.838	-0.4409	0.202419	-2.17816	0.0293943
	ENSMUSG00000020644	Id2	689.823	-0.442172	0.205276	-2.15404	0.0312369
	ENSMUSG00000070493	Chchd2	1933.87	-0.442429	0.162658	-2.72	0.00652821
	ENSMUSG00000048878	Hexim1	367.585	-0.445117	0.153776	-2.89458	0.00379661
	ENSMUSG00000054455	Vapb	585.543	-0.445613	0.141567	-3.14771	0.00164554
	ENSMUSG00000040370	Etfrf1	113.868	-0.445748	0.213402	-2.08877	0.036728
	ENSMUSG00000035847	Ids	317.025	-0.446968	0.17275	-2.58737	0.00967127
	ENSMUSG00000027822	Slc33a1	115.138	-0.449799	0.212865	-2.11307	0.0345948
	ENSMUSG00000028330	Ncbp1	207.047	-0.450851	0.180121	-2.50304	0.0123133
	ENSMUSG00000079562	Maea	310.646	-0.453	0.184083	-2.46084	0.0138612
	ENSMUSG00000065990	Aurkaip1	552.331	-0.453074	0.208217	-2.17597	0.0295579
	ENSMUSG00000032067	Pts	150.02	-0.453079	0.209207	-2.16569	0.0303345
	ENSMUSG00000017778	Cox7c	1531.48	-0.454096	0.190472	-2.38406	0.017123
	ENSMUSG00000064372	mt-Tp	144.497	-0.454259	0.226189	-2.00832	0.0446094
	ENSMUSG00000016427	Ndufa1	710.184	-0.45484	0.199668	-2.27799	0.0227274
	ENSMUSG00000030410	Dmwd	354.086	-0.454866	0.230148	-1.9764	0.0481092
	ENSMUSG00000021140	Pcnx	458.228	-0.455275	0.231568	-1.96605	0.0492928
	ENSMUSG00000038268	Ovca2	117.811	-0.455894	0.226145	-2.01594	0.0438068
	ENSMUSG00000024955	Esrra	272.44	-0.456315	0.201816	-2.26105	0.0237564
	ENSMUSG00000049659	Aftph	256.594	-0.45716	0.16251	-2.81311	0.00490642
	ENSMUSG00000032324	Tspan3	1138.18	-0.457334	0.148139	-3.0872	0.00202049
	ENSMUSG00000033862	Cdk10	234.252	-0.459366	0.193769	-2.37069	0.017755
	ENSMUSG00000028779	Pef1	231.765	-0.460598	0.183504	-2.51002	0.0120725
	ENSMUSG00000040363	Bcor	148.741	-0.464349	0.223476	-2.07784	0.0377236
	ENSMUSG00000022450	Ndufa6	651.713	-0.465658	0.187899	-2.47823	0.0132035
	ENSMUSG00000021775	Nr1d2	388.505	-0.468744	0.217666	-2.1535	0.0312793
	ENSMUSG00000021288	Klc1	810.54	-0.468916	0.210535	-2.22726	0.0259298
	ENSMUSG00000031176	Dynlt3	250.907	-0.469177	0.199659	-2.34989	0.018779
	ENSMUSG00000002871	Tpra1	267.209	-0.469402	0.190591	-2.46288	0.0137828
	ENSMUSG00000021241	Isca2	187.852	-0.470444	0.2141	-2.19731	0.0279985
	ENSMUSG00000051989	Smim11	335.668	-0.474284	0.19892	-2.38429	0.017112
	ENSMUSG00000064363	mt-Nd4	13236.1	-0.475615	0.198618	-2.39462	0.0166374
	ENSMUSG00000038776	Ephx1	636.02	-0.475647	0.221672	-2.14572	0.0318954
	ENSMUSG00000020390	Ube2b	609.133	-0.475903	0.184581	-2.57829	0.00992904
	ENSMUSG00000030246	Ldhb	856.099	-0.477706	0.231047	-2.06757	0.0386809
	ENSMUSG00000021687	Scamp1	551.157	-0.477954	0.181515	-2.63314	0.00845987
	ENSMUSG00000047260	Emc6	277.33	-0.478837	0.15881	-3.01516	0.00256843
	ENSMUSG00000045639	Zfp629	118.33	-0.480982	0.204241	-2.35498	0.0185238
	ENSMUSG00000026201	Stk16	178.449	-0.481462	0.220154	-2.18693	0.0287473
	ENSMUSG00000020483	Dynll2	1310.13	-0.482137	0.157748	-3.05638	0.00224028
	ENSMUSG00000026667	Uhmk1	429.568	-0.482899	0.17868	-2.70258	0.00688027
	ENSMUSG00000028756	Pink1	952.35	-0.483733	0.177538	-2.72468	0.00643644
	ENSMUSG00000022203	Efs	140.361	-0.484149	0.2381	-2.03339	0.0420135
	ENSMUSG00000062908	Acadm	285.681	-0.484463	0.179214	-2.70327	0.00686609
	ENSMUSG00000018102	Hist1h2bc	1106.83	-0.484915	0.234615	-2.06686	0.0387474
	ENSMUSG00000032246	Calml4	387.148	-0.486133	0.187518	-2.59246	0.00952913
	ENSMUSG00000022820	Ndufb4	456.28	-0.487087	0.217277	-2.24178	0.0249757
	ENSMUSG00000033819	Ppp1r16a	166.061	-0.489439	0.220267	-2.22202	0.0262817
	ENSMUSG00000009549	Srp14	839.683	-0.492641	0.156148	-3.15496	0.00160521
	ENSMUSG00000068882	Ssb	667.473	-0.494401	0.171009	-2.89108	0.00383919
	ENSMUSG00000020230	Prmt2	202.643	-0.49577	0.201491	-2.46051	0.013874
	ENSMUSG00000025666	Tmem47	203.613	-0.49701	0.225639	-2.20268	0.0276175
	ENSMUSG00000078350	Smim1	139.893	-0.499697	0.209683	-2.38311	0.0171673
	ENSMUSG00000045466	Zfp956	200.686	-0.504504	0.231822	-2.17626	0.029536
	ENSMUSG00000010054	Tusc2	297.356	-0.504782	0.220866	-2.28546	0.0222857
	ENSMUSG00000000881	Dlg3	163.652	-0.508234	0.214642	-2.36782	0.0178931
	ENSMUSG00000066357	Wdr6	571.985	-0.509608	0.235187	-2.16683	0.0302481
	ENSMUSG00000052397	Ezr	477.791	-0.510945	0.256539	-1.99168	0.0464057
	ENSMUSG00000064370	mt-Cytb	22843.2	-0.511024	0.190124	-2.68785	0.00719147
	ENSMUSG00000026904	Slc4a10	437.084	-0.511105	0.189085	-2.70305	0.00687068
	ENSMUSG00000073684	Faap20	147.403	-0.511246	0.25584	-1.9983	0.0456839
	ENSMUSG00000039239	Tgfb2	311.485	-0.511795	0.235125	-2.17669	0.0295038
	ENSMUSG00000056091	St3gal5	285.89	-0.513214	0.236189	-2.17289	0.0297883
	ENSMUSG00000033020	Polr2f	525.278	-0.515888	0.23823	-2.1655	0.0303493
	ENSMUSG00000040128	Pnrc1	299.654	-0.51775	0.225158	-2.2995	0.0214767
	ENSMUSG00000022223	Sdr39u1	193.691	-0.518564	0.199203	-2.60319	0.00923608
	ENSMUSG00000024242	Map4k3	118.816	-0.529032	0.24786	-2.1344	0.0328098
	ENSMUSG00000022634	Yaf2	114.955	-0.530531	0.216508	-2.4504	0.0142697
	ENSMUSG00000018677	Slc25a39	703.302	-0.533422	0.166359	-3.20645	0.00134382
	ENSMUSG00000034449	Dhrs11	114.884	-0.533803	0.251358	-2.12368	0.033697
	ENSMUSG00000032679	Cd59a	912.072	-0.535651	0.265004	-2.0213	0.0432491
	ENSMUSG00000032381	Fam96a	157.086	-0.536249	0.230891	-2.32252	0.0202049
	ENSMUSG00000049907	Rasl11b	135.106	-0.539274	0.215479	-2.50268	0.0123258
	ENSMUSG00000039202	Abhd2	702.339	-0.541206	0.215918	-2.50653	0.0121921
	ENSMUSG00000025630	Hprt	586.74	-0.5415	0.198384	-2.72955	0.00634202
	ENSMUSG00000003421	Nosip	231.203	-0.541934	0.221426	-2.44747	0.0143864
	ENSMUSG00000028737	Aldh4a1	128.476	-0.542183	0.25658	-2.11312	0.0345908
	ENSMUSG00000033161	Atp1a1	2134.94	-0.548408	0.199658	-2.74674	0.00601908
	ENSMUSG00000007097	Atp1a2	10191.2	-0.548966	0.261083	-2.10265	0.0354964
	ENSMUSG00000021215	Net1	182.065	-0.554257	0.261926	-2.11608	0.0343381
	ENSMUSG00000021379	Id4	193.677	-0.554837	0.225136	-2.46445	0.0137224
	ENSMUSG00000044792	Isca1	317.237	-0.558978	0.187403	-2.98276	0.00285665
	ENSMUSG00000020889	Nr1d1	807.573	-0.564372	0.228463	-2.4703	0.0134999
	ENSMUSG00000038967	Pdk2	518.591	-0.564779	0.175876	-3.21124	0.00132166
	ENSMUSG00000047714	Ppp1r2	518.936	-0.567706	0.217162	-2.6142	0.00894363
	ENSMUSG00000044562	Rasip1	214.922	-0.569756	0.244099	-2.33412	0.0195893
	ENSMUSG00000021400	Wrnip1	200.093	-0.56976	0.189686	-3.00369	0.00266724
	ENSMUSG00000056938	Acbd4	169.239	-0.5721	0.239441	-2.38931	0.01688
	ENSMUSG00000031245	Hmgn5	160.86	-0.576598	0.227293	-2.53681	0.0111868
	ENSMUSG00000024140	Epas1	1189.82	-0.577189	0.233368	-2.47329	0.0133874
	ENSMUSG00000006356	Crip2	543.567	-0.577424	0.257169	-2.24531	0.0247482
	ENSMUSG00000018965	Ywhah	481.706	-0.580494	0.267764	-2.16793	0.0301638
	ENSMUSG00000110185	Igip	173.169	-0.580895	0.241516	-2.40521	0.0161633
	ENSMUSG00000044018	Mrpl50	139.889	-0.581296	0.181266	-3.20687	0.00134186
	ENSMUSG00000024959	Bad	303.015	-0.582442	0.196122	-2.9698	0.00297998
	ENSMUSG00000015647	Lama5	166.17	-0.583919	0.197679	-2.95387	0.00313817
	ENSMUSG00000018428	Akap1	128.032	-0.588068	0.235565	-2.49641	0.0125457
	ENSMUSG00000028889	Yrdc	167.919	-0.597341	0.218958	-2.7281	0.00636996
	ENSMUSG00000025092	Hspa12a	116.279	-0.599491	0.283619	-2.11372	0.0345392
	ENSMUSG00000015943	Bola1	159.686	-0.599648	0.277706	-2.15929	0.030828
	ENSMUSG00000028322	Exosc3	125.856	-0.603455	0.262539	-2.29854	0.0215312
	ENSMUSG00000020171	Yeats4	277.817	-0.603506	0.244976	-2.46353	0.0137576
	ENSMUSG00000031969	Acad8	145.912	-0.605135	0.295933	-2.04484	0.0408708
	ENSMUSG00000022594	Lynx1	217.503	-0.613265	0.233733	-2.62378	0.00869588
	ENSMUSG00000034701	Neurod1	317.031	-0.615403	0.305641	-2.01348	0.0440637
	ENSMUSG00000026883	Dab2ip	271.68	-0.615551	0.204706	-3.00701	0.00263835
	ENSMUSG00000033352	Map2k4	163.193	-0.616639	0.183506	-3.36032	0.000778536
	ENSMUSG00000031760	Mt3	1384.5	-0.62074	0.306252	-2.02689	0.0426735
	ENSMUSG00000016918	Sulf1	362.222	-0.623138	0.301197	-2.06887	0.0385584
	ENSMUSG00000028962	Slc4a2	611.222	-0.623188	0.278303	-2.23925	0.02514
	ENSMUSG00000024065	Ehd3	142.876	-0.62372	0.233968	-2.66584	0.00767968
	ENSMUSG00000030688	Stard10	272.167	-0.624248	0.200348	-3.11581	0.0018344
	ENSMUSG00000064341	mt-Nd1	20094.8	-0.625108	0.187486	-3.33416	0.000855582
	ENSMUSG00000033444	Specc1l	299.664	-0.625376	0.211574	-2.95583	0.00311832
	ENSMUSG00000021947	Cryl1	137.898	-0.630494	0.239331	-2.6344	0.0084286
	ENSMUSG00000059325	Hopx	155.564	-0.634486	0.293442	-2.16222	0.0306013
	ENSMUSG00000051185	Fam174a	197.896	-0.640429	0.204066	-3.13834	0.00169907
	ENSMUSG00000031347	Cetn2	298.48	-0.645595	0.263952	-2.44588	0.0144498
	ENSMUSG00000052727	Map1b	4561.53	-0.648192	0.209489	-3.09415	0.00197376
	ENSMUSG00000028532	Cachd1	154.939	-0.649532	0.296263	-2.19242	0.0283493
	ENSMUSG00000039137	Whrn	157.906	-0.654417	0.248504	-2.63343	0.0084528
	ENSMUSG00000037361	Sf3b6	251.414	-0.667409	0.177777	-3.7542	0.000173897
	ENSMUSG00000090523	Gypc	116.809	-0.669199	0.330671	-2.02376	0.0429949
	ENSMUSG00000033998	Kcnk1	156.856	-0.670949	0.331084	-2.02652	0.0427111
	ENSMUSG00000001247	Lsr	125.423	-0.68396	0.227438	-3.00724	0.00263636
	ENSMUSG00000002980	Bcam	622.23	-0.68521	0.290173	-2.36138	0.018207
	ENSMUSG00000106847	Peg13	248.38	-0.685822	0.186762	-3.67216	0.000240509
	ENSMUSG00000059708	Akap17b	204.199	-0.694322	0.339405	-2.04571	0.0407853
	ENSMUSG00000030654	Arl6ip1	1677.62	-0.696117	0.260395	-2.67331	0.00751065
	ENSMUSG00000038963	Slco4a1	126.61	-0.698604	0.280154	-2.49364	0.012644
	ENSMUSG00000036867	Smad6	120.509	-0.705879	0.258188	-2.73397	0.00625762
	ENSMUSG00000027030	Stk39	556.405	-0.707222	0.196456	-3.59989	0.000318346
	ENSMUSG00000057969	Sema3b	283.052	-0.720183	0.213257	-3.37706	0.000732639
	ENSMUSG00000032261	Sh3bgrl2	161.255	-0.724386	0.247247	-2.92981	0.00339171
	ENSMUSG00000028125	Abca4	350.594	-0.759469	0.264954	-2.86641	0.0041515
	ENSMUSG00000032579	Hemk1	254.081	-0.771348	0.383356	-2.01209	0.04421
	ENSMUSG00000086567	Gm2830	730.77	-0.773073	0.218517	-3.53781	0.000403453
	ENSMUSG00000056055	Sag	2534.05	-0.775097	0.302687	-2.56072	0.0104456
	ENSMUSG00000027398	Il1b	208.976	-0.779757	0.3366	-2.31657	0.0205272
	ENSMUSG00000021981	Cab39l	437.503	-0.784787	0.305322	-2.57036	0.0101593
	ENSMUSG00000020681	Ace	735.775	-0.792016	0.264128	-2.99861	0.00271216
	ENSMUSG00000041548	Hspb8	299.038	-0.79934	0.238554	-3.35077	0.000805865
	ENSMUSG00000022199	Slc22a17	973.846	-0.82668	0.227163	-3.63914	0.000273549
	ENSMUSG00000033965	Slc16a2	257.769	-0.832519	0.259955	-3.20255	0.00136216
	ENSMUSG00000046352	Gjb2	218.331	-0.838508	0.247773	-3.38418	0.0007139
	ENSMUSG00000069917	Hba-a2	536.708	-0.839505	0.390505	-2.14979	0.0315717
	ENSMUSG00000068323	Slc4a5	153.173	-0.842152	0.350442	-2.40311	0.0162562
	ENSMUSG00000064369	mt-Te	480.523	-0.842876	0.247913	-3.39988	0.000674142
	ENSMUSG00000021365	Nedd9	111.876	-0.843665	0.349307	-2.41525	0.0157242
	ENSMUSG00000074227	Spint2	938.79	-0.868271	0.365035	-2.3786	0.0173787
	ENSMUSG00000026576	Atp1b1	713.274	-0.873327	0.245584	-3.55613	0.000376362
	ENSMUSG00000033208	S100b	2411.42	-0.882572	0.302135	-2.92111	0.00348784
	ENSMUSG00000040724	Kcna2	242.288	-0.882676	0.43912	-2.0101	0.0444204
	ENSMUSG00000038370	Pcp4l1	704.138	-0.891385	0.268046	-3.32549	0.000882646
	ENSMUSG00000064340	mt-Tl1	228.979	-0.902577	0.359743	-2.50895	0.0121092
	ENSMUSG00000107881	Gm44250	124.183	-0.905287	0.35391	-2.55796	0.010529
	ENSMUSG00000062380	Tubb3	728.67	-0.908999	0.377509	-2.40789	0.0160452
	ENSMUSG00000062184	Hs6st2	122.411	-0.917137	0.400038	-2.29263	0.0218695
	ENSMUSG00000022949	Clic6	407.57	-0.935978	0.454185	-2.06079	0.0393235
	ENSMUSG00000020297	Nsg2	318.078	-0.946187	0.395466	-2.39259	0.0167301
	ENSMUSG00000056947	Mab21l1	135.257	-0.970021	0.313942	-3.08981	0.00200288
	ENSMUSG00000035486	Plk5	212.226	-0.978537	0.320474	-3.05341	0.00226259
	ENSMUSG00000044258	Ctla2a	227.922	-0.984531	0.480528	-2.04885	0.0404765
	ENSMUSG00000001827	Folr1	436.3	-1.00762	0.453663	-2.22108	0.0263455
	ENSMUSG00000023043	Krt18	201.743	-1.04781	0.33919	-3.08915	0.00200729
	ENSMUSG00000026697	Myoc	181.318	-1.086	0.402055	-2.70112	0.00691055
	ENSMUSG00000056569	Mpz	866.402	-1.09966	0.460688	-2.387	0.0169866
	ENSMUSG00000048108	Tmem72	153.424	-1.16186	0.523627	-2.21887	0.0264959
	ENSMUSG00000053198	Prx	120.382	-1.19109	0.488574	-2.43788	0.0147735
	ENSMUSG00000031709	Tbc1d9	370.105	-1.20458	0.450476	-2.67403	0.00749464
	ENSMUSG00000014158	Trpv4	216.755	-1.21163	0.35629	-3.40069	0.000672169
	ENSMUSG00000050822	Slc29a4	128.693	-1.21931	0.458971	-2.65662	0.00789284
	ENSMUSG00000027570	Col9a3	453.395	-1.21935	0.481944	-2.53007	0.011404
	ENSMUSG00000067149	Jchain	173.429	-1.22114	0.458986	-2.66052	0.00780205
	ENSMUSG00000061718	Ppp1r1b	675.741	-1.25009	0.359097	-3.48121	0.000499147
	ENSMUSG00000036169	Sostdc1	481.381	-1.27962	0.535703	-2.38867	0.0169096
	ENSMUSG00000046844	Vat1l	195.551	-1.28923	0.377883	-3.41171	0.000645561
	ENSMUSG00000061808	Ttr	38794.5	-1.39079	0.455999	-3.04999	0.0022885
	ENSMUSG00000039672	Kcne2	159.649	-1.46348	0.435049	-3.36394	0.000768385
	ENSMUSG00000022425	Enpp2	9047.35	-1.5719	0.500097	-3.14318	0.00167121
	ENSMUSG00000033615	Cplx1	156.551	-1.70613	0.556732	-3.06455	0.00217996
	ENSMUSG00000041556	Fbxo2	339.931	-1.8313	0.365858	-5.00549	5.57207e-07

## Sheet: 7dpi- TBI comparision Fig. 1f-g
Common elements in Aged_7dTBI v Aged_7dSham vs Young_7dTBIvYoung_7dSham		log2FoldChange.Aged TBI	log2FoldChange.Young TBI									PANTHER of the 76 common elements -->		GO biological process complete	Mus musculus - REFLIST (21997)	upload_1 (74)	upload_1 (expected)	upload_1 (over/under)	upload_1 (fold Enrichment)	upload_1 (raw P-value)	upload_1 (FDR)
	C1qtnf6	1.54775	1.68464											collagen fibril organization (GO:0030199)	54	7	0.18	+	17.75	1.34e-09	4.24e-06
	Timp1	1.38165	1.64398											cellular response to amino acid stimulus (GO:0071230)	67	4	0.23	+	17.75	9.54e-05	0.0386
	Camk2a	1.34163	-2.77194											extracellular matrix organization (GO:0030198)	279	13	0.94	+	13.85	1.48e-11	2.34e-07
	Col3a1	1.28369	1.76852											extracellular structure organization (GO:0043062)	280	13	0.94	+	13.8	1.55e-11	1.22e-07
	Acan	1.1719	1.51892											external encapsulating structure organization (GO:0045229)	281	13	0.95	+	13.75	1.62e-11	8.49e-08
	Col5a1	1.09891	1.35433											cell-substrate adhesion (GO:0031589)	192	6	0.65	+	9.29	5.39e-05	0.0243
	Postn	1.04192	1.08608											ameboidal-type cell migration (GO:0001667)	226	6	0.76	+	7.89	0.000129	0.0452
	Col5a2	1.0124	1.14614											blood vessel morphogenesis (GO:0048514)	447	10	1.5	+	6.65	2.89e-06	0.00207
	Col6a3	1.01213	1.26413											cell adhesion (GO:0007155)	887	19	2.98	+	6.37	9.45e-11	3.72e-07
	Col11a1	0.927125	1.32378											angiogenesis (GO:0001525)	330	7	1.11	+	6.31	0.000136	0.0457
	Col16a1	0.882577	0.818132											heart development (GO:0007507)	577	12	1.94	+	6.18	5.67e-07	0.000638
	Lox	0.80345	1.32514											vasculature development (GO:0001944)	582	12	1.96	+	6.13	6.2e-07	0.000651
	Pclaf	0.77691	1.2724											blood vessel development (GO:0001568)	551	11	1.85	+	5.93	2.59e-06	0.00194
	Cd109	0.767892	0.756652											circulatory system process (GO:0003013)	471	9	1.58	+	5.68	3.19e-05	0.0168
	Loxl2	0.765299	1.09381											blood circulation (GO:0008015)	437	8	1.47	+	5.44	0.000121	0.0442
	Col4a1	0.759604	0.672305											supramolecular fiber organization (GO:0097435)	549	10	1.85	+	5.41	1.68e-05	0.0106
	Cd248	0.731435	0.979277											circulatory system development (GO:0072359)	945	17	3.18	+	5.35	1.42e-08	2.48e-05
	Top2a	0.716706	1.14315											tube morphogenesis (GO:0035239)	746	13	2.51	+	5.18	1.28e-06	0.00106
	Ccl9	0.690363	0.644078											metal ion transport (GO:0030001)	608	10	2.05	+	4.89	3.95e-05	0.0201
	Ms4a7	0.685981	0.880715											cation transport (GO:0006812)	765	11	2.57	+	4.27	5.25e-05	0.0243
	Anln	0.682308	0.772686											negative regulation of cell differentiation (GO:0045596)	714	10	2.4	+	4.16	0.000146	0.0481
	Kif23	0.68222	0.897063											ion transport (GO:0006811)	1117	15	3.76	+	3.99	4.3e-06	0.00294
	Gm38211	0.670692	0.682759											transmembrane transport (GO:0055085)	972	13	3.27	+	3.98	2.15e-05	0.013
	Rrm1	0.663464	0.782119											tube development (GO:0035295)	976	13	3.28	+	3.96	2.24e-05	0.0131
	Fn1	0.63838	1.19101											regulation of cell migration (GO:0030334)	987	13	3.32	+	3.92	2.51e-05	0.0142
	Lmnb1	0.632631	0.703123											cell migration (GO:0016477)	945	12	3.18	+	3.77	7.57e-05	0.0314
	Cd44	0.628124	1.12154											regulation of cell motility (GO:2000145)	1044	13	3.51	+	3.7	4.47e-05	0.022
	Eln	0.578564	1.65757											tissue development (GO:0009888)	1785	22	6	+	3.66	6.11e-08	9.64e-05
	Dlg2	0.565708	-0.591173											animal organ morphogenesis (GO:0009887)	1057	13	3.56	+	3.66	5.06e-05	0.0242
	Dlg3	0.557081	-0.511729											anatomical structure formation involved in morphogenesis (GO:0048646)	980	12	3.3	+	3.64	0.000106	0.0419
	Adam12	0.552967	0.814453											response to abiotic stimulus (GO:0009628)	983	12	3.31	+	3.63	0.000109	0.0421
	Itga5	0.544908	0.509136											response to endogenous stimulus (GO:0009719)	1156	14	3.89	+	3.6	2.95e-05	0.016
	Fbn1	0.514351	0.738029											regulation of locomotion (GO:0040012)	1092	13	3.67	+	3.54	7.03e-05	0.0308
	Sorcs2	0.507402	0.570729											anatomical structure morphogenesis (GO:0009653)	2337	27	7.86	+	3.43	4.19e-09	9.44e-06
	Nfatc1	0.456574	0.528195											regulation of cell differentiation (GO:0045595)	1677	16	5.64	+	2.84	0.000126	0.0452
	Adam19	0.442164	0.497437											system development (GO:0048731)	3813	35	12.83	+	2.73	3.01e-09	7.91e-06
	Vmp1	0.407127	0.476465											animal organ development (GO:0048513)	3306	29	11.12	+	2.61	3.99e-07	0.000484
	Col18a1	0.397392	0.625042											regulation of biological quality (GO:0065008)	3833	32	12.89	+	2.48	2.17e-07	0.000311
	Fcf1	0.395748	0.470024											multicellular organism development (GO:0007275)	4559	38	15.34	+	2.48	5.98e-09	1.18e-05
	Pcdh7	0.395395	-0.423022											anatomical structure development (GO:0048856)	5341	38	17.97	+	2.11	8.05e-07	0.000747
	Sptbn1	-0.269008	-0.260858											cell differentiation (GO:0030154)	3675	26	12.36	+	2.1	0.000121	0.0453
	Dnajb9	-0.307478	-0.343691											cellular developmental process (GO:0048869)	3702	26	12.45	+	2.09	0.000132	0.0452
	Slc2a1	-0.3401	-0.496724											cellular component organization (GO:0016043)	5412	38	18.21	+	2.09	9.38e-07	0.000821
	Prpf40a	-0.371866	0.37629											cellular component organization or biogenesis (GO:0071840)	5606	39	18.86	+	2.07	6.6e-07	0.00065
	Psma4	-0.376813	0.403912											developmental process (GO:0032502)	5724	39	19.26	+	2.03	1.56e-06	0.00123
	Arpc1a	-0.385872	0.252551											multicellular organismal process (GO:0032501)	7442	44	25.04	+	1.76	1.03e-05	0.00679
	Phf1	-0.403114	-0.42498											biological regulation (GO:0065007)	12948	60	43.56	+	1.38	7.21e-05	0.0307
	Atp2a3	-0.411392	-0.6094											cellular process (GO:0009987)	15352	70	51.65	+	1.36	2.89e-07	0.00038
	Snrpd1	-0.439017	0.401738
	Ldhb	-0.477706	-0.629259
	Dlg3	-0.508234	-0.502244
	Slc4a10	-0.511105	-0.590706
	Nr1d1	-0.564372	-0.718865
	Acbd4	-0.5721	-0.58886
	Epas1	-0.577189	-0.613667
	Lama5	-0.583919	-0.680809
	Lynx1	-0.613265	-0.511489
	Whrn	-0.654417	-0.879256
	Kcnk1	-0.670949	-1.04521
	Lsr	-0.68396	-0.484423
	Bcam	-0.68521	-0.742775
	Slco4a1	-0.698604	-0.784537
	Smad6	-0.705879	-0.71417
	Stk39	-0.707222	-0.455862
	Ace	-0.792016	-0.680891
	Slc22a17	-0.82668	-1.23493
	Gjb2	-0.838508	-0.911605
	Slc4a5	-0.842152	-1.05645
	Atp1b1	-0.873327	-0.788127
	Pcp4l1	-0.891385	-0.583448
	Myoc	-1.086	-1.55075
	Trpv4	-1.21163	-0.953715
	Slc29a4	-1.21931	-1.11024
	Ppp1r1b	-1.25009	-1.02884
	Ttr	-1.39079	-1.54851
	Kcne2	-1.46348	-1.29482

## Sheet: 7dpi- Aged Sham v Young Sham
1392 up	ensemblGene	symbol	baseMeanOldShamvYoungSham	log2FoldChange.TBI.OldShamvYoungSham	lfcSE.TBI.OldShamvYoungSham	stat.TBI.OldShamvYoungSham	pvalue.TBI.OldShamvYoungSham
1000 down	ENSMUSG00000095079	Igha	346.092	2.55341	0.841175	3.03552	0.0024012
	ENSMUSG00000076609	Igkc	1198.58	2.44717	0.998675	2.45042	0.0142691
	ENSMUSG00000009734	Pou6f2	163.346	2.00037	0.543239	3.6823	0.000231141
	ENSMUSG00000104211	Gm37985	227.638	1.98113	0.489493	4.04732	5.18078e-05
	ENSMUSG00000096111	Gm21917	208.445	1.92951	0.418357	4.61212	3.98583e-06
	ENSMUSG00000032093	Cd3e	167.163	1.90818	0.495278	3.85276	0.000116795
	ENSMUSG00000028546	Elavl4	155.995	1.87138	0.471743	3.96695	7.2798e-05
	ENSMUSG00000043760	Pkhd1	240.175	1.79438	0.498077	3.60262	0.000315029
	ENSMUSG00000104339	C130089K02Rik	164.842	1.78779	0.390402	4.57936	4.6641e-06
	ENSMUSG00000015619	Gata3	242.935	1.78322	0.440952	4.04403	5.25401e-05
	ENSMUSG00000108521	Gm44639	164.418	1.77286	0.336054	5.27551	1.32384e-07
	ENSMUSG00000104291	A130071D04Rik	262.018	1.74403	0.412857	4.22429	2.39695e-05
	ENSMUSG00000102649	Gm38021	170.069	1.74339	0.315922	5.51842	3.42065e-08
	ENSMUSG00000030359	Pzp	193.109	1.73567	0.450297	3.85451	0.000115963
	ENSMUSG00000049252	Lrp1b	181.498	1.68926	0.50858	3.32152	0.000895275
	ENSMUSG00000057246	BC051142	201.516	1.67142	0.356705	4.68571	2.78985e-06
	ENSMUSG00000042817	Flt3	188.598	1.66391	0.447721	3.7164	0.00020208
	ENSMUSG00000040838	Gm11639	277.569	1.65775	0.452065	3.66706	0.000245351
	ENSMUSG00000028702	Rad54l	174.391	1.6563	0.422411	3.92105	8.81646e-05
	ENSMUSG00000071226	Cecr2	244.401	1.63652	0.440821	3.71243	0.000205277
	ENSMUSG00000004233	Wars2	165.497	1.61828	0.343938	4.70515	2.53685e-06
	ENSMUSG00000053687	Dpep2	156.07	1.61663	0.361234	4.4753	7.63056e-06
	ENSMUSG00000061393	Acvr2b	168.278	1.61216	0.326473	4.93811	7.88835e-07
	ENSMUSG00000106383	E330034L11Rik	143.551	1.5973	0.311282	5.13137	2.87645e-07
	ENSMUSG00000067149	Jchain	173.429	1.59279	0.50882	3.13037	0.00174586
	ENSMUSG00000066687	Zbtb16	220.874	1.59	0.339282	4.68637	2.78095e-06
	ENSMUSG00000034218	Atm	194.221	1.5887	0.396891	4.00288	6.25769e-05
	ENSMUSG00000034460	Six4	167.734	1.58278	0.433854	3.64819	0.000264095
	ENSMUSG00000034912	Mdga2	171.567	1.58266	0.517219	3.05994	0.00221379
	ENSMUSG00000052613	Pcdh15	164.373	1.58142	0.511641	3.09088	0.00199566
	ENSMUSG00000007080	Pole	200.238	1.57893	0.395835	3.98886	6.63907e-05
	ENSMUSG00000029816	Gpnmb	472.463	1.57299	0.519227	3.02949	0.00244967
	ENSMUSG00000029414	Kntc1	174.678	1.57042	0.497147	3.15886	0.00158387
	ENSMUSG00000039126	Prune2	145.562	1.56931	0.453138	3.4632	0.000533795
	ENSMUSG00000033826	Dnah8	229.298	1.56914	0.445913	3.51894	0.000433272
	ENSMUSG00000020160	Meis1	271.394	1.56763	0.451371	3.47303	0.000514609
	ENSMUSG00000071424	Grid2	163.775	1.55851	0.432467	3.60377	0.000313633
	ENSMUSG00000023927	Satb1	289.443	1.55776	0.363709	4.28297	1.84412e-05
	ENSMUSG00000060924	Csmd1	174.054	1.55	0.432824	3.58114	0.0003421
	ENSMUSG00000043794	D830025C05Rik	149.739	1.54533	0.374277	4.12884	3.64592e-05
	ENSMUSG00000032254	Kif23	156.939	1.54321	0.289745	5.32609	1.0035e-07
	ENSMUSG00000110246	C130073E24Rik	177.109	1.53708	0.516332	2.97693	0.00291153
	ENSMUSG00000018604	Tbx3	275.174	1.53074	0.36612	4.18097	2.90263e-05
	ENSMUSG00000079429	Mroh2a	305.766	1.52791	0.396832	3.85025	0.000117995
	ENSMUSG00000022311	Csmd3	176.817	1.52764	0.565753	2.70018	0.00693024
	ENSMUSG00000029204	Rhoh	146.66	1.52433	0.324594	4.69612	2.65147e-06
	ENSMUSG00000027070	Lrp2	177.14	1.51896	0.473053	3.21096	0.00132292
	ENSMUSG00000052477	C130026I21Rik	232.219	1.51639	0.454311	3.33777	0.000844539
	ENSMUSG00000103696	Gm37531	156.163	1.51341	0.402739	3.75778	0.000171426
	ENSMUSG00000107102	Gm42726	148.504	1.50774	0.363537	4.1474	3.36266e-05
	ENSMUSG00000033991	Ttc37	195.751	1.50405	0.462348	3.25308	0.00114162
	ENSMUSG00000032679	Cd59a	912.072	1.50255	0.29585	5.07875	3.79924e-07
	ENSMUSG00000051527	Usp29	168.651	1.49943	0.46172	3.24749	0.00116427
	ENSMUSG00000063632	Sox11	274.215	1.49652	0.462687	3.23441	0.00121892
	ENSMUSG00000051747	Ttn	748.419	1.49598	0.495365	3.01996	0.00252806
	ENSMUSG00000057378	Ryr3	186.502	1.49343	0.516984	2.88874	0.00386785
	ENSMUSG00000021730	Hcn1	221.35	1.49128	0.509264	2.92831	0.00340815
	ENSMUSG00000020914	Top2a	250.587	1.47819	0.391772	3.7731	0.000161235
	ENSMUSG00000095041	AC149090.1	5454.08	1.47601	0.381832	3.86561	0.000110814
	ENSMUSG00000038473	Nos1ap	170.787	1.47184	0.403662	3.64622	0.000266128
	ENSMUSG00000037846	Rtkn2	205.844	1.46914	0.438367	3.35139	0.000804063
	ENSMUSG00000040204	Pclaf	175.423	1.46768	0.333666	4.39865	1.08926e-05
	ENSMUSG00000047146	Tet1	222.237	1.45707	0.494148	2.94866	0.00319154
	ENSMUSG00000039328	Rnf122	205.119	1.45249	0.403863	3.5965	0.000322533
	ENSMUSG00000013415	Igf2bp1	195.121	1.45094	0.482709	3.00584	0.0026485
	ENSMUSG00000041482	Piezo2	260.962	1.44484	0.464308	3.1118	0.00185949
	ENSMUSG00000043262	Uevld	195.884	1.44261	0.373382	3.86362	0.000111719
	ENSMUSG00000054545	Ugt1a6a	167.671	1.43903	0.501893	2.8672	0.00414122
	ENSMUSG00000045991	Onecut2	166.438	1.43747	0.414093	3.47138	0.000517793
	ENSMUSG00000017716	Birc5	164.581	1.43646	0.421345	3.40923	0.00065147
	ENSMUSG00000036768	Kif15	188.361	1.43219	0.443432	3.22978	0.00123884
	ENSMUSG00000034563	Ccpg1	177.611	1.43072	0.460449	3.10723	0.00188852
	ENSMUSG00000052861	Dnah6	218.305	1.42766	0.484045	2.94945	0.00318343
	ENSMUSG00000069917	Hba-a2	536.708	1.42556	0.43533	3.27467	0.00105787
	ENSMUSG00000057182	Scn3a	165.264	1.42264	0.489197	2.9081	0.0036363
	ENSMUSG00000089940	Gm4117	361.888	1.42248	0.488372	2.91269	0.00358328
	ENSMUSG00000029245	Epha5	177.125	1.42221	0.466398	3.04935	0.00229337
	ENSMUSG00000034813	Grip1	195.6	1.41291	0.441439	3.20068	0.00137102
	ENSMUSG00000110282	B930086L07Rik	178.99	1.39902	0.426329	3.28154	0.00103241
	ENSMUSG00000058006	Mdn1	415.305	1.39878	0.440842	3.17298	0.00150885
	ENSMUSG00000105265	Sox2ot	223.681	1.39699	0.378496	3.69088	0.000223476
	ENSMUSG00000032394	Igdcc3	145.091	1.3911	0.448502	3.10165	0.00192443
	ENSMUSG00000070644	Etnk2	161.786	1.38595	0.371812	3.72755	0.000193349
	ENSMUSG00000021879	Dnah12	197.571	1.37064	0.526357	2.60402	0.00921373
	ENSMUSG00000053007	Creb5	339.975	1.36692	0.400679	3.41152	0.000646018
	ENSMUSG00000031425	Plp1	3651.52	1.3625	0.332451	4.09834	4.16129e-05
	ENSMUSG00000020181	Nav3	162.839	1.35867	0.483799	2.80834	0.00497977
	ENSMUSG00000033102	Cdc14b	157.123	1.35487	0.365376	3.70815	0.000208781
	ENSMUSG00000027684	Mecom	167.179	1.35165	0.329525	4.10182	4.09913e-05
	ENSMUSG00000021318	Gli3	198.636	1.34198	0.327488	4.09779	4.17116e-05
	ENSMUSG00000021010	Npas3	169.364	1.33846	0.391385	3.41981	0.000626654
	ENSMUSG00000079173	Zan	191.904	1.3382	0.403543	3.31614	0.000912699
	ENSMUSG00000005893	Nr2c2	268.496	1.33405	0.4342	3.07244	0.00212318
	ENSMUSG00000041440	Gk5	185.092	1.33233	0.471829	2.82377	0.00474626
	ENSMUSG00000040724	Kcna2	242.288	1.33185	0.487599	2.73145	0.00630564
	ENSMUSG00000032409	Atr	384.322	1.31722	0.388568	3.38994	0.000699084
	ENSMUSG00000025747	Tyms	150.589	1.31659	0.336343	3.91441	9.06241e-05
	ENSMUSG00000092341	Malat1	26509.9	1.3153	0.526267	2.4993	0.0124438
	ENSMUSG00000031488	Rab11fip1	164.058	1.30946	0.428451	3.05626	0.00224113
	ENSMUSG00000030494	Rhpn2	180.043	1.30795	0.355274	3.68152	0.000231846
	ENSMUSG00000098318	Lockd	151.924	1.30638	0.399877	3.26695	0.00108713
	ENSMUSG00000108434	Gm45768	241.311	1.30419	0.350565	3.72026	0.000199021
	ENSMUSG00000029167	Ppargc1a	166.232	1.30289	0.478052	2.72541	0.00642208
	ENSMUSG00000104639	Gm42939	165.18	1.3018	0.418059	3.11391	0.00184624
	ENSMUSG00000036777	Anln	171.087	1.3004	0.378929	3.43179	0.000599615
	ENSMUSG00000058729	Lin9	191.097	1.29716	0.425464	3.04882	0.00229741
	ENSMUSG00000024598	Fbn2	308.233	1.29701	0.450698	2.87777	0.00400497
	ENSMUSG00000085704	4921531C22Rik	160.562	1.29693	0.33555	3.86509	0.000111048
	ENSMUSG00000073643	Wdfy1	399.313	1.29529	0.213902	6.05554	1.39947e-09
	ENSMUSG00000050714	Zbtb26	192.152	1.29528	0.397635	3.25745	0.00112418
	ENSMUSG00000047976	Kcna1	169.372	1.28999	0.347569	3.71148	0.000206053
	ENSMUSG00000107962	Gm43980	140.278	1.28956	0.270782	4.76238	1.91325e-06
	ENSMUSG00000084803	5830444B04Rik	159.629	1.28854	0.406076	3.17314	0.00150801
	ENSMUSG00000033569	Adgrb3	211.689	1.28525	0.516618	2.48781	0.0128531
	ENSMUSG00000004151	Etv1	186.15	1.28052	0.340848	3.75687	0.000172053
	ENSMUSG00000023764	Sfi1	669.494	1.27831	0.385541	3.31563	0.000914357
	ENSMUSG00000027559	Car3	190.375	1.27688	0.436328	2.92643	0.00342881
	ENSMUSG00000042564	Fam227a	147.926	1.27201	0.371545	3.42355	0.000618083
	ENSMUSG00000069919	Hba-a1	923.389	1.27028	0.536738	2.36667	0.0179488
	ENSMUSG00000105637	Gm42480	142.922	1.26983	0.350075	3.62732	0.000286376
	ENSMUSG00000078700	D030028A08Rik	152.576	1.26968	0.351411	3.61309	0.000302565
	ENSMUSG00000037605	Adgrl3	479.551	1.26537	0.466471	2.71264	0.00667487
	ENSMUSG00000030592	Ryr1	209.366	1.26455	0.595983	2.12179	0.0338553
	ENSMUSG00000032555	Topbp1	215.044	1.25488	0.350441	3.58087	0.000342452
	ENSMUSG00000041540	Sox5	209.209	1.25377	0.359515	3.4874	0.000487735
	ENSMUSG00000036006	Ripor2	188.52	1.25207	0.358721	3.49036	0.000482372
	ENSMUSG00000035021	Baz1a	351.59	1.25171	0.358909	3.48755	0.000487459
	ENSMUSG00000029651	Mtus2	210.912	1.25104	0.365798	3.42002	0.000626161
	ENSMUSG00000040265	Dnm3	344.237	1.25038	0.380528	3.28592	0.0010165
	ENSMUSG00000041592	Sdk2	191.196	1.24765	0.298523	4.17942	2.92253e-05
	ENSMUSG00000061171	Slc38a11	155.585	1.24645	0.434483	2.8688	0.00412032
	ENSMUSG00000041949	Tango6	161.527	1.24617	0.272016	4.58124	4.62232e-06
	ENSMUSG00000026556	Vangl2	297.715	1.24548	0.360565	3.45425	0.000551826
	ENSMUSG00000018068	Ints2	344.974	1.24349	0.324156	3.8361	0.000125005
	ENSMUSG00000086567	Gm2830	730.77	1.24292	0.242317	5.1293	2.90826e-07
	ENSMUSG00000047496	Rnf152	160.136	1.24204	0.417951	2.97173	0.00296125
	ENSMUSG00000059839	Zfp874b	176.977	1.23823	0.33987	3.64325	0.000269221
	ENSMUSG00000039683	Sdk1	180.219	1.23622	0.408002	3.02993	0.00244612
	ENSMUSG00000000628	Hk2	439.706	1.23235	0.244018	5.05025	4.41237e-07
	ENSMUSG00000024887	Asah2	156.282	1.23195	0.41193	2.99068	0.00278361
	ENSMUSG00000006191	Cdkal1	226.848	1.23142	0.40942	3.00771	0.00263228
	ENSMUSG00000018166	Erbb3	180.877	1.23108	0.499994	2.46219	0.0138093
	ENSMUSG00000039934	Gsap	214.154	1.22863	0.421212	2.9169	0.00353527
	ENSMUSG00000035133	Arhgap5	189.395	1.22362	0.328288	3.72729	0.000193553
	ENSMUSG00000050587	Lrrc4c	184.962	1.22202	0.435489	2.80609	0.00501466
	ENSMUSG00000058897	Col25a1	190.715	1.21898	0.381785	3.19284	0.00140883
	ENSMUSG00000000861	Bcl11a	163.653	1.21833	0.420265	2.89896	0.00374407
	ENSMUSG00000064036	Mro	175.485	1.21711	0.448283	2.71505	0.00662651
	ENSMUSG00000105176	Gm43668	157.347	1.21636	0.442032	2.75174	0.00592797
	ENSMUSG00000052512	Nav2	577.033	1.2144	0.337704	3.59605	0.000323091
	ENSMUSG00000075324	Fign	311.604	1.21264	0.2851	4.25338	2.10571e-05
	ENSMUSG00000046111	Cep295	219.477	1.21219	0.34163	3.54826	0.000387792
	ENSMUSG00000074892	B3galt5	172.705	1.21178	0.377047	3.21387	0.00130959
	ENSMUSG00000029516	Cit	443.811	1.21107	0.343513	3.52554	0.000422618
	ENSMUSG00000006494	Pdk1	285.022	1.20986	0.335593	3.60515	0.000311972
	ENSMUSG00000025997	Ikzf2	283.494	1.20801	0.370173	3.26337	0.00110095
	ENSMUSG00000024176	Sox8	149.443	1.20786	0.381193	3.16864	0.00153156
	ENSMUSG00000067928	Zfp760	163.355	1.20465	0.407128	2.9589	0.00308738
	ENSMUSG00000022148	Fyb	209.604	1.20014	0.243961	4.91941	8.68076e-07
	ENSMUSG00000019230	Lhx9	179.357	1.19908	0.388956	3.08281	0.00205056
	ENSMUSG00000044948	Cfap43	178.98	1.19626	0.316617	3.77826	0.000157927
	ENSMUSG00000040312	Cchcr1	191.4	1.19495	0.379023	3.15272	0.00161755
	ENSMUSG00000106320	Gm42992	146.649	1.19412	0.344354	3.46771	0.000524914
	ENSMUSG00000074024	4632427E13Rik	317.165	1.19182	0.262113	4.54696	5.44251e-06
	ENSMUSG00000033554	Dph5	185.43	1.18867	0.338251	3.51416	0.00044115
	ENSMUSG00000026321	Tnfrsf11a	157.373	1.18866	0.3105	3.82823	0.000129069
	ENSMUSG00000105655	Gm42659	213.516	1.18862	0.272148	4.36755	1.2565e-05
	ENSMUSG00000027210	Meis2	253.373	1.18828	0.402612	2.95144	0.00316295
	ENSMUSG00000000560	Gabra2	174.967	1.1876	0.416263	2.853	0.00433086
	ENSMUSG00000099759	1700030C10Rik	142.966	1.18474	0.357977	3.30955	0.000934454
	ENSMUSG00000063810	Alms1	223.881	1.18158	0.412106	2.86717	0.00414166
	ENSMUSG00000063919	Srrm4	174.317	1.17745	0.49915	2.35892	0.0183283
	ENSMUSG00000032119	Hinfp	231.75	1.17446	0.312262	3.76113	0.000169149
	ENSMUSG00000069601	Ank3	841.187	1.17432	0.327075	3.59038	0.000330199
	ENSMUSG00000104388	Gm37033	203.709	1.17403	0.449056	2.61445	0.0089372
	ENSMUSG00000020255	D10Wsu102e	470.097	1.17331	0.334957	3.50288	0.000460263
	ENSMUSG00000035878	Hykk	212.536	1.17292	0.404074	2.90273	0.00369924
	ENSMUSG00000070031	Sp140	150.186	1.17231	0.284186	4.12515	3.70494e-05
	ENSMUSG00000097431	Gm26782	205.049	1.17196	0.252377	4.64371	3.4221e-06
	ENSMUSG00000042757	Tmem108	221.097	1.17112	0.540293	2.16757	0.0301917
	ENSMUSG00000029798	Herc6	148.287	1.17073	0.329478	3.55327	0.00038047
	ENSMUSG00000026950	Neb	220.684	1.1679	0.535807	2.1797	0.0292794
	ENSMUSG00000048371	Pdp2	187.795	1.16545	0.271696	4.28953	1.79055e-05
	ENSMUSG00000052917	Senp7	304.814	1.16534	0.388811	2.9972	0.00272474
	ENSMUSG00000090386	Mir99ahg	1376.95	1.16479	0.406333	2.86659	0.00414915
	ENSMUSG00000069804	Gm10277	174.222	1.15601	0.32059	3.60588	0.000311091
	ENSMUSG00000006586	Runx1t1	287.308	1.15585	0.374936	3.08279	0.0020507
	ENSMUSG00000032503	Arpp21	255.147	1.15579	0.395228	2.92436	0.00345162
	ENSMUSG00000066129	Kndc1	148.278	1.15435	0.421251	2.7403	0.00613831
	ENSMUSG00000048251	Rit1	180.389	1.15371	0.366338	3.14931	0.00163657
	ENSMUSG00000024164	C3	136.826	1.15033	0.493799	2.32955	0.0198298
	ENSMUSG00000041235	Chd7	872.357	1.15008	0.308574	3.72709	0.000193706
	ENSMUSG00000045095	Magi1	257.796	1.14526	0.313137	3.65737	0.000254817
	ENSMUSG00000005237	Dnah2	161.514	1.1422	0.486975	2.3455	0.0190014
	ENSMUSG00000106706	C530043K16Rik	234.59	1.14088	0.256814	4.44245	8.89417e-06
	ENSMUSG00000097885	5031434O11Rik	190.794	1.13929	0.325252	3.50279	0.000460414
	ENSMUSG00000021699	Pde4d	185.443	1.13891	0.43112	2.64174	0.00824824
	ENSMUSG00000109536	9330162G02Rik	541.085	1.13608	0.574301	1.9782	0.0479059
	ENSMUSG00000027858	Tspan2	205.547	1.13426	0.325703	3.4825	0.000496754
	ENSMUSG00000090394	4930523C07Rik	203.845	1.13321	0.23279	4.86798	1.12747e-06
	ENSMUSG00000026017	Carf	261.522	1.12993	0.416433	2.71335	0.00666064
	ENSMUSG00000029179	Zcchc4	236.399	1.12725	0.339435	3.32095	0.000897123
	ENSMUSG00000026447	Pik3c2b	224.868	1.126	0.338109	3.33028	0.000867593
	ENSMUSG00000046808	Atp10d	144.84	1.1246	0.379838	2.96073	0.00306913
	ENSMUSG00000061080	Lsamp	220.858	1.12412	0.446182	2.51942	0.0117547
	ENSMUSG00000024985	Tcf7l2	601.109	1.12193	0.283919	3.95159	7.76339e-05
	ENSMUSG00000100005	B130024G19Rik	391.572	1.12042	0.262435	4.2693	1.96087e-05
	ENSMUSG00000063273	Naa15	1386.26	1.11865	0.322442	3.46929	0.000521839
	ENSMUSG00000019971	Cep290	174.445	1.11306	0.420269	2.64844	0.00808645
	ENSMUSG00000007646	Rad51c	152.16	1.11244	0.353588	3.14615	0.00165436
	ENSMUSG00000030177	Ccdc77	210.755	1.11214	0.441013	2.52179	0.0116761
	ENSMUSG00000073680	Tmem88b	241.068	1.11175	0.370417	3.00135	0.00268782
	ENSMUSG00000097242	Gm16907	166.177	1.10701	0.204621	5.41003	6.30127e-08
	ENSMUSG00000033720	Sfxn5	289.162	1.10588	0.288022	3.83957	0.000123248
	ENSMUSG00000106636	Gm43813	220.894	1.10507	0.315608	3.5014	0.000462814
	ENSMUSG00000041977	Arhgef11	201.6	1.10331	0.416983	2.64595	0.00814626
	ENSMUSG00000007827	Ankrd26	135.718	1.1028	0.333956	3.30225	0.000959141
	ENSMUSG00000056763	Cspp1	378.821	1.10183	0.298666	3.68916	0.000224992
	ENSMUSG00000041556	Fbxo2	339.931	1.10121	0.401544	2.74244	0.00609852
	ENSMUSG00000033364	Usp37	278.05	1.09847	0.331901	3.30962	0.000934224
	ENSMUSG00000089809	Rasgef1b	300.777	1.09773	0.336332	3.26383	0.00109916
	ENSMUSG00000062646	Ganc	239.832	1.09647	0.286656	3.82502	0.000130759
	ENSMUSG00000049488	Tmem67	210.927	1.0934	0.413106	2.64678	0.0081262
	ENSMUSG00000056752	Dnah9	152.441	1.09111	0.401065	2.72053	0.00651779
	ENSMUSG00000022753	Tmem30c	147.855	1.09043	0.455389	2.39449	0.0166434
	ENSMUSG00000056900	Usp13	173.87	1.08911	0.356687	3.05341	0.00226255
	ENSMUSG00000048424	Ranbp3l	175.696	1.08821	0.308561	3.52673	0.000420733
	ENSMUSG00000070691	Runx3	272.982	1.08482	0.237584	4.56608	4.96937e-06
	ENSMUSG00000022103	Gfra2	168.113	1.0835	0.312194	3.4706	0.000519293
	ENSMUSG00000033871	Ppargc1b	187.208	1.08322	0.329828	3.2842	0.00102274
	ENSMUSG00000028226	Mmp16	160.581	1.0819	0.368466	2.93622	0.00332242
	ENSMUSG00000026832	Cytip	158.033	1.08169	0.345413	3.1316	0.00173857
	ENSMUSG00000026110	Mgat4a	241.833	1.08053	0.286436	3.77233	0.000161731
	ENSMUSG00000029669	Tspan12	136.595	1.07983	0.338125	3.19358	0.00140519
	ENSMUSG00000103867	9630010A21Rik	154.241	1.07735	0.348827	3.08851	0.00201166
	ENSMUSG00000097769	Snhg4	154.733	1.07577	0.333107	3.22951	0.00124002
	ENSMUSG00000034842	Art3	149.579	1.07118	0.337407	3.17475	0.00149967
	ENSMUSG00000072640	Lyrm9	208.36	1.0709	0.275308	3.88981	0.000100321
	ENSMUSG00000037999	Arap2	242.854	1.07062	0.345284	3.1007	0.00193066
	ENSMUSG00000032525	Nktr	710.409	1.06713	0.28149	3.791	0.000150041
	ENSMUSG00000051910	Sox6	184.309	1.06686	0.405984	2.62783	0.00859317
	ENSMUSG00000037007	Zfp113	151.501	1.0668	0.414232	2.57536	0.0100135
	ENSMUSG00000038764	Ptpn3	166.875	1.06532	0.380389	2.80061	0.00510055
	ENSMUSG00000097051	Gm26836	216.687	1.06463	0.222473	4.78542	1.70626e-06
	ENSMUSG00000054304	D130007C19Rik	151.108	1.06424	0.302565	3.51737	0.000435838
	ENSMUSG00000096929	A330023F24Rik	146.748	1.06376	0.363916	2.92308	0.00346585
	ENSMUSG00000030172	Erc1	380.319	1.06273	0.309831	3.43003	0.000603525
	ENSMUSG00000025537	Phkg1	238.594	1.06233	0.425568	2.49627	0.0125507
	ENSMUSG00000062519	Zfp398	223.166	1.06173	0.271957	3.90403	9.46052e-05
	ENSMUSG00000033386	Frrs1	230.708	1.06106	0.355286	2.9865	0.00282195
	ENSMUSG00000034687	Fras1	228.12	1.06017	0.342065	3.09931	0.00193971
	ENSMUSG00000029212	Gabrb1	161.085	1.05938	0.41176	2.5728	0.0100879
	ENSMUSG00000050875	A730017C20Rik	146.896	1.05898	0.352655	3.00288	0.00267441
	ENSMUSG00000003119	Cdk12	292.135	1.05856	0.352438	3.00355	0.00266852
	ENSMUSG00000074629	4930518I15Rik	149.686	1.05819	0.265455	3.98634	6.71005e-05
	ENSMUSG00000041147	Brca2	160.292	1.05732	0.365227	2.89498	0.00379183
	ENSMUSG00000027009	Itga4	154.663	1.05534	0.279671	3.77351	0.000160965
	ENSMUSG00000051435	Fhad1	178.911	1.05	0.441193	2.37992	0.0173164
	ENSMUSG00000030660	Pik3c2a	204.456	1.04769	0.389556	2.68946	0.00715678
	ENSMUSG00000040189	Ccdc114	185.223	1.04754	0.41908	2.49962	0.0124328
	ENSMUSG00000060336	Zfp937	133.891	1.04556	0.311419	3.35739	0.00078681
	ENSMUSG00000042408	Zmym6	182.593	1.04358	0.406033	2.5702	0.0101641
	ENSMUSG00000037110	Ralgapa2	248.186	1.04296	0.415051	2.51286	0.0119758
	ENSMUSG00000018809	Smyd4	192.886	1.04107	0.308261	3.37722	0.000732232
	ENSMUSG00000030287	Itpr2	441.8	1.04026	0.252927	4.11287	3.9077e-05
	ENSMUSG00000019813	Cep57l1	162.643	1.03977	0.363323	2.86183	0.004212
	ENSMUSG00000042851	Zc3h6	159.304	1.0395	0.340851	3.04973	0.00229051
	ENSMUSG00000036452	Arhgap26	329.669	1.03815	0.32058	3.23834	0.00120227
	ENSMUSG00000039904	Gpr37	189.429	1.0379	0.365644	2.83855	0.00453191
	ENSMUSG00000025899	Alkbh8	192.632	1.03777	0.341571	3.03823	0.0023797
	ENSMUSG00000014361	Mertk	516.719	1.0356	0.196314	5.27525	1.32578e-07
	ENSMUSG00000040721	Zfhx2	159.317	1.03537	0.306372	3.37944	0.00072635
	ENSMUSG00000035566	Pcdh17	147.267	1.03495	0.345642	2.99428	0.00275091
	ENSMUSG00000068205	Macrod2	149.731	1.03374	0.393426	2.62754	0.00860058
	ENSMUSG00000022701	Ccdc191	148.915	1.0322	0.449158	2.29809	0.0215568
	ENSMUSG00000058589	Anks1b	211.67	1.03132	0.403768	2.55424	0.010642
	ENSMUSG00000019979	Apaf1	241.39	1.03	0.308897	3.33446	0.000854645
	ENSMUSG00000034751	Mast4	504.688	1.02971	0.323105	3.18692	0.00143799
	ENSMUSG00000037674	Rfx7	326.645	1.02939	0.237982	4.3255	1.52183e-05
	ENSMUSG00000013523	Bcas1	232.252	1.02936	0.306586	3.35748	0.000786573
	ENSMUSG00000064340	mt-Tl1	228.979	1.02854	0.396788	2.59216	0.00953761
	ENSMUSG00000019564	Arid3a	138.312	1.02726	0.285614	3.59667	0.000322315
	ENSMUSG00000037826	Ppm1k	143.001	1.02626	0.362505	2.83102	0.00464003
	ENSMUSG00000025427	Rnf165	244.045	1.02583	0.32452	3.16107	0.00157191
	ENSMUSG00000037818	Abhd18	219.747	1.02525	0.360059	2.84745	0.00440708
	ENSMUSG00000036098	Myrf	218.293	1.02136	0.370012	2.76033	0.00577436
	ENSMUSG00000025813	Homer2	173.719	1.02103	0.309946	3.29421	0.000987
	ENSMUSG00000074682	Zcchc3	171.936	1.01855	0.249856	4.07652	4.57142e-05
	ENSMUSG00000031841	Cdh13	172.799	1.0167	0.247691	4.1047	4.04847e-05
	ENSMUSG00000025931	Paqr8	153.857	1.01653	0.304694	3.33622	0.000849258
	ENSMUSG00000097156	Gm3764	186.698	1.0155	0.373257	2.72064	0.00651555
	ENSMUSG00000004698	Hdac9	243.394	1.01288	0.354829	2.85455	0.00430979
	ENSMUSG00000045515	Pou3f3	179.947	1.01181	0.393127	2.57375	0.0100602
	ENSMUSG00000068748	Ptprz1	236.378	1.01074	0.372869	2.71073	0.0067136
	ENSMUSG00000034998	Foxn2	148.442	1.00859	0.298883	3.37453	0.000739423
	ENSMUSG00000069135	Fgfr1op	147.436	1.00743	0.338739	2.97407	0.00293876
	ENSMUSG00000030515	Tarsl2	150.422	1.00708	0.419671	2.3997	0.0164087
	ENSMUSG00000055897	Ppp4r1l-ps	937.507	1.00406	0.293108	3.42558	0.000613489
	ENSMUSG00000059708	Akap17b	204.199	1.00378	0.374264	2.68202	0.00731794
	ENSMUSG00000035284	Vps13c	238.55	1.00377	0.356198	2.81802	0.00483212
	ENSMUSG00000030077	Chl1	162.139	1.00374	0.387489	2.59038	0.00958711
	ENSMUSG00000019864	Rtn4ip1	142.532	1.00237	0.468237	2.14073	0.0322955
	ENSMUSG00000026565	Pou2f1	336.342	1.00035	0.284099	3.52114	0.000429697
	ENSMUSG00000111361	Gm47445	186.945	0.999768	0.501118	1.99507	0.0460348
	ENSMUSG00000056268	Dennd1b	232.764	0.998776	0.326469	3.05933	0.00221833
	ENSMUSG00000034848	Ttc21b	156.624	0.997904	0.3748	2.6625	0.00775634
	ENSMUSG00000028158	Mttp	152.264	0.997432	0.332521	2.9996	0.00270332
	ENSMUSG00000042742	Bmt2	176.045	0.996515	0.314311	3.17047	0.00152191
	ENSMUSG00000028804	Csmd2	215.67	0.996422	0.336031	2.96527	0.00302422
	ENSMUSG00000029822	Osbpl3	166.221	0.994877	0.316029	3.14805	0.00164362
	ENSMUSG00000044788	Fads6	168.856	0.994708	0.328509	3.02794	0.00246223
	ENSMUSG00000026452	Syt2	171.826	0.993791	0.433213	2.294	0.0217903
	ENSMUSG00000097263	Gm26804	275.426	0.992654	0.384675	2.5805	0.00986562
	ENSMUSG00000052336	Cx3cr1	469.667	0.991521	0.345313	2.87137	0.00408693
	ENSMUSG00000029919	Hpgds	229.172	0.990938	0.287545	3.4462	0.000568526
	ENSMUSG00000026240	Cops7b	249.777	0.989684	0.294383	3.3619	0.000774087
	ENSMUSG00000052748	Swt1	326.365	0.988294	0.252897	3.90789	9.31058e-05
	ENSMUSG00000025762	Larp1b	216.104	0.984382	0.297804	3.30547	0.000948172
	ENSMUSG00000026339	Ccdc93	202.519	0.982246	0.303201	3.23959	0.00119702
	ENSMUSG00000053024	Cntn2	273.98	0.981941	0.385305	2.54848	0.0108194
	ENSMUSG00000003452	Bicd1	229.534	0.981898	0.409914	2.39538	0.0166034
	ENSMUSG00000026142	Rhbdd1	157.256	0.979697	0.33063	2.96312	0.00304534
	ENSMUSG00000030539	Sema4b	179.369	0.977946	0.251836	3.88326	0.000103064
	ENSMUSG00000010608	Rbm25	2219.07	0.977617	0.393787	2.4826	0.0130426
	ENSMUSG00000025927	Tfap2b	176.395	0.977129	0.33373	2.9279	0.00341255
	ENSMUSG00000042496	Prdm10	173.513	0.975489	0.423904	2.3012	0.0213801
	ENSMUSG00000026587	Astn1	155.612	0.972494	0.421719	2.30602	0.0211093
	ENSMUSG00000027787	Nmd3	249.42	0.971096	0.358608	2.70796	0.00676974
	ENSMUSG00000085741	5430405H02Rik	232.983	0.970033	0.223266	4.34474	1.39443e-05
	ENSMUSG00000036030	Prtg	397.613	0.969768	0.364967	2.65714	0.0078807
	ENSMUSG00000029475	Kdm2b	190.249	0.96936	0.363406	2.66743	0.00764343
	ENSMUSG00000079469	Pigb	165.974	0.967857	0.366652	2.63972	0.00829748
	ENSMUSG00000053702	Nebl	220.079	0.966296	0.322404	2.99716	0.00272507
	ENSMUSG00000025453	Nnt	291.682	0.965048	0.220649	4.37369	1.22165e-05
	ENSMUSG00000057147	Dph6	227.138	0.964956	0.320871	3.0073	0.00263575
	ENSMUSG00000019761	Krt10	142.81	0.964581	0.217193	4.44113	8.94887e-06
	ENSMUSG00000049606	Zfp644	477.678	0.964345	0.239845	4.0207	5.8025e-05
	ENSMUSG00000008496	Pou2f2	368.095	0.962899	0.226121	4.25834	2.05953e-05
	ENSMUSG00000056602	Fry	590.04	0.962134	0.314448	3.05976	0.00221518
	ENSMUSG00000023036	Pcdhgc4	153.256	0.96171	0.268014	3.58828	0.000332862
	ENSMUSG00000025898	Cwf19l2	420.286	0.96012	0.365135	2.62949	0.00855128
	ENSMUSG00000021952	Xpo4	211.557	0.960075	0.3767	2.54865	0.0108142
	ENSMUSG00000014074	Rnf168	485.349	0.957981	0.260206	3.68163	0.000231748
	ENSMUSG00000026131	Dst	919.805	0.957617	0.198469	4.82503	1.39983e-06
	ENSMUSG00000040274	Cdk6	248.035	0.957493	0.279872	3.42118	0.000623499
	ENSMUSG00000100215	Gm8292	202.064	0.956349	0.224702	4.25607	2.08051e-05
	ENSMUSG00000028974	Dffa	141.41	0.955931	0.233139	4.10027	4.1267e-05
	ENSMUSG00000046532	Ar	195.036	0.954295	0.224825	4.24461	2.18971e-05
	ENSMUSG00000033411	Ctdspl2	201.217	0.953581	0.315629	3.02121	0.00251767
	ENSMUSG00000102854	C130023A14Rik	141.207	0.952972	0.296799	3.21084	0.00132349
	ENSMUSG00000027199	Gatm	434.882	0.95278	0.235793	4.04076	5.32793e-05
	ENSMUSG00000032419	Tbx18	227.682	0.952575	0.323811	2.94176	0.00326348
	ENSMUSG00000030657	Xylt1	151.081	0.952491	0.374027	2.54658	0.0108784
	ENSMUSG00000040648	Ppip5k2	145.015	0.949783	0.376823	2.5205	0.0117188
	ENSMUSG00000079659	Tmem243	200.496	0.949326	0.282672	3.3584	0.000783956
	ENSMUSG00000020143	Dock2	208.807	0.948586	0.363587	2.60897	0.00908163
	ENSMUSG00000033883	D3Ertd254e	166.157	0.946169	0.343642	2.75335	0.00589881
	ENSMUSG00000005360	Slc1a3	725.851	0.945971	0.268391	3.52461	0.000424112
	ENSMUSG00000031527	Eri1	133.328	0.945318	0.289058	3.27034	0.00107417
	ENSMUSG00000038718	Pbx3	323.99	0.945205	0.201034	4.70171	2.57992e-06
	ENSMUSG00000035293	G2e3	171.586	0.94033	0.374857	2.50851	0.0121243
	ENSMUSG00000062627	Mysm1	277.876	0.938722	0.239076	3.92646	8.62056e-05
	ENSMUSG00000015354	Pcolce2	235.838	0.936972	0.451927	2.07328	0.0381463
	ENSMUSG00000024014	Pim1	209.813	0.936952	0.223918	4.18436	2.85973e-05
	ENSMUSG00000039607	Rbms3	563.187	0.936949	0.191	4.90549	9.31933e-07
	ENSMUSG00000066894	Vsig10	151.822	0.936613	0.354838	2.63955	0.00830167
	ENSMUSG00000063849	Ppcdc	164.797	0.935916	0.258205	3.6247	0.000289296
	ENSMUSG00000034275	Igsf9b	184.757	0.935454	0.450299	2.07741	0.0377638
	ENSMUSG00000057329	Bcl2	427.036	0.93356	0.201898	4.62392	3.76549e-06
	ENSMUSG00000032517	Mobp	776.674	0.932458	0.33557	2.77873	0.00545713
	ENSMUSG00000057716	Tmem178b	149.168	0.930883	0.403784	2.3054	0.0211441
	ENSMUSG00000064043	Trerf1	262.465	0.930121	0.293879	3.16498	0.00155095
	ENSMUSG00000044768	D1Ertd622e	321.135	0.929658	0.309772	3.00111	0.00269001
	ENSMUSG00000069170	Adgrv1	207.364	0.929497	0.406301	2.2877	0.0221547
	ENSMUSG00000027692	Tnik	231.271	0.928705	0.337218	2.75402	0.0058868
	ENSMUSG00000055541	Lair1	161.445	0.928615	0.240037	3.86863	0.000109451
	ENSMUSG00000020593	Lpin1	385.003	0.928431	0.252483	3.6772	0.000235813
	ENSMUSG00000069844	Sco1	154.365	0.927677	0.298275	3.11014	0.00186996
	ENSMUSG00000025925	Terf1	193.363	0.926045	0.397082	2.33212	0.0196942
	ENSMUSG00000096054	Syne1	444.229	0.925926	0.349188	2.65165	0.00800985
	ENSMUSG00000045319	Proser2	286.514	0.924275	0.210012	4.40106	1.07724e-05
	ENSMUSG00000048351	Coa7	141.683	0.924273	0.236702	3.9048	9.43042e-05
	ENSMUSG00000047473	Zfp30	173.05	0.922506	0.397618	2.32008	0.0203366
	ENSMUSG00000057406	Nsd2	297.243	0.921644	0.312092	2.95311	0.00314586
	ENSMUSG00000021250	Fos	478.519	0.921429	0.327445	2.81399	0.00489304
	ENSMUSG00000037313	Tacc3	126.843	0.919902	0.260589	3.53009	0.000415421
	ENSMUSG00000081769	Gm12216	192.892	0.918757	0.258246	3.55768	0.000374149
	ENSMUSG00000020564	Atxn7l1	174.046	0.917478	0.320183	2.86548	0.00416381
	ENSMUSG00000000976	Heatr6	214.764	0.917351	0.25255	3.63235	0.000280856
	ENSMUSG00000020070	Rufy2	225.809	0.917206	0.30022	3.05511	0.00224979
	ENSMUSG00000017405	Nek8	156.644	0.916995	0.366225	2.50391	0.0122828
	ENSMUSG00000027985	Lef1	194.52	0.916241	0.426763	2.14695	0.0317969
	ENSMUSG00000006362	Cbfa2t3	216.028	0.915905	0.24385	3.75602	0.00017264
	ENSMUSG00000078786	BC024978	181.456	0.915251	0.361566	2.53135	0.0113624
	ENSMUSG00000050079	Rspry1	320.483	0.914358	0.293836	3.1118	0.00185951
	ENSMUSG00000040177	2310057M21Rik	182.643	0.913732	0.340971	2.67979	0.00736678
	ENSMUSG00000024073	Birc6	736.892	0.913252	0.343319	2.66007	0.0078124
	ENSMUSG00000014850	Msh3	144.024	0.913212	0.296824	3.07661	0.0020937
	ENSMUSG00000018209	Stk4	165.937	0.912472	0.222453	4.10187	4.09832e-05
	ENSMUSG00000055717	Slain1	156.154	0.911772	0.359783	2.53422	0.0112696
	ENSMUSG00000027544	Nfatc2	162.295	0.91132	0.304131	2.99647	0.00273123
	ENSMUSG00000032193	Ldlr	249.457	0.909921	0.254497	3.57537	0.000349734
	ENSMUSG00000022358	Fbxo32	193.573	0.908962	0.324924	2.79746	0.00515055
	ENSMUSG00000048960	Prex2	226.56	0.906653	0.391573	2.31541	0.0205904
	ENSMUSG00000026313	Hdac4	569.358	0.906003	0.249763	3.62745	0.000286233
	ENSMUSG00000045690	Wdr89	218.574	0.905332	0.226309	4.00042	6.32293e-05
	ENSMUSG00000043953	Ccrl2	146.759	0.905316	0.319964	2.82943	0.00466317
	ENSMUSG00000071234	Syndig1l	143.77	0.904696	0.426647	2.12048	0.0339656
	ENSMUSG00000024897	Apba1	136.307	0.90449	0.285489	3.16822	0.00153378
	ENSMUSG00000006705	Pknox1	179.343	0.904241	0.263127	3.43651	0.000589253
	ENSMUSG00000042331	Specc1	296.361	0.903757	0.278933	3.24005	0.00119507
	ENSMUSG00000028194	Ddah1	141.683	0.903011	0.343781	2.62671	0.00862157
	ENSMUSG00000005672	Kit	295.996	0.901683	0.299835	3.00726	0.00263613
	ENSMUSG00000028391	Wdr31	131.666	0.899123	0.343164	2.6201	0.00879052
	ENSMUSG00000026516	Nvl	254.86	0.897702	0.274335	3.27228	0.00106683
	ENSMUSG00000090272	Mndal	240.402	0.897635	0.214005	4.19445	2.73535e-05
	ENSMUSG00000063450	Syne2	400.156	0.89693	0.341724	2.62472	0.00867213
	ENSMUSG00000040009	Gnaz	139.945	0.8966	0.307201	2.91861	0.00351595
	ENSMUSG00000030522	Mtmr10	196.376	0.895682	0.254238	3.523	0.000426694
	ENSMUSG00000026628	Atf3	263.668	0.894382	0.334746	2.67182	0.00754409
	ENSMUSG00000028926	Cdk14	305.226	0.890608	0.260674	3.41656	0.000634174
	ENSMUSG00000022629	Kif21a	319.547	0.889802	0.368216	2.41653	0.0156694
	ENSMUSG00000081487	Gm13689	129.955	0.8893	0.272967	3.2579	0.00112239
	ENSMUSG00000031072	Oraov1	193.028	0.889117	0.269044	3.30473	0.000950682
	ENSMUSG00000038608	Dock10	362.619	0.888412	0.300581	2.95565	0.00312015
	ENSMUSG00000027674	Pex5l	147.13	0.888291	0.406553	2.18493	0.0288938
	ENSMUSG00000002341	Ncan	158.868	0.887938	0.445419	1.99349	0.0462079
	ENSMUSG00000039828	Wdr70	189.095	0.887343	0.335941	2.64137	0.00825722
	ENSMUSG00000040003	Magi2	241.874	0.886304	0.355068	2.49616	0.0125547
	ENSMUSG00000041313	Slc7a1	187.204	0.884862	0.251631	3.51651	0.000437268
	ENSMUSG00000061436	Hipk2	216.17	0.882745	0.275522	3.20391	0.00135577
	ENSMUSG00000096780	Tmem181b-ps	261.597	0.882107	0.2586	3.41109	0.000647047
	ENSMUSG00000078190	Dnm3os	259.278	0.880602	0.279037	3.15587	0.00160022
	ENSMUSG00000029722	Agfg2	284.935	0.8803	0.251149	3.50509	0.000456449
	ENSMUSG00000093661	Eif4e3	336.603	0.880212	0.349228	2.52045	0.0117205
	ENSMUSG00000030180	Kdm5a	885.466	0.879951	0.315642	2.78781	0.00530651
	ENSMUSG00000022020	Naa16	163.367	0.879288	0.311915	2.81899	0.00481744
	ENSMUSG00000061759	Armt1	223.535	0.878287	0.280701	3.12891	0.00175458
	ENSMUSG00000056211	R3hdm1	637.947	0.878096	0.348806	2.51744	0.0118212
	ENSMUSG00000030583	Sipa1l3	383.314	0.877489	0.294724	2.97732	0.00290779
	ENSMUSG00000041020	Map7d2	161.712	0.877139	0.418791	2.09445	0.0362195
	ENSMUSG00000038679	Trps1	389.292	0.876917	0.285233	3.07439	0.00210931
	ENSMUSG00000090779	Gm17110	149.495	0.876611	0.305047	2.87369	0.00405705
	ENSMUSG00000022184	Fbxo4	154.315	0.876576	0.291266	3.00954	0.0026164
	ENSMUSG00000027375	Mal	696.541	0.875411	0.302498	2.89394	0.00380439
	ENSMUSG00000068250	Amn1	392.813	0.874352	0.279591	3.12725	0.00176448
	ENSMUSG00000030921	Trim30a	150.068	0.873698	0.251551	3.47325	0.000514197
	ENSMUSG00000028248	Pnisr	1537.9	0.872685	0.347701	2.50987	0.0120775
	ENSMUSG00000038240	Pdss2	141.38	0.871956	0.357456	2.43934	0.0147142
	ENSMUSG00000056342	Usp34	457.012	0.871107	0.41091	2.11994	0.0340107
	ENSMUSG00000103983	Gm20045	190.996	0.870766	0.312286	2.78836	0.00529759
	ENSMUSG00000041607	Mbp	2750.31	0.869899	0.273987	3.17497	0.00149854
	ENSMUSG00000000600	Krit1	442.546	0.86897	0.301296	2.88411	0.00392524
	ENSMUSG00000002489	Tiam1	166.23	0.868096	0.315627	2.75039	0.00595246
	ENSMUSG00000004642	Slbp	271.932	0.867878	0.283698	3.05916	0.00221958
	ENSMUSG00000042500	Ago4	158.813	0.867789	0.282663	3.07005	0.00214025
	ENSMUSG00000046240	Hepacam	162.584	0.86754	0.412437	2.10345	0.0354267
	ENSMUSG00000057778	Cyb5d2	139.48	0.86638	0.35028	2.4734	0.0133836
	ENSMUSG00000107362	Gm40309	184.414	0.866265	0.247858	3.495	0.000474057
	ENSMUSG00000066842	Hmcn1	240.657	0.866236	0.347813	2.49052	0.0127555
	ENSMUSG00000030317	Timp4	199.344	0.865509	0.291363	2.97055	0.00297266
	ENSMUSG00000027438	Napb	727.044	0.865414	0.317606	2.72481	0.0064339
	ENSMUSG00000007097	Atp1a2	10191.2	0.865072	0.291777	2.96484	0.00302841
	ENSMUSG00000001942	Siae	262.617	0.865012	0.249443	3.46778	0.000524776
	ENSMUSG00000030309	Caprin2	183.619	0.863484	0.42899	2.01283	0.0441325
	ENSMUSG00000087611	4930458D05Rik	136.833	0.863356	0.33417	2.58359	0.00977791
	ENSMUSG00000024589	Nedd4l	164.899	0.863326	0.315471	2.73663	0.00620721
	ENSMUSG00000029267	Mtf2	220.912	0.863023	0.273939	3.15042	0.00163035
	ENSMUSG00000041439	Mfsd6	207.022	0.862067	0.290589	2.96662	0.0030109
	ENSMUSG00000030310	Slc6a1	332.156	0.861703	0.352368	2.44546	0.0144666
	ENSMUSG00000041298	Katnal1	146.559	0.86122	0.363811	2.36722	0.0179224
	ENSMUSG00000049502	Dtx3l	177.568	0.860086	0.183492	4.68732	2.76807e-06
	ENSMUSG00000047888	Tnrc6b	1004.76	0.859793	0.274427	3.13305	0.00173003
	ENSMUSG00000042453	Reln	154.383	0.859782	0.3368	2.5528	0.0106861
	ENSMUSG00000032743	D430042O09Rik	395.081	0.859143	0.297746	2.88549	0.00390801
	ENSMUSG00000102562	Gm37694	278.662	0.857887	0.282516	3.03659	0.00239268
	ENSMUSG00000032384	Csnk1g1	249.506	0.857186	0.279643	3.06529	0.00217462
	ENSMUSG00000034459	Ifit1	360.54	0.856408	0.274085	3.12461	0.00178043
	ENSMUSG00000033943	Mga	482.19	0.856296	0.246178	3.47837	0.000504477
	ENSMUSG00000022114	Spry2	134.509	0.856157	0.226455	3.7807	0.000156386
	ENSMUSG00000035632	Cnot3	479.744	0.855462	0.283384	3.01874	0.00253829
	ENSMUSG00000042790	Rnf214	315.481	0.854803	0.250688	3.40983	0.000650042
	ENSMUSG00000066148	Prpf4	205.241	0.854526	0.298333	2.86433	0.00417886
	ENSMUSG00000055670	Zzef1	445.407	0.853912	0.189608	4.50357	6.6822e-06
	ENSMUSG00000062380	Tubb3	728.67	0.853794	0.42022	2.03178	0.0421763
	ENSMUSG00000042647	Acad12	140.244	0.853479	0.204177	4.18009	2.91398e-05
	ENSMUSG00000024542	Cep192	197.37	0.852816	0.381259	2.23684	0.0252967
	ENSMUSG00000026495	Efcab2	213.193	0.852807	0.280922	3.03574	0.00239945
	ENSMUSG00000029438	Bcl7a	188.553	0.852699	0.320573	2.65993	0.00781578
	ENSMUSG00000102319	Gm37626	205.238	0.851874	0.269371	3.16246	0.00156445
	ENSMUSG00000031754	Nudt21	493.734	0.851762	0.290162	2.93547	0.00333044
	ENSMUSG00000076439	Mog	191.131	0.850505	0.399251	2.13025	0.0331509
	ENSMUSG00000024812	Tjp2	355.978	0.850294	0.207741	4.09306	4.25722e-05
	ENSMUSG00000041263	Rusc1	139.135	0.848508	0.239504	3.54277	0.000395954
	ENSMUSG00000017692	Rhbdl3	166.889	0.848298	0.313717	2.70403	0.00685048
	ENSMUSG00000036792	Mbd5	189.505	0.848243	0.319367	2.65601	0.00790715
	ENSMUSG00000021676	Iqgap2	151.197	0.847952	0.353228	2.40058	0.0163691
	ENSMUSG00000031608	Galnt7	138.248	0.847595	0.369514	2.29381	0.0218014
	ENSMUSG00000000567	Sox9	427.485	0.847556	0.39981	2.1199	0.0340145
	ENSMUSG00000103932	Gm36963	227.594	0.846795	0.304128	2.78433	0.0053638
	ENSMUSG00000068134	Zfp120	190.259	0.846372	0.215473	3.92797	8.56666e-05
	ENSMUSG00000030313	Dennd5b	387.828	0.846182	0.292734	2.89062	0.00384486
	ENSMUSG00000024776	Stambpl1	157.961	0.845499	0.373114	2.26606	0.0234475
	ENSMUSG00000027947	Il6ra	327.039	0.845117	0.20894	4.04478	5.23718e-05
	ENSMUSG00000035150	Eif2s3x	160.431	0.84487	0.248718	3.39689	0.000681551
	ENSMUSG00000026385	Dbi	2895.69	0.844474	0.344701	2.44987	0.0142907
	ENSMUSG00000023982	Guca1a	270.798	0.844152	0.235584	3.58323	0.00033937
	ENSMUSG00000014932	Yes1	157.411	0.843311	0.33609	2.50918	0.012101
	ENSMUSG00000030691	Fchsd2	304.883	0.842547	0.213795	3.94091	8.11747e-05
	ENSMUSG00000029916	Agk	209.771	0.842373	0.366516	2.29833	0.0215433
	ENSMUSG00000036192	Rorb	274.541	0.841996	0.385375	2.18487	0.0288981
	ENSMUSG00000019763	Rmnd1	185.399	0.841827	0.294098	2.8624	0.0042044
	ENSMUSG00000037355	Uvssa	328.399	0.841826	0.240205	3.50461	0.000457275
	ENSMUSG00000037709	Fam13a	163.229	0.841689	0.317147	2.65394	0.00795581
	ENSMUSG00000012535	Tnpo3	549.837	0.84118	0.268817	3.12919	0.00175292
	ENSMUSG00000033208	S100b	2411.42	0.840104	0.337123	2.49198	0.0127033
	ENSMUSG00000022604	Cep97	231.255	0.83935	0.300611	2.79215	0.00523598
	ENSMUSG00000030978	Rrm1	255.261	0.838666	0.283493	2.95833	0.00309312
	ENSMUSG00000026024	Als2	165.439	0.838584	0.273323	3.0681	0.00215423
	ENSMUSG00000026155	Smap1	228.427	0.837591	0.236502	3.54158	0.000397735
	ENSMUSG00000052557	Gan	370.105	0.83672	0.235769	3.5489	0.000386845
	ENSMUSG00000032411	Tfdp2	203.034	0.835869	0.368558	2.26794	0.0233326
	ENSMUSG00000042590	Ipo11	203.636	0.832071	0.313403	2.65496	0.00793182
	ENSMUSG00000022240	Ctnnd2	211.43	0.832046	0.374554	2.22143	0.0263216
	ENSMUSG00000031938	4931406C07Rik	264.608	0.830524	0.269648	3.08004	0.00206975
	ENSMUSG00000065954	Tacc1	1099.31	0.830221	0.211299	3.92912	8.52568e-05
	ENSMUSG00000108633	Gm44694	200.472	0.827805	0.234727	3.52667	0.000420829
	ENSMUSG00000013878	Rnf170	161.159	0.827711	0.273594	3.02533	0.00248365
	ENSMUSG00000042185	Nfrkb	238.424	0.827356	0.274496	3.0141	0.00257747
	ENSMUSG00000042249	Grk3	184.62	0.82728	0.278965	2.96554	0.00302153
	ENSMUSG00000032666	1700025G04Rik	197.17	0.827041	0.273333	3.02576	0.00248007
	ENSMUSG00000018395	Kif3a	297.038	0.825519	0.284883	2.89775	0.00375853
	ENSMUSG00000038384	Setd1b	503.941	0.825497	0.1851	4.45973	8.20633e-06
	ENSMUSG00000041515	Irf8	317.923	0.824368	0.306725	2.68764	0.00719581
	ENSMUSG00000066880	Zfp617	138.208	0.823897	0.28385	2.90258	0.00370103
	ENSMUSG00000097750	Gm4673	423.505	0.823777	0.342432	2.40567	0.016143
	ENSMUSG00000107560	Gm44199	135.051	0.823105	0.252673	3.25759	0.00112363
	ENSMUSG00000021219	Rgs6	147.619	0.823049	0.363732	2.26279	0.0236487
	ENSMUSG00000067242	Lgi1	178.46	0.821185	0.370131	2.21863	0.0265118
	ENSMUSG00000039795	Zfand1	146.74	0.82115	0.325271	2.52451	0.0115859
	ENSMUSG00000028634	Hivep3	319.898	0.819812	0.274055	2.99141	0.00277694
	ENSMUSG00000032413	Rasa2	233.875	0.818859	0.26515	3.08829	0.00201311
	ENSMUSG00000034127	Tspan8	143.983	0.818408	0.288856	2.83328	0.00460735
	ENSMUSG00000038095	Sbno1	1119.55	0.81728	0.260571	3.13649	0.00170983
	ENSMUSG00000036856	Wnt4	235.843	0.816092	0.195679	4.17057	3.0384e-05
	ENSMUSG00000040537	Adam22	239.973	0.815386	0.332525	2.45211	0.0142023
	ENSMUSG00000068923	Syt11	1178.24	0.815201	0.264123	3.08644	0.00202569
	ENSMUSG00000097119	B230354K17Rik	261.059	0.815172	0.214108	3.8073	0.000140494
	ENSMUSG00000022601	Zbtb11	194.208	0.81507	0.387348	2.10423	0.0353582
	ENSMUSG00000044708	Kcnj10	161.581	0.814831	0.364944	2.23276	0.025565
	ENSMUSG00000043456	Zfp536	258.37	0.814065	0.249612	3.26132	0.00110893
	ENSMUSG00000021779	Thrb	232.127	0.813088	0.307654	2.64287	0.00822075
	ENSMUSG00000027016	Zfp385b	138.84	0.81292	0.366816	2.21615	0.0266811
	ENSMUSG00000073664	Nbeal1	403.263	0.811957	0.368	2.2064	0.0273557
	ENSMUSG00000034656	Cacna1a	173.529	0.810941	0.319535	2.53788	0.0111525
	ENSMUSG00000031858	Mau2	352.174	0.810886	0.24931	3.25253	0.00114384
	ENSMUSG00000064115	Cadm2	218.182	0.810817	0.384475	2.1089	0.0349535
	ENSMUSG00000034083	Ccdc174	256.468	0.810475	0.298542	2.71478	0.00663202
	ENSMUSG00000017734	Dbndd2	211.307	0.810363	0.305076	2.65627	0.00790112
	ENSMUSG00000026177	Slc11a1	142.567	0.809415	0.349259	2.31752	0.0204754
	ENSMUSG00000039701	Usp53	238.293	0.8089	0.362493	2.23149	0.0256484
	ENSMUSG00000000340	Dbt	177.294	0.808536	0.314663	2.56953	0.0101836
	ENSMUSG00000033769	Exoc6b	307.643	0.808505	0.342464	2.36085	0.0182333
	ENSMUSG00000038371	Sbf2	446.651	0.808438	0.276684	2.92188	0.00347921
	ENSMUSG00000034647	Ankrd12	1524.59	0.807839	0.317115	2.54746	0.010851
	ENSMUSG00000024613	Tcof1	475.245	0.807517	0.218671	3.69284	0.000221761
	ENSMUSG00000052516	Robo2	160.507	0.807487	0.40597	1.98903	0.0466979
	ENSMUSG00000032410	Xrn1	456.424	0.807461	0.300062	2.69098	0.00712424
	ENSMUSG00000044098	Rsbn1	241.31	0.806793	0.304646	2.6483	0.00808978
	ENSMUSG00000056228	Cars2	195.314	0.806697	0.222344	3.62815	0.00028546
	ENSMUSG00000009112	Bcl2l13	210.039	0.80581	0.31649	2.54608	0.010894
	ENSMUSG00000103285	Gm37274	164.1	0.805373	0.298128	2.70143	0.00690411
	ENSMUSG00000027583	Zbtb46	185.325	0.804775	0.293362	2.74328	0.00608285
	ENSMUSG00000020721	Helz	830.118	0.804709	0.234949	3.42504	0.000614718
	ENSMUSG00000061288	Taok3	438.406	0.80309	0.213168	3.76741	0.000164949
	ENSMUSG00000029199	Lias	240.971	0.802086	0.314322	2.5518	0.0107168
	ENSMUSG00000026383	Epb41l5	326.47	0.802006	0.294892	2.71966	0.00653485
	ENSMUSG00000057098	Ebf1	1188.36	0.801505	0.20803	3.85283	0.00011676
	ENSMUSG00000004085	Map3k20	282.853	0.800682	0.252022	3.17703	0.0014879
	ENSMUSG00000047193	Dync2h1	271.422	0.799258	0.373551	2.13962	0.0323852
	ENSMUSG00000062198	2700097O09Rik	175.018	0.798588	0.235391	3.39261	0.000692312
	ENSMUSG00000039089	L3mbtl3	269.154	0.798402	0.365969	2.18161	0.0291382
	ENSMUSG00000029442	Wdr66	229.49	0.79806	0.266872	2.99042	0.00278592
	ENSMUSG00000030045	Mrpl19	164.465	0.796843	0.214978	3.70662	0.000210041
	ENSMUSG00000032621	Srek1	905.928	0.796141	0.317008	2.51142	0.0120245
	ENSMUSG00000020134	Peli1	245.896	0.795568	0.24955	3.18801	0.00143255
	ENSMUSG00000046862	Pramef8	167.773	0.794789	0.365319	2.1756	0.0295851
	ENSMUSG00000025782	Taf3	326.882	0.794451	0.314722	2.5243	0.011593
	ENSMUSG00000036218	Pdzrn4	150.729	0.79381	0.310515	2.55643	0.0105752
	ENSMUSG00000042389	Tsen2	144.097	0.793773	0.294399	2.69625	0.00701258
	ENSMUSG00000028252	Ccnc	210.452	0.793576	0.354913	2.23597	0.0253537
	ENSMUSG00000032020	Ubash3b	243.169	0.793343	0.28453	2.78826	0.00529915
	ENSMUSG00000027111	Itga6	267.665	0.79259	0.281459	2.81601	0.00486244
	ENSMUSG00000032839	Trpc1	177.548	0.791667	0.402135	1.96866	0.048992
	ENSMUSG00000072889	Nfxl1	145.049	0.791522	0.308953	2.56195	0.0104086
	ENSMUSG00000100826	Snhg14	244.142	0.791203	0.342679	2.30888	0.0209505
	ENSMUSG00000033931	Rbm34	171.91	0.790672	0.278358	2.84049	0.00450442
	ENSMUSG00000029202	Pds5a	520.504	0.790488	0.289592	2.72966	0.00633993
	ENSMUSG00000021313	Ryr2	269.855	0.789836	0.377115	2.09442	0.0362228
	ENSMUSG00000048163	Selplg	283.925	0.789381	0.320779	2.46082	0.0138619
	ENSMUSG00000033400	Agl	232.723	0.789054	0.273574	2.88425	0.00392351
	ENSMUSG00000003382	Etv3	162.069	0.787946	0.229179	3.43813	0.000585744
	ENSMUSG00000089929	Bcl2a1b	135.475	0.787786	0.343259	2.29502	0.0217318
	ENSMUSG00000025949	Pikfyve	300.272	0.786847	0.340993	2.30752	0.021026
	ENSMUSG00000068479	Mfap1a	229.984	0.786115	0.249974	3.14479	0.00166208
	ENSMUSG00000028030	Tbck	151.397	0.785738	0.33088	2.37469	0.0175636
	ENSMUSG00000034154	Ino80	202.639	0.785643	0.320788	2.4491	0.0143213
	ENSMUSG00000049044	Rapgef4	299.204	0.785344	0.38708	2.02889	0.0424693
	ENSMUSG00000049658	Bdp1	284.074	0.784722	0.277458	2.82825	0.00468031
	ENSMUSG00000063550	Nup98	398.165	0.784158	0.32113	2.44187	0.0146114
	ENSMUSG00000023832	Acat2	154.157	0.783318	0.247323	3.16719	0.00153921
	ENSMUSG00000029673	Auts2	911.838	0.782783	0.267034	2.9314	0.00337437
	ENSMUSG00000041362	Shtn1	147.068	0.781706	0.278929	2.80252	0.00507044
	ENSMUSG00000091509	Gm17066	344.296	0.781495	0.271028	2.88344	0.00393352
	ENSMUSG00000040761	Spen	348.291	0.781326	0.211886	3.68748	0.000226485
	ENSMUSG00000034903	Cobll1	156.624	0.781314	0.348388	2.24265	0.0249193
	ENSMUSG00000032601	Prkar2a	688.791	0.780768	0.151786	5.14386	2.69144e-07
	ENSMUSG00000052707	Tnrc6a	1731.02	0.779679	0.215092	3.62486	0.000289117
	ENSMUSG00000013089	Etv5	158.371	0.779172	0.342906	2.27226	0.0230708
	ENSMUSG00000027615	Hps3	217.696	0.779113	0.308479	2.52566	0.011548
	ENSMUSG00000022679	Mpv17l	135.568	0.778179	0.336506	2.31253	0.0207487
	ENSMUSG00000026424	Gpr37l1	392.853	0.778066	0.386085	2.01527	0.0438762
	ENSMUSG00000047907	Tshz2	410.983	0.777593	0.172918	4.4969	6.89519e-06
	ENSMUSG00000023033	Scn8a	409.833	0.776562	0.349101	2.22446	0.0261173
	ENSMUSG00000041215	Yeats2	232.55	0.774869	0.259731	2.98336	0.00285107
	ENSMUSG00000024999	Noc3l	174.479	0.774749	0.380303	2.03719	0.0416312
	ENSMUSG00000046404	Yod1	208.908	0.772794	0.281287	2.74735	0.00600783
	ENSMUSG00000045071	E130308A19Rik	147.96	0.772337	0.316421	2.44085	0.0146526
	ENSMUSG00000079065	BC005561	366.829	0.772265	0.318846	2.42206	0.0154326
	ENSMUSG00000055407	Map6	148.886	0.771928	0.352212	2.19166	0.0284041
	ENSMUSG00000026773	Pfkfb3	153.514	0.771825	0.243901	3.16451	0.00155347
	ENSMUSG00000044042	Fmn1	149.311	0.771165	0.309724	2.48985	0.0127798
	ENSMUSG00000020623	Map2k6	142.254	0.770692	0.36643	2.10324	0.0354445
	ENSMUSG00000048668	Rhno1	214.181	0.76986	0.254076	3.03004	0.00244523
	ENSMUSG00000020716	Nf1	460.209	0.76981	0.310008	2.4832	0.013021
	ENSMUSG00000021895	Arhgef3	188.022	0.769682	0.360895	2.13271	0.0329489
	ENSMUSG00000003279	Dlgap1	401.077	0.769481	0.392425	1.96084	0.0498979
	ENSMUSG00000028344	Invs	177.455	0.769297	0.346748	2.21861	0.0265134
	ENSMUSG00000018433	Nol11	170.467	0.768801	0.34639	2.21947	0.0264548
	ENSMUSG00000058503	Fam133b	492.313	0.767601	0.300815	2.55174	0.0107187
	ENSMUSG00000018076	Med13l	523.667	0.767504	0.234715	3.26994	0.00107572
	ENSMUSG00000064369	mt-Te	480.523	0.767279	0.272759	2.81303	0.00490765
	ENSMUSG00000024483	Ankhd1	613.035	0.765479	0.281995	2.71452	0.00663725
	ENSMUSG00000006262	Mob1b	238.639	0.764565	0.204962	3.73027	0.000191273
	ENSMUSG00000030124	Lag3	132.111	0.764545	0.267498	2.85813	0.00426147
	ENSMUSG00000001569	Nom1	243.056	0.763925	0.180783	4.22564	2.38265e-05
	ENSMUSG00000032010	Usp2	949.144	0.760905	0.241745	3.14756	0.0016464
	ENSMUSG00000019647	Sema6a	210.654	0.759882	0.285238	2.66403	0.00772107
	ENSMUSG00000021716	Srek1ip1	240.569	0.759027	0.325519	2.33174	0.0197142
	ENSMUSG00000025533	Asl	366.602	0.758175	0.25947	2.92201	0.00347783
	ENSMUSG00000036617	Etl4	266.531	0.757606	0.285324	2.65525	0.00792495
	ENSMUSG00000027799	Nbea	385.895	0.756652	0.314972	2.40228	0.0162932
	ENSMUSG00000005907	Pex1	156.819	0.756532	0.361913	2.09037	0.0365845
	ENSMUSG00000051329	Nup160	172.649	0.756301	0.331719	2.27995	0.0226107
	ENSMUSG00000062456	Rpl9-ps6	146.263	0.756228	0.319096	2.36991	0.0177924
	ENSMUSG00000005886	Ncoa2	236.529	0.75528	0.224254	3.36797	0.000757235
	ENSMUSG00000021428	Riok1	223.201	0.755151	0.240509	3.1398	0.00169062
	ENSMUSG00000024411	Aqp4	138.927	0.755086	0.336998	2.24063	0.0250503
	ENSMUSG00000049130	C5ar1	153.624	0.755028	0.372261	2.02822	0.0425377
	ENSMUSG00000042148	Cox10	178.922	0.754313	0.242404	3.1118	0.00185954
	ENSMUSG00000028683	Eif2b3	196.917	0.753921	0.258615	2.91522	0.0035544
	ENSMUSG00000005533	Igf1r	974.306	0.753749	0.290437	2.59522	0.00945291
	ENSMUSG00000028086	Fbxw7	423.183	0.753467	0.251696	2.99356	0.00275747
	ENSMUSG00000054733	Msra	166.141	0.753191	0.313902	2.39945	0.0164199
	ENSMUSG00000040661	Rad54l2	222.478	0.752893	0.30875	2.43852	0.0147477
	ENSMUSG00000042589	Cux2	166.288	0.752599	0.333729	2.25512	0.0241257
	ENSMUSG00000029648	Flt1	1236.78	0.752221	0.20629	3.64642	0.000265922
	ENSMUSG00000055923	Aasdh	204.323	0.752063	0.319234	2.35584	0.0184808
	ENSMUSG00000031767	Nudt7	199.331	0.751949	0.219442	3.42664	0.0006111
	ENSMUSG00000034973	Dopey1	254.069	0.751041	0.325388	2.30814	0.0209913
	ENSMUSG00000035011	Zbtb7a	1217.98	0.750899	0.18373	4.08698	4.3702e-05
	ENSMUSG00000028312	Smc2	192.551	0.750382	0.345034	2.17481	0.0296446
	ENSMUSG00000037646	Vps13b	229.164	0.749949	0.355546	2.10928	0.03492
	ENSMUSG00000003070	Efna2	148.572	0.749747	0.234016	3.20383	0.00135615
	ENSMUSG00000032782	Cntrob	168.568	0.749449	0.322993	2.32033	0.0203231
	ENSMUSG00000035401	Emsy	956.664	0.749033	0.225447	3.32243	0.000892364
	ENSMUSG00000101609	Kcnq1ot1	1510.43	0.748942	0.25692	2.91508	0.00355597
	ENSMUSG00000023026	Dip2b	262.945	0.748793	0.278913	2.68468	0.00725983
	ENSMUSG00000053754	Chd8	1002.04	0.748646	0.190244	3.93519	8.31308e-05
	ENSMUSG00000063564	Col23a1	352.445	0.747518	0.237803	3.14343	0.00166979
	ENSMUSG00000032946	Rasgrp2	241.542	0.746176	0.280087	2.66409	0.00771977
	ENSMUSG00000053199	Arhgap20	211.796	0.746169	0.348777	2.13939	0.0324042
	ENSMUSG00000036572	Upf3b	654.637	0.746158	0.345939	2.15691	0.0310129
	ENSMUSG00000028943	Espn	189.442	0.745762	0.303207	2.45958	0.0139099
	ENSMUSG00000103839	Gm37607	149.902	0.745517	0.319206	2.33553	0.0195156
	ENSMUSG00000035356	Nfkbiz	282.69	0.744445	0.361876	2.05718	0.0396685
	ENSMUSG00000038056	Kmt2c	640.115	0.74332	0.231092	3.21656	0.00129739
	ENSMUSG00000037426	Depdc5	234.775	0.743276	0.294261	2.52591	0.01154
	ENSMUSG00000086446	Prkag2os1	164.549	0.741939	0.248997	2.97971	0.0028852
	ENSMUSG00000047766	Lrrc49	133.006	0.74148	0.234352	3.16396	0.00155638
	ENSMUSG00000021647	Cartpt	154.431	0.74017	0.347814	2.12806	0.0333322
	ENSMUSG00000066406	Akap13	911.089	0.740159	0.230112	3.21651	0.00129758
	ENSMUSG00000000441	Raf1	154.95	0.739303	0.257616	2.86979	0.00410744
	ENSMUSG00000026767	Mindy3	203.128	0.739127	0.276598	2.6722	0.00753551
	ENSMUSG00000026657	Frmd4a	295.674	0.73885	0.244053	3.02742	0.0024665
	ENSMUSG00000006732	Mettl1	368.397	0.737769	0.227056	3.24928	0.00115699
	ENSMUSG00000018501	Ncor1	1511.41	0.737588	0.277305	2.65984	0.00781772
	ENSMUSG00000020532	Acaca	413.112	0.737234	0.272384	2.7066	0.00679768
	ENSMUSG00000061758	Akr1b10	224.557	0.737228	0.211997	3.47754	0.000506034
	ENSMUSG00000030878	Cdr2	169.449	0.736388	0.362547	2.03115	0.0422394
	ENSMUSG00000031557	Plekha2	144.983	0.736086	0.220415	3.33955	0.000839139
	ENSMUSG00000038538	Ubn2	1162.96	0.734332	0.22595	3.24997	0.00115417
	ENSMUSG00000040738	Ints8	149.17	0.73413	0.338563	2.16837	0.0301304
	ENSMUSG00000026429	Ube2t	154.227	0.733448	0.327957	2.23641	0.0253248
	ENSMUSG00000062232	Rapgef2	204.696	0.733258	0.310574	2.36098	0.0182269
	ENSMUSG00000042207	Kdm5b	464.597	0.733043	0.272432	2.69073	0.00712949
	ENSMUSG00000022329	Stk3	159.326	0.732571	0.245659	2.98206	0.00286317
	ENSMUSG00000031762	Mt2	990.809	0.732529	0.260918	2.8075	0.0049927
	ENSMUSG00000027427	Polr3f	178.49	0.731764	0.251283	2.91211	0.00358991
	ENSMUSG00000101599	Gm20342	289.577	0.731645	0.22342	3.27475	0.00105756
	ENSMUSG00000019852	Arfgef3	382.914	0.731584	0.318945	2.29376	0.0218044
	ENSMUSG00000026442	Nfasc	341.389	0.731497	0.292826	2.49806	0.0124876
	ENSMUSG00000027860	Vangl1	217.228	0.731316	0.263501	2.77538	0.00551377
	ENSMUSG00000040552	C3ar1	255.48	0.730794	0.239282	3.05411	0.00225728
	ENSMUSG00000005102	Eif2ak4	161.743	0.730556	0.295101	2.47562	0.0133006
	ENSMUSG00000006782	Cnp	1351.74	0.73046	0.316105	2.31082	0.0208429
	ENSMUSG00000032076	Cadm1	1505.11	0.730124	0.243436	2.99925	0.00270648
	ENSMUSG00000033237	Arid2	606.31	0.729022	0.195123	3.73621	0.000186816
	ENSMUSG00000038143	Stox2	373.338	0.728854	0.268641	2.71311	0.00666546
	ENSMUSG00000039210	Gpatch2	210.004	0.727277	0.297911	2.44126	0.0146363
	ENSMUSG00000046351	Zfp322a	138.317	0.726423	0.190177	3.81973	0.000133599
	ENSMUSG00000102593	Gm38384	152.567	0.726374	0.291362	2.49303	0.0126658
	ENSMUSG00000032253	Phip	1090.38	0.725738	0.247958	2.92686	0.00342402
	ENSMUSG00000043587	Pxylp1	126.121	0.725025	0.267515	2.71023	0.00672374
	ENSMUSG00000024054	Smchd1	423.251	0.724289	0.29885	2.42359	0.015368
	ENSMUSG00000039968	Rsbn1l	377.784	0.722708	0.290685	2.48622	0.0129106
	ENSMUSG00000034653	Ythdc2	164.488	0.72227	0.352928	2.04651	0.0407063
	ENSMUSG00000030621	Me3	141.691	0.721663	0.328531	2.19663	0.0280466
	ENSMUSG00000051306	Usp42	224.527	0.720944	0.240778	2.99423	0.00275141
	ENSMUSG00000021701	Plk2	266.241	0.719518	0.272973	2.63585	0.0083926
	ENSMUSG00000027669	Gnb4	216.983	0.719325	0.286072	2.51449	0.0119205
	ENSMUSG00000061576	Dpp6	280.702	0.71883	0.331106	2.171	0.0299314
	ENSMUSG00000022723	Crybg3	161.925	0.717815	0.276786	2.59339	0.00950341
	ENSMUSG00000049232	Tigd2	126.288	0.717702	0.270227	2.65592	0.00790921
	ENSMUSG00000031403	Dkc1	273.692	0.71583	0.329016	2.17567	0.02958
	ENSMUSG00000029314	Gpat3	239.295	0.715197	0.313915	2.27831	0.022708
	ENSMUSG00000059474	Mbtd1	389.481	0.714479	0.237852	3.00388	0.00266561
	ENSMUSG00000036362	P2ry13	146.821	0.713766	0.288782	2.47164	0.0134495
	ENSMUSG00000045896	Paip2b	197.939	0.71357	0.28018	2.54683	0.0108706
	ENSMUSG00000049728	Zfp668	188.23	0.712489	0.290436	2.45317	0.0141605
	ENSMUSG00000046079	Lrrc8d	249.713	0.711828	0.258984	2.74855	0.00598604
	ENSMUSG00000028089	Chd1l	130.558	0.711214	0.223744	3.1787	0.00147937
	ENSMUSG00000020640	Itsn2	232.846	0.710764	0.299762	2.3711	0.0177353
	ENSMUSG00000033705	Stard9	209.737	0.710497	0.26858	2.64538	0.00815989
	ENSMUSG00000018196	Glrx2	350.802	0.710317	0.265508	2.67531	0.00746599
	ENSMUSG00000071713	Csf2rb	137.871	0.709962	0.344696	2.05967	0.03943
	ENSMUSG00000051098	Mblac2	159.013	0.709895	0.348972	2.03425	0.0419265
	ENSMUSG00000074505	Fat3	229.628	0.709677	0.295008	2.40562	0.0161449
	ENSMUSG00000025314	Ptprj	228.862	0.709506	0.247651	2.86495	0.00417081
	ENSMUSG00000072501	Phf20l1	360.302	0.70876	0.278063	2.54892	0.0108058
	ENSMUSG00000022194	Pabpn1	1920.88	0.708716	0.323535	2.19054	0.0284854
	ENSMUSG00000039982	Dtx4	183.237	0.708389	0.252921	2.80083	0.0050971
	ENSMUSG00000106864	Gtf3c2	494.628	0.707033	0.202681	3.4884	0.000485914
	ENSMUSG00000036202	Rif1	134.122	0.706	0.269679	2.61793	0.00884661
	ENSMUSG00000097589	Dleu2	482.151	0.704551	0.284438	2.47699	0.0132494
	ENSMUSG00000033499	Larp4b	1108.4	0.704443	0.191214	3.68406	0.000229548
	ENSMUSG00000079036	Alkbh1	356.096	0.704214	0.254502	2.76703	0.00565704
	ENSMUSG00000071042	Rasgrp3	163.367	0.703819	0.334253	2.10564	0.0352353
	ENSMUSG00000032586	Traip	217.8	0.70364	0.282283	2.49267	0.0126785
	ENSMUSG00000059146	Ntrk3	387.305	0.703301	0.347699	2.02273	0.0431007
	ENSMUSG00000022680	Pdxdc1	404.392	0.703226	0.252707	2.78277	0.00538968
	ENSMUSG00000039046	Usp6nl	294.791	0.702687	0.217429	3.23179	0.00123017
	ENSMUSG00000004347	Pde1c	196.77	0.702588	0.350528	2.00437	0.0450304
	ENSMUSG00000035898	Uba6	260.22	0.702482	0.252566	2.78138	0.0054129
	ENSMUSG00000045382	Cxcr4	142.212	0.702163	0.250926	2.79829	0.00513737
	ENSMUSG00000004356	Utp20	182.157	0.701648	0.273001	2.57013	0.0101661
	ENSMUSG00000039145	Camk1d	191.71	0.701362	0.323122	2.17058	0.0299632
	ENSMUSG00000026867	Gapvd1	610.924	0.700711	0.147305	4.75687	1.96613e-06
	ENSMUSG00000007050	Lsm2	183.301	0.699024	0.232482	3.00679	0.00264019
	ENSMUSG00000032177	Pde4a	203.919	0.698969	0.299077	2.33709	0.0194346
	ENSMUSG00000029647	Pan3	446.558	0.697346	0.2692	2.59044	0.00958533
	ENSMUSG00000024695	Zfp91	820.331	0.697032	0.308436	2.25989	0.023828
	ENSMUSG00000053134	Supt7l	197.036	0.696964	0.280732	2.48267	0.0130402
	ENSMUSG00000037455	Slc18b1	169.4	0.696568	0.318201	2.18908	0.0285909
	ENSMUSG00000058325	Dock1	320.993	0.695807	0.30176	2.30583	0.0211203
	ENSMUSG00000018411	Mapt	615.427	0.694441	0.317208	2.18923	0.02858
	ENSMUSG00000059439	Bcas3	230.092	0.694403	0.171344	4.05268	5.06352e-05
	ENSMUSG00000029104	Htt	508.92	0.69435	0.279847	2.48117	0.0130951
	ENSMUSG00000037736	Limch1	470.393	0.694098	0.234731	2.95699	0.00310659
	ENSMUSG00000022788	Fgd4	251.346	0.693716	0.330868	2.09666	0.036024
	ENSMUSG00000029486	Mrpl1	156.153	0.693687	0.321491	2.15772	0.03095
	ENSMUSG00000032477	Cdc25a	150.599	0.692845	0.300737	2.30382	0.0212325
	ENSMUSG00000026827	Gpd2	324.058	0.691635	0.226387	3.0551	0.00224986
	ENSMUSG00000032386	Trip4	399.12	0.690775	0.240209	2.87572	0.00403105
	ENSMUSG00000025154	Arhgap19	128.688	0.690762	0.278659	2.47887	0.0131798
	ENSMUSG00000021025	Nfkbia	1298.13	0.690648	0.274709	2.51411	0.0119334
	ENSMUSG00000063047	Zfp780b	148.546	0.690495	0.336457	2.05226	0.0401447
	ENSMUSG00000029468	P2rx7	197.123	0.689404	0.282767	2.43806	0.0147661
	ENSMUSG00000030793	Pycard	162.34	0.687957	0.278076	2.47399	0.0133615
	ENSMUSG00000020546	Stxbp4	224.115	0.687608	0.267358	2.57186	0.0101154
	ENSMUSG00000029446	Psph	228.903	0.686166	0.271977	2.52288	0.0116398
	ENSMUSG00000021115	Vrk1	133.497	0.685151	0.218828	3.131	0.00174209
	ENSMUSG00000043311	D17H6S53E	165.221	0.684113	0.26635	2.56847	0.0102147
	ENSMUSG00000029729	Zkscan1	213.583	0.68403	0.290916	2.3513	0.0187079
	ENSMUSG00000024491	Rbm27	335.963	0.684015	0.323225	2.11622	0.0343264
	ENSMUSG00000032913	Lrig2	250.208	0.683234	0.273692	2.49636	0.0125474
	ENSMUSG00000025352	Gdf11	202.807	0.683042	0.305976	2.23234	0.0255927
	ENSMUSG00000020641	Rsad2	181.774	0.682318	0.31708	2.15188	0.0314071
	ENSMUSG00000028957	Per3	624.304	0.682095	0.200582	3.40058	0.000672441
	ENSMUSG00000040596	Pogk	138.37	0.68129	0.233486	2.9179	0.00352393
	ENSMUSG00000042323	Pbrm1	856.731	0.680032	0.23671	2.87285	0.00406784
	ENSMUSG00000104030	5330406M23Rik	179.468	0.679872	0.21958	3.09624	0.00195993
	ENSMUSG00000057143	Trim12c	241.449	0.679808	0.338597	2.00772	0.0446732
	ENSMUSG00000035329	Fbxo33	306.345	0.679231	0.321657	2.11166	0.0347156
	ENSMUSG00000027695	Pld1	219.03	0.678661	0.315442	2.15146	0.0314397
	ENSMUSG00000051504	Siglech	144.033	0.678582	0.33533	2.02363	0.0430086
	ENSMUSG00000038534	Osbpl7	197.784	0.67857	0.230789	2.94022	0.00327983
	ENSMUSG00000025816	Sec61a2	160.923	0.677023	0.230651	2.93527	0.00333261
	ENSMUSG00000013155	Enkd1	212.992	0.676657	0.267977	2.52506	0.0115679
	ENSMUSG00000071369	Map3k5	325.178	0.67661	0.331364	2.04189	0.0411622
	ENSMUSG00000048490	Nrip1	202.258	0.676414	0.236778	2.85674	0.00428012
	ENSMUSG00000004768	Rab23	192.034	0.675947	0.285355	2.36879	0.0178462
	ENSMUSG00000040167	Ikzf5	138.123	0.675797	0.249636	2.70713	0.0067868
	ENSMUSG00000029561	Oasl2	277.069	0.675697	0.236931	2.85188	0.00434621
	ENSMUSG00000022742	Cpox	182.176	0.675278	0.194997	3.46302	0.000534143
	ENSMUSG00000033713	Foxn3	272.514	0.672929	0.239902	2.80502	0.00503142
	ENSMUSG00000029408	Abcb9	182.23	0.67284	0.336946	1.99688	0.0458383
	ENSMUSG00000048264	Dip2c	191.393	0.67274	0.313149	2.14831	0.0316892
	ENSMUSG00000033147	Slc22a15	168.92	0.672364	0.303561	2.21492	0.0267655
	ENSMUSG00000026987	Baz2b	614.237	0.672114	0.267244	2.51498	0.0119038
	ENSMUSG00000026235	Epha4	282.4	0.671945	0.272556	2.46535	0.013688
	ENSMUSG00000028274	Rngtt	147.46	0.671536	0.29271	2.2942	0.021779
	ENSMUSG00000025199	Chuk	456.187	0.671291	0.277922	2.41539	0.0157184
	ENSMUSG00000026544	Dusp23	183.046	0.670981	0.257984	2.60087	0.00929884
	ENSMUSG00000055204	Ankrd17	1132.48	0.669904	0.297477	2.25195	0.0243252
	ENSMUSG00000038784	Cnot4	305.456	0.669707	0.283602	2.36143	0.0182046
	ENSMUSG00000019768	Esr1	200.357	0.668162	0.309144	2.16133	0.0306699
	ENSMUSG00000054611	Kdm2a	851.123	0.668065	0.210892	3.16781	0.00153593
	ENSMUSG00000052566	Hook2	174.491	0.667975	0.259572	2.57337	0.0100715
	ENSMUSG00000007837	Prrg2	132.777	0.666721	0.254205	2.62277	0.00872194
	ENSMUSG00000042105	Inpp5f	263.241	0.666458	0.235714	2.82741	0.00469269
	ENSMUSG00000069089	Cdk7	244.355	0.665699	0.172203	3.86579	0.00011073
	ENSMUSG00000029004	Kmt2e	807.671	0.665365	0.233687	2.84725	0.00440988
	ENSMUSG00000075376	Rc3h2	614.129	0.665312	0.209101	3.18178	0.00146375
	ENSMUSG00000029913	Prdm5	150.923	0.665196	0.318283	2.08995	0.036622
	ENSMUSG00000033808	Tmem87a	321.747	0.664886	0.299069	2.22319	0.0262031
	ENSMUSG00000021338	Carmil1	222.782	0.664424	0.248408	2.67473	0.00747897
	ENSMUSG00000060288	Ppih	134.485	0.664316	0.205964	3.2254	0.00125798
	ENSMUSG00000021147	Wdr37	213.574	0.663904	0.294006	2.25813	0.0239374
	ENSMUSG00000073805	Fam196a	182.894	0.66376	0.25229	2.63095	0.00851477
	ENSMUSG00000028693	Nasp	286.227	0.663671	0.2962	2.24062	0.0250507
	ENSMUSG00000021366	Hivep1	169.036	0.663566	0.295291	2.24716	0.02463
	ENSMUSG00000020982	Nemf	580.332	0.662821	0.225252	2.94257	0.00325497
	ENSMUSG00000037395	Rcor3	265.457	0.662393	0.249106	2.65909	0.00783529
	ENSMUSG00000032827	Ppp1r9a	340.098	0.661695	0.307271	2.15346	0.0312828
	ENSMUSG00000040943	Tet2	288.179	0.661677	0.282882	2.33906	0.0193325
	ENSMUSG00000035992	Fnip1	321.823	0.661293	0.237923	2.77945	0.00544514
	ENSMUSG00000033909	Usp36	329.064	0.660726	0.22348	2.95654	0.00311111
	ENSMUSG00000057649	Brd9	419.446	0.660312	0.324894	2.03239	0.0421142
	ENSMUSG00000022195	6030458C11Rik	147.384	0.659983	0.261676	2.52213	0.0116645
	ENSMUSG00000065979	Cpped1	155.991	0.659786	0.236568	2.789	0.00528718
	ENSMUSG00000022142	Nup155	242.797	0.658674	0.3315	1.98695	0.046928
	ENSMUSG00000097392	D930016D06Rik	401.729	0.657884	0.26006	2.52974	0.0114146
	ENSMUSG00000031337	Mtm1	147.07	0.657625	0.317573	2.07078	0.0383794
	ENSMUSG00000023110	Prmt5	469.538	0.65734	0.187683	3.50239	0.000461099
	ENSMUSG00000022283	Pabpc1	3158.25	0.657131	0.299966	2.19068	0.0284746
	ENSMUSG00000046818	Ddit4l	130.714	0.656688	0.315667	2.08032	0.037496
	ENSMUSG00000030551	Nr2f2	707.844	0.656531	0.183866	3.5707	0.000356024
	ENSMUSG00000028199	Cryz	176.175	0.656278	0.254372	2.58	0.00988016
	ENSMUSG00000047248	C2cd3	192.237	0.654835	0.286075	2.28904	0.0220773
	ENSMUSG00000005506	Celf1	957.261	0.652961	0.194004	3.3657	0.000763484
	ENSMUSG00000035572	Dcaf10	188.935	0.652356	0.301208	2.1658	0.0303264
	ENSMUSG00000017291	Taok1	545.24	0.652234	0.221176	2.94894	0.00318866
	ENSMUSG00000031925	Maml2	430.524	0.651986	0.264977	2.46054	0.0138728
	ENSMUSG00000015340	Cybb	269.138	0.65173	0.318152	2.04848	0.0405127
	ENSMUSG00000058454	Dhcr7	195.713	0.650192	0.287907	2.25834	0.0239245
	ENSMUSG00000037795	N4bp2	164.171	0.649916	0.280806	2.31446	0.0206423
	ENSMUSG00000111128	AC126804.1	146.068	0.649671	0.214945	3.0225	0.002507
	ENSMUSG00000026083	Eif5b	1625.32	0.648905	0.325787	1.99181	0.0463921
	ENSMUSG00000021557	Agtpbp1	272.975	0.648822	0.255276	2.54165	0.011033
	ENSMUSG00000047804	Akap10	140.015	0.64864	0.319495	2.0302	0.0423361
	ENSMUSG00000022419	Deptor	1038.11	0.648181	0.226102	2.86676	0.00414697
	ENSMUSG00000015942	Gtf2ird2	298.361	0.648099	0.322043	2.01246	0.0441711
	ENSMUSG00000036898	Zfp157	142.537	0.647913	0.268717	2.41113	0.015903
	ENSMUSG00000040430	Pitpnc1	628.891	0.647726	0.205741	3.14826	0.00164246
	ENSMUSG00000030980	Knop1	296.973	0.647429	0.295406	2.19166	0.028404
	ENSMUSG00000069171	Nr2f1	713.071	0.64732	0.205187	3.15477	0.00160622
	ENSMUSG00000024640	Psat1	360.908	0.64673	0.322048	2.00818	0.0446244
	ENSMUSG00000026395	Ptprc	240.671	0.646212	0.231803	2.78776	0.00530734
	ENSMUSG00000052331	Ankrd44	376.183	0.646094	0.262632	2.46007	0.0138909
	ENSMUSG00000019927	Ube2d1	177.65	0.644402	0.224677	2.86813	0.00412905
	ENSMUSG00000056383	AI987944	184.11	0.643052	0.290057	2.21698	0.0266242
	ENSMUSG00000002107	Celf2	1054.7	0.642941	0.175239	3.66895	0.000243553
	ENSMUSG00000026575	Nme7	176.494	0.642418	0.305632	2.10193	0.0355594
	ENSMUSG00000025609	Mkln1	932.549	0.642231	0.20459	3.13911	0.00169462
	ENSMUSG00000032407	U2surp	706.634	0.641944	0.20773	3.09028	0.00199968
	ENSMUSG00000017428	Psmd11	541.579	0.641519	0.159023	4.03413	5.48041e-05
	ENSMUSG00000021097	Clmn	269.978	0.641359	0.299878	2.13873	0.0324573
	ENSMUSG00000000982	Ccl3	132.72	0.641209	0.280061	2.28953	0.0220484
	ENSMUSG00000030970	Ctbp2	556.504	0.641122	0.215411	2.97627	0.00291778
	ENSMUSG00000047767	Atg16l2	228.106	0.640994	0.247463	2.59026	0.00959041
	ENSMUSG00000060206	Zfp462	361.24	0.640131	0.281852	2.27116	0.0231374
	ENSMUSG00000038147	Cd84	195.156	0.639696	0.254945	2.50916	0.0121019
	ENSMUSG00000037486	Asxl2	275.572	0.639217	0.205237	3.11453	0.00184238
	ENSMUSG00000004952	Rasa4	295.514	0.638685	0.206078	3.09923	0.00194023
	ENSMUSG00000021822	Plau	141.348	0.638559	0.283246	2.25443	0.024169
	ENSMUSG00000024059	Clip4	466.561	0.638301	0.251009	2.54294	0.0109925
	ENSMUSG00000040511	Pvr	139.467	0.637908	0.228174	2.7957	0.00517872
	ENSMUSG00000030064	Frmd4b	387.635	0.637617	0.234961	2.71372	0.00665332
	ENSMUSG00000011960	Ccnt1	495.127	0.637421	0.152588	4.17741	2.94843e-05
	ENSMUSG00000049336	Tenm2	532.451	0.637095	0.301623	2.11222	0.0346673
	ENSMUSG00000029655	N4bp2l2	499.786	0.636959	0.26851	2.3722	0.0176827
	ENSMUSG00000031660	Brd7	410.702	0.636945	0.148693	4.28363	1.83868e-05
	ENSMUSG00000042605	Atxn2	450.616	0.63658	0.24197	2.63082	0.00851783
	ENSMUSG00000015002	Efr3a	693.547	0.636352	0.227679	2.79496	0.00519066
	ENSMUSG00000036893	Ehmt1	297.991	0.63559	0.222107	2.86165	0.00421448
	ENSMUSG00000030815	Phkg2	179.724	0.634561	0.23128	2.74369	0.00607529
	ENSMUSG00000029249	Rest	304.72	0.633982	0.200607	3.16032	0.00157597
	ENSMUSG00000038170	Pde4dip	281.955	0.63355	0.276101	2.29463	0.0217544
	ENSMUSG00000032405	Pias1	571.85	0.633005	0.145378	4.35421	1.33546e-05
	ENSMUSG00000026499	Acbd3	292.457	0.631781	0.283347	2.2297	0.0257672
	ENSMUSG00000020647	Ncoa1	567.643	0.63163	0.165858	3.80827	0.000139943
	ENSMUSG00000048118	Arid4a	415.199	0.631196	0.28436	2.21971	0.0264385
	ENSMUSG00000032560	Dnajc13	261.273	0.630779	0.231163	2.72872	0.00635811
	ENSMUSG00000001065	Zfp276	139.701	0.627344	0.237764	2.63851	0.00832704
	ENSMUSG00000036528	Ppfibp2	225.731	0.626831	0.315033	1.98974	0.0466201
	ENSMUSG00000026014	Raph1	514.959	0.6268	0.230732	2.71657	0.00659625
	ENSMUSG00000056260	Lrif1	143.277	0.626798	0.241582	2.59456	0.00947121
	ENSMUSG00000030505	Prmt3	126.701	0.626596	0.314122	1.99475	0.0460699
	ENSMUSG00000031093	Dock11	148.708	0.626372	0.232097	2.69876	0.00695993
	ENSMUSG00000036391	Sec24a	261.183	0.626164	0.217432	2.87982	0.00397904
	ENSMUSG00000039206	Daglb	195.948	0.625634	0.274451	2.27959	0.0226323
	ENSMUSG00000002221	Paxip1	159.108	0.625069	0.275687	2.26731	0.0233711
	ENSMUSG00000063382	Bcl9l	263.357	0.625055	0.260268	2.40159	0.0163242
	ENSMUSG00000038126	Mphosph9	148.061	0.625047	0.290786	2.14951	0.0315944
	ENSMUSG00000027665	Pik3ca	744.948	0.624912	0.23565	2.65186	0.00800486
	ENSMUSG00000042390	Gatad2b	578.777	0.624461	0.183239	3.40791	0.000654636
	ENSMUSG00000089847	Timm10b	244.99	0.622492	0.228593	2.72314	0.00646637
	ENSMUSG00000048897	Zfp710	326.654	0.622371	0.237884	2.61628	0.00888932
	ENSMUSG00000040325	Dcaf1	243.951	0.622085	0.31461	1.97732	0.0480055
	ENSMUSG00000009418	Nav1	623.416	0.622018	0.189445	3.28337	0.00102572
	ENSMUSG00000019907	Ppp1r12a	430.056	0.621511	0.275028	2.25981	0.023833
	ENSMUSG00000025812	Pard3	285.037	0.619976	0.249362	2.48625	0.0129097
	ENSMUSG00000024642	Tle4	212.005	0.619813	0.233955	2.64929	0.00806621
	ENSMUSG00000046876	Atxn1	204.224	0.619471	0.22822	2.71436	0.00664049
	ENSMUSG00000001376	Vps50	250.934	0.618567	0.300366	2.05938	0.0394582
	ENSMUSG00000071176	Arhgef10	348.585	0.617052	0.282611	2.1834	0.0290065
	ENSMUSG00000029782	Tmem209	197.286	0.616549	0.300943	2.04872	0.0404896
	ENSMUSG00000039997	Ifi203	283.164	0.616001	0.208206	2.95861	0.00309031
	ENSMUSG00000029920	Smarcad1	273.167	0.615486	0.31003	1.98525	0.0471171
	ENSMUSG00000045624	Esf1	364.141	0.615356	0.298832	2.05921	0.0394745
	ENSMUSG00000066640	Fbxl18	168.727	0.615307	0.253082	2.43125	0.0150467
	ENSMUSG00000035439	Haus8	137.251	0.615048	0.284209	2.16407	0.0304588
	ENSMUSG00000026887	Mrrf	144.384	0.613884	0.270899	2.2661	0.0234455
	ENSMUSG00000024590	Lmnb1	212.036	0.613751	0.232035	2.64508	0.00816721
	ENSMUSG00000043987	Cep164	239.027	0.613666	0.283444	2.16503	0.030385
	ENSMUSG00000030655	Smg1	522.577	0.613625	0.274886	2.23229	0.0255959
	ENSMUSG00000043154	Ppp2r3a	355.286	0.613179	0.187646	3.26774	0.00108409
	ENSMUSG00000034342	Cbl	311.915	0.611521	0.207578	2.94599	0.00321923
	ENSMUSG00000019797	1700021F05Rik	185.451	0.610184	0.183262	3.32957	0.000869816
	ENSMUSG00000022883	Robo1	201.964	0.610014	0.238219	2.56073	0.0104451
	ENSMUSG00000029291	Rufy3	354.392	0.60993	0.284534	2.14361	0.0320643
	ENSMUSG00000026577	Blzf1	156.784	0.60936	0.301827	2.0189	0.0434973
	ENSMUSG00000060419	Rps16-ps2	122.753	0.608576	0.207883	2.92749	0.00341705
	ENSMUSG00000028053	Ash1l	360.233	0.608386	0.175137	3.47376	0.000513211
	ENSMUSG00000021423	Ly86	378.733	0.60827	0.228148	2.66611	0.00767337
	ENSMUSG00000041341	Atg2b	379.937	0.607885	0.273386	2.22354	0.0261795
	ENSMUSG00000054728	Phactr1	440.669	0.607309	0.256781	2.36509	0.0180257
	ENSMUSG00000029401	Rilpl2	210.656	0.607143	0.304224	1.99571	0.0459654
	ENSMUSG00000025817	Nudt5	246.588	0.60597	0.23359	2.59416	0.00948221
	ENSMUSG00000022708	Zbtb20	4213.66	0.605412	0.238809	2.53513	0.0112406
	ENSMUSG00000075703	Selenoi	183.537	0.605047	0.271017	2.2325	0.0255817
	ENSMUSG00000033918	Parl	335.288	0.604723	0.16699	3.62131	0.000293112
	ENSMUSG00000026643	Nmt2	295.342	0.604662	0.201268	3.00426	0.00266228
	ENSMUSG00000099481	Xndc1	162.302	0.604346	0.228526	2.64454	0.00818029
	ENSMUSG00000024304	Cdh2	333.793	0.604303	0.295251	2.04674	0.0406835
	ENSMUSG00000018160	Med1	291.383	0.603912	0.232269	2.60005	0.00932093
	ENSMUSG00000039318	Rab3gap2	161.139	0.603749	0.250566	2.40954	0.0159728
	ENSMUSG00000071856	Mcc	376.783	0.603111	0.277235	2.17545	0.0295964
	ENSMUSG00000021556	Golm1	134.856	0.602781	0.302886	1.99012	0.0465774
	ENSMUSG00000025571	Tnrc6c	707.361	0.60235	0.199562	3.01836	0.00254151
	ENSMUSG00000027598	Itch	383.258	0.602221	0.202656	2.97164	0.00296216
	ENSMUSG00000037979	Ccdc92	154.339	0.601837	0.299771	2.00766	0.04468
	ENSMUSG00000030990	Pgap2	295.48	0.601791	0.200373	3.00335	0.00267022
	ENSMUSG00000032228	Tcf12	358.364	0.601783	0.218034	2.76004	0.00577946
	ENSMUSG00000034518	Hmgxb4	128.636	0.601252	0.233176	2.57853	0.00992203
	ENSMUSG00000028565	Nfia	1691.23	0.601145	0.177423	3.3882	0.000703533
	ENSMUSG00000063317	Usp31	153.328	0.601126	0.275117	2.18498	0.0288901
	ENSMUSG00000041921	Metap1d	211.724	0.600782	0.18816	3.19293	0.00140839
	ENSMUSG00000034235	Usp54	250.498	0.600188	0.250577	2.39523	0.0166102
	ENSMUSG00000003233	Dvl3	163.734	0.599806	0.223559	2.68299	0.00729681
	ENSMUSG00000108621	Gm37494	156.453	0.599213	0.296479	2.0211	0.0432693
	ENSMUSG00000069729	Arid1b	499.1	0.599063	0.212091	2.82456	0.0047346
	ENSMUSG00000026158	Ogfrl1	360.687	0.598652	0.170895	3.50305	0.000459965
	ENSMUSG00000056214	Pard6g	198.331	0.597398	0.236973	2.52096	0.0117036
	ENSMUSG00000030527	Crtc3	312.735	0.597294	0.201056	2.97078	0.00297042
	ENSMUSG00000044807	Zfp354c	180.457	0.597066	0.212719	2.80682	0.0050033
	ENSMUSG00000025558	Dock9	345.17	0.596956	0.240688	2.48021	0.0131306
	ENSMUSG00000036550	Cnot1	602.844	0.596899	0.247351	2.41316	0.0158147
	ENSMUSG00000032396	Dis3l	131.356	0.5967	0.224163	2.66191	0.00776996
	ENSMUSG00000069045	Ddx3y	716.523	0.596689	0.29304	2.03621	0.0417296
	ENSMUSG00000046982	Tshz1	678.706	0.596616	0.214827	2.77719	0.00548312
	ENSMUSG00000055320	Tead1	415.057	0.596265	0.19527	3.05354	0.00226162
	ENSMUSG00000025856	Pdgfa	734.361	0.595908	0.215667	2.7631	0.00572551
	ENSMUSG00000009647	Mcu	217.798	0.595901	0.23978	2.4852	0.012948
	ENSMUSG00000021810	Ecd	343.731	0.595549	0.198674	2.99762	0.00272097
	ENSMUSG00000029458	Brap	299.592	0.595367	0.203453	2.92631	0.00343006
	ENSMUSG00000071337	Tia1	525.9	0.595218	0.24238	2.45573	0.0140599
	ENSMUSG00000030726	Pold3	179.433	0.5949	0.297557	1.99928	0.0455783
	ENSMUSG00000030199	Etv6	222.092	0.594836	0.254925	2.33337	0.0196285
	ENSMUSG00000047881	Rell1	193.326	0.594436	0.210998	2.81726	0.00484351
	ENSMUSG00000032501	Trib1	217.085	0.594169	0.226959	2.61796	0.00884583
	ENSMUSG00000022521	Crebbp	710.759	0.592855	0.216139	2.74293	0.00608935
	ENSMUSG00000018199	Trove2	375.521	0.592784	0.201034	2.94867	0.00319146
	ENSMUSG00000058440	Nrf1	297.993	0.592347	0.271685	2.18027	0.0292372
	ENSMUSG00000026872	Zeb2	581.914	0.592042	0.267999	2.20911	0.0271666
	ENSMUSG00000020783	Ncbp3	409.589	0.591952	0.194436	3.04446	0.00233096
	ENSMUSG00000022544	Eef2kmt	275.13	0.591908	0.240543	2.46071	0.0138661
	ENSMUSG00000032582	Rbm6	536.554	0.591304	0.298789	1.979	0.0478158
	ENSMUSG00000052056	Zfp217	140.165	0.590991	0.29924	1.97497	0.0482714
	ENSMUSG00000018541	Cwc25	159.446	0.590292	0.265205	2.22579	0.026028
	ENSMUSG00000021738	Atxn7	154.282	0.589836	0.30074	1.96128	0.0498462
	ENSMUSG00000020459	Mtif2	295.77	0.589351	0.224743	2.62233	0.008733
	ENSMUSG00000028556	Dock7	543.861	0.589125	0.172217	3.42084	0.000624281
	ENSMUSG00000027272	Ubr1	387.214	0.588899	0.270315	2.17857	0.029364
	ENSMUSG00000030319	Cand2	152.492	0.587793	0.260147	2.25947	0.0238544
	ENSMUSG00000037857	Nufip2	281.469	0.586254	0.237791	2.46542	0.0136853
	ENSMUSG00000031563	Wwc2	558.271	0.586066	0.199145	2.94291	0.00325139
	ENSMUSG00000028136	Snx27	291.778	0.584958	0.20865	2.80353	0.00505458
	ENSMUSG00000026875	Traf1	237.799	0.584609	0.245963	2.37682	0.0174626
	ENSMUSG00000036097	Slf2	215.435	0.584386	0.196083	2.98031	0.0028796
	ENSMUSG00000020120	Plek	384.717	0.583714	0.225448	2.58913	0.00962179
	ENSMUSG00000032377	Plscr4	145.361	0.583068	0.23338	2.49836	0.0124768
	ENSMUSG00000037461	Ints7	155.236	0.582857	0.235756	2.4723	0.0134248
	ENSMUSG00000028995	Fam126a	320.806	0.582739	0.203152	2.86848	0.00412446
	ENSMUSG00000024899	Papss2	262.322	0.582138	0.242692	2.39867	0.0164546
	ENSMUSG00000020700	Map3k3	141.975	0.58174	0.229051	2.53979	0.011092
	ENSMUSG00000055296	Tmem245	411.033	0.581573	0.235042	2.47433	0.0133485
	ENSMUSG00000039960	Rhou	251.309	0.581288	0.205188	2.83295	0.00461203
	ENSMUSG00000062604	Srpk2	598.11	0.581206	0.240504	2.41662	0.0156653
	ENSMUSG00000058318	Phf21a	566.418	0.58105	0.19578	2.96788	0.00299866
	ENSMUSG00000026200	Glb1l	188.728	0.580937	0.279949	2.07515	0.0379726
	ENSMUSG00000042599	Kdm7a	636.344	0.580402	0.198281	2.92716	0.00342068
	ENSMUSG00000032212	Sltm	815.579	0.580093	0.261622	2.2173	0.0266028
	ENSMUSG00000025326	Ube3a	965.181	0.579392	0.240554	2.40857	0.0160152
	ENSMUSG00000042046	Dstyk	325.481	0.579341	0.223556	2.59147	0.00955655
	ENSMUSG00000011382	Dhdh	205.838	0.579045	0.270538	2.14034	0.0323269
	ENSMUSG00000020027	Socs2	395.927	0.578953	0.191381	3.02513	0.00248526
	ENSMUSG00000020899	Pfas	183.972	0.578265	0.260215	2.22226	0.0262659
	ENSMUSG00000038301	Snx10	396.401	0.57796	0.258956	2.23189	0.0256224
	ENSMUSG00000022292	Rrm2b	140.863	0.576174	0.219422	2.62588	0.00864256
	ENSMUSG00000037997	Parp11	188.203	0.576171	0.277495	2.07633	0.0378636
	ENSMUSG00000049103	Ccr2	145.737	0.576135	0.233632	2.466	0.0136633
	ENSMUSG00000049504	Proser1	139.921	0.575567	0.241326	2.38502	0.0170782
	ENSMUSG00000021693	Kif2a	190.349	0.575479	0.220843	2.60583	0.00916512
	ENSMUSG00000041763	Tpp2	235.728	0.57534	0.250048	2.30091	0.0213965
	ENSMUSG00000041733	Coq5	257.652	0.575201	0.191342	3.00615	0.0026458
	ENSMUSG00000037608	Bclaf1	736.623	0.575062	0.243823	2.35852	0.018348
	ENSMUSG00000018239	Zcchc10	128.817	0.574839	0.27397	2.09818	0.0358888
	ENSMUSG00000022641	Bbx	290.463	0.573645	0.264883	2.16565	0.0303377
	ENSMUSG00000014633	Cmc2	230.097	0.573284	0.244122	2.34835	0.0188567
	ENSMUSG00000026127	Imp4	469.978	0.572769	0.188973	3.03096	0.00243774
	ENSMUSG00000053025	Sv2b	157.022	0.57263	0.278903	2.05315	0.0400582
	ENSMUSG00000021474	Sfxn1	435.99	0.57224	0.1677	3.41228	0.000644221
	ENSMUSG00000041966	Dcaf17	191.355	0.571209	0.276799	2.06363	0.0390531
	ENSMUSG00000038383	Pigu	230.662	0.570874	0.22099	2.58326	0.00978727
	ENSMUSG00000046027	Stard5	200.356	0.570211	0.237378	2.40212	0.0163002
	ENSMUSG00000038872	Zfhx3	1570.5	0.570048	0.206046	2.76661	0.00566424
	ENSMUSG00000039768	Dnajc11	284.418	0.5677	0.224793	2.52544	0.0115555
	ENSMUSG00000034801	Sos2	216.035	0.567191	0.254053	2.23257	0.0255776
	ENSMUSG00000020687	Cdc27	284.572	0.566864	0.278916	2.03238	0.0421152
	ENSMUSG00000032480	Dhx30	600.904	0.566623	0.211063	2.68462	0.00726122
	ENSMUSG00000032217	Rnf111	206.802	0.566585	0.215702	2.62671	0.00862159
	ENSMUSG00000025964	Adam23	280.19	0.566464	0.284358	1.99208	0.0463625
	ENSMUSG00000040850	Psme4	263.083	0.566291	0.241237	2.34745	0.0189026
	ENSMUSG00000020516	Rps6kb1	356.169	0.56622	0.228631	2.47657	0.0132652
	ENSMUSG00000006281	Tep1	202.94	0.5652	0.248778	2.27191	0.0230922
	ENSMUSG00000050965	Prkca	268.639	0.564151	0.235123	2.39939	0.0164225
	ENSMUSG00000025764	Jade1	249.083	0.563831	0.211382	2.66735	0.00764519
	ENSMUSG00000038002	Cramp1l	213.929	0.562386	0.250203	2.24772	0.0245943
	ENSMUSG00000037286	Stag1	231.887	0.561671	0.245111	2.29149	0.021935
	ENSMUSG00000075415	Fnbp1	567.206	0.561151	0.17537	3.19981	0.00137519
	ENSMUSG00000033653	Vps8	198.953	0.560934	0.220879	2.53956	0.0110993
	ENSMUSG00000032826	Ank2	1096.68	0.560889	0.229687	2.44197	0.0146073
	ENSMUSG00000021068	Nin	244.589	0.560774	0.213324	2.62875	0.00857003
	ENSMUSG00000039671	Zmynd8	546.774	0.56023	0.184479	3.03681	0.00239093
	ENSMUSG00000029634	Rnf6	212.672	0.560065	0.203507	2.75207	0.00592203
	ENSMUSG00000006392	Med8	152.858	0.559189	0.256973	2.17606	0.0295505
	ENSMUSG00000018401	Mtmr4	201.992	0.559062	0.237053	2.35839	0.0183544
	ENSMUSG00000053286	Trmt1l	479.597	0.558848	0.227148	2.46028	0.0138828
	ENSMUSG00000024290	Rock1	709.766	0.558481	0.229465	2.43384	0.0149395
	ENSMUSG00000027130	Slc12a6	275.897	0.558198	0.200195	2.78827	0.00529902
	ENSMUSG00000032712	2810474O19Rik	503.131	0.557603	0.217108	2.56832	0.0102194
	ENSMUSG00000021990	Spata13	231.48	0.557479	0.236349	2.35871	0.0183387
	ENSMUSG00000022905	Kpna1	246.74	0.555718	0.213883	2.59823	0.00937049
	ENSMUSG00000026803	Ttf1	193.141	0.555391	0.23832	2.33044	0.0197827
	ENSMUSG00000078695	Cisd3	483.312	0.55502	0.222805	2.49106	0.0127364
	ENSMUSG00000055013	Agap1	497.229	0.554383	0.262546	2.11157	0.0347233
	ENSMUSG00000003812	Dnase2a	275.174	0.554208	0.230823	2.40101	0.0163499
	ENSMUSG00000037958	Nsrp1	333.886	0.553704	0.277791	1.99324	0.0462354
	ENSMUSG00000043279	Trim56	275.729	0.553487	0.219067	2.52657	0.0115183
	ENSMUSG00000037685	Atp8a1	361.574	0.55318	0.271102	2.04048	0.0413021
	ENSMUSG00000025979	Mob4	597.424	0.552123	0.19568	2.82156	0.00477906
	ENSMUSG00000067279	Ppp1r3c	422.378	0.551933	0.275015	2.00692	0.0447582
	ENSMUSG00000028034	Fubp1	711.968	0.550441	0.278377	1.97732	0.0480057
	ENSMUSG00000026229	Psmd1	1060.12	0.550265	0.198962	2.76568	0.00568049
	ENSMUSG00000041915	Ammecr1l	214.964	0.550077	0.230495	2.38651	0.0170092
	ENSMUSG00000026790	Odf2	303.467	0.549796	0.24501	2.24397	0.0248343
	ENSMUSG00000034931	Dhx8	188.639	0.549431	0.270932	2.02793	0.0425675
	ENSMUSG00000033014	Trim33	236.013	0.549355	0.27846	1.97284	0.0485143
	ENSMUSG00000025790	Slco3a1	261.521	0.549081	0.275065	1.99619	0.0459135
	ENSMUSG00000030411	Nova2	135.637	0.548702	0.221844	2.47336	0.0133848
	ENSMUSG00000022914	Brwd1	481.967	0.54834	0.27681	1.98092	0.0475999
	ENSMUSG00000024654	Asrgl1	198.441	0.547677	0.227667	2.40561	0.0161457
	ENSMUSG00000039275	Foxk2	216.119	0.547596	0.240568	2.27626	0.0228303
	ENSMUSG00000054426	A930005H10Rik	144.644	0.547499	0.234216	2.33758	0.019409
	ENSMUSG00000042444	Mindy2	381.253	0.547404	0.223056	2.45411	0.0141232
	ENSMUSG00000055436	Srsf11	1590.09	0.546676	0.255805	2.13708	0.0325916
	ENSMUSG00000032481	Smarcc1	328.541	0.546544	0.216551	2.52386	0.0116075
	ENSMUSG00000032846	Zswim6	190.056	0.546228	0.227093	2.40531	0.0161587
	ENSMUSG00000024122	Pdpk1	323.273	0.546227	0.219316	2.49059	0.012753
	ENSMUSG00000029422	Rsrc2	548.333	0.545993	0.249261	2.19044	0.028492
	ENSMUSG00000018412	Kansl1	300.201	0.544583	0.224184	2.42917	0.0151333
	ENSMUSG00000031590	Frg1	332.467	0.543446	0.181467	2.99474	0.0027468
	ENSMUSG00000027236	Eif3j1	431.273	0.542329	0.27602	1.96482	0.0494351
	ENSMUSG00000057894	Zfp329	227.61	0.542108	0.264992	2.04575	0.0407808
	ENSMUSG00000027312	Atrn	307.873	0.541546	0.265857	2.03698	0.0416516
	ENSMUSG00000020522	Mfap3	231.136	0.539794	0.222346	2.42772	0.0151941
	ENSMUSG00000052593	Adam17	294.944	0.539782	0.258318	2.0896	0.0366537
	ENSMUSG00000040865	Ino80d	317.626	0.539569	0.232027	2.32546	0.0200476
	ENSMUSG00000066037	Hnrnpr	764.136	0.538693	0.203209	2.65094	0.00802689
	ENSMUSG00000022141	Nipbl	498.288	0.538421	0.219196	2.45635	0.0140357
	ENSMUSG00000030067	Foxp1	2162.27	0.538081	0.17028	3.15998	0.00157782
	ENSMUSG00000027088	Phospho2	156.74	0.537938	0.242297	2.22015	0.0264083
	ENSMUSG00000045136	Tubb2b	238.786	0.537837	0.240869	2.23291	0.0255551
	ENSMUSG00000020409	Slu7	295.508	0.536818	0.235957	2.27506	0.0229023
	ENSMUSG00000026991	Pkp4	636.172	0.535803	0.226196	2.36875	0.0178481
	ENSMUSG00000030231	Plekha5	255.091	0.535307	0.201951	2.65068	0.00803301
	ENSMUSG00000029469	Ift81	230.25	0.534333	0.234486	2.27874	0.0226824
	ENSMUSG00000026600	Soat1	394.101	0.534108	0.255788	2.08808	0.0367904
	ENSMUSG00000029190	D5Ertd579e	371.691	0.533746	0.215934	2.4718	0.0134434
	ENSMUSG00000027200	Sema6d	185.345	0.533647	0.26404	2.02109	0.0432708
	ENSMUSG00000042121	Ssh1	310.032	0.533028	0.206382	2.58273	0.00980225
	ENSMUSG00000053819	Camk2d	635.372	0.532678	0.199341	2.6722	0.00753553
	ENSMUSG00000030987	Stim1	506.881	0.532363	0.169867	3.13399	0.00172447
	ENSMUSG00000030029	Lrig1	146.928	0.531584	0.212833	2.49765	0.0125018
	ENSMUSG00000029765	Plxna4	400.041	0.531476	0.220279	2.41274	0.0158332
	ENSMUSG00000074800	Gm4149	139.434	0.530963	0.244943	2.1677	0.0301818
	ENSMUSG00000041741	Pde3a	143.671	0.530871	0.252773	2.10018	0.0357126
	ENSMUSG00000031292	Cdkl5	153.334	0.529734	0.259195	2.04376	0.0409771
	ENSMUSG00000025821	Zfp282	158.906	0.527706	0.252564	2.08939	0.0366726
	ENSMUSG00000018882	Mrpl45	386.171	0.527402	0.201664	2.61525	0.00891617
	ENSMUSG00000031659	Adcy7	129.58	0.526658	0.268545	1.96115	0.0498613
	ENSMUSG00000034248	Slc25a37	229.679	0.526598	0.24122	2.18306	0.0290314
	ENSMUSG00000037926	Ssh2	956.849	0.52643	0.185177	2.84285	0.00447127
	ENSMUSG00000056310	Tyw1	213.683	0.526416	0.267252	1.96974	0.0488686
	ENSMUSG00000020941	Map3k14	128.235	0.525882	0.192353	2.73393	0.00625824
	ENSMUSG00000001521	Tulp3	393.608	0.525768	0.251458	2.09088	0.0365388
	ENSMUSG00000049550	Clip1	390.025	0.525463	0.194264	2.70489	0.0068327
	ENSMUSG00000060961	Slc4a4	262.443	0.524732	0.261841	2.00401	0.0450691
	ENSMUSG00000032086	Bace1	443.086	0.523983	0.240791	2.17609	0.0295486
	ENSMUSG00000010609	Psen2	306.471	0.522644	0.160619	3.25394	0.00113815
	ENSMUSG00000040747	Cd53	292.959	0.522617	0.194526	2.68663	0.00721777
	ENSMUSG00000094483	Purb	1669.27	0.520712	0.207484	2.50965	0.0120851
	ENSMUSG00000022560	Slc52a2	130.059	0.520637	0.204539	2.54542	0.0109147
	ENSMUSG00000033596	Rfwd3	186.709	0.520631	0.248064	2.09878	0.0358362
	ENSMUSG00000048120	Entpd1	289.243	0.519631	0.262247	1.98146	0.0475402
	ENSMUSG00000040481	Bptf	1145.55	0.518379	0.212171	2.44321	0.0145571
	ENSMUSG00000029122	Evc	186.021	0.518181	0.194798	2.66009	0.00781199
	ENSMUSG00000003778	Brd8	487.229	0.518117	0.256312	2.02143	0.043235
	ENSMUSG00000032393	Dpp8	271.02	0.516573	0.216738	2.3834	0.0171537
	ENSMUSG00000064037	Gpn1	236.052	0.515995	0.238366	2.16472	0.0304093
	ENSMUSG00000030844	Rgs10	247.813	0.515608	0.223719	2.30472	0.0211824
	ENSMUSG00000024190	Dusp1	339.909	0.515083	0.232327	2.21706	0.0266192
	ENSMUSG00000072623	Zfp9	210.724	0.514772	0.215416	2.38967	0.0168636
	ENSMUSG00000020063	Sirt1	134.387	0.51409	0.221135	2.32478	0.0200836
	ENSMUSG00000031878	Nae1	283.12	0.513189	0.222006	2.3116	0.0207997
	ENSMUSG00000036833	Pnpla7	324.409	0.511438	0.213268	2.3981	0.0164804
	ENSMUSG00000024197	Plin3	582.875	0.511427	0.222347	2.30013	0.0214411
	ENSMUSG00000053838	Nudcd3	667.728	0.510476	0.254191	2.00824	0.0446177
	ENSMUSG00000026104	Stat1	390.27	0.510013	0.224639	2.27037	0.0231851
	ENSMUSG00000020523	Fam114a2	580.713	0.509884	0.185757	2.74489	0.00605307
	ENSMUSG00000022000	Zc3h13	506.741	0.50894	0.230966	2.20353	0.0275573
	ENSMUSG00000040433	Zbtb38	276.155	0.508374	0.210869	2.41085	0.0159153
	ENSMUSG00000039542	Ncam1	939.582	0.508156	0.229931	2.21004	0.0271022
	ENSMUSG00000066258	Trim12a	294.75	0.507237	0.234956	2.15886	0.0308609
	ENSMUSG00000050229	Pigm	145.351	0.506855	0.238246	2.12745	0.033383
	ENSMUSG00000107091	Gm43343	183.479	0.50675	0.205365	2.46756	0.0136039
	ENSMUSG00000035569	Ankrd11	1506.89	0.506271	0.254773	1.98715	0.0469059
	ENSMUSG00000038642	Ctss	2130.37	0.505583	0.191594	2.63883	0.00831924
	ENSMUSG00000042520	Ubap2l	846.177	0.504594	0.227661	2.21643	0.0266621
	ENSMUSG00000062202	Btbd9	323.101	0.504295	0.211977	2.37901	0.0173592
	ENSMUSG00000057134	Ado	181.325	0.503537	0.240634	2.09254	0.0363901
	ENSMUSG00000038456	Dennd2a	200.541	0.503428	0.2322	2.16808	0.0301528
	ENSMUSG00000038252	Ncapd2	142.111	0.503211	0.248309	2.02655	0.0427088
	ENSMUSG00000051934	Spats2	156.264	0.503116	0.219402	2.29313	0.0218408
	ENSMUSG00000057133	Chd6	402.619	0.503092	0.225885	2.22721	0.0259334
	ENSMUSG00000030536	Iqgap1	905.714	0.502412	0.139811	3.59352	0.000326243
	ENSMUSG00000031314	Taf1	253.905	0.502225	0.185571	2.70638	0.00680215
	ENSMUSG00000075028	Prdm11	153.349	0.501765	0.21485	2.33542	0.0195217
	ENSMUSG00000030872	Gga2	241.431	0.501567	0.255338	1.96433	0.0494924
	ENSMUSG00000026812	Tsc1	334.093	0.501192	0.202518	2.4748	0.0133311
	ENSMUSG00000015087	Rabl6	618.111	0.501115	0.219089	2.28726	0.0221805
	ENSMUSG00000001280	Sp1	321.021	0.500954	0.219314	2.28419	0.0223605
	ENSMUSG00000022607	Ptk2	318.297	0.500333	0.248086	2.01677	0.0437196
	ENSMUSG00000022048	Dpysl2	595.461	0.500247	0.150325	3.32776	0.000875459
	ENSMUSG00000028577	Plaa	193.352	0.50021	0.246863	2.02626	0.0427381
	ENSMUSG00000046516	Cox17	390.903	0.499934	0.248292	2.01349	0.044063
	ENSMUSG00000034832	Tet3	283.445	0.497765	0.242884	2.04939	0.0404236
	ENSMUSG00000038495	Otud7b	393.772	0.496975	0.174745	2.84399	0.00445522
	ENSMUSG00000029470	P2rx4	642.928	0.495925	0.182667	2.71492	0.00662921
	ENSMUSG00000006740	Kif5b	1172.25	0.495708	0.220179	2.25139	0.0243611
	ENSMUSG00000062078	Qk	854.753	0.495509	0.211123	2.34701	0.0189247
	ENSMUSG00000020451	Limk2	394.229	0.49539	0.164625	3.0092	0.00261932
	ENSMUSG00000040025	Ythdf2	210.682	0.494996	0.201811	2.45277	0.0141762
	ENSMUSG00000027207	Galk2	275.92	0.494265	0.224022	2.20632	0.0273614
	ENSMUSG00000021375	Kif13a	271.246	0.493419	0.243553	2.02592	0.0427732
	ENSMUSG00000057181	5730455P16Rik	186.523	0.492618	0.212277	2.32064	0.0203064
	ENSMUSG00000015766	Eps8	200.387	0.49217	0.22575	2.18016	0.0292459
	ENSMUSG00000029207	Apbb2	507.853	0.491366	0.196059	2.50621	0.0122032
	ENSMUSG00000075254	Heg1	589.245	0.491255	0.218208	2.25131	0.0243659
	ENSMUSG00000055024	Ep300	368.126	0.491244	0.238582	2.05902	0.0394927
	ENSMUSG00000015889	Lta4h	262.871	0.489721	0.211454	2.31597	0.02056
	ENSMUSG00000018750	Zbtb4	1017.06	0.488947	0.223565	2.18705	0.0287389
	ENSMUSG00000040785	Ttc3	1398.37	0.488274	0.230605	2.11736	0.034229
	ENSMUSG00000028780	Sema3c	157.565	0.487305	0.229331	2.1249	0.0335952
	ENSMUSG00000030126	Tmcc1	767.606	0.486963	0.206054	2.36328	0.018114
	ENSMUSG00000040990	Sh3kbp1	219.84	0.486187	0.238894	2.03516	0.041835
	ENSMUSG00000025785	Exosc7	221.358	0.485569	0.239707	2.02568	0.0427975
	ENSMUSG00000028268	Gbp3	157.135	0.485507	0.228906	2.12099	0.0339228
	ENSMUSG00000015305	Sash1	478.923	0.485349	0.194762	2.49201	0.0127022
	ENSMUSG00000061589	Dot1l	244.123	0.485214	0.165077	2.93931	0.00328941
	ENSMUSG00000038611	Phrf1	291.962	0.485152	0.19417	2.49859	0.0124687
	ENSMUSG00000038893	Fam117a	175.286	0.484461	0.220554	2.19656	0.0280518
	ENSMUSG00000027309	4930402H24Rik	836.272	0.484225	0.206866	2.34077	0.0192442
	ENSMUSG00000063077	Kif1b	1031.62	0.482233	0.183155	2.63293	0.00846523
	ENSMUSG00000042772	Smg7	310.809	0.481864	0.221519	2.17527	0.0296097
	ENSMUSG00000042035	Igsf3	949.041	0.481593	0.238186	2.02192	0.0431848
	ENSMUSG00000050812	AI314180	452.959	0.48096	0.18479	2.60274	0.00924819
	ENSMUSG00000050910	Cdr2l	167.644	0.480664	0.237472	2.02409	0.0429611
	ENSMUSG00000027751	Supt20	209.232	0.478693	0.231404	2.06864	0.0385794
	ENSMUSG00000036698	Ago2	509.184	0.478274	0.196326	2.43612	0.0148456
	ENSMUSG00000002028	Kmt2a	734.809	0.47746	0.18959	2.51838	0.0117897
	ENSMUSG00000047409	Ctdspl	299.717	0.477116	0.205357	2.32335	0.0201604
	ENSMUSG00000026434	Nucks1	1158	0.477023	0.171001	2.7896	0.00527738
	ENSMUSG00000038518	Jarid2	185.333	0.47693	0.239803	1.98884	0.0467187
	ENSMUSG00000057766	Ankrd29	141.479	0.476809	0.223155	2.13667	0.032625
	ENSMUSG00000041890	Git2	431.305	0.476399	0.193316	2.46435	0.0137261
	ENSMUSG00000021835	Bmp4	295.574	0.476127	0.241434	1.97208	0.0486001
	ENSMUSG00000038759	Nup205	162	0.475548	0.187759	2.53275	0.0113171
	ENSMUSG00000037692	Ahdc1	419.901	0.475437	0.214966	2.21168	0.0269886
	ENSMUSG00000042298	Ttc19	382.219	0.475358	0.219287	2.16774	0.0301784
	ENSMUSG00000000131	Xpo6	340.736	0.474083	0.178595	2.65451	0.00794244
	ENSMUSG00000019960	Dusp6	196.141	0.473622	0.202648	2.33716	0.0194308
	ENSMUSG00000028906	Epb41	438.515	0.473378	0.209626	2.25821	0.0239328
	ENSMUSG00000029551	Psmg3	148.9	0.473312	0.195432	2.42187	0.0154408
	ENSMUSG00000022812	Gsk3b	626.502	0.472682	0.17029	2.77574	0.00550757
	ENSMUSG00000029461	Fam168a	418.271	0.470976	0.192126	2.45139	0.0142306
	ENSMUSG00000038146	Notch3	378.473	0.470943	0.20157	2.33637	0.0194719
	ENSMUSG00000021149	Gtpbp4	297.907	0.470276	0.198268	2.37192	0.0176958
	ENSMUSG00000004040	Stat3	826.611	0.470058	0.215724	2.17898	0.029333
	ENSMUSG00000059810	Rgs3	194.218	0.469649	0.224721	2.08992	0.0366247
	ENSMUSG00000019943	Atp2b1	930.423	0.469098	0.236671	1.98207	0.0474719
	ENSMUSG00000039356	Exosc2	153.854	0.469006	0.238082	1.96994	0.0488453
	ENSMUSG00000033088	Triobp	269.928	0.467932	0.162891	2.87267	0.00407017
	ENSMUSG00000009739	Pou6f1	201.871	0.467736	0.227484	2.05613	0.0397703
	ENSMUSG00000050428	Fbxo46	145.954	0.46727	0.211497	2.20935	0.0271505
	ENSMUSG00000028580	Pum1	352.683	0.467179	0.155647	3.00154	0.00268622
	ENSMUSG00000021645	Smn1	130.972	0.466734	0.212276	2.19871	0.0278985
	ENSMUSG00000014075	Tctex1d2	162.884	0.466645	0.22794	2.04723	0.040636
	ENSMUSG00000040209	Zfp704	356.35	0.466579	0.202825	2.3004	0.0214255
	ENSMUSG00000002103	Acp2	537.131	0.466289	0.161917	2.87979	0.00397935
	ENSMUSG00000022558	Mroh1	377.299	0.465742	0.1732	2.68904	0.00716569
	ENSMUSG00000038116	Phf20	390.06	0.465324	0.180311	2.58067	0.00986079
	ENSMUSG00000028382	Ptbp3	553.762	0.464508	0.162731	2.85446	0.00431105
	ENSMUSG00000070056	Mfhas1	177.783	0.4612	0.185796	2.48229	0.0130541
	ENSMUSG00000061136	Prpf40a	317.777	0.459915	0.184108	2.49808	0.0124869
	ENSMUSG00000055491	Pprc1	175.131	0.459039	0.225112	2.03916	0.041434
	ENSMUSG00000002428	Hltf	191.399	0.459032	0.214466	2.14035	0.0323264
	ENSMUSG00000029992	Gfpt1	371.349	0.458703	0.175424	2.61482	0.00892741
	ENSMUSG00000039473	Ubn1	589.169	0.458047	0.202421	2.26284	0.0236453
	ENSMUSG00000028496	Mllt3	188.915	0.457703	0.226906	2.01715	0.04368
	ENSMUSG00000022636	Alcam	591.569	0.457504	0.216144	2.11666	0.0342887
	ENSMUSG00000047721	Bola2	572.12	0.456728	0.191155	2.3893	0.0168803
	ENSMUSG00000040451	Sgms1	331.402	0.455548	0.202344	2.25135	0.0243632
	ENSMUSG00000003604	Aven	160.83	0.454385	0.222105	2.04581	0.040775
	ENSMUSG00000032612	Usp4	813.17	0.45405	0.139853	3.24662	0.00116785
	ENSMUSG00000023977	Ubr2	487.59	0.45321	0.203755	2.22429	0.0261288
	ENSMUSG00000073563	Csnk1g3	220.155	0.452384	0.211076	2.14323	0.032095
	ENSMUSG00000030256	Bhlhe41	329.628	0.451634	0.147482	3.06229	0.00219653
	ENSMUSG00000020220	Vps13d	299.952	0.451267	0.228378	1.97597	0.0481585
	ENSMUSG00000035649	Zcchc7	351.047	0.451127	0.221048	2.04085	0.0412656
	ENSMUSG00000029014	Dnajc2	284.371	0.450648	0.214827	2.09773	0.0359294
	ENSMUSG00000026932	Nacc2	594.183	0.450429	0.158009	2.85065	0.00436293
	ENSMUSG00000004934	Pias4	480.631	0.449975	0.175004	2.57123	0.0101339
	ENSMUSG00000026826	Nr4a2	156.893	0.448466	0.206015	2.17686	0.0294906
	ENSMUSG00000030982	9030624J02Rik	394.829	0.448074	0.196898	2.27566	0.0228661
	ENSMUSG00000036918	Ttc7	178.796	0.446834	0.227675	1.9626	0.0496928
	ENSMUSG00000020778	Ten1	230.802	0.445435	0.197213	2.25865	0.0239053
	ENSMUSG00000038013	Wipf2	408.038	0.444681	0.188338	2.36107	0.0182222
	ENSMUSG00000028890	Mtf1	307.796	0.444603	0.212156	2.09565	0.0361137
	ENSMUSG00000029703	Lrwd1	150.281	0.443191	0.197091	2.24867	0.0245336
	ENSMUSG00000021972	Hmbox1	238.649	0.442502	0.201719	2.19366	0.02826
	ENSMUSG00000021840	Mapk1ip1l	247.205	0.4423	0.206789	2.1389	0.0324437
	ENSMUSG00000052533	Nup188	131.99	0.442292	0.20982	2.10796	0.0350347
	ENSMUSG00000089911	Mfsd14a	190.437	0.440779	0.18311	2.40719	0.016076
	ENSMUSG00000031393	Mecp2	493.941	0.440684	0.154722	2.84824	0.00439623
	ENSMUSG00000025968	Ndufs1	518.41	0.439716	0.201498	2.18224	0.0290921
	ENSMUSG00000032598	Nckipsd	168.769	0.439364	0.203899	2.15481	0.0311763
	ENSMUSG00000030301	Ccdc91	175.476	0.438816	0.193877	2.26337	0.023613
	ENSMUSG00000027304	Rtf1	617.984	0.438471	0.22057	1.9879	0.0468231
	ENSMUSG00000029221	Slc30a9	486.19	0.438457	0.173471	2.52755	0.011486
	ENSMUSG00000001632	Brpf1	281.758	0.437996	0.216629	2.02187	0.04319
	ENSMUSG00000028902	Sf3a3	265.173	0.437783	0.17174	2.5491	0.0108
	ENSMUSG00000001156	Mxd1	189.735	0.437487	0.221698	1.97335	0.0484562
	ENSMUSG00000043991	Pura	846.98	0.437295	0.154299	2.83407	0.00459598
	ENSMUSG00000026064	Ptp4a1	134.527	0.436053	0.219189	1.98939	0.0466582
	ENSMUSG00000007880	Arid1a	918.69	0.435202	0.158503	2.7457	0.00603822
	ENSMUSG00000030720	Cln3	203.74	0.433813	0.192067	2.25866	0.0239048
	ENSMUSG00000038766	Gabpb2	188.745	0.433734	0.183485	2.36387	0.0180852
	ENSMUSG00000027012	Dync1i2	1058.78	0.433056	0.171195	2.52961	0.0114189
	ENSMUSG00000059273	Zc3h4	295.141	0.431628	0.20086	2.1489	0.0316422
	ENSMUSG00000068036	Afdn	739.513	0.431409	0.197382	2.18565	0.028841
	ENSMUSG00000027763	Mbnl1	1403.84	0.429866	0.186619	2.30344	0.021254
	ENSMUSG00000026634	Angel2	445.758	0.427676	0.158951	2.69062	0.00713194
	ENSMUSG00000019951	Uhrf1bp1l	154.795	0.427312	0.18889	2.26223	0.023683
	ENSMUSG00000023913	Pla2g7	386.766	0.425606	0.194585	2.18724	0.0287248
	ENSMUSG00000030888	Rrp8	166.448	0.425046	0.19533	2.17604	0.029552
	ENSMUSG00000020423	Btg2	375.856	0.424736	0.209878	2.02373	0.0429983
	ENSMUSG00000022961	Son	3939.39	0.424363	0.183827	2.3085	0.0209716
	ENSMUSG00000033004	Mycbp2	1036.73	0.423982	0.170189	2.49123	0.0127301
	ENSMUSG00000030447	Cyfip1	445.351	0.423207	0.208283	2.03188	0.0421659
	ENSMUSG00000043336	Filip1l	165.563	0.423004	0.185576	2.27942	0.0226423
	ENSMUSG00000029993	Nfu1	356.198	0.421938	0.182961	2.30616	0.0211015
	ENSMUSG00000042202	Slc35e2	311.442	0.421464	0.214257	1.96709	0.0491728
	ENSMUSG00000035824	Tk2	178.687	0.420945	0.203536	2.06816	0.0386254
	ENSMUSG00000036323	Srp72	560.647	0.420605	0.203195	2.06995	0.0384568
	ENSMUSG00000074733	Zfp950	542.469	0.420573	0.188271	2.23387	0.0254915
	ENSMUSG00000022952	Runx1	460.883	0.420282	0.210089	2.0005	0.0454462
	ENSMUSG00000053477	Tcf4	2787.7	0.419134	0.172691	2.42707	0.0152214
	ENSMUSG00000026279	Thap4	196.959	0.41907	0.213418	1.96361	0.0495755
	ENSMUSG00000033209	Ttc28	867.782	0.418719	0.190148	2.20207	0.0276605
	ENSMUSG00000026463	Atp2b4	282.894	0.418392	0.169979	2.46143	0.0138383
	ENSMUSG00000018476	Kdm6b	339.59	0.417819	0.201112	2.07754	0.037752
	ENSMUSG00000007038	Neu1	331.078	0.417209	0.18032	2.31372	0.0206831
	ENSMUSG00000002210	Smg9	257.269	0.413037	0.16279	2.53724	0.0111729
	ENSMUSG00000038485	Socs7	358.728	0.411201	0.179403	2.29205	0.0219027
	ENSMUSG00000018666	Cbx1	752.22	0.409723	0.1921	2.13287	0.0329355
	ENSMUSG00000024030	Abcg1	228.052	0.408308	0.200939	2.032	0.042154
	ENSMUSG00000026374	Tsn	952.023	0.407052	0.130789	3.11229	0.00185643
	ENSMUSG00000044783	Hjurp	328.759	0.406171	0.193219	2.10212	0.0355425
	ENSMUSG00000014767	Tbp	130.425	0.403404	0.190227	2.12064	0.0339517
	ENSMUSG00000062761	Zfp512	399.748	0.401118	0.167683	2.39212	0.0167513
	ENSMUSG00000074212	Dnajb14	604.783	0.399607	0.183552	2.17707	0.0294752
	ENSMUSG00000024639	Gnaq	999.836	0.399378	0.177903	2.24492	0.0247731
	ENSMUSG00000021608	Lpcat1	316.739	0.398213	0.165135	2.41143	0.0158899
	ENSMUSG00000049800	Sertad2	194.537	0.397669	0.197649	2.01199	0.0442207
	ENSMUSG00000022353	Mtss1	288.387	0.396539	0.202105	1.96205	0.0497571
	ENSMUSG00000044950	Pwwp2a	159.051	0.395369	0.197687	1.99998	0.0455027
	ENSMUSG00000020954	Strn3	479.741	0.390303	0.187128	2.08575	0.0370016
	ENSMUSG00000039000	Ube3c	199.767	0.38904	0.185037	2.1025	0.0355093
	ENSMUSG00000075284	Wipf1	276.406	0.388876	0.172841	2.2499	0.0244552
	ENSMUSG00000020128	Vps54	228.716	0.386666	0.194541	1.98758	0.0468578
	ENSMUSG00000074656	Eif2s2	1035.7	0.386089	0.190124	2.03072	0.0422834
	ENSMUSG00000031575	Ash2l	324.298	0.38564	0.19561	1.97147	0.0486697
	ENSMUSG00000017686	Rhot1	367.8	0.382251	0.175036	2.18384	0.028974
	ENSMUSG00000020023	Tmcc3	763.246	0.380627	0.167424	2.27343	0.0230001
	ENSMUSG00000027227	Sord	225.024	0.380478	0.188325	2.02033	0.0433494
	ENSMUSG00000003847	Nfat5	688.997	0.379298	0.184399	2.05694	0.0396917
	ENSMUSG00000031537	Ikbkb	367.74	0.375947	0.175979	2.13632	0.0326536
	ENSMUSG00000033910	Gucy1a1	208.283	0.375583	0.178928	2.09908	0.0358098
	ENSMUSG00000022533	Atp13a3	470.837	0.37497	0.177465	2.11292	0.0346074
	ENSMUSG00000025872	Thoc3	243.411	0.370957	0.175829	2.10977	0.0348784
	ENSMUSG00000031967	Afg3l1	327.903	0.368146	0.187061	1.96805	0.0490623
	ENSMUSG00000034593	Myo5a	259.788	0.365945	0.179454	2.03922	0.0414283
	ENSMUSG00000020530	Ggnbp2	818.878	0.365706	0.184364	1.98361	0.0472989
	ENSMUSG00000020922	Lsm12	210.585	0.365127	0.1856	1.96728	0.0491504
	ENSMUSG00000054226	Tprkb	281.1	0.363319	0.175124	2.07464	0.0380202
	ENSMUSG00000024002	Brd4	942.458	0.360481	0.150821	2.39012	0.016843
	ENSMUSG00000028645	Slc2a1	1020.26	0.360377	0.16394	2.19823	0.0279328
	ENSMUSG00000028059	Arhgef2	435.239	0.360108	0.160393	2.24516	0.0247577
	ENSMUSG00000009569	Mkl2	210.744	0.35728	0.164453	2.17254	0.0298148
	ENSMUSG00000027522	Stx16	546.418	0.355605	0.158855	2.23854	0.0251856
	ENSMUSG00000058706	0610030E20Rik	150.241	0.355322	0.178721	1.98814	0.0467961
	ENSMUSG00000038683	Pak1ip1	225.213	0.35508	0.17716	2.00429	0.0450395
	ENSMUSG00000056050	Mia3	480.644	0.354977	0.145498	2.43973	0.0146981
	ENSMUSG00000037062	Sh3glb1	924.805	0.353735	0.159726	2.21464	0.0267851
	ENSMUSG00000048170	Mcmbp	334.348	0.3532	0.174855	2.01996	0.0433875
	ENSMUSG00000073725	Lmbrd1	625.611	0.350716	0.173951	2.01618	0.0437817
	ENSMUSG00000021156	Zmynd11	541.498	0.350417	0.169509	2.06724	0.0387112
	ENSMUSG00000045973	Slc25a51	379.867	0.342262	0.166307	2.05802	0.0395882
	ENSMUSG00000034867	Ankrd27	296.785	0.338093	0.165696	2.04044	0.0413061
	ENSMUSG00000099083	Atf7	273.901	0.33734	0.168036	2.00754	0.0446919
	ENSMUSG00000025484	Bet1l	280.033	0.335548	0.158491	2.11715	0.0342474
	ENSMUSG00000029922	Mkrn1	417.312	0.332234	0.152153	2.18355	0.0289953
	ENSMUSG00000063406	Tmed5	486.018	0.331252	0.157918	2.09762	0.0359389
	ENSMUSG00000021745	Ptprg	405.185	0.331174	0.166045	1.99448	0.0460998
	ENSMUSG00000061410	Zcchc14	378.129	0.315739	0.149725	2.1088	0.0349619
	ENSMUSG00000027852	Nras	594.508	0.315125	0.139768	2.25462	0.0241573
	ENSMUSG00000028960	Ube4b	541.718	0.309546	0.133787	2.31372	0.0206832
	ENSMUSG00000024277	Mapre2	283.176	0.298608	0.149027	2.00372	0.0450998
	ENSMUSG00000026878	Rab14	1129.23	0.255184	0.111165	2.29556	0.0217013
	ENSMUSG00000066306	Numa1	500.318	-0.277662	0.137964	-2.01257	0.0441603
	ENSMUSG00000020612	Prkar1a	1182.97	-0.28038	0.129844	-2.15935	0.0308228
	ENSMUSG00000015165	Hnrnpl	1041.81	-0.303124	0.153093	-1.98	0.0477033
	ENSMUSG00000017721	Pigt	782.13	-0.306632	0.15192	-2.01837	0.0435526
	ENSMUSG00000075700	Selenot	623.835	-0.309722	0.134022	-2.31099	0.0208336
	ENSMUSG00000058756	Thra	1106.48	-0.312347	0.152658	-2.04606	0.0407504
	ENSMUSG00000031311	Nono	533.222	-0.318928	0.142305	-2.24117	0.0250154
	ENSMUSG00000023020	Cox14	604.527	-0.321023	0.147667	-2.17396	0.0297081
	ENSMUSG00000020361	Hspa4	636.723	-0.321033	0.162845	-1.9714	0.0486778
	ENSMUSG00000013593	Ndufs2	953.641	-0.32268	0.160396	-2.01177	0.0442442
	ENSMUSG00000021577	Sdha	1089.22	-0.322681	0.152404	-2.11728	0.0342359
	ENSMUSG00000009035	Tmem184b	350.193	-0.323002	0.157148	-2.0554	0.03984
	ENSMUSG00000029128	Rab28	245.216	-0.324182	0.162591	-1.99385	0.0461685
	ENSMUSG00000064351	mt-Co1	16502.2	-0.324215	0.147728	-2.19468	0.0281867
	ENSMUSG00000034354	Mtmr3	252.57	-0.328685	0.15091	-2.17801	0.029405
	ENSMUSG00000025477	Inpp5a	228.997	-0.328779	0.160748	-2.04531	0.0408243
	ENSMUSG00000014905	Dnajb9	237.125	-0.330059	0.15664	-2.10712	0.0351072
	ENSMUSG00000044080	S100a1	698.862	-0.330094	0.156329	-2.11154	0.0347263
	ENSMUSG00000063480	Snu13	321.418	-0.330413	0.160298	-2.06125	0.0392797
	ENSMUSG00000032314	Etfa	390.708	-0.331768	0.157922	-2.10083	0.0356558
	ENSMUSG00000071659	Hnrnpul2	600.351	-0.332607	0.15208	-2.18705	0.0287385
	ENSMUSG00000027091	Zc3h15	357.899	-0.336893	0.153476	-2.19508	0.0281578
	ENSMUSG00000025544	Tm9sf2	605.097	-0.338193	0.165304	-2.04588	0.0407682
	ENSMUSG00000026568	Mpc2	335.434	-0.343617	0.171034	-2.00905	0.0445315
	ENSMUSG00000027523	Gnas	1408.91	-0.344953	0.141476	-2.43824	0.014759
	ENSMUSG00000021796	Bmpr1a	277.847	-0.345397	0.169496	-2.03779	0.0415708
	ENSMUSG00000020719	Ddx5	2562.99	-0.346394	0.14514	-2.38662	0.017004
	ENSMUSG00000046897	Zfp740	344.291	-0.346832	0.157758	-2.1985	0.0279133
	ENSMUSG00000026277	Stk25	603.413	-0.348512	0.175344	-1.98759	0.0468568
	ENSMUSG00000036438	Calm2	1737.41	-0.34887	0.157782	-2.21109	0.0270296
	ENSMUSG00000025868	Higd2a	482.446	-0.350062	0.154956	-2.25911	0.0238766
	ENSMUSG00000017715	Pgs1	204.936	-0.351167	0.171565	-2.04684	0.0406737
	ENSMUSG00000039262	Prrc2b	644.75	-0.352164	0.165425	-2.12884	0.0332672
	ENSMUSG00000022774	Ncbp2	302.54	-0.352832	0.178139	-1.98066	0.0476293
	ENSMUSG00000051154	Commd3	299.108	-0.353945	0.170732	-2.0731	0.0381627
	ENSMUSG00000020069	Hnrnph3	472.783	-0.354426	0.149592	-2.36929	0.0178224
	ENSMUSG00000030204	Ddx47	264.513	-0.354631	0.178344	-1.98847	0.0467603
	ENSMUSG00000031783	Polr2c	217.683	-0.355313	0.168693	-2.10627	0.0351811
	ENSMUSG00000031513	Leprotl1	278.34	-0.356129	0.173557	-2.05195	0.0401745
	ENSMUSG00000031993	Snx19	206.408	-0.356472	0.177077	-2.0131	0.0441046
	ENSMUSG00000025487	Psmd13	503.101	-0.357285	0.179125	-1.99461	0.0460855
	ENSMUSG00000037364	Srrt	497.995	-0.358394	0.176523	-2.03029	0.0423268
	ENSMUSG00000022517	Mgrn1	356.994	-0.35902	0.169353	-2.11996	0.0340097
	ENSMUSG00000025223	Ldb1	624.255	-0.360634	0.149586	-2.41088	0.015914
	ENSMUSG00000003437	Paf1	541.434	-0.362334	0.174124	-2.0809	0.0374433
	ENSMUSG00000028603	Scp2	394.735	-0.363895	0.165584	-2.19764	0.0279748
	ENSMUSG00000062421	Arf2	266.04	-0.364285	0.164479	-2.21478	0.026775
	ENSMUSG00000029063	Nadk	233.449	-0.36488	0.182454	-1.99984	0.0455177
	ENSMUSG00000022994	Adcy6	213.189	-0.367103	0.183227	-2.00354	0.045119
	ENSMUSG00000016921	Srsf6	629.721	-0.368569	0.184617	-1.9964	0.0458909
	ENSMUSG00000017485	Top2b	296.595	-0.370256	0.162496	-2.27855	0.0226939
	ENSMUSG00000041375	Ccdc9	185.992	-0.371669	0.186817	-1.98948	0.0466479
	ENSMUSG00000009079	Ewsr1	998.785	-0.371735	0.137512	-2.7033	0.00686556
	ENSMUSG00000003099	Ppp5c	364.787	-0.372385	0.150624	-2.47229	0.0134251
	ENSMUSG00000028419	Chmp5	388.606	-0.373328	0.134695	-2.77166	0.00557716
	ENSMUSG00000063229	Ldha	1838.51	-0.374083	0.176092	-2.12436	0.03364
	ENSMUSG00000041329	Atp1b2	1827.24	-0.374238	0.182761	-2.0477	0.0405897
	ENSMUSG00000002981	Clptm1	800.755	-0.374712	0.187924	-1.99396	0.0461569
	ENSMUSG00000027455	Nsfl1c	503.895	-0.374723	0.164476	-2.27828	0.0227098
	ENSMUSG00000061111	Mcrip1	460.271	-0.376133	0.188929	-1.99087	0.0464952
	ENSMUSG00000029725	Ppp1r35	219.011	-0.37633	0.190023	-1.98045	0.0476529
	ENSMUSG00000046434	Hnrnpa1	777.778	-0.377723	0.176095	-2.145	0.0319529
	ENSMUSG00000028779	Pef1	231.765	-0.377848	0.186472	-2.02629	0.0427347
	ENSMUSG00000032966	Fkbp1a	1245.4	-0.378496	0.183582	-2.06173	0.0392334
	ENSMUSG00000026003	Acadl	495.361	-0.378752	0.165613	-2.28698	0.0221971
	ENSMUSG00000056121	Fez2	282.537	-0.379087	0.160142	-2.36719	0.0179235
	ENSMUSG00000001018	Snapin	230.905	-0.380853	0.173396	-2.19644	0.0280605
	ENSMUSG00000030352	Tspan9	280.862	-0.38109	0.186603	-2.04226	0.0411259
	ENSMUSG00000017802	Retreg3	340.227	-0.38233	0.191657	-1.99487	0.0460571
	ENSMUSG00000024970	AI846148	137.163	-0.384611	0.188782	-2.03733	0.0416168
	ENSMUSG00000022234	Cct5	451.044	-0.38561	0.165082	-2.33587	0.0194983
	ENSMUSG00000049106	Dcaf5	206.161	-0.386714	0.168236	-2.29864	0.0215256
	ENSMUSG00000033128	Gga1	405.875	-0.387317	0.176205	-2.19811	0.0279412
	ENSMUSG00000028410	Dnaja1	753.643	-0.392477	0.149738	-2.62109	0.00876503
	ENSMUSG00000059734	Ndufs8	434.311	-0.393522	0.195572	-2.01216	0.0442033
	ENSMUSG00000029571	Tmem106b	363.075	-0.396439	0.155778	-2.5449	0.0109309
	ENSMUSG00000029447	Cct6a	431.586	-0.39709	0.171589	-2.31419	0.0206572
	ENSMUSG00000020225	Tmbim4	458.105	-0.397598	0.145125	-2.73969	0.00614971
	ENSMUSG00000015575	Atp6v0e	535.324	-0.398069	0.192919	-2.0634	0.0390744
	ENSMUSG00000031505	Naxd	253.136	-0.399277	0.189495	-2.10706	0.0351121
	ENSMUSG00000031751	Amfr	687.795	-0.399289	0.143431	-2.78384	0.00537187
	ENSMUSG00000023175	Bsg	6303.12	-0.399821	0.170731	-2.34182	0.01919
	ENSMUSG00000039536	Stau1	349.001	-0.400911	0.153499	-2.6118	0.00900656
	ENSMUSG00000036333	Kidins220	441.117	-0.40136	0.180036	-2.22934	0.0257916
	ENSMUSG00000032902	Slc16a1	344.461	-0.403498	0.174771	-2.30872	0.0209591
	ENSMUSG00000021870	Slmap	241.953	-0.403793	0.197742	-2.04202	0.0411493
	ENSMUSG00000069049	Eif2s3y	251.312	-0.405071	0.166552	-2.4321	0.0150117
	ENSMUSG00000031367	Ap1s2	267.301	-0.405402	0.172903	-2.34469	0.0190432
	ENSMUSG00000020571	Pdia6	963.817	-0.406425	0.206462	-1.96852	0.0490082
	ENSMUSG00000055302	Mrfap1	1091.79	-0.406764	0.17676	-2.30122	0.0213791
	ENSMUSG00000027187	Cat	380.526	-0.407798	0.17799	-2.29113	0.021956
	ENSMUSG00000057738	Sptan1	1072.85	-0.409391	0.167863	-2.43884	0.0147345
	ENSMUSG00000021413	Prpf4b	128.944	-0.409764	0.18486	-2.21662	0.0266491
	ENSMUSG00000021819	Zswim8	436.577	-0.410053	0.205393	-1.99644	0.0458865
	ENSMUSG00000044600	Smim7	344.309	-0.411313	0.181455	-2.26674	0.0234058
	ENSMUSG00000038437	Mllt6	557.93	-0.41172	0.208612	-1.97362	0.0484252
	ENSMUSG00000020458	Rtn4	1346.2	-0.412024	0.177881	-2.3163	0.0205422
	ENSMUSG00000010095	Slc3a2	1086.93	-0.412367	0.181248	-2.27516	0.0228966
	ENSMUSG00000033557	Fam20b	206.947	-0.414549	0.209248	-1.98114	0.0475761
	ENSMUSG00000002064	Sdf2	436.697	-0.417742	0.135007	-3.09423	0.00197325
	ENSMUSG00000025421	Hdhd2	161.854	-0.417854	0.205829	-2.0301	0.0423461
	ENSMUSG00000031818	Cox4i1	5694.8	-0.418183	0.205362	-2.03632	0.0417184
	ENSMUSG00000017132	Cyth1	176.748	-0.41838	0.207147	-2.01973	0.0434117
	ENSMUSG00000020680	Taf15	621.539	-0.419327	0.15575	-2.69232	0.00709572
	ENSMUSG00000039128	Cdc123	272.972	-0.419563	0.177289	-2.36655	0.0179548
	ENSMUSG00000007815	Rhoa	1124.59	-0.419591	0.192518	-2.17949	0.0292954
	ENSMUSG00000004394	Tmed4	422.87	-0.420162	0.17257	-2.43474	0.0149025
	ENSMUSG00000030357	Fkbp4	868.039	-0.420406	0.213002	-1.97371	0.0484145
	ENSMUSG00000050953	Gja1	797.159	-0.420479	0.205124	-2.04987	0.0403768
	ENSMUSG00000005510	Ndufs3	421.281	-0.420585	0.153834	-2.73401	0.00625684
	ENSMUSG00000015488	Cacfd1	201.015	-0.421383	0.176165	-2.39198	0.0167579
	ENSMUSG00000031065	Cdk16	357.168	-0.421942	0.204486	-2.06343	0.0390718
	ENSMUSG00000036667	Tcaf1	344.414	-0.424207	0.169488	-2.50287	0.0123191
	ENSMUSG00000079316	Rab9	166.635	-0.424233	0.175514	-2.41709	0.0156451
	ENSMUSG00000026766	Mmadhc	210.809	-0.425433	0.216266	-1.96718	0.0491629
	ENSMUSG00000071650	Ganab	551.836	-0.425485	0.156306	-2.72213	0.00648617
	ENSMUSG00000028849	Map7d1	707.927	-0.426886	0.213746	-1.99716	0.0458074
	ENSMUSG00000037815	Ctnna1	1796.17	-0.428025	0.209966	-2.03854	0.0414958
	ENSMUSG00000029780	Nt5c3	169.276	-0.428297	0.210856	-2.03123	0.0422318
	ENSMUSG00000031446	Cul4a	295.362	-0.429204	0.172756	-2.48445	0.0129753
	ENSMUSG00000016559	H3f3b	2786.87	-0.430639	0.168354	-2.55794	0.0105294
	ENSMUSG00000029106	Add1	979.457	-0.430645	0.178795	-2.4086	0.0160138
	ENSMUSG00000032340	Neo1	705.113	-0.430749	0.215522	-1.99864	0.0456478
	ENSMUSG00000057177	Gsk3a	369.046	-0.430907	0.170981	-2.52021	0.0117285
	ENSMUSG00000029767	Calu	1118.88	-0.431096	0.208009	-2.07249	0.0382201
	ENSMUSG00000055943	Emc7	609.676	-0.4317	0.14807	-2.91551	0.00355108
	ENSMUSG00000027828	Ssr3	874.223	-0.435015	0.206996	-2.10156	0.035592
	ENSMUSG00000028479	Gne	141.644	-0.43507	0.207608	-2.09563	0.0361149
	ENSMUSG00000066150	Slc31a1	360.582	-0.436477	0.204279	-2.13667	0.032625
	ENSMUSG00000052253	Zfp622	229.697	-0.437313	0.206016	-2.12271	0.0337781
	ENSMUSG00000006024	Napa	683.892	-0.437435	0.222194	-1.96871	0.0489865
	ENSMUSG00000024959	Bad	303.015	-0.437769	0.204606	-2.13957	0.0323898
	ENSMUSG00000023021	Cers5	213.98	-0.438517	0.223363	-1.96325	0.0496176
	ENSMUSG00000028461	Ccdc107	208.256	-0.438542	0.166232	-2.63813	0.00833635
	ENSMUSG00000028700	Pomgnt1	183.807	-0.439711	0.176649	-2.48917	0.012804
	ENSMUSG00000037706	Cd81	1867.27	-0.440517	0.183668	-2.39844	0.0164652
	ENSMUSG00000015656	Hspa8	4573.09	-0.440908	0.172054	-2.56261	0.0103889
	ENSMUSG00000032788	Pdxk	494.571	-0.441965	0.218885	-2.01916	0.0434704
	ENSMUSG00000032336	Nptn	830.957	-0.443687	0.184533	-2.40437	0.0162002
	ENSMUSG00000026201	Stk16	178.449	-0.444964	0.225033	-1.97733	0.0480043
	ENSMUSG00000028495	Rps6	1497.6	-0.44616	0.227352	-1.96242	0.0497132
	ENSMUSG00000034022	Cpsf1	206.688	-0.446295	0.203066	-2.19778	0.0279649
	ENSMUSG00000031532	Saraf	970.266	-0.447217	0.172214	-2.59687	0.00940782
	ENSMUSG00000033326	Kdm4a	179.717	-0.447649	0.217792	-2.05539	0.039841
	ENSMUSG00000004980	Hnrnpa2b1	2416.91	-0.447836	0.141171	-3.17228	0.00151245
	ENSMUSG00000017188	Coa3	489.357	-0.447919	0.223713	-2.00221	0.0452624
	ENSMUSG00000005779	Psmb4	993.036	-0.447928	0.210654	-2.12637	0.0334724
	ENSMUSG00000071014	Ndufb6	426.796	-0.448021	0.225557	-1.98629	0.0470012
	ENSMUSG00000034850	Tmem127	567.697	-0.44922	0.175392	-2.56123	0.0104302
	ENSMUSG00000022884	Eif4a2	1172.24	-0.449421	0.142167	-3.16121	0.00157115
	ENSMUSG00000022750	Klhl22	198.422	-0.449577	0.218632	-2.05632	0.0397516
	ENSMUSG00000048578	Mlec	647.143	-0.449707	0.224319	-2.00477	0.0449877
	ENSMUSG00000040731	Eif4h	885.923	-0.449905	0.14777	-3.04462	0.00232974
	ENSMUSG00000028405	Aco1	121.146	-0.450557	0.229132	-1.96636	0.0492571
	ENSMUSG00000026965	Anapc2	292.969	-0.450692	0.213916	-2.10686	0.0351296
	ENSMUSG00000003068	Stk11	501.726	-0.450813	0.160544	-2.80804	0.00498446
	ENSMUSG00000024012	Mtch1	3027.69	-0.45099	0.207033	-2.17835	0.0293803
	ENSMUSG00000001755	Ppat	129.45	-0.451136	0.218899	-2.06093	0.0393094
	ENSMUSG00000028127	Abcd3	249.373	-0.452151	0.21271	-2.12567	0.0335305
	ENSMUSG00000037916	Ndufv1	460.776	-0.452733	0.201945	-2.24186	0.0249702
	ENSMUSG00000026239	Pde6d	396.353	-0.453326	0.181362	-2.49957	0.0124345
	ENSMUSG00000068039	Tcp1	364.515	-0.454405	0.170007	-2.67286	0.00752067
	ENSMUSG00000032042	Srpr	330.856	-0.454694	0.188257	-2.41528	0.0157231
	ENSMUSG00000006289	Osgep	189.256	-0.455869	0.198032	-2.30199	0.0213357
	ENSMUSG00000031217	Efnb1	242.552	-0.455896	0.166683	-2.7351	0.0062361
	ENSMUSG00000021361	Tmem14c	277.525	-0.456019	0.225459	-2.02262	0.0431122
	ENSMUSG00000027746	Ufm1	226.547	-0.458567	0.175051	-2.61962	0.00880283
	ENSMUSG00000002763	Pex6	435.685	-0.45891	0.161132	-2.84803	0.00439903
	ENSMUSG00000067713	Prkag1	321.718	-0.458938	0.195585	-2.34649	0.0189513
	ENSMUSG00000015341	Golga7	230.631	-0.459	0.157659	-2.91134	0.00359879
	ENSMUSG00000063897	CAAA01118383.1	287.98	-0.459341	0.232119	-1.9789	0.0478271
	ENSMUSG00000024947	Men1	153.604	-0.459577	0.225383	-2.0391	0.0414403
	ENSMUSG00000043252	Tmem64	173.786	-0.460867	0.21209	-2.17298	0.029782
	ENSMUSG00000037622	Wdtc1	388.114	-0.461844	0.209171	-2.20797	0.0272463
	ENSMUSG00000020277	Pfkl	489.848	-0.461971	0.177444	-2.60348	0.00922829
	ENSMUSG00000021096	Ppm1a	182.997	-0.462741	0.216889	-2.13354	0.0328803
	ENSMUSG00000026179	Pnkd	263.69	-0.46301	0.210895	-2.19545	0.0281316
	ENSMUSG00000030884	Uqcrc2	293.448	-0.46338	0.223193	-2.07613	0.0378815
	ENSMUSG00000024217	Snrpc	199.752	-0.463425	0.203119	-2.28155	0.022516
	ENSMUSG00000019822	Smpd2	199.247	-0.464352	0.235943	-1.96807	0.04906
	ENSMUSG00000027573	Gid8	116.084	-0.465319	0.214566	-2.16865	0.0301092
	ENSMUSG00000020994	Pnn	374.345	-0.46536	0.190997	-2.43647	0.0148313
	ENSMUSG00000020448	Rnf185	148.666	-0.465414	0.220679	-2.109	0.0349442
	ENSMUSG00000014349	Ube2z	472.055	-0.466793	0.204409	-2.28362	0.0223941
	ENSMUSG00000031198	Fundc2	265.616	-0.468074	0.221593	-2.11232	0.0346592
	ENSMUSG00000042423	Fbrs	265.604	-0.469068	0.218174	-2.14997	0.0315576
	ENSMUSG00000031157	Pqbp1	403.75	-0.46978	0.200332	-2.34501	0.0190266
	ENSMUSG00000056579	Tug1	201.364	-0.471073	0.191464	-2.46037	0.0138792
	ENSMUSG00000006498	Ptbp1	415.466	-0.471343	0.211991	-2.22341	0.0261884
	ENSMUSG00000033712	Ccar2	268.275	-0.471363	0.216159	-2.18063	0.0292107
	ENSMUSG00000024182	Axin1	162.858	-0.471425	0.204816	-2.3017	0.0213519
	ENSMUSG00000017670	Elmo2	191.641	-0.472351	0.198813	-2.37585	0.0175085
	ENSMUSG00000038845	Phb	442.641	-0.473129	0.209292	-2.26061	0.0237832
	ENSMUSG00000068856	Sf3b4	133.212	-0.473617	0.235903	-2.00768	0.0446773
	ENSMUSG00000027248	Pdia3	2200.83	-0.474126	0.228505	-2.07491	0.0379951
	ENSMUSG00000003380	Rabac1	2584.93	-0.474216	0.23611	-2.00845	0.0445955
	ENSMUSG00000021877	Arf4	597.657	-0.474576	0.23445	-2.02421	0.0429488
	ENSMUSG00000032199	Polr2m	625.491	-0.475366	0.223308	-2.12874	0.0332756
	ENSMUSG00000031441	Atp11a	387.136	-0.475501	0.16432	-2.89375	0.00380676
	ENSMUSG00000022223	Sdr39u1	193.691	-0.475639	0.200495	-2.37232	0.0176768
	ENSMUSG00000032737	Inppl1	398.968	-0.475728	0.208423	-2.28252	0.0224587
	ENSMUSG00000060671	Atp8b2	228.7	-0.475729	0.180669	-2.63315	0.00845976
	ENSMUSG00000075486	Commd6	137.793	-0.476988	0.204581	-2.33153	0.0197252
	ENSMUSG00000038074	Fkbp14	135.288	-0.477035	0.229119	-2.08204	0.0373384
	ENSMUSG00000054312	Mrps21	409.046	-0.47751	0.243376	-1.96203	0.0497593
	ENSMUSG00000019494	Cops6	433.631	-0.477799	0.210034	-2.27486	0.0229141
	ENSMUSG00000030189	Ybx3	773.749	-0.478221	0.226896	-2.10766	0.03506
	ENSMUSG00000068290	Ddrgk1	657.658	-0.478306	0.197588	-2.42072	0.0154898
	ENSMUSG00000030770	Parva	487.398	-0.478433	0.24156	-1.9806	0.0476365
	ENSMUSG00000033955	Tnks1bp1	285.713	-0.478711	0.210338	-2.27591	0.0228513
	ENSMUSG00000014859	E2f4	142.169	-0.480817	0.211742	-2.27077	0.023161
	ENSMUSG00000024193	Phf1	343.112	-0.481168	0.193617	-2.48515	0.0129495
	ENSMUSG00000001211	Agpat3	673.435	-0.481462	0.160654	-2.9969	0.00272743
	ENSMUSG00000013160	Atp6v0d1	666.145	-0.48151	0.22143	-2.17454	0.0296644
	ENSMUSG00000024319	Vps52	222.667	-0.48214	0.237572	-2.02945	0.0424122
	ENSMUSG00000036275	9530068E07Rik	790.025	-0.482424	0.224855	-2.14549	0.0319135
	ENSMUSG00000059851	Kmt5c	320.387	-0.482698	0.220649	-2.18763	0.0286965
	ENSMUSG00000070934	Rraga	339.992	-0.483786	0.199667	-2.42296	0.0153945
	ENSMUSG00000042670	Immp1l	164.276	-0.484061	0.236524	-2.04656	0.040701
	ENSMUSG00000018906	P4ha2	239.159	-0.484646	0.207765	-2.33266	0.0196658
	ENSMUSG00000022474	Pmm1	401.823	-0.484905	0.169543	-2.86007	0.00423553
	ENSMUSG00000037351	Actr1b	367.881	-0.486338	0.222077	-2.18995	0.0285276
	ENSMUSG00000046201	Scaf8	138.125	-0.486342	0.187236	-2.59748	0.00939115
	ENSMUSG00000022892	App	2485.15	-0.486536	0.161208	-3.01806	0.00254398
	ENSMUSG00000006373	Pgrmc1	1047.29	-0.486708	0.17289	-2.81513	0.00487573
	ENSMUSG00000053062	Jam2	197.189	-0.487317	0.16073	-3.03189	0.00243027
	ENSMUSG00000026202	Tuba4a	313.681	-0.487425	0.241986	-2.01427	0.0439813
	ENSMUSG00000030435	U2af2	632.929	-0.487631	0.165668	-2.94342	0.00324613
	ENSMUSG00000006050	Sra1	449.792	-0.488356	0.209707	-2.32876	0.0198718
	ENSMUSG00000031988	Vps26b	179.781	-0.488695	0.208202	-2.34722	0.0189141
	ENSMUSG00000026211	Obsl1	228.241	-0.489088	0.190544	-2.5668	0.0102641
	ENSMUSG00000039530	Tusc3	243.745	-0.489202	0.218987	-2.23394	0.0254873
	ENSMUSG00000063019	Manbal	156.943	-0.48993	0.238368	-2.05535	0.0398448
	ENSMUSG00000041695	Kcnj2	165.89	-0.490057	0.194024	-2.52576	0.0115449
	ENSMUSG00000029364	Wsb2	262.197	-0.490137	0.165724	-2.95755	0.00310097
	ENSMUSG00000051790	Nlgn2	476.583	-0.490663	0.248932	-1.97107	0.0487155
	ENSMUSG00000020484	Xbp1	375.837	-0.491588	0.214686	-2.2898	0.0220331
	ENSMUSG00000033436	Armcx2	167.566	-0.492935	0.190529	-2.58719	0.00967613
	ENSMUSG00000026199	Ankzf1	133.07	-0.493469	0.199459	-2.47404	0.0133596
	ENSMUSG00000030259	Rassf8	227.065	-0.493922	0.203459	-2.42762	0.0151982
	ENSMUSG00000004032	Gstm5	326.296	-0.49394	0.223656	-2.20848	0.0272106
	ENSMUSG00000030284	Creld1	247.099	-0.49408	0.210327	-2.34911	0.0188184
	ENSMUSG00000017210	Med24	259.401	-0.494091	0.248428	-1.98887	0.0467156
	ENSMUSG00000053929	Cyhr1	580.69	-0.494333	0.175627	-2.81467	0.00488276
	ENSMUSG00000038975	Rabggtb	218.436	-0.494336	0.213182	-2.31884	0.0204037
	ENSMUSG00000067071	Hes6	197.848	-0.495008	0.198311	-2.49611	0.0125562
	ENSMUSG00000051427	Ccdc157	131.536	-0.495162	0.21421	-2.31157	0.0208012
	ENSMUSG00000028975	Pex14	156.113	-0.496031	0.210855	-2.35247	0.0186493
	ENSMUSG00000030805	Stx4a	751.25	-0.496809	0.185331	-2.68066	0.00734781
	ENSMUSG00000022365	Derl1	468.589	-0.496813	0.196333	-2.53046	0.0113912
	ENSMUSG00000041355	Ssr2	599.888	-0.497186	0.225988	-2.20005	0.0278033
	ENSMUSG00000064367	mt-Nd5	3013.4	-0.497329	0.217202	-2.28971	0.0220382
	ENSMUSG00000000959	Oxa1l	167.868	-0.497462	0.242368	-2.05251	0.0401206
	ENSMUSG00000028563	Tm2d1	203.621	-0.498019	0.195115	-2.55244	0.0106972
	ENSMUSG00000003662	Ciao1	160.674	-0.498055	0.196174	-2.53885	0.0111219
	ENSMUSG00000014470	Rnf166	154.769	-0.498828	0.248752	-2.00532	0.044929
	ENSMUSG00000049940	Pgrmc2	254.603	-0.49931	0.153845	-3.24555	0.00117223
	ENSMUSG00000039270	Megf9	214.113	-0.499606	0.253544	-1.97049	0.0487826
	ENSMUSG00000007850	Hnrnph1	1013.14	-0.500276	0.181318	-2.75911	0.00579592
	ENSMUSG00000028138	Adh5	346.092	-0.500622	0.221169	-2.26353	0.023603
	ENSMUSG00000030282	Cmas	205.774	-0.500637	0.219122	-2.28474	0.0223279
	ENSMUSG00000028851	Nudc	557.344	-0.500897	0.200435	-2.49904	0.0124529
	ENSMUSG00000026895	Ndufa8	567.162	-0.501153	0.238689	-2.0996	0.0357636
	ENSMUSG00000034793	G6pc3	283.622	-0.501197	0.198367	-2.52661	0.0115168
	ENSMUSG00000019889	Ptprk	201.623	-0.50184	0.251727	-1.99359	0.0461969
	ENSMUSG00000027952	Pmvk	197.243	-0.502555	0.23231	-2.1633	0.0305183
	ENSMUSG00000026966	Ssna1	197.466	-0.503254	0.220058	-2.28692	0.0222006
	ENSMUSG00000041130	Zfp598	178.22	-0.504321	0.201803	-2.49907	0.0124518
	ENSMUSG00000040681	Hmgn1	1198.91	-0.504352	0.222504	-2.26671	0.0234079
	ENSMUSG00000027133	Nop10	422.927	-0.504359	0.238396	-2.11563	0.0343759
	ENSMUSG00000026904	Slc4a10	437.084	-0.504461	0.201789	-2.49995	0.0124212
	ENSMUSG00000022175	Lrp10	360.129	-0.505315	0.208429	-2.42439	0.015334
	ENSMUSG00000022420	Dnal4	148.249	-0.505741	0.227438	-2.22364	0.0261724
	ENSMUSG00000020346	Mgat1	703.96	-0.508168	0.201848	-2.51757	0.0118166
	ENSMUSG00000002963	Pnkp	140.162	-0.508691	0.252217	-2.01687	0.0437086
	ENSMUSG00000022760	Thap7	111.253	-0.509175	0.257048	-1.98085	0.0476077
	ENSMUSG00000035212	Leprot	366.735	-0.509183	0.240035	-2.12128	0.0338981
	ENSMUSG00000032320	Rcn2	426.521	-0.509279	0.156458	-3.25506	0.00113369
	ENSMUSG00000041629	Fam104a	300.037	-0.509309	0.173461	-2.93616	0.00332308
	ENSMUSG00000022390	Zc3h7b	390.561	-0.510141	0.151009	-3.37821	0.000729583
	ENSMUSG00000054455	Vapb	585.543	-0.510373	0.147888	-3.45107	0.000558374
	ENSMUSG00000070319	Eif3g	426	-0.510496	0.228412	-2.23497	0.025419
	ENSMUSG00000056209	Npm3	140.524	-0.510875	0.235116	-2.17286	0.0297907
	ENSMUSG00000067873	Htatsf1	286.918	-0.511798	0.182759	-2.8004	0.00510394
	ENSMUSG00000045427	Hnrnph2	222.85	-0.512443	0.16776	-3.05462	0.00225343
	ENSMUSG00000063873	Slc24a3	336.721	-0.513224	0.158211	-3.24392	0.00117895
	ENSMUSG00000042492	Tbc1d10b	344.198	-0.513453	0.152204	-3.37344	0.000742341
	ENSMUSG00000034889	Cactin	139.227	-0.514407	0.197048	-2.61056	0.0090394
	ENSMUSG00000050668	Gpatch11	125.924	-0.514845	0.243293	-2.11615	0.034332
	ENSMUSG00000001964	Emd	190.49	-0.515115	0.21057	-2.44629	0.0144334
	ENSMUSG00000036752	Tubb4b	873.543	-0.51592	0.181573	-2.84138	0.00449183
	ENSMUSG00000039427	Alg1	161.557	-0.516572	0.202667	-2.54886	0.0108075
	ENSMUSG00000051403	Ppp1r37	489.795	-0.518295	0.202564	-2.55868	0.0105072
	ENSMUSG00000060743	H3f3a	447.079	-0.518513	0.145486	-3.56401	0.000365231
	ENSMUSG00000025351	Cd63	5377.54	-0.518841	0.18564	-2.79488	0.00519185
	ENSMUSG00000008140	Emc10	863.922	-0.520243	0.148784	-3.49663	0.000471183
	ENSMUSG00000034974	Dapk3	267.611	-0.520604	0.221055	-2.35509	0.0185181
	ENSMUSG00000022840	Adcy5	191.846	-0.521021	0.259389	-2.00865	0.0445746
	ENSMUSG00000038803	Ost4	540.526	-0.522391	0.263485	-1.98262	0.0474097
	ENSMUSG00000023353	Agap3	419.165	-0.522402	0.227598	-2.29529	0.0217166
	ENSMUSG00000031502	Col4a1	913.729	-0.522428	0.233006	-2.24212	0.0249538
	ENSMUSG00000030533	Unc45a	253.519	-0.522859	0.254257	-2.05642	0.039742
	ENSMUSG00000023973	Cnpy3	354.98	-0.523031	0.242381	-2.15789	0.0309365
	ENSMUSG00000016933	Plcg1	314.858	-0.523086	0.199088	-2.62741	0.00860374
	ENSMUSG00000021737	Psmd6	219.671	-0.523655	0.230731	-2.26955	0.0232347
	ENSMUSG00000027936	Crtc2	193.69	-0.523919	0.190958	-2.74363	0.00607631
	ENSMUSG00000010663	Fads1	483.861	-0.524068	0.232953	-2.24967	0.0244698
	ENSMUSG00000033885	Pxk	152.884	-0.524915	0.195743	-2.68165	0.0073259
	ENSMUSG00000032599	Ip6k2	328.99	-0.525861	0.263652	-1.99453	0.0460945
	ENSMUSG00000021610	Clptm1l	350.916	-0.526669	0.256518	-2.05314	0.0400585
	ENSMUSG00000059456	Ptk2b	124.321	-0.526693	0.242403	-2.1728	0.0297955
	ENSMUSG00000020743	Mif4gd	196.11	-0.526792	0.187501	-2.80955	0.00496112
	ENSMUSG00000019505	Ubb	4039.66	-0.527459	0.230919	-2.28417	0.0223615
	ENSMUSG00000057411	Fam173a	466.17	-0.52748	0.189362	-2.78556	0.00534356
	ENSMUSG00000038976	Ppp1r9b	786.659	-0.528063	0.225421	-2.34256	0.019152
	ENSMUSG00000046402	Rbp1	1566.5	-0.52808	0.251077	-2.10326	0.0354434
	ENSMUSG00000044496	2510039O18Rik	231.472	-0.529587	0.262311	-2.01893	0.0434947
	ENSMUSG00000062691	Cebpzos	129.932	-0.529863	0.217949	-2.43114	0.0150515
	ENSMUSG00000032553	Srprb	224.421	-0.530052	0.219176	-2.41838	0.0155897
	ENSMUSG00000031824	6430548M08Rik	218.771	-0.530828	0.244526	-2.17084	0.029943
	ENSMUSG00000002741	Ykt6	374.583	-0.53103	0.251984	-2.1074	0.0350832
	ENSMUSG00000061032	Rrp1	1015.1	-0.531047	0.189214	-2.80659	0.00500688
	ENSMUSG00000002833	Hdgfl2	268.353	-0.531267	0.242752	-2.18852	0.0286319
	ENSMUSG00000032194	Kank2	737.797	-0.532035	0.237797	-2.23735	0.0252632
	ENSMUSG00000046352	Gjb2	218.331	-0.534929	0.259402	-2.06216	0.0391923
	ENSMUSG00000039041	Adrm1	227.893	-0.534999	0.26433	-2.02398	0.0429726
	ENSMUSG00000031823	Zdhhc7	178.407	-0.535291	0.21505	-2.48915	0.012805
	ENSMUSG00000024940	Ltbp3	948.943	-0.536695	0.245215	-2.18868	0.0286205
	ENSMUSG00000027404	Snrpb	630.765	-0.53686	0.23663	-2.26878	0.023282
	ENSMUSG00000043284	Tmem11	183.259	-0.537965	0.234966	-2.28954	0.0220478
	ENSMUSG00000004056	Akt2	486.55	-0.538134	0.184097	-2.9231	0.00346563
	ENSMUSG00000026482	Rgl1	228.201	-0.538307	0.246901	-2.18025	0.0292387
	ENSMUSG00000026478	Lamc1	376.141	-0.538948	0.235304	-2.29043	0.0219963
	ENSMUSG00000046865	Fbl	258.897	-0.539697	0.230709	-2.3393	0.0193199
	ENSMUSG00000001642	Akr1b3	383.092	-0.540423	0.243623	-2.21828	0.0265358
	ENSMUSG00000028469	Npr2	433.908	-0.541073	0.260261	-2.07897	0.0376206
	ENSMUSG00000015094	Npdc1	780.108	-0.541263	0.269105	-2.01135	0.0442889
	ENSMUSG00000002844	Adprh	378.001	-0.541577	0.261648	-2.06987	0.0384643
	ENSMUSG00000031954	Cfdp1	343.425	-0.542391	0.20921	-2.59256	0.00952635
	ENSMUSG00000045438	Cox19	155.036	-0.542476	0.235499	-2.30352	0.0212497
	ENSMUSG00000047731	Wbp1l	378.525	-0.542491	0.244913	-2.21504	0.0267573
	ENSMUSG00000039205	Ciz1	116.918	-0.542779	0.230274	-2.3571	0.0184185
	ENSMUSG00000034345	Gtf2h5	291.559	-0.542866	0.189162	-2.86984	0.00410673
	ENSMUSG00000074781	Ube2n	271.95	-0.54309	0.206357	-2.6318	0.00849334
	ENSMUSG00000026181	Ppm1f	122.273	-0.543213	0.234548	-2.316	0.0205581
	ENSMUSG00000037049	Smpd1	563.862	-0.543258	0.172206	-3.1547	0.00160661
	ENSMUSG00000033420	Antxr1	414.871	-0.543774	0.24567	-2.21343	0.0268679
	ENSMUSG00000072825	Cep170b	150.563	-0.544034	0.197686	-2.75202	0.00592293
	ENSMUSG00000053898	Ech1	328.124	-0.544122	0.247457	-2.19886	0.0278881
	ENSMUSG00000031812	Map1lc3b	658.493	-0.54413	0.220515	-2.46754	0.0136046
	ENSMUSG00000000399	Ndufa9	455.929	-0.544215	0.200147	-2.71908	0.00654634
	ENSMUSG00000027868	Tbx15	424.049	-0.544658	0.236404	-2.30393	0.0212268
	ENSMUSG00000034118	Tpst1	236.301	-0.5457	0.177919	-3.06712	0.00216135
	ENSMUSG00000002812	Flii	385.225	-0.54611	0.178517	-3.05914	0.00221974
	ENSMUSG00000027624	Epb41l1	340.831	-0.546456	0.259901	-2.10256	0.0355045
	ENSMUSG00000007867	Ift43	123.709	-0.546972	0.262974	-2.07995	0.0375304
	ENSMUSG00000058254	Tspan7	1256.53	-0.549006	0.203418	-2.6989	0.00695694
	ENSMUSG00000031516	Dctn6	346.864	-0.549263	0.224846	-2.44284	0.0145723
	ENSMUSG00000027546	Atp9a	754.151	-0.549326	0.219002	-2.50831	0.012131
	ENSMUSG00000038000	Acd	130.968	-0.550263	0.274928	-2.00148	0.0453403
	ENSMUSG00000059119	Nap1l4	420.213	-0.550801	0.163318	-3.37256	0.000744729
	ENSMUSG00000008690	Ncaph2	293.236	-0.551682	0.216445	-2.54884	0.0108082
	ENSMUSG00000037805	Rpl10a	1744.29	-0.552494	0.271252	-2.03683	0.0416672
	ENSMUSG00000061559	Wdr61	208.38	-0.552815	0.236258	-2.33988	0.01929
	ENSMUSG00000006931	P3h4	492.947	-0.553596	0.231825	-2.38799	0.0169408
	ENSMUSG00000011096	Akt1s1	357.988	-0.553729	0.256863	-2.15573	0.0311044
	ENSMUSG00000025417	Pip4k2c	268.52	-0.553806	0.174589	-3.17205	0.00151367
	ENSMUSG00000018761	Mpdu1	456.469	-0.554195	0.224481	-2.46878	0.0135573
	ENSMUSG00000005150	Wdr83	131.07	-0.554349	0.188202	-2.9455	0.00322435
	ENSMUSG00000021124	Vti1b	558.657	-0.554532	0.157827	-3.51354	0.00044217
	ENSMUSG00000024962	Vegfb	278.217	-0.554844	0.195134	-2.8434	0.00446355
	ENSMUSG00000063694	Cycs	409.3	-0.555391	0.183005	-3.03485	0.00240658
	ENSMUSG00000025781	Atp5c1	500.443	-0.555603	0.25956	-2.14055	0.0323101
	ENSMUSG00000031987	Egln1	275.324	-0.556446	0.238556	-2.33256	0.0196712
	ENSMUSG00000041241	Mul1	138.174	-0.556571	0.173435	-3.20911	0.00133146
	ENSMUSG00000039007	Cpq	249.379	-0.556713	0.203565	-2.73482	0.00624146
	ENSMUSG00000027447	Cst3	11230.9	-0.55714	0.246688	-2.25848	0.0239158
	ENSMUSG00000034108	Ccs	272.933	-0.55715	0.224565	-2.48102	0.0131008
	ENSMUSG00000049295	Zfp219	334.575	-0.557165	0.161246	-3.45537	0.000549541
	ENSMUSG00000068328	Aup1	363.672	-0.558243	0.277933	-2.00855	0.0445847
	ENSMUSG00000079334	Nat6	163.055	-0.558381	0.199841	-2.79413	0.00520398
	ENSMUSG00000028854	Slc9a1	192.538	-0.558521	0.273223	-2.04419	0.0409345
	ENSMUSG00000020230	Prmt2	202.643	-0.559269	0.203894	-2.74294	0.00608914
	ENSMUSG00000039953	Clstn1	1276.56	-0.559356	0.222995	-2.50838	0.0121286
	ENSMUSG00000032959	Pebp1	1959.06	-0.559504	0.224952	-2.48721	0.0128749
	ENSMUSG00000015461	Atf6b	266.121	-0.559504	0.232582	-2.40562	0.0161449
	ENSMUSG00000031021	Tmem9b	297.257	-0.559563	0.258926	-2.16109	0.0306881
	ENSMUSG00000003500	Impdh1	409.56	-0.560291	0.279509	-2.00456	0.0450104
	ENSMUSG00000049792	Bag5	120.152	-0.561399	0.272718	-2.05853	0.0395393
	ENSMUSG00000056629	Fkbp2	752.29	-0.561523	0.256445	-2.18965	0.0285499
	ENSMUSG00000001665	Gstt3	113.904	-0.561598	0.257496	-2.181	0.0291834
	ENSMUSG00000022257	Laptm4b	972.291	-0.561738	0.246278	-2.28091	0.0225538
	ENSMUSG00000021024	Psma6	399.854	-0.561743	0.18134	-3.09772	0.00195013
	ENSMUSG00000071649	B3gat3	648.389	-0.562309	0.154549	-3.63839	0.000274347
	ENSMUSG00000024740	Ddb1	1003.09	-0.56384	0.190078	-2.96637	0.00301342
	ENSMUSG00000027082	Tfpi	132.504	-0.563963	0.279832	-2.01536	0.0438669
	ENSMUSG00000009013	Dynll1	959.299	-0.564646	0.206997	-2.7278	0.00637582
	ENSMUSG00000032026	Rexo2	325.136	-0.564929	0.255796	-2.20852	0.0272081
	ENSMUSG00000060708	Bloc1s4	126.492	-0.565217	0.21664	-2.60902	0.00908026
	ENSMUSG00000019261	Map1s	176.152	-0.565425	0.198299	-2.85137	0.00435315
	ENSMUSG00000020386	Sar1b	336.316	-0.565441	0.176759	-3.19893	0.00137939
	ENSMUSG00000019370	Calm3	2071.84	-0.566437	0.212634	-2.66391	0.00772382
	ENSMUSG00000037972	Snn	121.734	-0.566912	0.236012	-2.40205	0.0163036
	ENSMUSG00000014551	Mrps25	169.389	-0.566947	0.256911	-2.20678	0.0273291
	ENSMUSG00000029009	Mthfr	148.367	-0.567857	0.223501	-2.54074	0.0110619
	ENSMUSG00000021494	Ddx41	147.074	-0.568342	0.241375	-2.3546	0.0185425
	ENSMUSG00000028945	Rheb	410.7	-0.56881	0.232171	-2.44997	0.014287
	ENSMUSG00000003868	Ruvbl2	126.782	-0.568846	0.28632	-1.98675	0.0469503
	ENSMUSG00000031078	Cttn	408.408	-0.570829	0.183825	-3.10528	0.00190098
	ENSMUSG00000034681	Rnps1	143.412	-0.571101	0.253817	-2.25005	0.0244459
	ENSMUSG00000030161	Gabarapl1	1128.32	-0.571282	0.249032	-2.29401	0.0217902
	ENSMUSG00000048878	Hexim1	367.585	-0.571959	0.156924	-3.64482	0.000267578
	ENSMUSG00000021996	Esd	306.079	-0.572304	0.259059	-2.20916	0.0271636
	ENSMUSG00000008855	Hdac5	539.13	-0.572521	0.274055	-2.08907	0.0367011
	ENSMUSG00000031059	Ndufb11	1277.47	-0.57328	0.250502	-2.28853	0.022107
	ENSMUSG00000030036	Mogs	145.855	-0.573338	0.21231	-2.70048	0.00692399
	ENSMUSG00000003402	Prkcsh	580.852	-0.573465	0.145716	-3.9355	8.30237e-05
	ENSMUSG00000023939	Mrpl14	253.183	-0.573788	0.279144	-2.05553	0.0398281
	ENSMUSG00000020993	Trappc6b	197.332	-0.574794	0.23606	-2.43494	0.0148941
	ENSMUSG00000022108	Itm2b	5194.01	-0.575049	0.277367	-2.07325	0.0381493
	ENSMUSG00000046792	Zfp787	219.487	-0.57553	0.287298	-2.00325	0.0451504
	ENSMUSG00000035969	Rusc2	263.503	-0.575771	0.214107	-2.68917	0.00716301
	ENSMUSG00000023010	Tmbim6	2035.18	-0.576369	0.218132	-2.64229	0.00823469
	ENSMUSG00000029103	Lrpap1	638.462	-0.576543	0.199326	-2.89247	0.00382227
	ENSMUSG00000035585	Tsen34	567.315	-0.57723	0.179416	-3.21727	0.00129415
	ENSMUSG00000038646	Fam103a1	156.812	-0.577931	0.244702	-2.36177	0.0181878
	ENSMUSG00000035754	Wdr18	159.376	-0.5781	0.239071	-2.41811	0.0156012
	ENSMUSG00000031834	Pik3r2	265.718	-0.578766	0.191924	-3.0156	0.00256468
	ENSMUSG00000014763	Fam120b	127.741	-0.579658	0.217159	-2.66928	0.00760138
	ENSMUSG00000007950	Abhd8	509.988	-0.580209	0.27405	-2.11716	0.0342461
	ENSMUSG00000024712	Rfk	428.29	-0.580319	0.252595	-2.29743	0.0215945
	ENSMUSG00000020888	Dvl2	124.432	-0.580671	0.279712	-2.07596	0.0378974
	ENSMUSG00000022136	Dnajc3	574.995	-0.58145	0.204915	-2.83752	0.00454661
	ENSMUSG00000024527	Afg3l2	169.272	-0.58286	0.232202	-2.51014	0.0120682
	ENSMUSG00000004936	Map2k1	214.433	-0.583035	0.181798	-3.20705	0.00134106
	ENSMUSG00000038388	Mpp6	355.317	-0.583128	0.267046	-2.18363	0.0289898
	ENSMUSG00000006169	Clint1	203.903	-0.583135	0.255106	-2.28586	0.0222626
	ENSMUSG00000021536	Adcy2	476.489	-0.583184	0.295915	-1.97078	0.0487489
	ENSMUSG00000005823	Gpr108	300.388	-0.583503	0.210204	-2.77589	0.00550503
	ENSMUSG00000032294	Pkm	7240.35	-0.583744	0.242406	-2.40813	0.0160346
	ENSMUSG00000031168	Ebp	162.368	-0.58385	0.268465	-2.17477	0.0296475
	ENSMUSG00000029319	Coq2	195.29	-0.584199	0.183757	-3.17919	0.00147686
	ENSMUSG00000060803	Gstp1	1293.16	-0.584529	0.29433	-1.98597	0.0470368
	ENSMUSG00000021065	Fut8	126.943	-0.584949	0.225869	-2.58978	0.00960385
	ENSMUSG00000021978	Extl3	318.109	-0.58555	0.276436	-2.11821	0.034157
	ENSMUSG00000034675	Dbn1	310.873	-0.586413	0.223186	-2.62747	0.00860228
	ENSMUSG00000026111	Unc50	181.74	-0.588375	0.221612	-2.65497	0.00793143
	ENSMUSG00000071866	Ppia	1752.72	-0.589184	0.236374	-2.49259	0.0126816
	ENSMUSG00000021900	Btd	175.915	-0.590757	0.211577	-2.79216	0.00523568
	ENSMUSG00000049791	Fzd4	243.943	-0.592622	0.220231	-2.69091	0.00712576
	ENSMUSG00000021224	Numb	146.972	-0.594604	0.235491	-2.52496	0.0115712
	ENSMUSG00000028618	Tmem59	954.821	-0.595115	0.135011	-4.40792	1.04369e-05
	ENSMUSG00000019082	Slc25a22	352.114	-0.596404	0.272993	-2.18468	0.0289121
	ENSMUSG00000020150	Gamt	108.482	-0.596405	0.256435	-2.32575	0.0200317
	ENSMUSG00000071054	Safb	663.405	-0.59667	0.176479	-3.38097	0.000722294
	ENSMUSG00000008682	Rpl10	2355.29	-0.597676	0.30185	-1.98005	0.0476982
	ENSMUSG00000021963	Sap18	565.899	-0.597874	0.220115	-2.71619	0.00660383
	ENSMUSG00000030120	Mlf2	1682.02	-0.598793	0.2126	-2.81652	0.00485468
	ENSMUSG00000107002	0610012G03Rik	265.548	-0.598945	0.291726	-2.05311	0.040062
	ENSMUSG00000040415	Dtx3	722.134	-0.600161	0.150886	-3.97758	6.96213e-05
	ENSMUSG00000025393	Atp5b	2956.6	-0.602111	0.272135	-2.21255	0.0269287
	ENSMUSG00000042363	Lgalsl	201.385	-0.603656	0.241939	-2.49508	0.012593
	ENSMUSG00000055862	Izumo4	148.73	-0.603912	0.279045	-2.16421	0.0304479
	ENSMUSG00000024960	Plcb3	211.527	-0.60436	0.265122	-2.27956	0.022634
	ENSMUSG00000023991	Foxp4	582.284	-0.604455	0.305312	-1.9798	0.0477262
	ENSMUSG00000066357	Wdr6	571.985	-0.605507	0.255785	-2.36725	0.0179209
	ENSMUSG00000004945	Tmem242	357.584	-0.605589	0.247191	-2.44988	0.0142904
	ENSMUSG00000021248	Tmed10	645.477	-0.605893	0.2178	-2.78187	0.00540462
	ENSMUSG00000038119	Cdon	213.053	-0.606305	0.267129	-2.26971	0.0232252
	ENSMUSG00000060601	Nr1h2	240.491	-0.606322	0.261974	-2.31443	0.020644
	ENSMUSG00000035199	Arl6ip5	702.606	-0.606816	0.190152	-3.19121	0.00141679
	ENSMUSG00000031556	Tm2d2	337.831	-0.606924	0.181132	-3.35072	0.000806004
	ENSMUSG00000038991	Txndc5	560.079	-0.608095	0.292587	-2.07834	0.037678
	ENSMUSG00000011179	Odc1	618.824	-0.608276	0.185139	-3.28551	0.00101799
	ENSMUSG00000046822	Slc39a3	219.963	-0.609001	0.252799	-2.40904	0.0159947
	ENSMUSG00000027935	Rab13	158.534	-0.609733	0.292342	-2.08569	0.0370072
	ENSMUSG00000085334	Gm12940	140.195	-0.610396	0.240514	-2.53788	0.0111526
	ENSMUSG00000040462	Os9	888.426	-0.61075	0.1927	-3.16943	0.0015274
	ENSMUSG00000002768	Mea1	270.721	-0.612691	0.287057	-2.13439	0.0328108
	ENSMUSG00000041577	Prelp	650.486	-0.61307	0.300055	-2.04319	0.0410335
	ENSMUSG00000028467	Gba2	150.822	-0.613386	0.263446	-2.32832	0.0198951
	ENSMUSG00000037012	Hk1	951.937	-0.6135	0.282443	-2.17212	0.0298467
	ENSMUSG00000033917	Gde1	341.589	-0.613598	0.232445	-2.63975	0.00829672
	ENSMUSG00000015120	Ube2i	177.981	-0.613626	0.28078	-2.18544	0.0288569
	ENSMUSG00000046432	Bex3	532.066	-0.613912	0.200772	-3.05775	0.00223004
	ENSMUSG00000071711	Mpst	144.373	-0.61402	0.242773	-2.5292	0.0114323
	ENSMUSG00000038776	Ephx1	636.02	-0.614072	0.241689	-2.54075	0.0110615
	ENSMUSG00000025147	Mob2	218.908	-0.614295	0.290411	-2.11526	0.0344076
	ENSMUSG00000004070	Hmox2	136.097	-0.616287	0.257859	-2.39001	0.0168479
	ENSMUSG00000012405	Rpl15	865.595	-0.616462	0.253844	-2.4285	0.0151614
	ENSMUSG00000002845	Tmem39a	123.706	-0.61655	0.225113	-2.73885	0.00616549
	ENSMUSG00000031486	Adgra2	336.552	-0.618172	0.275074	-2.24729	0.0246212
	ENSMUSG00000034684	Sema3f	474.062	-0.61829	0.251803	-2.45545	0.0140707
	ENSMUSG00000027800	Tm4sf1	393.766	-0.618395	0.193094	-3.20257	0.00136209
	ENSMUSG00000025289	Prdx4	164.928	-0.618729	0.28783	-2.14963	0.0315844
	ENSMUSG00000037089	Slc35b2	252.127	-0.619074	0.249401	-2.48224	0.013056
	ENSMUSG00000020823	Sec14l1	721.88	-0.62018	0.194518	-3.1883	0.00143113
	ENSMUSG00000026335	Pam	689.039	-0.620425	0.24979	-2.48378	0.0129996
	ENSMUSG00000036860	Mrpl55	139.616	-0.620681	0.269456	-2.30346	0.0212531
	ENSMUSG00000026276	2022-09-02	675.025	-0.62088	0.215838	-2.8766	0.00401983
	ENSMUSG00000029512	Ulk1	199.357	-0.620882	0.196571	-3.15856	0.00158548
	ENSMUSG00000032575	Manf	771.413	-0.620925	0.197327	-3.14669	0.00165132
	ENSMUSG00000022193	Psmb5	437.797	-0.621106	0.283512	-2.19076	0.0284691
	ENSMUSG00000025137	Pcyt2	525.54	-0.621165	0.194444	-3.19457	0.00140039
	ENSMUSG00000073889	Il11ra1	1349.83	-0.621312	0.26518	-2.34299	0.0191302
	ENSMUSG00000015839	Nfe2l2	402.146	-0.621688	0.248031	-2.5065	0.0121934
	ENSMUSG00000032299	Commd4	175.759	-0.623079	0.268001	-2.32492	0.0200764
	ENSMUSG00000009293	Ube2g2	274.546	-0.623319	0.263282	-2.3675	0.0179089
	ENSMUSG00000062070	Pgk1	778.108	-0.625325	0.217301	-2.87769	0.00400599
	ENSMUSG00000079020	Slc45a4	124.03	-0.62554	0.232848	-2.68648	0.00722103
	ENSMUSG00000036026	Tmem63b	220.644	-0.626962	0.227875	-2.75134	0.00593524
	ENSMUSG00000026860	Sh3glb2	347.451	-0.626997	0.287703	-2.17932	0.029308
	ENSMUSG00000061524	Zic2	259.195	-0.627701	0.221853	-2.82936	0.00466411
	ENSMUSG00000034994	Eef2	6380.6	-0.629489	0.226068	-2.78451	0.00536095
	ENSMUSG00000018574	Acadvl	146.901	-0.62998	0.27666	-2.2771	0.0227805
	ENSMUSG00000022205	Sub1	720.076	-0.631312	0.210737	-2.99574	0.00273779
	ENSMUSG00000055128	Cgrrf1	128.949	-0.631898	0.311959	-2.02558	0.0428076
	ENSMUSG00000028042	Zbtb7b	179.593	-0.63199	0.277271	-2.27932	0.0226479
	ENSMUSG00000086784	Isoc2a	557.488	-0.632802	0.23072	-2.74273	0.00609307
	ENSMUSG00000032563	Mrpl3	118.824	-0.633166	0.286789	-2.20778	0.0272598
	ENSMUSG00000020088	Sar1a	739.297	-0.634689	0.23665	-2.68198	0.00731886
	ENSMUSG00000072941	Sod3	266.642	-0.634829	0.249561	-2.54378	0.0109659
	ENSMUSG00000040385	Ppp1ca	660.208	-0.635095	0.295645	-2.14817	0.0317002
	ENSMUSG00000069378	Prdm6	125.293	-0.635792	0.297443	-2.13753	0.0325553
	ENSMUSG00000025156	Gps1	205.028	-0.636459	0.281942	-2.25741	0.0239826
	ENSMUSG00000022895	Ets2	182.176	-0.637449	0.192698	-3.30802	0.000939573
	ENSMUSG00000030659	Nucb2	180.123	-0.637849	0.280719	-2.2722	0.0230746
	ENSMUSG00000051695	Pcbp1	942.083	-0.639461	0.239161	-2.67377	0.00750042
	ENSMUSG00000032867	Fbxw8	214.392	-0.639599	0.233923	-2.73423	0.00625269
	ENSMUSG00000063524	Eno1	1727.95	-0.639643	0.229234	-2.79035	0.00526507
	ENSMUSG00000021497	Txndc15	296.983	-0.640954	0.181338	-3.53459	0.000408413
	ENSMUSG00000022098	Bmp1	550.858	-0.641046	0.285737	-2.24348	0.0248656
	ENSMUSG00000023348	Trip6	357.401	-0.641064	0.290693	-2.2053	0.0274332
	ENSMUSG00000038884	A230050P20Rik	191.219	-0.641726	0.302436	-2.12186	0.0338497
	ENSMUSG00000045410	Akr1e1	135.325	-0.642735	0.32342	-1.98731	0.0468885
	ENSMUSG00000058569	Tmed9	624.607	-0.643001	0.308729	-2.08274	0.037275
	ENSMUSG00000040652	Oaz2	720.167	-0.643403	0.172702	-3.72551	0.000194919
	ENSMUSG00000030127	Cops7a	339.529	-0.643538	0.191397	-3.36231	0.000772919
	ENSMUSG00000027198	Ext2	234.651	-0.644893	0.242133	-2.66339	0.00773579
	ENSMUSG00000007987	Ift22	190.34	-0.647036	0.220758	-2.93097	0.00337901
	ENSMUSG00000032398	Snapc5	143.447	-0.647114	0.311745	-2.07578	0.0379143
	ENSMUSG00000024369	Nelfe	156.928	-0.647671	0.274649	-2.35818	0.0183648
	ENSMUSG00000028601	Echdc2	176.447	-0.648333	0.260026	-2.49334	0.0126547
	ENSMUSG00000005881	Ergic3	1289.08	-0.648983	0.240706	-2.69616	0.0070143
	ENSMUSG00000021917	Spcs1	610.105	-0.6497	0.19245	-3.37594	0.000735643
	ENSMUSG00000019710	Mrpl24	209.519	-0.650902	0.182045	-3.5755	0.000349559
	ENSMUSG00000007603	Dus3l	169.445	-0.651034	0.234598	-2.7751	0.0055184
	ENSMUSG00000026934	Lhx3	320.154	-0.65205	0.317026	-2.05677	0.0397082
	ENSMUSG00000031865	Dctn1	445.962	-0.652632	0.227465	-2.86916	0.0041157
	ENSMUSG00000029156	Sgcb	185.837	-0.653131	0.215968	-3.0242	0.00249289
	ENSMUSG00000041736	Tspo	526.99	-0.654025	0.259044	-2.52476	0.0115777
	ENSMUSG00000020844	Nxn	486.674	-0.654111	0.218932	-2.98773	0.00281056
	ENSMUSG00000044857	Lemd2	253.705	-0.654167	0.219144	-2.98511	0.00283477
	ENSMUSG00000074743	Thbd	585.471	-0.654195	0.329562	-1.98504	0.0471395
	ENSMUSG00000030881	Arfip2	182.987	-0.654262	0.221886	-2.94864	0.00319174
	ENSMUSG00000070462	Tlnrd1	108.642	-0.654791	0.324906	-2.01532	0.0438707
	ENSMUSG00000036989	Trim3	216.3	-0.656365	0.189983	-3.45486	0.000550572
	ENSMUSG00000040479	Dgkz	347.01	-0.656822	0.31543	-2.08231	0.0373145
	ENSMUSG00000023236	Scg5	180.31	-0.65804	0.278302	-2.36448	0.0180552
	ENSMUSG00000027463	Slc52a3	117.971	-0.658477	0.321084	-2.05079	0.040287
	ENSMUSG00000031357	Syap1	142.066	-0.659632	0.229057	-2.87978	0.00397959
	ENSMUSG00000035242	Oaz1	4517.52	-0.659887	0.241248	-2.7353	0.00623231
	ENSMUSG00000026819	Slc25a25	269.945	-0.66181	0.266173	-2.48639	0.0129047
	ENSMUSG00000018858	Mrpl58	281.007	-0.663687	0.205557	-3.22873	0.00124341
	ENSMUSG00000040813	Tex264	434.994	-0.663758	0.26581	-2.49711	0.0125209
	ENSMUSG00000020811	Wscd1	1310.04	-0.663949	0.323283	-2.05377	0.0399979
	ENSMUSG00000023967	Mrps18a	263.961	-0.663965	0.218205	-3.04285	0.00234349
	ENSMUSG00000030741	Spns1	263.52	-0.664374	0.195836	-3.39251	0.000692554
	ENSMUSG00000003814	Calr	2837.07	-0.665555	0.283122	-2.35077	0.0187345
	ENSMUSG00000052428	Tmco1	328.264	-0.66563	0.163921	-4.06067	4.89324e-05
	ENSMUSG00000032120	C2cd2l	470.129	-0.666078	0.295414	-2.25472	0.0241507
	ENSMUSG00000052456	Asna1	359.201	-0.666766	0.286207	-2.32966	0.019824
	ENSMUSG00000040860	Crocc	552.354	-0.667426	0.300056	-2.22434	0.0261257
	ENSMUSG00000020520	Galnt10	143.69	-0.668233	0.267974	-2.49365	0.0126437
	ENSMUSG00000029234	Tmem165	150.427	-0.668314	0.233253	-2.86519	0.00416758
	ENSMUSG00000067629	Syngap1	181.051	-0.668528	0.255228	-2.61934	0.00881
	ENSMUSG00000024855	Pacs1	156.577	-0.669296	0.234427	-2.85503	0.00430331
	ENSMUSG00000033152	Podxl2	570.27	-0.669323	0.233718	-2.8638	0.00418588
	ENSMUSG00000040249	Lrp1	2888.42	-0.66991	0.288197	-2.32449	0.0200993
	ENSMUSG00000051579	Tceal8	279.705	-0.670934	0.327352	-2.04958	0.0404051
	ENSMUSG00000006800	Sulf2	477.085	-0.67149	0.30265	-2.2187	0.0265069
	ENSMUSG00000003581	Rnf215	145.098	-0.671542	0.226353	-2.96679	0.00300924
	ENSMUSG00000026209	Dnpep	201.545	-0.6718	0.324216	-2.07208	0.0382583
	ENSMUSG00000035486	Plk5	212.226	-0.671907	0.339137	-1.98122	0.0475662
	ENSMUSG00000038451	Spsb2	135.875	-0.672419	0.307315	-2.18805	0.0286662
	ENSMUSG00000059995	Atxn7l3	215.592	-0.672518	0.201153	-3.34332	0.000827823
	ENSMUSG00000025151	Maged1	1422.84	-0.672746	0.198011	-3.39751	0.000680024
	ENSMUSG00000034863	Ano8	214.723	-0.673134	0.325368	-2.06884	0.0385612
	ENSMUSG00000026810	Dpm2	157.129	-0.673633	0.278422	-2.41947	0.0155433
	ENSMUSG00000033585	Ndn	246.237	-0.673639	0.279386	-2.41114	0.0159027
	ENSMUSG00000071644	Eef1g	1278.85	-0.674221	0.278525	-2.42068	0.0154913
	ENSMUSG00000060860	Ube2s	258.711	-0.674379	0.233936	-2.88275	0.00394217
	ENSMUSG00000026620	Mark1	138.156	-0.675742	0.252753	-2.67353	0.00750578
	ENSMUSG00000002550	Uck1	115.771	-0.676178	0.193795	-3.48914	0.000484574
	ENSMUSG00000022721	Trmt2a	161.14	-0.677254	0.257439	-2.63073	0.00852008
	ENSMUSG00000024958	Gpr137	319.287	-0.677317	0.310814	-2.17917	0.029319
	ENSMUSG00000060904	Arl1	353.886	-0.678033	0.213755	-3.17201	0.00151389
	ENSMUSG00000035545	Leng8	981.058	-0.67817	0.194935	-3.47895	0.000503386
	ENSMUSG00000028322	Exosc3	125.856	-0.679844	0.25961	-2.61871	0.00882631
	ENSMUSG00000021037	Ahsa1	505.729	-0.68053	0.221491	-3.07249	0.00212281
	ENSMUSG00000029596	Sdsl	221.595	-0.681585	0.327135	-2.0835	0.0372059
	ENSMUSG00000020946	Gosr2	232.185	-0.681699	0.198901	-3.42733	0.000609551
	ENSMUSG00000003038	Hmgn2	439.963	-0.683734	0.243733	-2.80526	0.0050276
	ENSMUSG00000026958	Dpp7	184.401	-0.684203	0.223671	-3.05897	0.00222102
	ENSMUSG00000063931	Pepd	141.548	-0.684324	0.242492	-2.82205	0.00477178
	ENSMUSG00000016257	Prelid3b	154.974	-0.685015	0.244075	-2.80657	0.00500718
	ENSMUSG00000060284	Sp7	150.021	-0.685924	0.26411	-2.59711	0.00940107
[truncated: 393 more rows]

## Sheet: Deconvolution - 7dpi (human)
Supp. Fig 1a - 7d	T4	T8	MF	BB	GN	B1ab	Treg	Tgd	NK	NKT	DC	Correlation	RMSE
Young Sham 7d	0	0	0.439232	0.0674684	0.00427303	0.10546	0	0	0.0626539	0.0809308	0.239981	0.883509	0.522221
Young TBI 7d	0	0	0.242878	0.0721426	0.211973	0.109891	0	0.0016685	0.0140009	0.0851081	0.262337	0.94342	0.533145
Aged Sham 7d	0	0	0.469528	0.0657608	0.121643	0.102388	0	0	0.0654431	0.0739132	0.101323	0.92702	0.445528
Aged TBI 7d	0	0.00450477	0.302429	0.10325	0.181202	0.145339	0.00542549	0	0.00559646	0.0641033	0.18815	0.927311	0.540231

## Sheet: Deconvolution- 7dpi (mouse)
Supp. Fig 1b - 7d	B cells naive	B cells memory	Plasma cells	T cells CD8	T cells CD4 naive	T cells CD4 memory activated	T cells follicular helper	T cells regulatory (Tregs)	NK cells resting	NK cells activated	Monocytes	Macrophages M0	Macrophages M1	Macrophages M2	Dendritic cells resting	Mast cells resting	Mast cells activated	Eosinophils	Correlation	RMSE
Young Sham 7d	0	0.175298	0.166244	0.00505294	0.0064294	0	0.00902021	0	0.0141917	0	0.0178286	0.0790264	0	0.406593	0	0.0320695	0.0260374	0.0622083	0.816917	0.669224
Young TBI 7d	0.0160207	0.10744	0.0466153	0.00342725	0	0	0.0152466	0	0.017994	0	0	0.209287	0	0.470735	0	0.04794	0.0011738	0.0641208	0.801315	0.667428
Aged Sham 7d	0	0.18666	0.16789	0.0360563	0.0287281	0	0	0.00237239	0	0	0.0785323	0	0	0.277581	0.0292974	0	0.0725606	0.120322	0.781486	0.7054
Aged TBI 7d	0	0.188366	0.133371	0.0203084	0.0438088	0.00589414	0	0	0.0584206	0	0.00344155	0.00756585	0.00625652	0.30428	0.0329375	0	0.0418799	0.15347	0.822857	0.69026
