# Supplementary material for: Traumatic brain injury induces an adaptive immune response in the meningeal transcriptome that is amplified by aging
Source: Front Neurosci. 2023 Jul 31;17:1210175. doi: 10.3389/fnins.2023.1210175 (PMC10425597; doi:10.3389/fnins.2023.1210175)
Supplement: Supplementary file 9 [file Table_9.XLSX]

## Sheet: 1m- Young TBI v Young Sham
220 up	ensemblGene	symbol	baseMeanYoungCCIvYoungSham	log2FoldChange.YoungCCIvYoungSham	lfcSE.YoungCCIvYoungSham	stat.TBI.YoungCCIvYoungSham	pvalue.TBI.YoungCCIvYoungSham				220 up	GO biological process complete	Mus musculus - REFLIST (21997)	upload_1 (202)	upload_1 (expected)	upload_1 (over/under)	upload_1 (fold Enrichment)	upload_1 (raw P-value)	upload_1 (FDR)		Analysis Type:	PANTHER Overrepresentation Test (Released 20221013)
169 down	ENSMUSG00000076550	Igkv4-63	26.3603	6.32443	1.74317	3.62812	0.000285497					collagen fibril organization (GO:0030199)	54	6	0.5	+	12.1	1.75e-05	0.0251		Annotation Version and Release Date:	GO Ontology database DOI: 10.5281/zenodo.6799722 Released 2022-07-01
	ENSMUSG00000076680	Ighv6-6	8.83728	5.17858	1.90972	2.71169	0.00669403					extracellular matrix organization (GO:0030198)	279	14	2.56	+	5.46	5.3e-07	0.00835		Analyzed List:	upload_1 (Mus musculus)
	ENSMUSG00000076596	Igkv3-10	28.8717	4.97399	1.49933	3.31747	0.000908381					extracellular structure organization (GO:0043062)	280	14	2.57	+	5.44	5.52e-07	0.00435		Reference List:	Mus musculus (all genes in database)
	ENSMUSG00000004630	Pcp2	41.7126	4.63118	1.58268	2.92617	0.00343159					external encapsulating structure organization (GO:0045229)	281	14	2.58	+	5.43	5.75e-07	0.00302		Test Type:	FISHER
	ENSMUSG00000095335	Igkv3-5	32.6921	4.56488	0.920311	4.96015	7.04401e-07					synapse organization (GO:0050808)	315	12	2.89	+	4.15	4.86e-05	0.0403		Correction:	FDR
	ENSMUSG00000094930	Igkv6-25	142.29	3.52394	1.68448	2.092	0.0364385					skeletal system development (GO:0001501)	522	18	4.79	+	3.76	2.41e-06	0.0095
	ENSMUSG00000094088	Ighv1-64	10.9916	3.39214	1.40172	2.41998	0.0155214					regulation of ion transmembrane transport (GO:0034765)	525	17	4.82	+	3.53	1.03e-05	0.027
	ENSMUSG00000042671	Rgs8	41.1999	3.29061	1.02427	3.21265	0.00131516					modulation of chemical synaptic transmission (GO:0050804)	526	16	4.83	+	3.31	3.92e-05	0.0364
	ENSMUSG00000042096	Dao	39.1169	3.00485	0.874443	3.4363	0.000589721					regulation of transmembrane transport (GO:0034762)	625	19	5.74	+	3.31	7.31e-06	0.023
	ENSMUSG00000050138	Kcnk12	8.24965	2.99968	1.02517	2.92604	0.00343305					regulation of trans-synaptic signaling (GO:0099177)	527	16	4.84	+	3.31	4.01e-05	0.0351
	ENSMUSG00000063239	Grm4	52.9465	2.95848	1.35561	2.1824	0.0290801					cellular response to nitrogen compound (GO:1901699)	549	16	5.04	+	3.17	6.41e-05	0.0481
	ENSMUSG00000076501	Igkv2-137	43.6573	2.84845	0.884796	3.21933	0.00128489					ion transmembrane transport (GO:0034220)	640	18	5.88	+	3.06	3.48e-05	0.0366
	ENSMUSG00000109575	Gm44831	10.5303	2.74277	1.05502	2.59972	0.00932986					cation transport (GO:0006812)	765	20	7.03	+	2.85	3.46e-05	0.039
	ENSMUSG00000019848	Popdc3	13.0931	2.6849	1.20015	2.23713	0.0252779					cell-cell signaling (GO:0007267)	894	23	8.21	+	2.8	1.11e-05	0.0251
	ENSMUSG00000026824	Kcnj3	12.7364	2.58906	0.975221	2.65484	0.00793449					cell adhesion (GO:0007155)	887	22	8.15	+	2.7	3.01e-05	0.0365
	ENSMUSG00000108900	C430049E01Rik	9.63878	2.52223	0.99922	2.5242	0.0115962					transmembrane transport (GO:0055085)	972	24	8.93	+	2.69	1.37e-05	0.0271
	ENSMUSG00000036872	Abcc12	9.62143	2.39721	1.02066	2.34869	0.0188397					ion transport (GO:0006811)	1117	25	10.26	+	2.44	6.64e-05	0.0476
	ENSMUSG00000027965	Olfm3	23.3062	2.30617	0.883748	2.60953	0.0090667					regulation of multicellular organismal process (GO:0051239)	2989	50	27.45	+	1.82	2.07e-05	0.0272
	ENSMUSG00000081763	Gm9435	10.9675	2.19904	1.10527	1.98958	0.0466368					system development (GO:0048731)	3813	60	35.02	+	1.71	1.54e-05	0.027
	ENSMUSG00000096847	Tmem151b	35.6745	2.17101	0.896867	2.42066	0.0154926					nucleic acid metabolic process (GO:0090304)	1999	4	18.36	-	0.22	6.36e-05	0.0502
	ENSMUSG00000094117	Igkv3-12	25.909	2.12895	1.01851	2.09026	0.0365942					sensory perception of smell (GO:0007608)	1133	0	10.4	-	< 0.01	3.79e-05	0.0373
	ENSMUSG00000084883	Ccdc85c	12.1015	2.11211	0.858133	2.46129	0.0138439					sensory perception of chemical stimulus (GO:0007606)	1235	0	11.34	-	< 0.01	1.68e-05	0.0265
	ENSMUSG00000048385	Scrt1	35.5684	2.07747	1.04181	1.99409	0.0461423
	ENSMUSG00000038026	Kcnj9	13.1413	2.07415	0.962789	2.15432	0.0312152
	ENSMUSG00000009075	Cabp7	17.3306	2.06881	1.04478	1.98013	0.0476893
	ENSMUSG00000053166	Cdh22	14.4073	2.05195	0.976378	2.10159	0.0355891
	ENSMUSG00000040629	Mael	8.31601	2.03463	0.802455	2.53551	0.0112284
	ENSMUSG00000044288	Cnr1	28.0423	2.02071	0.909471	2.22186	0.026293
	ENSMUSG00000034570	Inpp5j	32.807	1.9712	0.941674	2.0933	0.0363225
	ENSMUSG00000031962	Cdh15	34.5595	1.93699	0.778107	2.48937	0.0127971
	ENSMUSG00000108880	Gm44560	12.5612	1.92161	0.866215	2.2184	0.0265274
	ENSMUSG00000067653	Ankrd23	56.5487	1.918	0.756639	2.53489	0.0112483
	ENSMUSG00000079445	B3gnt7	9.46608	1.91319	0.884177	2.16381	0.0304786
	ENSMUSG00000025425	St8sia5	30.0681	1.89253	0.743178	2.54653	0.0108798
	ENSMUSG00000022454	Nell2	35.5827	1.88679	0.734932	2.56729	0.0102496
	ENSMUSG00000058975	Kcnc1	90.236	1.88187	0.776472	2.42362	0.0153667
	ENSMUSG00000027107	Chrna1	17.184	1.86205	0.920155	2.02363	0.0430081
	ENSMUSG00000038201	Kcna7	23.9631	1.8059	0.815727	2.21385	0.0268391
	ENSMUSG00000022803	Popdc2	27.7238	1.79483	0.883298	2.03196	0.0421573
	ENSMUSG00000001508	Sgca	78.2476	1.77674	0.812976	2.18548	0.0288536
	ENSMUSG00000062044	Lmtk3	70.3649	1.77372	0.609797	2.90871	0.00362923
	ENSMUSG00000069515	Lyz1	33.2929	1.77032	0.611365	2.89569	0.00378327
	ENSMUSG00000005357	Slc1a6	19.3006	1.76388	0.81608	2.1614	0.0306643
	ENSMUSG00000105700	Gm42772	41.547	1.75427	0.834895	2.10119	0.0356242
	ENSMUSG00000019987	Arg1	42.2415	1.73289	0.609928	2.84114	0.00449521
	ENSMUSG00000058925	1700011I03Rik	11.6234	1.73028	0.775545	2.23105	0.0256779
	ENSMUSG00000063234	Gpr84	29.5091	1.72219	0.753781	2.28473	0.0223285
	ENSMUSG00000105828	Gm43048	26.8005	1.71967	0.866437	1.98476	0.0471716
	ENSMUSG00000084800	Gm12205	9.53544	1.66136	0.680708	2.44063	0.0146617
	ENSMUSG00000073116	Gm10471	16.4473	1.64645	0.543039	3.03193	0.00242998
	ENSMUSG00000074657	Kif5a	211.128	1.64389	0.628507	2.61555	0.00890833
	ENSMUSG00000018634	Crhr1	26.1132	1.63986	0.785537	2.08757	0.0368367
	ENSMUSG00000045589	Frrs1l	54.202	1.61932	0.659893	2.45392	0.0141308
	ENSMUSG00000106826	Gm42583	39.296	1.61493	0.810653	1.99214	0.0463562
	ENSMUSG00000020431	Adcy1	174.551	1.61244	0.556487	2.89754	0.00376104
	ENSMUSG00000015854	Cd5l	34.6834	1.60974	0.576027	2.79456	0.00519702
	ENSMUSG00000030329	Pianp	43.8401	1.60335	0.560681	2.85965	0.0042411
	ENSMUSG00000057606	Colq	33.3581	1.55705	0.729076	2.13565	0.0327079
	ENSMUSG00000063415	Cyp26b1	175.09	1.54418	0.443817	3.47932	0.000502692
	ENSMUSG00000086741	Gm15816	9.89472	1.54144	0.745853	2.06668	0.0387641
	ENSMUSG00000086587	Gm11837	13.1033	1.52459	0.725961	2.1001	0.0357197
	ENSMUSG00000023328	Ache	82.092	1.52245	0.582677	2.61285	0.00897898
	ENSMUSG00000023968	Crip3	12.9652	1.49926	0.757859	1.97829	0.0478965
	ENSMUSG00000067889	Sptbn2	79.2657	1.49196	0.73391	2.0329	0.0420631
	ENSMUSG00000029161	Cgref1	46.9362	1.47051	0.54706	2.68803	0.0071875
	ENSMUSG00000024330	Col11a2	492.18	1.46577	0.477115	3.07215	0.00212523
	ENSMUSG00000110386	Gm42031	28.3931	1.45661	0.715828	2.03486	0.0418649
	ENSMUSG00000005763	Cd247	23.55	1.44143	0.524629	2.74753	0.00600469
	ENSMUSG00000049723	Mmp12	67.0183	1.43242	0.500638	2.86119	0.00422056
	ENSMUSG00000031445	Proz	10.8651	1.43229	0.730452	1.96083	0.0498984
	ENSMUSG00000029816	Gpnmb	343.317	1.40908	0.469246	3.00285	0.00267466
	ENSMUSG00000053461	Hhipl2	15.5981	1.40492	0.641274	2.19082	0.0284647
	ENSMUSG00000028989	Angptl7	44.68	1.37878	0.540444	2.5512	0.0107353
	ENSMUSG00000042978	Sbk1	134.221	1.37463	0.47381	2.90122	0.00371714
	ENSMUSG00000085564	Gm12198	13.4629	1.3522	0.685638	1.97218	0.0485888
	ENSMUSG00000022658	Tagln3	106.324	1.33427	0.553552	2.41038	0.0159357
	ENSMUSG00000051502	Ufsp1	74.4086	1.30501	0.550014	2.37268	0.0176595
	ENSMUSG00000035964	Tmem59l	174.409	1.29879	0.530863	2.44656	0.0144228
	ENSMUSG00000056735	A930024E05Rik	18.9922	1.29707	0.632969	2.04919	0.0404438
	ENSMUSG00000110080	Gm6145	24.6196	1.28699	0.620663	2.07357	0.0381189
	ENSMUSG00000042988	Notum	35.8718	1.28079	0.563999	2.27091	0.0231523
	ENSMUSG00000070803	Cited4	92.1932	1.27809	0.542508	2.3559	0.018478
	ENSMUSG00000110018	5430437J10Rik	19.1391	1.27071	0.564244	2.25206	0.0243182
	ENSMUSG00000074483	Bglap	1086.71	1.26017	0.469662	2.68314	0.00729351
	ENSMUSG00000041673	Lrrc18	17.9999	1.25657	0.607239	2.06932	0.0385165
	ENSMUSG00000052629	Gm9885	23.7449	1.24832	0.583525	2.13928	0.032413
	ENSMUSG00000045532	C1ql1	53.689	1.23949	0.475213	2.60828	0.00909989
	ENSMUSG00000005339	Fcer1a	51.0365	1.22486	0.503113	2.43457	0.0149094
	ENSMUSG00000031980	Agt	66.9744	1.21855	0.551735	2.20858	0.027204
	ENSMUSG00000057457	Phex	34.4923	1.1951	0.487075	2.45364	0.014142
	ENSMUSG00000029095	Ablim2	110.057	1.18094	0.418835	2.81959	0.00480852
	ENSMUSG00000079022	Col22a1	124.866	1.18042	0.35054	3.36742	0.000758749
	ENSMUSG00000020135	Apc2	114.373	1.17781	0.417926	2.81822	0.004829
	ENSMUSG00000097124	A530020G20Rik	30.9715	1.16448	0.537419	2.1668	0.03025
	ENSMUSG00000026773	Pfkfb3	268.508	1.16059	0.564874	2.0546	0.0399175
	ENSMUSG00000042254	Cilp	33.6759	1.16029	0.497713	2.33125	0.01974
	ENSMUSG00000020932	Gfap	600.396	1.15485	0.392393	2.9431	0.00324941
	ENSMUSG00000058740	Kcnt1	163.038	1.15475	0.458854	2.51659	0.0118495
	ENSMUSG00000024680	Ms4a2	32.8686	1.15199	0.499085	2.3082	0.020988
	ENSMUSG00000050860	Phospho1	35.9326	1.14257	0.557667	2.04884	0.0404775
	ENSMUSG00000024401	Tnf	50.3717	1.12024	0.547047	2.0478	0.0405794
	ENSMUSG00000097819	Gm26813	22.7206	1.11505	0.511906	2.17822	0.0293894
	ENSMUSG00000024411	Aqp4	120.318	1.11144	0.450039	2.46966	0.0135241
	ENSMUSG00000017390	Aldoc	861.972	1.10765	0.528735	2.09491	0.0361787
	ENSMUSG00000107689	Gm44386	22.5875	1.10364	0.519858	2.12297	0.0337563
	ENSMUSG00000031737	Irx5	85.0196	1.10179	0.537134	2.05124	0.0402431
	ENSMUSG00000026602	Nphs2	21.5326	1.08425	0.532322	2.03683	0.0416669
	ENSMUSG00000020926	Adam11	157.225	1.07857	0.391853	2.7525	0.00591426
	ENSMUSG00000023013	Aqp2	33.0426	1.07646	0.463299	2.32346	0.0201545
	ENSMUSG00000060371	Caln1	74.8137	1.06577	0.496993	2.14443	0.0319983
	ENSMUSG00000107068	Gm42742	27.7752	1.06561	0.491199	2.1694	0.0300522
	ENSMUSG00000078722	Gm12394	33.4027	1.06489	0.413933	2.57261	0.0100934
	ENSMUSG00000025784	Clec3b	130.907	1.05073	0.407125	2.58086	0.00985543
	ENSMUSG00000066607	6030419C18Rik	125.333	1.03504	0.341608	3.02992	0.00244621
	ENSMUSG00000020591	Ntsr2	76.9596	1.03252	0.488833	2.11221	0.0346684
	ENSMUSG00000001506	Col1a1	28720.1	1.03146	0.386172	2.67099	0.00756289
	ENSMUSG00000036062	Phf24	41.8696	1.02858	0.435563	2.36149	0.0182018
	ENSMUSG00000074486	Bglap2	630.507	1.0213	0.478988	2.1322	0.0329903
	ENSMUSG00000026589	Sec16b	51.8794	1.01849	0.394749	2.58009	0.00987755
	ENSMUSG00000020882	Cacnb1	183.758	1.01751	0.479644	2.12138	0.0338899
	ENSMUSG00000056679	Gpr173	44.9226	1.0035	0.365807	2.74325	0.00608348
	ENSMUSG00000030789	Itgax	73.285	1.00025	0.336265	2.97458	0.0029339
	ENSMUSG00000033080	Vsx1	51.0679	0.997952	0.375208	2.65973	0.0078203
	ENSMUSG00000032356	Rasgrf1	95.3694	0.983124	0.457285	2.14992	0.0315618
	ENSMUSG00000042109	Csdc2	112.218	0.973904	0.443256	2.19716	0.0280091
	ENSMUSG00000041351	Rap1gap	157.292	0.968955	0.352783	2.74661	0.00602153
	ENSMUSG00000074109	Mrgprx2	30.0935	0.96845	0.473934	2.04343	0.04101
	ENSMUSG00000046056	Sbsn	41.7895	0.959945	0.391605	2.45131	0.0142337
	ENSMUSG00000032281	Acsbg1	164.373	0.959775	0.420784	2.28092	0.0225532
	ENSMUSG00000071489	Ptgdr	141.577	0.951792	0.347687	2.7375	0.0061909
	ENSMUSG00000009731	Kcnd1	54.1376	0.934253	0.384891	2.42732	0.0152109
	ENSMUSG00000025473	Adam8	79.1635	0.931826	0.329034	2.832	0.00462575
	ENSMUSG00000090084	Srpx	135.088	0.924116	0.421175	2.19414	0.0282256
	ENSMUSG00000017491	Rarb	83.2932	0.917514	0.396781	2.31239	0.0207559
	ENSMUSG00000032691	Nlrp3	56.0864	0.914724	0.447037	2.0462	0.0407372
	ENSMUSG00000033491	Prss35	62.0967	0.893467	0.453689	1.96934	0.0489144
	ENSMUSG00000070304	Scn2b	90.6019	0.888546	0.423299	2.0991	0.0358084
	ENSMUSG00000052353	Cemip	273.82	0.888319	0.339952	2.61307	0.00897326
	ENSMUSG00000037440	Vnn1	52.1308	0.876376	0.392114	2.235	0.0254173
	ENSMUSG00000069806	Cacng7	341.27	0.873891	0.411149	2.12549	0.0335461
	ENSMUSG00000032323	Cyp11a1	40.3978	0.863876	0.423531	2.0397	0.0413802
	ENSMUSG00000069855	Slc47a2	160.525	0.860802	0.390069	2.20679	0.0273285
	ENSMUSG00000030089	Slc41a3	184.943	0.85781	0.412568	2.07919	0.0375995
	ENSMUSG00000026424	Gpr37l1	315.678	0.85193	0.348282	2.4461	0.0144412
	ENSMUSG00000097715	Gpr137b-ps	48.9543	0.850954	0.354407	2.40107	0.0163473
	ENSMUSG00000099398	Ms4a14	31.4586	0.846696	0.422691	2.00311	0.0451654
	ENSMUSG00000027996	Sfrp2	1659.07	0.84152	0.381453	2.20609	0.0273778
	ENSMUSG00000004892	Bcan	220.803	0.840269	0.383446	2.19136	0.0284256
	ENSMUSG00000028681	Ptch2	50.6617	0.83841	0.380982	2.20066	0.0277603
	ENSMUSG00000042340	Ctf1	84.8569	0.837443	0.385926	2.16996	0.0300101
	ENSMUSG00000029661	Col1a2	33784.6	0.835118	0.393665	2.12139	0.0338888
	ENSMUSG00000053279	Aldh1a1	280.106	0.831543	0.401479	2.0712	0.0383401
	ENSMUSG00000027966	Col11a1	238.538	0.827841	0.292979	2.82559	0.00471929
	ENSMUSG00000034127	Tspan8	158.105	0.826211	0.362502	2.27919	0.0226557
	ENSMUSG00000038777	Sema6c	364.515	0.821333	0.37766	2.17479	0.0296455
	ENSMUSG00000110631	Gm42047	81.7309	0.81618	0.357858	2.28073	0.0225642
	ENSMUSG00000044349	Snhg11	1349.06	0.812331	0.302665	2.68392	0.00727637
	ENSMUSG00000033768	Nrxn2	543.03	0.800964	0.363901	2.20105	0.0277324
	ENSMUSG00000020312	Shc2	81.6766	0.800804	0.395809	2.02321	0.0430517
	ENSMUSG00000084890	A830036E02Rik	51.6679	0.800246	0.367955	2.17485	0.0296414
	ENSMUSG00000004415	Col26a1	90.3688	0.798386	0.2839	2.81221	0.0049202
	ENSMUSG00000030790	Adm	55.7409	0.795988	0.381376	2.08715	0.036875
	ENSMUSG00000036292	Gramd1c	54.1203	0.789638	0.31851	2.47916	0.0131691
	ENSMUSG00000021136	Smoc1	1638.85	0.786079	0.340327	2.30977	0.0209006
	ENSMUSG00000028696	Ipp	46.1424	0.781886	0.391617	1.99656	0.0458731
	ENSMUSG00000029096	Htra3	869.085	0.776616	0.348809	2.22648	0.025982
	ENSMUSG00000044708	Kcnj10	132.318	0.775243	0.386985	2.00329	0.045146
	ENSMUSG00000039620	6430573F11Rik	99.5372	0.772509	0.295062	2.61812	0.00884153
	ENSMUSG00000060961	Slc4a4	273.213	0.771452	0.307279	2.51059	0.0120529
	ENSMUSG00000006958	Chrd	95.6996	0.768446	0.324039	2.37146	0.0177177
	ENSMUSG00000095123	Gm21781	77.1857	0.765974	0.366131	2.09208	0.0364316
	ENSMUSG00000009633	G0s2	794.754	0.760405	0.356602	2.13237	0.0329768
	ENSMUSG00000033720	Sfxn5	241.86	0.756686	0.385181	1.96449	0.049473
	ENSMUSG00000036596	Cpz	1356.27	0.750397	0.331614	2.26286	0.0236442
	ENSMUSG00000040146	Rgl3	109.259	0.73633	0.313145	2.3514	0.0187028
	ENSMUSG00000003352	Cacnb3	259.665	0.735537	0.284579	2.58465	0.00974768
	ENSMUSG00000029449	Rhof	52.7878	0.731743	0.353738	2.0686	0.0385835
	ENSMUSG00000054555	Adam12	220.402	0.717808	0.354784	2.02322	0.04305
	ENSMUSG00000039787	Cercam	286.165	0.711361	0.28824	2.46795	0.0135889
	ENSMUSG00000041608	Entpd3	103.979	0.709633	0.323954	2.19054	0.0284854
	ENSMUSG00000021280	Exoc3l4	91.2054	0.706753	0.291511	2.42445	0.0153318
	ENSMUSG00000001119	Col6a1	3095.35	0.70547	0.328465	2.14778	0.0317311
	ENSMUSG00000072812	Ahnak2	191.312	0.700221	0.304326	2.30089	0.0213978
	ENSMUSG00000028782	Adgrb2	157.043	0.694547	0.329757	2.10624	0.0351834
	ENSMUSG00000026043	Col3a1	4848.5	0.693999	0.342782	2.0246	0.0429081
	ENSMUSG00000032289	Thsd4	377.443	0.673189	0.276927	2.43093	0.0150602
	ENSMUSG00000068748	Ptprz1	181.262	0.665664	0.311843	2.13461	0.0327925
	ENSMUSG00000028980	H6pd	216	0.652867	0.248423	2.62805	0.00858769
	ENSMUSG00000039976	Tbc1d16	140.675	0.648586	0.288084	2.25138	0.0243617
	ENSMUSG00000078302	Foxd1	963.076	0.64504	0.325795	1.9799	0.0477149
	ENSMUSG00000019088	Dnase1l1	240.632	0.644229	0.32495	1.98255	0.0474175
	ENSMUSG00000028444	Cntfr	1137.19	0.628002	0.269934	2.3265	0.0199917
	ENSMUSG00000056529	Ptafr	130.934	0.612888	0.258313	2.37265	0.0176609
	ENSMUSG00000028664	Ephb2	173.508	0.599535	0.296092	2.02483	0.0428853
	ENSMUSG00000034863	Ano8	385.691	0.578488	0.229833	2.51699	0.0118362
	ENSMUSG00000034771	Tle2	529.553	0.574459	0.216343	2.65532	0.00792327
	ENSMUSG00000028047	Thbs3	354.727	0.571636	0.269996	2.1172	0.0342427
	ENSMUSG00000039252	Lgi2	104.252	0.5609	0.274295	2.04488	0.040867
	ENSMUSG00000022098	Bmp1	996.6	0.560888	0.267293	2.0984	0.0358698
	ENSMUSG00000032816	Igdcc4	211.013	0.554885	0.266278	2.08385	0.0371734
	ENSMUSG00000042404	Dennd4b	227.154	0.549844	0.27694	1.98543	0.047097
	ENSMUSG00000025036	Sfxn2	150.745	0.548279	0.244413	2.24325	0.0248805
	ENSMUSG00000055912	Tmem150a	229.59	0.547604	0.265026	2.06623	0.0388069
	ENSMUSG00000063558	Aox1	238.431	0.527042	0.235189	2.24093	0.0250307
	ENSMUSG00000035934	Pknox2	186.378	0.521585	0.222841	2.34062	0.0192519
	ENSMUSG00000036972	Zic4	570.712	0.513644	0.219844	2.3364	0.0194703
	ENSMUSG00000029534	St7	106.394	0.512213	0.232341	2.20457	0.0274844
	ENSMUSG00000043061	Tmem18	207.948	0.510521	0.22511	2.26787	0.0233371
	ENSMUSG00000030029	Lrig1	208.344	0.510463	0.238544	2.13991	0.0323623
	ENSMUSG00000038181	Chpf2	221.051	0.50934	0.257019	1.98173	0.04751
	ENSMUSG00000031310	Zmym3	240.667	0.494906	0.206339	2.39851	0.0164619
	ENSMUSG00000078794	Dact3	503.948	0.493606	0.229958	2.1465	0.0318332
	ENSMUSG00000020263	Appl2	469.954	0.493398	0.224457	2.19819	0.0279359
	ENSMUSG00000000148	Brat1	147.654	0.490226	0.23558	2.08093	0.0374406
	ENSMUSG00000000823	Zfp512b	250.572	0.48913	0.228115	2.14423	0.0320148
	ENSMUSG00000042156	Dzip1	201.427	0.473998	0.202796	2.33731	0.019423
	ENSMUSG00000070509	Rgma	243.513	0.47255	0.196942	2.39944	0.0164202
	ENSMUSG00000040390	Map3k10	319.501	0.427707	0.197029	2.17078	0.0299478
	ENSMUSG00000022180	Slc7a8	344.502	0.416755	0.194154	2.14652	0.0318315
	ENSMUSG00000042810	Krba1	196.063	0.412046	0.19365	2.12779	0.0333549
	ENSMUSG00000030533	Unc45a	555.85	-0.364668	0.171734	-2.12345	0.0337161
	ENSMUSG00000030726	Pold3	221.474	-0.368058	0.184753	-1.99216	0.0463534
	ENSMUSG00000005533	Igf1r	857.515	-0.414868	0.210519	-1.97069	0.0487595
	ENSMUSG00000053062	Jam2	552.512	-0.453369	0.219935	-2.06137	0.0392675
	ENSMUSG00000037434	Slc30a1	340.759	-0.469413	0.233034	-2.01436	0.0439722
	ENSMUSG00000046470	Sox18	811.276	-0.471458	0.235323	-2.00346	0.0451284
	ENSMUSG00000022122	Ednrb	352.461	-0.491611	0.237924	-2.06625	0.0388047
	ENSMUSG00000002504	Slc9a3r2	1527.28	-0.497325	0.23837	-2.08636	0.036946
	ENSMUSG00000104291	A130071D04Rik	162.472	-0.520858	0.25343	-2.05523	0.0398567
	ENSMUSG00000010047	Hyal2	460.388	-0.553287	0.261662	-2.11451	0.0344715
	ENSMUSG00000025898	Cwf19l2	366.918	-0.554661	0.282498	-1.96341	0.0495981
	ENSMUSG00000053310	Nrgn	263.263	-0.556256	0.27956	-1.98975	0.0466181
	ENSMUSG00000045319	Proser2	228.619	-0.557179	0.272413	-2.04535	0.0408205
	ENSMUSG00000028645	Slc2a1	1586.11	-0.571309	0.242428	-2.35661	0.0184426
	ENSMUSG00000001029	Icam2	339.833	-0.572339	0.288733	-1.98224	0.0474526
	ENSMUSG00000052040	Klf13	739.056	-0.606263	0.301284	-2.01226	0.0441921
	ENSMUSG00000009876	Cox4i2	152.762	-0.607971	0.253348	-2.39975	0.0164064
	ENSMUSG00000052921	Arhgef15	492.796	-0.614193	0.266703	-2.30291	0.0212837
	ENSMUSG00000027583	Zbtb46	225.8	-0.62339	0.28623	-2.17793	0.0294111
	ENSMUSG00000005534	Insr	615.699	-0.635915	0.247728	-2.56698	0.0102587
	ENSMUSG00000050105	Grrp1	473.96	-0.657836	0.304075	-2.1634	0.0305103
	ENSMUSG00000032350	Gclc	241.575	-0.661689	0.22375	-2.95728	0.0031037
	ENSMUSG00000025316	Banp	216.258	-0.682762	0.330513	-2.06576	0.0388507
	ENSMUSG00000032878	Ccdc85a	90.3708	-0.685795	0.299926	-2.28655	0.0222221
	ENSMUSG00000104524	Gm37333	92.9096	-0.689799	0.317056	-2.17564	0.0295823
	ENSMUSG00000032261	Sh3bgrl2	177.669	-0.702281	0.311038	-2.25786	0.0239544
	ENSMUSG00000049881	2810025M15Rik	463.044	-0.728249	0.344698	-2.11271	0.0346252
	ENSMUSG00000058624	Gda	145.909	-0.732662	0.334012	-2.19352	0.02827
	ENSMUSG00000103251	Gm37519	52.6944	-0.738327	0.375082	-1.96844	0.0490174
	ENSMUSG00000020660	Pomc	56.5345	-0.743885	0.346557	-2.1465	0.0318328
	ENSMUSG00000033863	Klf9	1477.21	-0.743926	0.365699	-2.03426	0.0419258
	ENSMUSG00000074794	Arrdc3	324.355	-0.744281	0.246142	-3.02378	0.00249634
	ENSMUSG00000038007	Acer2	200.172	-0.747513	0.341594	-2.18831	0.0286469
	ENSMUSG00000056313	Tcim	355.315	-0.747655	0.332557	-2.2482	0.0245634
	ENSMUSG00000037095	Lrg1	980.033	-0.74969	0.295256	-2.53912	0.0111133
	ENSMUSG00000028978	Nos3	705.074	-0.759113	0.311478	-2.43714	0.0148041
	ENSMUSG00000020108	Ddit4	1015.64	-0.759369	0.32333	-2.34859	0.0188448
	ENSMUSG00000003032	Klf4	1034.14	-0.769494	0.364175	-2.11298	0.0346025
	ENSMUSG00000019947	Arid5b	106.834	-0.775513	0.301628	-2.57109	0.0101379
	ENSMUSG00000039519	Cyp7b1	89.8188	-0.777364	0.394987	-1.96807	0.0490595
	ENSMUSG00000072844	G530011O06Rik	60.981	-0.786905	0.354076	-2.22242	0.0262552
	ENSMUSG00000034936	Arl4d	344.616	-0.788314	0.310895	-2.53563	0.0112246
	ENSMUSG00000109751	Gm45479	86.157	-0.789131	0.377034	-2.093	0.0363493
	ENSMUSG00000029659	Medag	129.881	-0.794828	0.25122	-3.16387	0.00155688
	ENSMUSG00000039114	Nrn1	190.611	-0.815102	0.356243	-2.28805	0.0221346
	ENSMUSG00000019590	Cyb561	522.069	-0.822535	0.371253	-2.21556	0.0267215
	ENSMUSG00000031762	Mt2	500.711	-0.832324	0.333737	-2.49395	0.012633
	ENSMUSG00000064225	Paqr9	113.243	-0.838677	0.339071	-2.47345	0.0133815
	ENSMUSG00000067158	Col4a4	102.171	-0.850633	0.380991	-2.23268	0.0255697
	ENSMUSG00000027368	Dusp2	48.9542	-0.853683	0.3748	-2.2777	0.0227442
	ENSMUSG00000034738	Nostrin	118.552	-0.866502	0.365414	-2.37129	0.0177261
	ENSMUSG00000056598	Drc3	73.1937	-0.873828	0.374177	-2.33533	0.0195261
	ENSMUSG00000044921	Rassf9	68.2526	-0.884613	0.417039	-2.12117	0.0339072
	ENSMUSG00000111434	Gm47121	65.2796	-0.890037	0.443913	-2.00498	0.0449651
	ENSMUSG00000105136	8030487O14Rik	66.9118	-0.890669	0.364845	-2.44122	0.0146376
	ENSMUSG00000073940	Hbb-bt	1881	-0.891751	0.439181	-2.03049	0.0423072
	ENSMUSG00000087632	Gm6058	76.5117	-0.902781	0.458996	-1.96686	0.0491996
	ENSMUSG00000069917	Hba-a2	3486.47	-0.912965	0.436113	-2.09342	0.0363121
	ENSMUSG00000052305	Hbb-bs	9276.12	-0.920544	0.431002	-2.13583	0.0326937
	ENSMUSG00000043505	Gimap5	84.7369	-0.922635	0.349634	-2.63886	0.00831849
	ENSMUSG00000054855	Rnd1	114.586	-0.931871	0.447377	-2.08296	0.0372544
	ENSMUSG00000042474	Fcmr	43.1862	-0.933447	0.44383	-2.10316	0.0354515
	ENSMUSG00000037872	Ackr1	369.253	-0.934735	0.383047	-2.44026	0.0146765
	ENSMUSG00000021025	Nfkbia	1389.79	-0.936277	0.367728	-2.54611	0.0108931
	ENSMUSG00000035984	Nme5	100.393	-0.944023	0.430778	-2.19144	0.0284202
	ENSMUSG00000074227	Spint2	1551.05	-0.957306	0.450517	-2.12491	0.0335945
	ENSMUSG00000025885	Myo5b	85.783	-0.976728	0.423706	-2.3052	0.0211553
	ENSMUSG00000032487	Ptgs2	168.896	-0.982156	0.465388	-2.1104	0.0348239
	ENSMUSG00000023905	Tnfrsf12a	304.016	-0.994617	0.462537	-2.15035	0.0315274
	ENSMUSG00000069919	Hba-a1	8236.34	-0.997777	0.4535	-2.20017	0.027795
	ENSMUSG00000024222	Fkbp5	343.291	-1.00756	0.3242	-3.10784	0.0018846
	ENSMUSG00000070637	Srarp	75.5923	-1.01924	0.416455	-2.44742	0.0143883
	ENSMUSG00000014813	Stc1	150.817	-1.0242	0.481102	-2.12887	0.0332648
	ENSMUSG00000027962	Vcam1	935.427	-1.0244	0.367166	-2.79002	0.00527053
	ENSMUSG00000044387	2410080I02Rik	44.2756	-1.03931	0.49651	-2.09324	0.0363278
	ENSMUSG00000046733	Gprc5a	48.0943	-1.04486	0.463997	-2.25187	0.0243308
	ENSMUSG00000031303	Map3k15	25.4995	-1.04763	0.51009	-2.05382	0.0399932
	ENSMUSG00000038805	Six3	87.6982	-1.05163	0.498663	-2.1089	0.0349533
	ENSMUSG00000110588	Gm45774	58.7104	-1.08756	0.543991	-1.99922	0.0455845
	ENSMUSG00000106332	Gm43506	49.2005	-1.10104	0.464205	-2.3719	0.0176971
	ENSMUSG00000015354	Pcolce2	232.912	-1.11168	0.524537	-2.11935	0.0340609
	ENSMUSG00000041323	Ak7	47.6243	-1.1153	0.499826	-2.23138	0.0256557
	ENSMUSG00000109984	Gm38948	41.4662	-1.12753	0.482619	-2.33627	0.0194771
	ENSMUSG00000036353	P2ry12	286.265	-1.13595	0.419991	-2.7047	0.00683654
	ENSMUSG00000049382	Krt8	136.679	-1.14329	0.550367	-2.07732	0.0377717
	ENSMUSG00000026890	Lhx6	66.4296	-1.14433	0.397804	-2.87663	0.0040195
	ENSMUSG00000035183	Slc24a5	110.964	-1.14827	0.5601	-2.05011	0.0403538
	ENSMUSG00000023043	Krt18	292.172	-1.15427	0.545896	-2.11444	0.0344775
	ENSMUSG00000036598	Ccdc113	74.3387	-1.1724	0.563529	-2.08046	0.0374831
	ENSMUSG00000038418	Egr1	1689.47	-1.18793	0.582973	-2.0377	0.0415795
	ENSMUSG00000028862	Map3k6	169.733	-1.1931	0.355807	-3.35321	0.000798795
	ENSMUSG00000026475	Rgs16	106.654	-1.19666	0.457114	-2.61786	0.00884836
	ENSMUSG00000089876	Tmem102	37.5519	-1.23379	0.582942	-2.1165	0.0343026
	ENSMUSG00000020407	Upp1	112.056	-1.23763	0.336136	-3.68195	0.000231461
	ENSMUSG00000093897	Gm26268	16.0093	-1.30231	0.595495	-2.18693	0.0287476
	ENSMUSG00000105282	Gm42981	96.6585	-1.33352	0.448815	-2.97121	0.00296629
	ENSMUSG00000049892	Rasd1	85.7761	-1.3379	0.513902	-2.60342	0.00922985
	ENSMUSG00000063018	2010204K13Rik	49.236	-1.33819	0.596046	-2.24511	0.024761
	ENSMUSG00000017607	Tns4	61.6334	-1.34564	0.665986	-2.02052	0.0433298
	ENSMUSG00000032514	Ttc21a	41.2726	-1.35505	0.416516	-3.25329	0.00114076
	ENSMUSG00000096696	Zfp960	12.317	-1.37926	0.693416	-1.98908	0.0466925
	ENSMUSG00000047021	Cfap65	164.132	-1.38613	0.660737	-2.09786	0.0359176
	ENSMUSG00000085811	Cep112it	20.5001	-1.41911	0.627739	-2.26067	0.0237799
	ENSMUSG00000100294	1700034K08Rik	13.1907	-1.46801	0.736899	-1.99215	0.0463546
	ENSMUSG00000093702	Vmn1r-ps20	11.1585	-1.46831	0.747412	-1.96452	0.0494699
	ENSMUSG00000095403	Gm21092	11.147	-1.48455	0.661981	-2.24258	0.0249237
	ENSMUSG00000042385	Gzmk	32.5756	-1.50669	0.451453	-3.33742	0.000845613
	ENSMUSG00000066687	Zbtb16	94.1115	-1.53949	0.372	-4.13841	3.49725e-05
	ENSMUSG00000000617	Grm6	40.9047	-1.55786	0.771044	-2.02045	0.0433365
	ENSMUSG00000075437	Gm11681	14.3787	-1.56684	0.710134	-2.2064	0.0273561
	ENSMUSG00000108180	Gm44141	16.5067	-1.57179	0.693781	-2.26554	0.0234795
	ENSMUSG00000027713	1810062G17Rik	8.94281	-1.57557	0.78972	-1.9951	0.0460321
	ENSMUSG00000096349	Gm22513	25.8174	-1.6069	0.794858	-2.02162	0.0432152
	ENSMUSG00000090002	Gm16006	15.3802	-1.60758	0.758892	-2.11833	0.0341471
	ENSMUSG00000021342	Prl	36.6372	-1.61581	0.563307	-2.86844	0.00412496
	ENSMUSG00000064394	Gm23622	17.4552	-1.62742	0.816723	-1.99262	0.0463035
	ENSMUSG00000082193	Rpl5-ps1	13.4957	-1.63094	0.688707	-2.36811	0.0178792
	ENSMUSG00000040026	Saa3	43.7115	-1.63266	0.806249	-2.02501	0.0428663
	ENSMUSG00000066363	Serpina3f	17.4633	-1.63906	0.794118	-2.064	0.039018
	ENSMUSG00000050370	Ch25h	123.851	-1.64955	0.457635	-3.6045	0.000312753
	ENSMUSG00000085260	Med9os	9.02934	-1.7041	0.794061	-2.14606	0.0318681
	ENSMUSG00000088185	Scarna2	25.0596	-1.70746	0.785896	-2.17263	0.0298082
	ENSMUSG00000024256	Adcyap1	27.0058	-1.7379	0.655365	-2.65181	0.00800618
	ENSMUSG00000025038	Efhc2	22.9344	-1.74006	0.729869	-2.38407	0.0171222
	ENSMUSG00000082144	Gm12788	18.3981	-1.76106	0.799458	-2.20281	0.027608
	ENSMUSG00000050919	Zfp366	8.25523	-1.7611	0.767195	-2.29551	0.021704
	ENSMUSG00000088429	Gm22557	17.5939	-1.82196	0.889827	-2.04754	0.0406048
	ENSMUSG00000097373	Gm26877	20.0633	-1.8341	0.72734	-2.52165	0.0116804
	ENSMUSG00000092837	Rpph1	32.267	-1.90694	0.773458	-2.46548	0.013683
	ENSMUSG00000081768	Gm12755	8.62349	-1.91295	0.840339	-2.27641	0.0228217
	ENSMUSG00000045337	Defb11	56.4599	-1.97132	0.926515	-2.12767	0.0333641
	ENSMUSG00000000215	Ins2	43.059	-1.9746	0.973527	-2.0283	0.0425299
	ENSMUSG00000044055	Otos	10.5298	-2.00454	0.979592	-2.0463	0.0407269
	ENSMUSG00000063328	Gm9396	20.0481	-2.01227	0.729142	-2.75978	0.00578406
	ENSMUSG00000056617	4931429L15Rik	13.0868	-2.0203	0.985467	-2.05009	0.0403557
	ENSMUSG00000075217	4833423E24Rik	31.1403	-2.02067	0.962896	-2.09853	0.035858
	ENSMUSG00000026734	4921504E06Rik	12.3358	-2.02663	0.94518	-2.14418	0.0320186
	ENSMUSG00000083595	Gm9200	8.7736	-2.03991	1.00933	-2.02106	0.0432733
	ENSMUSG00000084304	Gm6142	13.6204	-2.03992	0.757853	-2.69171	0.00710859
	ENSMUSG00000099343	Gm28836	17.0019	-2.04276	0.725241	-2.81666	0.00485257
	ENSMUSG00000020562	Efcab10	15.9196	-2.14175	1.01473	-2.11067	0.034801
	ENSMUSG00000110479	Gm5743	11.7926	-2.14883	1.00995	-2.12767	0.0333648
	ENSMUSG00000032057	4833427G06Rik	28.5273	-2.20224	0.810663	-2.71659	0.00659584
	ENSMUSG00000018486	Wnt9b	8.31007	-2.21509	0.95523	-2.31891	0.0204001
	ENSMUSG00000024388	Myo7b	11.8468	-2.21954	1.03625	-2.1419	0.0322017
	ENSMUSG00000111275	Gm29824	12.6645	-2.224	1.13012	-1.96792	0.049077
	ENSMUSG00000102776	Gm38162	10.1566	-2.26261	0.934296	-2.42173	0.0154469
	ENSMUSG00000078118	Olfr483	10.4762	-2.26547	0.876214	-2.58552	0.00972315
	ENSMUSG00000066007	Zfp600	9.58599	-2.30182	1.15671	-1.98998	0.0465935
	ENSMUSG00000024903	Lao1	8.95862	-2.3452	1.06286	-2.20649	0.0273497
	ENSMUSG00000026417	Pigr	9.33933	-2.40315	0.996826	-2.4108	0.0159175
	ENSMUSG00000093634	Gm10860	12.9129	-2.47919	0.97877	-2.53296	0.0113103
	ENSMUSG00000107597	Gm44764	8.99029	-2.50391	1.27675	-1.96116	0.0498605
	ENSMUSG00000029380	Cxcl1	70.4913	-2.71453	0.800869	-3.38948	0.000700257
	ENSMUSG00000059887	Olfr1507	10.2631	-2.72081	1.28298	-2.12069	0.033948
	ENSMUSG00000076564	Igkv12-46	25.9518	-2.83357	1.06964	-2.64909	0.00807084
	ENSMUSG00000095630	Igkv6-23	70.2357	-2.85184	0.897877	-3.17621	0.00149215
	ENSMUSG00000076522	Igkv16-104	22.5915	-2.88421	1.24431	-2.31792	0.0204536
	ENSMUSG00000099762	Gm21149	12.4362	-2.90773	1.39897	-2.07849	0.0376647
	ENSMUSG00000076940	Iglv2	44.7649	-3.0715	0.935072	-3.28477	0.00102064
	ENSMUSG00000082625	Gm15204	10.525	-3.13919	1.36921	-2.2927	0.0218651
	ENSMUSG00000082543	Gm14336	12.7842	-3.21042	1.19677	-2.68258	0.00730571
	ENSMUSG00000088088	Rmrp	31.9731	-3.40209	1.00874	-3.3726	0.000744616
	ENSMUSG00000051606	2010001K21Rik	10.134	-3.44939	1.10051	-3.13435	0.00172237
	ENSMUSG00000094797	Igkv6-15	97.9658	-3.5042	1.30166	-2.6921	0.00710029
	ENSMUSG00000079543	Igkv13-85	8.6125	-4.03205	1.68212	-2.39701	0.0165296
	ENSMUSG00000096632	Igkv9-124	10.3542	-4.2703	1.55514	-2.74593	0.00603402
	ENSMUSG00000096515	Igkv14-100	11.4802	-4.50255	1.43376	-3.14039	0.00168725
	ENSMUSG00000076534	Igkv12-89	12.6968	-7.69706	1.65051	-4.66345	3.10948e-06

## Sheet: 1m- Aged TBI v Aged Sham
159 up	ensemblGene	symbol	baseMean1m	log2FoldChange.OldCCIvOldSham	lfcSE.OldCCIvOldSham	stat.OldCCIvOldSham	pvalue.OldCCIvOldSham				159 up	GO_BP	Mus musculus - REFLIST (21997)	Genes	Expected	upload_1 (over/under)	Fold.Enrichment	raw P-value	FDR		Analysis Type:	PANTHER Overrepresentation Test (Released 20221013)
112 down	ENSMUSG00000076536	Igkv4-86	49.719	4.93369	2.41307	2.04457	0.0408975					immunoglobulin production (GO:0002377)	284	15	1.72	+	8.74	3.73e-10	5.89e-06		Annotation Version and Release Date:	GO Ontology database DOI: 10.5281/zenodo.6799722 Released 2022-07-01
	ENSMUSG00000094075	Ighv1-80	25.5037	4.28742	1.74127	2.46223	0.0138075					production of molecular mediator of immune response (GO:0002440)	348	16	2.1	+	7.6	6.46e-10	3.4e-06		Analyzed List:	upload_1 (Mus musculus)
	ENSMUSG00000076605	Igkj2	11.4496	4.16846	1.12729	3.69778	0.000217496					immune response (GO:0006955)	1668	30	10.09	+	2.97	6.54e-08	0.000258		Reference List:	Mus musculus (all genes in database)
	ENSMUSG00000096833	Igkv4-55	99.3363	4.09311	1.32817	3.08177	0.00205775					gene expression (GO:0010467)	2412	41	14.58	+	2.81	5.77e-10	4.55e-06		Test Type:	FISHER
	ENSMUSG00000095753	Igkv4-53	56.7606	3.76229	1.77534	2.11919	0.034074					immune system process (GO:0002376)	2589	34	15.65	+	2.17	1.07e-05	0.0337		Correction:	FDR
	ENSMUSG00000076583	Igkv8-24	58.8354	3.16679	1.29987	2.43623	0.0148411
	ENSMUSG00000095771	Igkv14-111	19.0177	3.08001	0.961518	3.20328	0.00135874
	ENSMUSG00000007944	Ttc9b	16.7441	2.99787	1.29759	2.31034	0.0208691
	ENSMUSG00000024681	Ms4a3	28.1103	2.78746	0.977291	2.85223	0.00434134
	ENSMUSG00000022055	Nefl	22.7289	2.68467	1.17027	2.29407	0.0217863
	ENSMUSG00000076940	Iglv2	44.7649	2.66367	0.900445	2.95817	0.00309467
	ENSMUSG00000029372	Ppbp	86.8631	2.65073	0.693052	3.82472	0.00013092
	ENSMUSG00000076612	Ighg2c	1870.09	2.52313	0.977619	2.58089	0.00985451
	ENSMUSG00000095633	Igkv4-58	23.3892	2.50931	1.07468	2.33494	0.0195464
	ENSMUSG00000030470	Csrp3	11.2504	2.34486	1.14553	2.04697	0.0406612
	ENSMUSG00000022054	Nefm	17.7006	2.33843	1.09994	2.12595	0.0335074
	ENSMUSG00000076576	Igkv6-32	33.4141	2.3225	0.878534	2.64361	0.00820267
	ENSMUSG00000096336	Igkv1-135	28.5916	2.21724	0.893204	2.48234	0.0130523
	ENSMUSG00000026835	Fcnb	39.7239	2.16922	0.868555	2.4975	0.0125072
	ENSMUSG00000040314	Ctsg	90.8277	2.16883	1.0479	2.0697	0.0384807
	ENSMUSG00000094345	Igkv14-126	32.1267	2.15286	0.986463	2.1824	0.0290797
	ENSMUSG00000032338	Hcn4	9.01825	2.10226	0.959845	2.1902	0.0285095
	ENSMUSG00000048732	Klhl11	13.6281	2.06456	0.709215	2.91105	0.00360217
	ENSMUSG00000076514	Igkv17-121	11.3653	2.06453	0.905162	2.28084	0.0225578
	ENSMUSG00000093861	Igkv1-110	65.1392	2.04052	0.675258	3.02183	0.00251249
	ENSMUSG00000020125	Elane	235.283	2.0332	0.970047	2.09599	0.0360835
	ENSMUSG00000026940	Ccdc183	8.396	1.99635	0.961593	2.07609	0.0378857
	ENSMUSG00000028332	Hemgn	26.8509	1.90515	0.947755	2.01017	0.0444129
	ENSMUSG00000076591	Igkv8-16	14.5732	1.89375	0.92057	2.05715	0.0396722
	ENSMUSG00000059625	Sohlh1	9.88158	1.86867	0.737318	2.53441	0.0112636
	ENSMUSG00000030669	Calca	45.3318	1.86673	0.461489	4.04502	5.23197e-05
	ENSMUSG00000097000	Gm17435	10.5248	1.77296	0.861296	2.05848	0.0395442
	ENSMUSG00000075334	Rprm	16.1986	1.77256	0.821122	2.1587	0.0308734
	ENSMUSG00000033508	Asprv1	14.0804	1.76079	0.796527	2.21058	0.027065
	ENSMUSG00000059668	Krt4	12.47	1.74976	0.743873	2.35223	0.0186614
	ENSMUSG00000094335	Igkv1-117	114.289	1.74786	0.777838	2.24707	0.0246356
	ENSMUSG00000111535	Gm35154	9.18151	1.74182	0.736697	2.36436	0.0180612
	ENSMUSG00000031376	Atp2b3	143.815	1.69058	0.599481	2.82007	0.00480131
	ENSMUSG00000052293	Taf9	11.4122	1.68515	0.731372	2.30409	0.0212176
	ENSMUSG00000004552	Ctse	73.0501	1.67884	0.689773	2.4339	0.0149373
	ENSMUSG00000029866	Kel	29.0001	1.66467	0.745237	2.23375	0.0254996
	ENSMUSG00000036587	Fut7	12.4094	1.64255	0.703518	2.33477	0.0195556
	ENSMUSG00000020010	Vnn3	16.1546	1.63949	0.586225	2.79669	0.00516288
	ENSMUSG00000051378	Kif18b	15.1495	1.61439	0.691607	2.33426	0.0195819
	ENSMUSG00000041923	Nol4	17.2687	1.56351	0.64267	2.43284	0.0149811
	ENSMUSG00000067736	Gm10222	13.6742	1.55323	0.633149	2.45318	0.0141598
	ENSMUSG00000100158	Gm28119	35.1836	1.51466	0.750398	2.01847	0.0435419
	ENSMUSG00000037466	Tedc1	14.765	1.50701	0.606842	2.48337	0.0130147
	ENSMUSG00000076501	Igkv2-137	43.6573	1.45516	0.641481	2.26843	0.023303
	ENSMUSG00000064350	mt-Ty	19.0407	1.45221	0.727747	1.99548	0.0459903
	ENSMUSG00000075437	Gm11681	14.3787	1.43187	0.669365	2.13915	0.0324236
	ENSMUSG00000034282	Evpl	23.4546	1.42223	0.586409	2.42531	0.0152952
	ENSMUSG00000094420	Igkv10-96	53.4209	1.42191	0.646314	2.20002	0.0278051
	ENSMUSG00000085379	2310058D17Rik	11.877	1.41491	0.668791	2.11563	0.0343766
	ENSMUSG00000068129	Cst7	56.2786	1.40491	0.49133	2.8594	0.00424449
	ENSMUSG00000025014	Dntt	13.6366	1.32514	0.584546	2.26696	0.0233925
	ENSMUSG00000103009	Gm4430	19.5839	1.30685	0.529178	2.46958	0.013527
	ENSMUSG00000095990	Zfp97	20.8755	1.29592	0.602476	2.15098	0.0314776
	ENSMUSG00000062248	Cks2	55.7704	1.29574	0.426758	3.03623	0.00239555
	ENSMUSG00000058794	Nfe2	63.6963	1.2644	0.588234	2.14948	0.0315964
	ENSMUSG00000020798	Spns3	19.7039	1.26108	0.539007	2.33965	0.019302
	ENSMUSG00000009185	Ccl8	567.626	1.25554	0.484038	2.59389	0.00948962
	ENSMUSG00000109509	Rps12-ps4	35.8484	1.25256	0.500361	2.50332	0.0123034
	ENSMUSG00000031444	F10	20.7916	1.23406	0.589733	2.09257	0.0363878
	ENSMUSG00000075279	Mrpl23-ps1	15.7674	1.23044	0.585004	2.1033	0.0354393
	ENSMUSG00000076934	Iglv1	124.356	1.16852	0.540936	2.16019	0.0307581
	ENSMUSG00000022584	Ly6c2	355.093	1.16403	0.5772	2.01668	0.0437293
	ENSMUSG00000019942	Cdk1	53.1899	1.15698	0.504262	2.2944	0.0217677
	ENSMUSG00000061330	Gm6436	21.5555	1.14281	0.51877	2.20291	0.0276008
	ENSMUSG00000060509	Xcr1	22.9509	1.10816	0.479443	2.31134	0.0208138
	ENSMUSG00000097504	4930516B21Rik	22.0737	1.06418	0.513482	2.07248	0.0382203
	ENSMUSG00000099974	Bcl2a1d	49.1031	1.04221	0.526559	1.97928	0.0477841
	ENSMUSG00000024795	Kif20b	22.0688	1.03827	0.481989	2.15414	0.0312294
	ENSMUSG00000021643	Serf1	108.804	0.981096	0.421925	2.32528	0.0200568
	ENSMUSG00000001865	Cpa3	439.65	0.966795	0.474729	2.03652	0.0416981
	ENSMUSG00000069792	Wfdc17	148.226	0.965828	0.415163	2.32638	0.0199982
	ENSMUSG00000003779	Kif20a	20.5702	0.943131	0.460756	2.04692	0.040666
	ENSMUSG00000034639	Setmar	26.8315	0.928337	0.472864	1.96322	0.0496204
	ENSMUSG00000021270	Hsp90aa1	3383.11	0.924313	0.456838	2.02328	0.043044
	ENSMUSG00000096199	Ptrhd1	69.6404	0.922036	0.386546	2.38532	0.0170644
	ENSMUSG00000031250	Tnmd	286.36	0.921161	0.38863	2.37028	0.0177747
	ENSMUSG00000031245	Hmgn5	267.409	0.920166	0.424903	2.16559	0.0303427
	ENSMUSG00000051412	Vamp7	134.018	0.912078	0.366349	2.48964	0.0127871
	ENSMUSG00000032348	Gsta4	1153.54	0.90033	0.352895	2.55127	0.0107332
	ENSMUSG00000002908	Kcnn1	45.2508	0.896714	0.4064	2.20648	0.0273504
	ENSMUSG00000073491	Ifi213	74.5383	0.889962	0.433535	2.0528	0.0400917
	ENSMUSG00000068240	Gm11808	111.28	0.874064	0.357379	2.44576	0.0144546
	ENSMUSG00000032469	Dbr1	104.705	0.863989	0.281918	3.06469	0.00217899
	ENSMUSG00000026083	Eif5b	1797.18	0.84305	0.42223	1.99666	0.0458621
	ENSMUSG00000085241	Snhg3	92.8637	0.837467	0.319114	2.62435	0.00868134
	ENSMUSG00000025742	Prps2	777.645	0.816582	0.372962	2.18945	0.028564
	ENSMUSG00000085227	6330418K02Rik	36.6323	0.814833	0.408418	1.9951	0.0460322
	ENSMUSG00000039163	Cmc1	120.387	0.813633	0.363837	2.23626	0.0253348
	ENSMUSG00000070544	Top1	1064.76	0.780684	0.379348	2.05796	0.0395935
	ENSMUSG00000045996	Polr2k	336.649	0.777874	0.333143	2.33495	0.0195458
	ENSMUSG00000064179	Tnnt1	115.785	0.773044	0.368403	2.09837	0.0358728
	ENSMUSG00000044501	Zfp758	56.6717	0.772227	0.388091	1.98981	0.0466119
	ENSMUSG00000105879	Gm6204	74.3094	0.770881	0.385473	1.99983	0.0455186
	ENSMUSG00000032246	Calml4	421.193	0.766331	0.381534	2.00855	0.044585
	ENSMUSG00000001056	Nhp2	489.694	0.760343	0.307265	2.47455	0.0133404
	ENSMUSG00000096842	Gm10736	507.488	0.759946	0.361432	2.1026	0.0355008
	ENSMUSG00000022035	Ccdc25	269.82	0.750845	0.355415	2.11259	0.0346359
	ENSMUSG00000039195	1110008P14Rik	321.543	0.74684	0.352245	2.12023	0.0339866
	ENSMUSG00000054312	Mrps21	866.432	0.735978	0.347297	2.11916	0.0340767
	ENSMUSG00000032661	Oas3	89.4326	0.735848	0.318515	2.31025	0.0208744
	ENSMUSG00000051671	Coa6	184.758	0.73576	0.368232	1.99809	0.0457072
	ENSMUSG00000052727	Map1b	4968.78	0.732753	0.337331	2.17221	0.0298401
	ENSMUSG00000001158	Snrnp27	514.629	0.730914	0.34842	2.0978	0.035923
	ENSMUSG00000073616	Cops9	1076.21	0.728719	0.36484	1.99736	0.0457856
	ENSMUSG00000093674	Rpl41	13934	0.72759	0.326431	2.22893	0.0258187
	ENSMUSG00000026979	Psd4	82.2443	0.726528	0.358401	2.02714	0.0426486
	ENSMUSG00000054428	Atpif1	1246.83	0.719526	0.2937	2.44987	0.0142908
	ENSMUSG00000059554	Ccdc28a	76.8922	0.717035	0.348157	2.05951	0.039445
	ENSMUSG00000053317	Sec61b	935.51	0.709714	0.34721	2.04405	0.040949
	ENSMUSG00000110841	Gpx4-ps2	300.289	0.708703	0.334458	2.11896	0.0340941
	ENSMUSG00000021023	1110008L16Rik	64.0594	0.706117	0.296793	2.37915	0.0173524
	ENSMUSG00000062691	Cebpzos	243.273	0.705786	0.356089	1.98205	0.0474736
	ENSMUSG00000035674	Ndufa3	1914.05	0.700883	0.34956	2.00505	0.0449581
	ENSMUSG00000101939	Gm28438	243.954	0.700171	0.354353	1.97591	0.0481645
	ENSMUSG00000025102	3110040N11Rik	178.119	0.698942	0.350992	1.99133	0.0464445
	ENSMUSG00000005054	Cstb	789.028	0.697962	0.319849	2.18216	0.0290979
	ENSMUSG00000090247	Bloc1s1	665.502	0.695704	0.313439	2.21958	0.0264471
	ENSMUSG00000028998	Tomm7	931.829	0.688209	0.337723	2.03779	0.0415705
	ENSMUSG00000090137	Uba52	2233.28	0.687854	0.339566	2.02569	0.0427969
	ENSMUSG00000023911	Flywch2	67.1463	0.683063	0.343006	1.9914	0.0464368
	ENSMUSG00000057841	Rpl32	5499.19	0.678236	0.343079	1.97691	0.048052
	ENSMUSG00000055839	Elob	2175.5	0.667686	0.324984	2.05452	0.0399254
	ENSMUSG00000067288	Rps28	5394.47	0.667223	0.338002	1.97402	0.0483793
	ENSMUSG00000028261	Ndufaf4	152.413	0.666626	0.279951	2.38122	0.0172554
	ENSMUSG00000038489	Polr2l	468.799	0.666025	0.315198	2.11304	0.0345976
	ENSMUSG00000002033	Cd3g	103.02	0.66072	0.332299	1.98833	0.0467751
	ENSMUSG00000001039	B9d1	197.346	0.660194	0.328928	2.00711	0.0447383
	ENSMUSG00000084786	Ubl5	2029.92	0.649892	0.315311	2.06112	0.0392919
	ENSMUSG00000031697	Orc6	144.558	0.644041	0.327216	1.96824	0.0490399
	ENSMUSG00000037361	Sf3b6	414.524	0.63772	0.324036	1.96805	0.0490624
	ENSMUSG00000068196	Col8a1	1974.32	0.632229	0.320722	1.97127	0.0486931
	ENSMUSG00000036992	Nxt1	139.826	0.629017	0.261465	2.40574	0.0161399
	ENSMUSG00000022364	Tbc1d31	73.4868	0.625569	0.318771	1.96244	0.0497115
	ENSMUSG00000047721	Bola2	684.842	0.624173	0.276468	2.25767	0.0239663
	ENSMUSG00000038305	Spats2l	249.92	0.623173	0.295454	2.10921	0.0349267
	ENSMUSG00000033020	Polr2f	1086.46	0.610059	0.307477	1.98408	0.047247
	ENSMUSG00000027163	Commd9	271.672	0.607059	0.291828	2.08019	0.0375077
	ENSMUSG00000011179	Odc1	1229.98	0.591499	0.279649	2.11515	0.0344171
	ENSMUSG00000084957	Bbip1	244.861	0.587807	0.294279	1.99745	0.0457766
	ENSMUSG00000025868	Higd2a	1000.1	0.587682	0.290132	2.02557	0.0428089
	ENSMUSG00000062054	Iah1	349.363	0.584243	0.295218	1.97903	0.0478132
	ENSMUSG00000079179	Rab10os	176.906	0.581827	0.272486	2.13526	0.0327401
	ENSMUSG00000060032	H2afj	1599.77	0.577255	0.276214	2.08988	0.0366286
	ENSMUSG00000035048	Anapc13	1299.82	0.574312	0.28907	1.98676	0.0469491
	ENSMUSG00000041697	Cox6a1	4982.05	0.569919	0.282178	2.01972	0.0434127
	ENSMUSG00000030225	Dera	114.504	0.563106	0.282274	1.99489	0.0460544
	ENSMUSG00000073530	Pappa2	157.906	0.561452	0.254308	2.20776	0.0272609
	ENSMUSG00000024583	Txnl1	476.916	0.556525	0.278491	1.99836	0.0456773
	ENSMUSG00000034259	Exosc4	267.084	0.555443	0.224414	2.47508	0.0133205
	ENSMUSG00000021911	Parg	153.364	0.546062	0.267242	2.04333	0.0410202
	ENSMUSG00000024087	Cyp1b1	667.962	0.543667	0.243288	2.23466	0.0254394
	ENSMUSG00000000127	Fer	146.223	0.468932	0.231191	2.02833	0.0425267
	ENSMUSG00000022324	Matn2	428.091	0.441076	0.219688	2.00774	0.0446714
	ENSMUSG00000020802	Ube2o	287.995	0.415113	0.197706	2.09965	0.0357596
	ENSMUSG00000029427	Zcchc8	294.399	-0.425572	0.182268	-2.33487	0.0195501
	ENSMUSG00000003378	Grik5	426.852	-0.466304	0.225961	-2.06365	0.0390512
	ENSMUSG00000034771	Tle2	529.553	-0.473986	0.218672	-2.16757	0.0301917
	ENSMUSG00000018427	Ypel2	175.628	-0.481635	0.21593	-2.23051	0.0257136
	ENSMUSG00000029309	Sparcl1	2520.16	-0.526096	0.245702	-2.14119	0.0322585
	ENSMUSG00000037820	Tgm2	1679.55	-0.528568	0.264968	-1.99484	0.0460603
	ENSMUSG00000046618	Olfml2a	659.962	-0.5376	0.2669	-2.01424	0.0439847
	ENSMUSG00000097743	Gm16973	102.018	-0.53865	0.244597	-2.2022	0.0276513
	ENSMUSG00000002504	Slc9a3r2	1527.28	-0.539792	0.23951	-2.25373	0.024213
	ENSMUSG00000062960	Kdr	974.974	-0.557665	0.282573	-1.97352	0.0484359
	ENSMUSG00000039929	Urb1	111.167	-0.562135	0.260853	-2.15499	0.0311627
	ENSMUSG00000041445	Mmrn2	778.738	-0.576515	0.26829	-2.14885	0.0316461
	ENSMUSG00000074793	Hspa12b	446.771	-0.615237	0.288937	-2.12931	0.0332283
	ENSMUSG00000056966	Gjc3	93.3601	-0.618243	0.314289	-1.96711	0.04917
	ENSMUSG00000003934	Efnb3	232.857	-0.645788	0.273118	-2.3645	0.0180544
	ENSMUSG00000034911	Ushbp1	814.198	-0.646539	0.325283	-1.98762	0.046854
	ENSMUSG00000073680	Tmem88b	154.468	-0.648547	0.246368	-2.63243	0.00847771
	ENSMUSG00000006782	Cnp	1400.17	-0.657488	0.252207	-2.60694	0.00913565
	ENSMUSG00000027674	Pex5l	110.473	-0.661259	0.290232	-2.27838	0.0227037
	ENSMUSG00000034863	Ano8	385.691	-0.664159	0.235289	-2.82273	0.00476164
	ENSMUSG00000027375	Mal	685.956	-0.6763	0.258043	-2.62088	0.0087702
	ENSMUSG00000037031	Tspan15	191.817	-0.689575	0.24403	-2.82578	0.00471652
	ENSMUSG00000044562	Rasip1	591.695	-0.693933	0.313256	-2.21523	0.0267445
	ENSMUSG00000028978	Nos3	705.074	-0.694731	0.314067	-2.21205	0.0269631
	ENSMUSG00000106978	N4bp2os	71.2572	-0.700999	0.306164	-2.28962	0.0220433
	ENSMUSG00000025608	Podxl	2058.79	-0.70324	0.31827	-2.20957	0.027135
	ENSMUSG00000040488	Ltbp4	2990.67	-0.718406	0.298005	-2.41072	0.0159211
	ENSMUSG00000044037	Als2cl	241.475	-0.720193	0.337884	-2.13148	0.0330495
	ENSMUSG00000026424	Gpr37l1	315.678	-0.726863	0.352427	-2.06245	0.0391647
	ENSMUSG00000027858	Tspan2	180.186	-0.728453	0.243474	-2.99191	0.00277237
	ENSMUSG00000038781	Stap2	167.525	-0.728962	0.366974	-1.98641	0.0469875
	ENSMUSG00000000093	Tbx2	368.442	-0.73297	0.368753	-1.9877	0.046845
	ENSMUSG00000015467	Egfl8	314.42	-0.733491	0.318439	-2.3034	0.0212566
	ENSMUSG00000015468	Notch4	335.377	-0.737133	0.361905	-2.03681	0.0416686
	ENSMUSG00000076439	Mog	136.669	-0.737729	0.338016	-2.18252	0.0290708
	ENSMUSG00000039084	Chad	1962.92	-0.74023	0.376441	-1.96639	0.0492534
	ENSMUSG00000036098	Myrf	142.167	-0.757584	0.272597	-2.77914	0.00545036
	ENSMUSG00000053475	Tnfaip6	49.3557	-0.758846	0.320416	-2.36831	0.0178694
	ENSMUSG00000046240	Hepacam	120.067	-0.763633	0.341369	-2.23697	0.0252882
	ENSMUSG00000043924	Ncmap	179.834	-0.772656	0.375597	-2.05714	0.0396729
	ENSMUSG00000038264	Sema7a	953.414	-0.783996	0.296072	-2.64799	0.00809714
	ENSMUSG00000084411	Gm11510	84.5453	-0.789079	0.366111	-2.1553	0.0311383
	ENSMUSG00000031775	Pllp	106.133	-0.789155	0.332085	-2.37636	0.0174842
	ENSMUSG00000026890	Lhx6	66.4296	-0.796408	0.404929	-1.96678	0.0492085
	ENSMUSG00000033170	Card10	337.353	-0.797205	0.328325	-2.4281	0.0151782
	ENSMUSG00000023052	Npff	60.9488	-0.797712	0.382769	-2.08406	0.037155
	ENSMUSG00000002799	Jag2	301.034	-0.808415	0.345185	-2.34197	0.0191821
	ENSMUSG00000064080	Fbln2	516.856	-0.814439	0.375568	-2.16855	0.0301167
	ENSMUSG00000032854	Ugt8a	95.7861	-0.81769	0.305218	-2.67904	0.00738339
	ENSMUSG00000043448	Gjc2	49.0375	-0.818193	0.392104	-2.08667	0.0369176
	ENSMUSG00000033579	Fa2h	98.4444	-0.827218	0.318005	-2.60127	0.00928795
	ENSMUSG00000053024	Cntn2	189.191	-0.832465	0.327979	-2.53816	0.0111436
	ENSMUSG00000039904	Gpr37	128.39	-0.861546	0.308518	-2.79253	0.00522974
	ENSMUSG00000025375	Aatk	485.298	-0.878229	0.359179	-2.4451	0.0144812
	ENSMUSG00000032649	Colgalt2	59.6657	-0.886306	0.360173	-2.46078	0.0138635
	ENSMUSG00000022623	Shank3	594.002	-0.886457	0.396322	-2.23671	0.0253055
	ENSMUSG00000026437	Cdk18	45.7635	-0.887898	0.389698	-2.27843	0.0227012
	ENSMUSG00000062591	Tubb4a	627.899	-0.901452	0.357693	-2.52018	0.0117293
	ENSMUSG00000033006	Sox10	281.181	-0.902627	0.288553	-3.12811	0.00175934
	ENSMUSG00000050014	Apol10b	103.422	-0.902699	0.335422	-2.69123	0.00711883
	ENSMUSG00000020889	Nr1d1	1042.89	-0.90399	0.312436	-2.89336	0.00381144
	ENSMUSG00000070643	Sox13	332.538	-0.922985	0.366946	-2.51532	0.0118926
	ENSMUSG00000083337	Gm11539	22.925	-0.925454	0.458544	-2.01824	0.0435659
	ENSMUSG00000068079	Tcf15	179.456	-0.937268	0.375556	-2.49568	0.0125716
	ENSMUSG00000097201	Gm26700	36.4084	-0.937556	0.441698	-2.12262	0.0337858
	ENSMUSG00000009097	Tbx1	104.047	-0.947195	0.455578	-2.07911	0.0376074
	ENSMUSG00000030048	Gkn3	125.512	-0.947464	0.420991	-2.25056	0.0244137
	ENSMUSG00000053198	Prx	517.13	-0.965495	0.467715	-2.06428	0.0389909
	ENSMUSG00000041309	Nkx6-2	42.7058	-0.968631	0.397879	-2.43448	0.014913
	ENSMUSG00000059824	Dbp	215.829	-0.970206	0.386566	-2.50981	0.0120798
	ENSMUSG00000004894	Hapln2	69.3501	-0.982563	0.458584	-2.1426	0.0321452
	ENSMUSG00000033595	Lgi3	121.091	-0.984734	0.387356	-2.54219	0.0110159
	ENSMUSG00000046160	Olig1	117.584	-0.992166	0.367928	-2.69663	0.00700454
	ENSMUSG00000036634	Mag	504.657	-0.99318	0.257941	-3.85041	0.000117919
	ENSMUSG00000026638	Irf6	30.0905	-1.00088	0.510496	-1.96061	0.0499246
	ENSMUSG00000025902	Sox17	344.656	-1.01231	0.374508	-2.70303	0.00687106
	ENSMUSG00000103432	6720464F23Rik	30.7466	-1.02898	0.443442	-2.32044	0.020317
	ENSMUSG00000092981	Mir5125	42.7709	-1.05789	0.498806	-2.12084	0.0339354
	ENSMUSG00000047797	Gjb1	72.4827	-1.05927	0.373976	-2.83245	0.00461931
	ENSMUSG00000027102	Hoxd8	54.2555	-1.06884	0.460139	-2.32285	0.020187
	ENSMUSG00000031385	Plxnb3	99.3361	-1.09797	0.27245	-4.02997	5.57833e-05
	ENSMUSG00000056569	Mpz	2901.46	-1.10934	0.436103	-2.54376	0.0109666
	ENSMUSG00000050063	Klk6	48.199	-1.11891	0.423683	-2.64092	0.00826824
	ENSMUSG00000105843	Gm19439	20.1006	-1.12241	0.524325	-2.14068	0.0323002
	ENSMUSG00000039131	Gipc2	27.0051	-1.13277	0.504584	-2.24496	0.0247708
	ENSMUSG00000091313	Fth-ps2	13.9678	-1.18428	0.59982	-1.9744	0.0483363
	ENSMUSG00000105004	Gm43075	27.4419	-1.18598	0.596897	-1.98691	0.0469326
	ENSMUSG00000086363	A330102I10Rik	15.731	-1.26217	0.625325	-2.01842	0.0435478
	ENSMUSG00000087064	Sap30bpos	16.0466	-1.29007	0.600556	-2.14812	0.0317039
	ENSMUSG00000022766	Serpind1	37.7835	-1.34425	0.624159	-2.15369	0.0312643
	ENSMUSG00000103513	Gm34780	16.2147	-1.35866	0.688107	-1.97449	0.0483266
	ENSMUSG00000097228	Gm26597	25.2108	-1.3873	0.675443	-2.0539	0.0399849
	ENSMUSG00000083897	Gm14843	15.8141	-1.40849	0.630947	-2.23234	0.0255928
	ENSMUSG00000109708	Gm45809	28.6839	-1.41596	0.710455	-1.99303	0.046258
	ENSMUSG00000095334	Gm21984	24.3147	-1.42069	0.496638	-2.86061	0.00422826
	ENSMUSG00000046687	Gm5424	13.8602	-1.42231	0.701006	-2.02896	0.0424623
	ENSMUSG00000106896	G630022F23Rik	15.4122	-1.43898	0.723295	-1.98948	0.0466484
	ENSMUSG00000104203	Gm37398	15.5928	-1.46043	0.637034	-2.29255	0.021874
	ENSMUSG00000099337	Gm29486	18.6437	-1.49989	0.666676	-2.2498	0.0244615
	ENSMUSG00000103126	Gm37387	13.6116	-1.56125	0.715489	-2.18207	0.0291045
	ENSMUSG00000077356	Gm26288	10.7829	-1.63332	0.79067	-2.06575	0.0388525
	ENSMUSG00000108581	Gm44896	16.6897	-1.67618	0.736047	-2.27727	0.0227704
	ENSMUSG00000109333	Gm30790	27.4598	-1.69772	0.797767	-2.12809	0.0333293
	ENSMUSG00000076939	Iglv3	40.8454	-1.73054	0.703869	-2.45861	0.0139475
	ENSMUSG00000108096	Minpp1-ps	9.18604	-1.75472	0.890574	-1.97033	0.0488008
	ENSMUSG00000060096	Amd-ps3	11.1162	-1.76128	0.839782	-2.09731	0.0359662
	ENSMUSG00000098640	Gm14214	8.42812	-1.92777	0.95132	-2.02642	0.042722
	ENSMUSG00000089636	1700058P15Rik	12.7156	-1.9778	0.906642	-2.18145	0.02915
	ENSMUSG00000076555	Igkv4-57-1	30.0485	-2.10272	1.05608	-1.99106	0.046474
	ENSMUSG00000094006	Igkv4-59	36.2857	-2.27061	0.957739	-2.3708	0.0177494
	ENSMUSG00000053863	Mepe	26.1213	-2.75488	1.10189	-2.50013	0.0124148
	ENSMUSG00000076589	Igkv8-18	15.1425	-4.30665	0.984972	-4.37236	1.22913e-05

## Sheet: 1m- Aged TBI v Young TBI
1800 Up	ensemblGene	symbol	baseMeanOldCCIvYoungCCI	log2FoldChange.TBI.OldCCIvYoungCCI	lfcSE.TBI.OldCCIvYoungCCI	stat.TBI.OldCCIvYoungCCI	pvalue.TBI.OldCCIvYoungCCI						GO_BP	Mus musculus - REFLIST (21997)	Genes	upload_1 (expected)	upload_1 (over/under)	Fold.Enrichment	upload_1 (raw P-value)	FDR
1422 Down	ENSMUSG00000076536	Igkv4-86	49.719	9.15528	2.66351	3.43729	0.000587558						immune response (GO:0006955)	1668	165	86.14	+	1.92	1.35e-14	3.54e-11
	ENSMUSG00000095753	Igkv4-53	56.7606	8.48255	2.0552	4.12736	3.66958e-05						immunoglobulin production (GO:0002377)	284	54	14.67	+	3.68	1.64e-14	3.69e-11
	ENSMUSG00000095889	Ighv1-58	17.262	8.29009	1.67413	4.95189	7.34971e-07						immune system process (GO:0002376)	2589	221	133.7	+	1.65	4.91e-13	5.95e-10
	ENSMUSG00000095497	Igkv1-122	46.8466	6.98474	2.04672	3.41266	0.000643325						production of molecular mediator of immune response (GO:0002440)	348	57	17.97	+	3.17	7.65e-13	8.04e-10
	ENSMUSG00000099762	Gm21149	12.4362	6.39811	1.31261	4.87433	1.09179e-06						positive regulation of immune system process (GO:0002684)	1123	104	58	+	1.79	4.38e-08	2.76e-05
	ENSMUSG00000094797	Igkv6-15	97.9658	5.91014	1.29714	4.55628	5.2068e-06						positive regulation of immune response (GO:0050778)	717	72	37.03	+	1.94	5.41e-07	0.000237
	ENSMUSG00000094335	Igkv1-117	114.289	5.38469	0.824513	6.53076	6.54389e-11						regulation of immune response (GO:0050776)	1066	95	55.05	+	1.73	9.04e-07	0.000385
	ENSMUSG00000095630	Igkv6-23	70.2357	5.20643	0.888414	5.86036	4.61854e-09						leukocyte activation (GO:0045321)	649	66	33.52	+	1.97	9.47e-07	0.000393
	ENSMUSG00000096632	Igkv9-124	10.3542	5.14701	1.54764	3.32572	0.0008819						regulation of leukocyte activation (GO:0002694)	809	77	41.78	+	1.84	1.08e-06	0.000436
	ENSMUSG00000059887	Olfr1507	10.2631	5.14	1.23173	4.173	3.00611e-05						mononuclear cell differentiation (GO:1903131)	365	44	18.85	+	2.33	1.22e-06	0.000469
	ENSMUSG00000095130	Ighv1-39	13.8529	5.00497	1.55241	3.224	0.00126413						regulation of immune system process (GO:0002682)	1703	136	87.95	+	1.55	1.19e-06	0.00047
	ENSMUSG00000095571	Ighv5-17	13.3053	4.95871	1.39858	3.54552	0.000391833						lymphocyte activation (GO:0046649)	517	55	26.7	+	2.06	1.94e-06	0.000694
	ENSMUSG00000076556	Igkv4-57	12.7018	4.88471	1.40001	3.48905	0.000484733						regulation of interferon-gamma production (GO:0032649)	122	22	6.3	+	3.49	2.13e-06	0.000731
	ENSMUSG00000076587	Igkv6-20	55.6346	4.87613	0.854335	5.70751	1.14641e-08						regulation of lymphocyte activation (GO:0051249)	695	67	35.89	+	1.87	4.86e-06	0.00153
	ENSMUSG00000076586	Igkv8-21	25.7049	4.8201	0.974953	4.94393	7.65635e-07						positive regulation of T cell proliferation (GO:0042102)	110	20	5.68	+	3.52	5.48e-06	0.0017
	ENSMUSG00000076612	Ighg2c	1870.09	4.76299	0.978753	4.86638	1.13659e-06						positive regulation of cytokine production (GO:0001819)	505	53	26.08	+	2.03	5.79e-06	0.00175
	ENSMUSG00000082625	Gm15204	10.525	4.75541	1.34067	3.54705	0.000389575						positive regulation of interferon-gamma production (GO:0032729)	83	17	4.29	+	3.97	7e-06	0.00204
	ENSMUSG00000095771	Igkv14-111	19.0177	4.68881	1.04631	4.48128	7.41972e-06
	ENSMUSG00000096336	Igkv1-135	28.5916	4.63732	0.974526	4.75854	1.95001e-06
	ENSMUSG00000076534	Igkv12-89	12.6968	4.57029	1.69871	2.69046	0.00713545
	ENSMUSG00000076523	Igkv15-103	88.3859	4.45534	1.36108	3.27338	0.00106269
	ENSMUSG00000096422	Igkv12-44	16.9545	4.43932	0.982033	4.52054	6.16834e-06
	ENSMUSG00000082543	Gm14336	12.7842	4.3962	1.17974	3.7264	0.000194231
	ENSMUSG00000099693	Gm29284	9.61888	4.39618	1.03729	4.23813	2.25394e-05
	ENSMUSG00000096515	Igkv14-100	11.4802	4.33234	1.43758	3.01364	0.00258134
	ENSMUSG00000076564	Igkv12-46	25.9518	4.2601	1.05845	4.02484	5.7015e-05
	ENSMUSG00000095351	Igkv3-2	95.6656	4.17141	1.17141	3.561	0.000369438
	ENSMUSG00000095633	Igkv4-58	23.3892	4.16623	1.12041	3.71849	0.000200419
	ENSMUSG00000076613	Ighg2b	1176.82	4.0665	0.769794	5.28258	1.27375e-07
	ENSMUSG00000093861	Igkv1-110	65.1392	4.03915	0.705859	5.72232	1.05082e-08
	ENSMUSG00000076940	Iglv2	44.7649	4.02333	0.932066	4.31657	1.58474e-05
	ENSMUSG00000074625	Arhgap40	10.2057	3.98766	1.23523	3.22829	0.00124535
	ENSMUSG00000094546	Ighv1-26	10.162	3.96368	1.31337	3.01794	0.002545
	ENSMUSG00000101939	Gm28438	243.954	3.95873	0.376112	10.5254	6.59816e-26
	ENSMUSG00000051606	2010001K21Rik	10.134	3.87069	1.09498	3.53494	0.00040787
	ENSMUSG00000107008	Gm2762	11.6294	3.73651	1.07205	3.48537	0.000491453
	ENSMUSG00000076583	Igkv8-24	58.8354	3.70234	1.30379	2.83967	0.00451606
	ENSMUSG00000079543	Igkv13-85	8.6125	3.67376	1.68714	2.1775	0.029443
	ENSMUSG00000066007	Zfp600	9.58599	3.65742	1.12904	3.2394	0.0011978
	ENSMUSG00000106445	Gm21190	12.4678	3.65331	0.810346	4.50834	6.53381e-06
	ENSMUSG00000076514	Igkv17-121	11.3653	3.63826	0.988	3.68245	0.000231002
	ENSMUSG00000076563	Igkv5-48	28.0307	3.62438	0.902463	4.01609	5.91709e-05
	ENSMUSG00000076614	Ighg1	474.634	3.59339	1.12522	3.19349	0.00140566
	ENSMUSG00000014686	Ceacam16	97.3037	3.56865	1.19901	2.97633	0.00291716
	ENSMUSG00000076580	Igkv8-27	17.0127	3.56182	1.03248	3.44978	0.000561038
	ENSMUSG00000024388	Myo7b	11.8468	3.55654	1.01056	3.51938	0.000432549
	ENSMUSG00000111275	Gm29824	12.6645	3.54985	1.11098	3.19524	0.00139714
	ENSMUSG00000109489	Gm7451	9.08643	3.54768	1.10144	3.22096	0.00127761
	ENSMUSG00000076596	Igkv3-10	28.8717	3.51184	0.933949	3.76021	0.000169772
	ENSMUSG00000034918	Cdhr2	14.0753	3.50158	0.886837	3.9484	7.86758e-05
	ENSMUSG00000107597	Gm44764	8.99029	3.45553	1.25509	2.7532	0.00590151
	ENSMUSG00000084186	Rpl36-ps10	10.6599	3.44251	1.05807	3.25356	0.00113967
	ENSMUSG00000076591	Igkv8-16	14.5732	3.30544	0.970965	3.40429	0.000663368
	ENSMUSG00000096844	Igkv6-14	10.546	3.3053	1.27444	2.59352	0.00949985
	ENSMUSG00000099553	Gm29538	21.1238	3.27051	1.22848	2.66224	0.00776224
	ENSMUSG00000076605	Igkj2	11.4496	3.25054	1.04316	3.11606	0.00183285
	ENSMUSG00000076569	Igkv5-39	58.2431	3.24364	1.45849	2.22398	0.02615
	ENSMUSG00000096715	Igkv3-4	312.655	3.24147	1.38337	2.34317	0.0191207
	ENSMUSG00000025900	Rp1	10.2352	3.22829	1.18798	2.71747	0.00657834
	ENSMUSG00000090634	Gm8126	10.6057	3.21268	1.16527	2.75703	0.00583295
	ENSMUSG00000044719	E230025N22Rik	18.064	3.21139	0.873971	3.67448	0.000238335
	ENSMUSG00000020562	Efcab10	15.9196	3.20713	1.00382	3.19493	0.00139863
	ENSMUSG00000086284	Frmpd1os	26.0054	3.19748	1.0191	3.13755	0.00170364
	ENSMUSG00000025038	Efhc2	22.9344	3.19598	0.71117	4.49398	6.9905e-06
	ENSMUSG00000076522	Igkv16-104	22.5915	3.19263	1.24277	2.56897	0.0102001
	ENSMUSG00000034467	Dynlrb2	43.5786	3.19161	0.724639	4.40441	1.06073e-05
	ENSMUSG00000030491	Tdrd12	13.1882	3.17434	1.04995	3.02334	0.00250005
	ENSMUSG00000026417	Pigr	9.33933	3.1585	0.982546	3.2146	0.00130624
	ENSMUSG00000085922	Fhad1os2	10.4198	3.14969	1.06744	2.9507	0.00317055
	ENSMUSG00000050366	Olfr524	10.7684	3.14851	1.02756	3.06408	0.00218344
	ENSMUSG00000076608	Igkj5	8.95544	3.11062	1.05383	2.95174	0.00315987
	ENSMUSG00000076501	Igkv2-137	43.6573	3.1036	0.665084	4.66648	3.06404e-06
	ENSMUSG00000069588	Gm11733	10.2536	3.08655	1.06947	2.88605	0.00390105
	ENSMUSG00000110479	Gm5743	11.7926	3.08376	0.994741	3.10006	0.00193479
	ENSMUSG00000096833	Igkv4-55	99.3363	3.07037	1.31966	2.32663	0.0199849
	ENSMUSG00000045337	Defb11	56.4599	3.01791	0.92285	3.2702	0.00107471
	ENSMUSG00000076937	Iglc2	305.201	2.99515	0.553494	5.41135	6.25504e-08
	ENSMUSG00000056617	4931429L15Rik	13.0868	2.97512	0.970365	3.06599	0.00216954
	ENSMUSG00000032057	4833427G06Rik	28.5273	2.97371	0.804995	3.69407	0.000220693
	ENSMUSG00000020609	Apob	10.7324	2.97225	1.0682	2.78247	0.0053947
	ENSMUSG00000026734	4921504E06Rik	12.3358	2.95653	0.927908	3.18623	0.00144141
	ENSMUSG00000080701	Gm12340	16.2739	2.92721	0.822153	3.56042	0.000370266
	ENSMUSG00000110386	Gm42031	28.3931	2.91154	0.531712	5.47578	4.35598e-08
	ENSMUSG00000110097	Zscan4a	11.7937	2.91089	0.887734	3.27902	0.00104169
	ENSMUSG00000086775	Snhg7os	12.9891	2.90948	1.25054	2.32658	0.0199878
	ENSMUSG00000040086	Tnni3k	9.58166	2.90829	1.02115	2.84806	0.00439871
	ENSMUSG00000067736	Gm10222	13.6742	2.90552	0.692715	4.19439	2.73607e-05
	ENSMUSG00000066720	Cldn9	18.4903	2.90366	1.02502	2.83279	0.0046144
	ENSMUSG00000043925	Olfr544	14.1563	2.90201	1.09715	2.64505	0.00816783
	ENSMUSG00000063328	Gm9396	20.0481	2.90095	0.716479	4.04889	5.14603e-05
	ENSMUSG00000100568	Gm29602	9.58273	2.88906	0.997517	2.89625	0.00377647
	ENSMUSG00000096490	Igkv10-94	33.6204	2.881	0.92478	3.11534	0.00183733
	ENSMUSG00000100696	Gm8419	15.2714	2.87472	0.895989	3.20843	0.0013346
	ENSMUSG00000021791	Dydc2	20.0312	2.86309	0.784157	3.65117	0.000261046
	ENSMUSG00000108180	Gm44141	16.5067	2.8468	0.670092	4.24837	2.15329e-05
	ENSMUSG00000093634	Gm10860	12.9129	2.83842	0.975042	2.91108	0.00360184
	ENSMUSG00000015627	Gata5	10.9186	2.8291	1.00073	2.82704	0.00469812
	ENSMUSG00000061808	Ttr	153953	2.82768	0.957246	2.95398	0.00313707
	ENSMUSG00000072188	Gm10354	11.8792	2.8198	0.734825	3.83738	0.000124353
	ENSMUSG00000040728	Esrp1	18.5308	2.81913	0.831121	3.39196	0.000693949
	ENSMUSG00000076577	Igkv8-30	44.4374	2.81513	0.749359	3.75671	0.000172162
	ENSMUSG00000085599	Gm13449	13.1505	2.81218	1.17299	2.39744	0.01651
	ENSMUSG00000104889	Gm43043	8.83451	2.81117	1.13503	2.47673	0.0132592
	ENSMUSG00000084339	Gm6141	17.1742	2.80429	0.848159	3.30633	0.000945277
	ENSMUSG00000110242	G630064G18Rik	9.31798	2.80019	0.881388	3.17702	0.00148794
	ENSMUSG00000108902	Gm9377	9.1259	2.7997	1.21023	2.31336	0.020703
	ENSMUSG00000106040	Cyp3a63-ps	10.3088	2.79548	1.16342	2.40282	0.0162692
	ENSMUSG00000042243	BC051665	11.4556	2.79374	1.01566	2.75066	0.00594745
	ENSMUSG00000085430	Gm15619	10.0412	2.78919	1.01334	2.75247	0.00591479
	ENSMUSG00000076609	Igkc	10156.6	2.78201	0.572181	4.86211	1.16141e-06
	ENSMUSG00000107922	Gm44285	12.0536	2.78189	1.03784	2.68046	0.00735201
	ENSMUSG00000010136	Pifo	35.5514	2.7766	0.80752	3.43843	0.0005851
	ENSMUSG00000101397	Mug-ps1	14.9971	2.77387	0.966642	2.8696	0.00410997
	ENSMUSG00000039676	Capsl	50.7907	2.76789	0.723482	3.82579	0.000130351
	ENSMUSG00000095620	2010005H15Rik	9.31065	2.76719	1.13554	2.4369	0.0148139
	ENSMUSG00000099934	Gm17983	19.1499	2.76545	1.15937	2.3853	0.0170651
	ENSMUSG00000027376	Prom2	23.8143	2.7641	0.804425	3.43612	0.00059011
	ENSMUSG00000080054	Rpl12-ps1	9.51209	2.7621	1.03245	2.6753	0.00746624
	ENSMUSG00000079620	Muc4	10.4421	2.75986	1.37088	2.0132	0.0440935
	ENSMUSG00000108497	Gm44738	9.97607	2.75936	1.06104	2.60062	0.00930546
	ENSMUSG00000053030	Spink2	11.7491	2.73786	0.983236	2.78454	0.00536033
	ENSMUSG00000044819	Oxgr1	13.5363	2.73694	0.905871	3.02133	0.00251666
	ENSMUSG00000102905	Gm38266	9.21689	2.73055	1.15146	2.37139	0.0177215
	ENSMUSG00000021685	Otp	9.66795	2.70716	0.937427	2.88786	0.00387873
	ENSMUSG00000094782	Gm21256	8.86891	2.69958	1.31197	2.05765	0.0396241
	ENSMUSG00000102776	Gm38162	10.1566	2.69853	0.927655	2.90898	0.00362607
	ENSMUSG00000059654	Reg1	9.42587	2.69649	1.1057	2.43871	0.0147397
	ENSMUSG00000080950	Gm7278	19.9269	2.6909	0.950611	2.8307	0.00464457
	ENSMUSG00000025963	Mdh1b	12.6321	2.689	0.881589	3.05017	0.00228711
	ENSMUSG00000074987	Wt1os	12.1835	2.68553	1.10107	2.43902	0.0147271
	ENSMUSG00000066767	Gm3867	13.0176	2.67225	0.945572	2.82607	0.00471237
	ENSMUSG00000082893	Gm11383	15.7353	2.6644	0.831607	3.20392	0.00135572
	ENSMUSG00000096459	Ighv9-3	8.63496	2.6574	1.18757	2.23768	0.0252422
	ENSMUSG00000106560	Gm43119	19.6492	2.6505	0.927731	2.85697	0.00427706
	ENSMUSG00000037086	Prr32	100.899	2.6496	1.1152	2.37589	0.0175065
	ENSMUSG00000078118	Olfr483	10.4762	2.64621	0.870268	3.04068	0.00236043
	ENSMUSG00000000215	Ins2	43.059	2.64362	0.971054	2.72243	0.00648044
	ENSMUSG00000078776	9530053A07Rik	18.4721	2.64262	0.784401	3.36896	0.000754517
	ENSMUSG00000091402	Rd3l	8.40881	2.64216	1.03829	2.54473	0.0109363
	ENSMUSG00000096864	Gm21978	13.2047	2.63359	0.812414	3.24168	0.00118827
	ENSMUSG00000094872	Igkv9-120	19.4081	2.63195	0.81301	3.23729	0.0012067
	ENSMUSG00000072852	2310040G07Rik	12.6835	2.63143	0.896879	2.93399	0.00334635
	ENSMUSG00000067541	A630073D07Rik	17.4811	2.63108	0.76084	3.45812	0.000543959
	ENSMUSG00000028753	Vwa5b1	38.9966	2.6308	0.673661	3.90523	9.41342e-05
	ENSMUSG00000024670	Cd6	16.4547	2.63022	0.653282	4.02616	5.66945e-05
	ENSMUSG00000034533	Scn10a	23.6443	2.62953	0.787621	3.33857	0.000842105
	ENSMUSG00000101730	Gm28580	10.6428	2.61682	1.06532	2.45637	0.0140349
	ENSMUSG00000015652	Steap1	262.702	2.6132	0.901115	2.89997	0.00373199
	ENSMUSG00000111047	Gm4780	10.0286	2.61312	1.099	2.37772	0.0174201
	ENSMUSG00000083793	Gm14274	11.7346	2.61252	0.905088	2.88648	0.00389578
	ENSMUSG00000057068	Fam47e	19.8575	2.6109	0.721855	3.61693	0.000298122
	ENSMUSG00000068428	Gmnc	20.8757	2.61089	0.867007	3.01139	0.00260058
	ENSMUSG00000062742	Gm5239	12.7229	2.60877	0.774413	3.3687	0.000755226
	ENSMUSG00000076531	Igkv4-92	10.3492	2.60443	1.15269	2.25943	0.0238568
	ENSMUSG00000073063	Hbq1b	9.50252	2.60151	1.08239	2.40349	0.0162396
	ENSMUSG00000037451	Slc22a20	12.5711	2.59742	0.794275	3.27018	0.00107481
	ENSMUSG00000109392	Gm5737	10.7671	2.58484	0.817182	3.16311	0.00156092
	ENSMUSG00000092264	Gm3585	12.0606	2.58384	1.03949	2.48567	0.0129308
	ENSMUSG00000100106	Gm28856	9.6965	2.57891	0.969503	2.66003	0.00781334
	ENSMUSG00000095007	Igkv12-41	17.6998	2.57231	1.28789	1.99732	0.045791
	ENSMUSG00000039672	Kcne2	524.652	2.57212	1.09824	2.34203	0.019179
	ENSMUSG00000056699	Gm5533	11.6032	2.57182	1.08601	2.36812	0.0178785
	ENSMUSG00000041380	Htr2c	283.209	2.56988	1.04462	2.46011	0.0138893
	ENSMUSG00000064735	Gm23057	10.3761	2.56869	1.01538	2.52977	0.0114138
	ENSMUSG00000096322	Gm3898	15.9146	2.56867	0.909352	2.82473	0.00473211
	ENSMUSG00000085508	Gm13965	10.7855	2.56715	1.04614	2.45393	0.0141304
	ENSMUSG00000089628	Gm9727	8.77836	2.56634	0.889482	2.88521	0.00391153
	ENSMUSG00000096215	Smim22	82.3549	2.56545	0.766047	3.34895	0.000811196
	ENSMUSG00000108930	Gm10648	10.9361	2.5589	0.91688	2.79088	0.00525645
	ENSMUSG00000035186	Ubd	8.15775	2.55694	1.09023	2.34533	0.0190104
	ENSMUSG00000106451	Gm42934	11.2132	2.55594	1.00886	2.53348	0.0112935
	ENSMUSG00000085772	D630024D03Rik	22.5008	2.55583	0.674094	3.79151	0.000149736
	ENSMUSG00000001672	Marveld3	18.7285	2.55257	0.821881	3.10577	0.00189782
	ENSMUSG00000031786	Drc7	232.4	2.55064	1.07563	2.37131	0.0177253
	ENSMUSG00000107688	Gm44091	11.367	2.5388	1.05483	2.40685	0.016091
	ENSMUSG00000110332	Gm19935	145.826	2.5368	0.949804	2.67086	0.00756562
	ENSMUSG00000025726	Slc28a1	23.4222	2.53337	0.716087	3.5378	0.000403478
	ENSMUSG00000037583	Nr0b2	15.8927	2.53276	0.831851	3.04472	0.00232895
	ENSMUSG00000083595	Gm9200	8.7736	2.5262	1.00118	2.52321	0.011629
	ENSMUSG00000036401	Glt6d1	10.4898	2.5244	0.955986	2.64062	0.00827538
	ENSMUSG00000057425	Ugt2b37	11.7875	2.52407	0.979485	2.57694	0.00996801
	ENSMUSG00000096405	4930474N05Rik	8.76495	2.52226	1.0454	2.41273	0.0158337
	ENSMUSG00000073962	Olfr576	9.58027	2.52222	1.10588	2.28072	0.0225648
	ENSMUSG00000058488	Kl	923.75	2.51433	0.920416	2.73173	0.00630019
	ENSMUSG00000022949	Clic6	808.133	2.513	0.802403	3.13184	0.00173713
	ENSMUSG00000031933	Izumo1r	11.9449	2.51272	0.729552	3.44419	0.000572765
	ENSMUSG00000107573	Olfr1389	10.5805	2.51023	1.11684	2.24763	0.0245998
	ENSMUSG00000079436	Kcnj13	306.295	2.5072	0.971885	2.57972	0.00988793
	ENSMUSG00000027073	Prg2	85.2969	2.49996	0.709946	3.52134	0.000429368
	ENSMUSG00000102894	Gm37851	10.6793	2.49902	0.948042	2.63598	0.00838947
	ENSMUSG00000093460	Six3os1	36.2688	2.49824	0.637264	3.92025	8.84567e-05
	ENSMUSG00000098227	Gm4812	10.622	2.48342	0.956331	2.59682	0.009409
	ENSMUSG00000094433	Igkv5-43	14.5896	2.48293	0.813984	3.05035	0.00228578
	ENSMUSG00000101574	1700112H15Rik	12.8077	2.47131	0.944407	2.61679	0.00887619
	ENSMUSG00000032346	Ooep	53.6057	2.46866	0.682675	3.61616	0.000299004
	ENSMUSG00000092257	Gm2308	13.1696	2.45652	0.998779	2.45952	0.0139122
	ENSMUSG00000033196	Myh2	52.001	2.45625	0.49693	4.94285	7.69903e-07
	ENSMUSG00000086049	Gm12735	74.2964	2.45517	0.707467	3.47037	0.00051975
	ENSMUSG00000078507	Aadacl3	15.9405	2.45204	0.947117	2.58895	0.00962681
	ENSMUSG00000111107	Gm48737	10.3515	2.44685	1.11261	2.1992	0.0278639
	ENSMUSG00000064006	Olfr190	20.8924	2.44499	0.731941	3.34043	0.000836503
	ENSMUSG00000108981	Gm15262	15.0458	2.44161	0.936129	2.60819	0.00910212
	ENSMUSG00000108547	Gm45186	9.81277	2.44098	1.04333	2.33961	0.0193038
	ENSMUSG00000023176	Cpn2	10.1674	2.44011	1.01734	2.39852	0.0164615
	ENSMUSG00000070855	Olfr1116	11.9052	2.43923	1.18181	2.06398	0.0390196
	ENSMUSG00000018868	Pnpla5	13.6444	2.43906	1.03909	2.3473	0.01891
	ENSMUSG00000022425	Enpp2	22238.7	2.43799	1.05941	2.30126	0.0213768
	ENSMUSG00000076545	Igkv4-72	30.1015	2.43738	0.64965	3.75183	0.000175549
	ENSMUSG00000085852	Gm13807	11.7611	2.43473	0.932559	2.61081	0.00903291
	ENSMUSG00000087600	Pmepa1os	9.81791	2.43009	1.11062	2.18804	0.0286664
	ENSMUSG00000026579	F5	353.837	2.42992	0.635121	3.82591	0.000130289
	ENSMUSG00000086594	Nudt12os	16.546	2.4253	1.07022	2.26617	0.0234408
	ENSMUSG00000082000	Gm12488	12.4102	2.42454	0.897942	2.70011	0.00693166
	ENSMUSG00000030859	Fam24a	9.69804	2.42229	0.992079	2.44163	0.014621
	ENSMUSG00000082561	Gm15580	9.83386	2.41962	0.991866	2.43946	0.0147091
	ENSMUSG00000086909	Gm4926	11.1065	2.41649	0.941037	2.5679	0.0102316
	ENSMUSG00000019756	Prl8a1	10.5385	2.41261	1.02838	2.34603	0.0189745
	ENSMUSG00000025754	Agbl1	16.3978	2.41194	0.904376	2.66697	0.00765391
	ENSMUSG00000035551	Igfbpl1	15.1724	2.41116	0.754267	3.19669	0.00139014
	ENSMUSG00000045678	Olfr1489	11.6499	2.40212	0.991521	2.42267	0.015407
	ENSMUSG00000069818	Olfr390	13.3937	2.39915	1.18817	2.01919	0.0434671
	ENSMUSG00000090957	Gm7535	12.9442	2.396	1.05594	2.26907	0.023264
	ENSMUSG00000111013	Gm32468	16.4354	2.38855	0.894632	2.66987	0.00758807
	ENSMUSG00000058186	Zfp980	8.9387	2.3871	1.00329	2.37927	0.0173469
	ENSMUSG00000079808	AC168977.1	22.55	2.38335	0.634282	3.75756	0.000171581
	ENSMUSG00000102718	Gm37761	14.418	2.38301	0.953686	2.49874	0.0124637
	ENSMUSG00000049537	Tecrl	16.0857	2.38264	0.892918	2.66837	0.00762192
	ENSMUSG00000048108	Tmem72	316.989	2.38067	1.00602	2.36642	0.0179612
	ENSMUSG00000034883	Lrr1	8.96251	2.37105	0.837937	2.82963	0.00466022
	ENSMUSG00000096774	Gm22113	13.7939	2.37102	1.18398	2.00258	0.0452223
	ENSMUSG00000001827	Folr1	1033.86	2.36592	0.910284	2.5991	0.00934694
	ENSMUSG00000081595	Gm13036	15.7103	2.35993	0.876934	2.69112	0.00712132
	ENSMUSG00000030450	Oca2	50.7915	2.35825	0.54433	4.33239	1.47499e-05
	ENSMUSG00000094117	Igkv3-12	25.909	2.35643	0.895546	2.63128	0.00850635
	ENSMUSG00000100022	Gm29590	14.8412	2.356	1.08948	2.1625	0.0305798
	ENSMUSG00000106223	2400006E01Rik	12.8686	2.35499	0.996394	2.36351	0.0181027
	ENSMUSG00000022431	Ribc2	11.4105	2.35366	0.821572	2.86482	0.00417241
	ENSMUSG00000070473	Cldn3	49.6538	2.35176	0.963287	2.44139	0.0146309
	ENSMUSG00000101268	2010310C07Rik	11.6567	2.35153	1.06318	2.21178	0.0269818
	ENSMUSG00000106969	Gm42882	10.6115	2.34839	1.02827	2.28382	0.0223822
	ENSMUSG00000093727	Obox3-ps5	12.9451	2.34701	0.888272	2.64222	0.00823637
	ENSMUSG00000096276	Gm2042	15.4751	2.34666	0.989292	2.37206	0.0176893
	ENSMUSG00000085082	Gm16330	14.608	2.34349	0.975846	2.40149	0.0163284
	ENSMUSG00000100185	Gm28634	11.6813	2.3428	1.11594	2.09939	0.0357823
	ENSMUSG00000004948	Zp3	30.5024	2.33991	0.780625	2.99748	0.00272222
	ENSMUSG00000062472	Gm4945	9.09636	2.33944	1.18124	1.9805	0.0476471
	ENSMUSG00000003341	Atp8b3	23.8319	2.33695	0.697964	3.34824	0.000813269
	ENSMUSG00000082580	Gm13182	9.84723	2.33582	0.970228	2.4075	0.0160622
	ENSMUSG00000078097	Gm10913	15.2971	2.33395	1.13063	2.06429	0.0389906
	ENSMUSG00000101739	Gm5733	11.5063	2.33322	0.984498	2.36996	0.0177899
	ENSMUSG00000051029	Serpinb1b	25.0232	2.33306	0.750914	3.10696	0.00189021
	ENSMUSG00000095895	Gm21963	14.2041	2.33232	0.845125	2.75974	0.00578482
	ENSMUSG00000065127	Gm26127	9.79284	2.32702	1.08165	2.15137	0.0314472
	ENSMUSG00000032091	Tmprss4	11.5271	2.32606	0.847786	2.74369	0.00607526
	ENSMUSG00000069785	Gm11444	11.3496	2.31779	0.959541	2.41552	0.0157127
	ENSMUSG00000040013	Fkbp6	11.8548	2.31169	1.00319	2.30434	0.0212033
	ENSMUSG00000045104	Gm5514	10.1449	2.30761	0.747229	3.08822	0.00201359
	ENSMUSG00000054052	Rdh19	12.3765	2.3069	1.04302	2.21175	0.0269843
	ENSMUSG00000105873	Gm43708	9.07002	2.30251	0.964986	2.38605	0.0170303
	ENSMUSG00000053783	1700016K19Rik	25.5899	2.29721	0.793789	2.89397	0.00380399
	ENSMUSG00000094374	Gm5435	13.8406	2.2938	0.904835	2.53505	0.0112432
	ENSMUSG00000023120	Gm853	10.8193	2.29248	0.92454	2.47959	0.0131534
	ENSMUSG00000022818	Cyp2ab1	9.42349	2.29233	0.860476	2.66403	0.00772118
	ENSMUSG00000081191	Gm11271	13.7626	2.29167	0.971416	2.3591	0.0183193
	ENSMUSG00000084012	Gm11956	13.5956	2.2914	1.07804	2.12553	0.0335423
	ENSMUSG00000081945	Olfr607	13.6172	2.29127	0.922694	2.48323	0.0130196
	ENSMUSG00000102297	5730585A16Rik	15.8004	2.29031	1.14227	2.00505	0.0449573
	ENSMUSG00000036231	Agr3	11.296	2.28745	0.854177	2.67795	0.00740737
	ENSMUSG00000029368	Alb	22.4463	2.28732	0.737898	3.09979	0.00193661
	ENSMUSG00000094185	Gm5445	13.1056	2.28715	0.896968	2.54986	0.0107765
	ENSMUSG00000109939	Gm19232	14.5598	2.27972	1.15776	1.96908	0.0489442
	ENSMUSG00000083339	Gm11693	10.814	2.27916	0.927717	2.45674	0.0140204
	ENSMUSG00000023122	Sult1c2	48.8556	2.27567	0.513245	4.43389	9.25482e-06
	ENSMUSG00000070997	1700055D18Rik	16.0779	2.27379	0.822496	2.7645	0.00570108
	ENSMUSG00000024353	Mzb1	98.8167	2.26896	0.617833	3.67245	0.000240233
	ENSMUSG00000001496	Nkx2-1	11.2643	2.26812	0.914929	2.47901	0.0131746
	ENSMUSG00000028298	Cga	45.4387	2.26666	0.924387	2.45207	0.0142037
	ENSMUSG00000019945	Cabcoco1	34.1655	2.26382	0.722805	3.132	0.0017362
	ENSMUSG00000111155	Gm47197	15.6898	2.26319	0.862882	2.62282	0.00872049
	ENSMUSG00000111565	Gm34481	13.915	2.26314	0.941401	2.40402	0.0162161
	ENSMUSG00000083225	Gm15215	13.464	2.26216	0.868192	2.6056	0.00917146
	ENSMUSG00000109228	Fam81b	16.1948	2.26215	0.73431	3.08065	0.00206548
	ENSMUSG00000082658	Fau-ps2	34.0929	2.26017	0.658119	3.43429	0.0005941
	ENSMUSG00000069085	Dytn	14.0238	2.2596	0.946814	2.38653	0.0170084
	ENSMUSG00000108532	Gm32647	14.6062	2.25872	1.12812	2.00219	0.0452644
	ENSMUSG00000081789	Gm11893	18.1118	2.25772	0.95961	2.35275	0.018635
	ENSMUSG00000088429	Gm22557	17.5939	2.25746	0.885168	2.55032	0.0107623
	ENSMUSG00000075437	Gm11681	14.3787	2.25035	0.700824	3.21101	0.00132271
	ENSMUSG00000000731	Aire	18.3278	2.24666	0.782195	2.87225	0.00407565
	ENSMUSG00000053153	Spag16	47.2129	2.24503	0.51057	4.39711	1.09701e-05
	ENSMUSG00000078498	Zfp988	9.17372	2.24319	1.06123	2.11376	0.0345361
	ENSMUSG00000027577	Chrna4	11.8391	2.24287	0.939554	2.38717	0.0169787
	ENSMUSG00000072963	Gm10447	14.5222	2.24035	0.767486	2.91907	0.00351076
	ENSMUSG00000095243	Gm24754	9.62569	2.23593	0.896684	2.49355	0.0126473
	ENSMUSG00000036169	Sostdc1	963.141	2.23565	0.995989	2.24466	0.0247901
	ENSMUSG00000091806	Gm5258	17.0412	2.23503	1.08834	2.05361	0.0400131
	ENSMUSG00000028294	Cfap206	47.8258	2.23483	0.572365	3.90455	9.44001e-05
	ENSMUSG00000081866	Gm12401	9.52053	2.23479	0.999559	2.23578	0.0253665
	ENSMUSG00000089545	Gm25838	12.3175	2.2345	0.914046	2.44462	0.0145004
	ENSMUSG00000022155	Mroh2b	21.3166	2.23357	0.746833	2.99072	0.00278324
	ENSMUSG00000038805	Six3	87.6982	2.22653	0.492877	4.51742	6.25966e-06
	ENSMUSG00000049372	Olfr1183	9.00011	2.2232	0.893714	2.48759	0.0128611
	ENSMUSG00000061718	Ppp1r1b	1373.62	2.22206	0.795262	2.79412	0.00520408
	ENSMUSG00000099343	Gm28836	17.0019	2.21983	0.724395	3.06439	0.00218114
	ENSMUSG00000108005	Gm44435	8.77226	2.21738	0.914685	2.4242	0.0153421
	ENSMUSG00000097361	4930550C17Rik	26.6006	2.21625	0.908559	2.43931	0.0147155
	ENSMUSG00000085404	Gm12909	8.78619	2.21577	0.938687	2.3605	0.0182505
	ENSMUSG00000094247	Gm23968	9.51508	2.21165	0.901557	2.45314	0.0141615
	ENSMUSG00000033688	1300017J02Rik	22.7761	2.21044	0.656364	3.3677	0.000757991
	ENSMUSG00000001656	Hoxc11	19.9937	2.20653	0.913252	2.41613	0.0156865
	ENSMUSG00000051732	Pabpc2	16.5276	2.20483	0.813742	2.70949	0.00673857
	ENSMUSG00000094345	Igkv14-126	32.1267	2.20272	0.985078	2.23609	0.0253462
	ENSMUSG00000009114	2610028H24Rik	10.474	2.19813	0.833425	2.63747	0.00835271
	ENSMUSG00000075046	Duxf3	51.9132	2.197	0.751634	2.92297	0.00346715
	ENSMUSG00000018973	Hoxb1	15.1273	2.19688	0.874125	2.51323	0.0119632
	ENSMUSG00000046372	Gm5590	13.1106	2.19614	0.713594	3.07757	0.00208693
	ENSMUSG00000102325	Gm37789	10.3366	2.19416	0.911155	2.40811	0.0160352
	ENSMUSG00000029026	Trp73	33.5665	2.19249	0.802869	2.73082	0.00631768
	ENSMUSG00000092536	Gm20501	90.1	2.18958	0.429595	5.09685	3.45359e-07
	ENSMUSG00000100538	Gm28340	9.56086	2.1885	0.973359	2.2484	0.0245508
	ENSMUSG00000081343	Gm16071	21.8922	2.18693	0.756589	2.89051	0.00384621
	ENSMUSG00000015093	Clic3	42.5394	2.18647	0.677591	3.22682	0.00125172
	ENSMUSG00000068327	Tlx2	27.9923	2.182	0.941715	2.31704	0.0205014
	ENSMUSG00000064884	Gm24204	10.0933	2.18114	0.864956	2.52167	0.0116798
	ENSMUSG00000042385	Gzmk	32.5756	2.17611	0.443296	4.90893	9.15747e-07
	ENSMUSG00000106265	Gm42490	13.4912	2.17552	0.923369	2.35606	0.0184697
	ENSMUSG00000093744	Gm20675	12.5699	2.17491	0.862076	2.52287	0.01164
	ENSMUSG00000029211	Gabra4	41.4725	2.17416	0.475516	4.57221	4.82603e-06
	ENSMUSG00000074028	Slc22a13	16.2685	2.17128	0.806982	2.69061	0.00713206
	ENSMUSG00000005268	Prlr	578.199	2.16936	0.955765	2.26976	0.0232219
	ENSMUSG00000085234	Gm15614	10.8411	2.16862	0.833394	2.60215	0.00926401
	ENSMUSG00000097283	Gm26686	12.0066	2.16822	0.986021	2.19896	0.0278808
	ENSMUSG00000089214	Mir1931	13.3125	2.1658	1.0419	2.07871	0.0376442
	ENSMUSG00000111675	Gm48861	12.1594	2.16415	1.08625	1.99231	0.0463374
	ENSMUSG00000054537	Tmprss11e	19.0164	2.16386	1.04954	2.06172	0.039234
	ENSMUSG00000019893	Ros1	13.4309	2.16146	0.864322	2.50076	0.0123929
	ENSMUSG00000085051	Gm11542	14.3339	2.16145	1.02033	2.11838	0.0341431
	ENSMUSG00000103345	Gm10723	13.2942	2.15978	1.10185	1.96015	0.0499788
	ENSMUSG00000028712	Cyp4a31	11.0164	2.15876	0.994164	2.17143	0.0298987
	ENSMUSG00000085025	Gm13715	13.3374	2.1584	0.878845	2.45595	0.0140514
	ENSMUSG00000089712	Gm15889	8.51833	2.15249	0.925038	2.32692	0.0199694
	ENSMUSG00000024903	Lao1	8.95862	2.15248	1.0688	2.01392	0.0440181
	ENSMUSG00000017607	Tns4	61.6334	2.15044	0.662471	3.24609	0.00117004
	ENSMUSG00000093164	Gm22993	14.1548	2.14708	0.804237	2.66971	0.00759158
	ENSMUSG00000105681	Gm43428	31.815	2.14671	0.791746	2.71136	0.00670085
	ENSMUSG00000107385	C330024D21Rik	15.0686	2.1452	0.939209	2.28405	0.0223686
	ENSMUSG00000067224	Gm3695	11.8757	2.14463	0.72523	2.95717	0.00310476
	ENSMUSG00000080731	Rps2-ps9	11.4704	2.1445	0.991127	2.1637	0.0304872
	ENSMUSG00000054889	Dsp	56.7363	2.14246	0.471623	4.54273	5.55309e-06
	ENSMUSG00000083086	Gm15531	14.3537	2.14071	0.790365	2.70851	0.00675858
	ENSMUSG00000041359	Tcl1	13.4982	2.13936	1.01843	2.10066	0.035671
	ENSMUSG00000097017	Gm26707	24.7093	2.13917	0.740802	2.88764	0.00388147
	ENSMUSG00000107254	Gm43769	31.2226	2.13624	0.977689	2.18499	0.0288893
	ENSMUSG00000102550	Gm8276	9.96247	2.13611	1.00762	2.11995	0.0340104
	ENSMUSG00000095731	Gm25312	11.2049	2.13362	1.02725	2.07701	0.0378006
	ENSMUSG00000055933	Oosp3	19.5652	2.13297	0.889996	2.39661	0.0165476
	ENSMUSG00000086795	Gm11579	12.4862	2.13139	0.907356	2.34902	0.018823
	ENSMUSG00000017002	Slpi	429.261	2.13096	0.518205	4.1122	3.919e-05
	ENSMUSG00000075202	Olfr1042	16.7312	2.12984	0.9523	2.23652	0.0253175
	ENSMUSG00000109564	Muc16	38.8934	2.12801	0.802421	2.65199	0.0080019
	ENSMUSG00000097516	4930467D21Rik	13.9867	2.1274	0.958619	2.21924	0.0264705
	ENSMUSG00000111021	Olfr50	20.086	2.124	1.03271	2.05672	0.039713
	ENSMUSG00000039720	Got1l1	9.5823	2.12325	0.96071	2.21008	0.0270995
	ENSMUSG00000049353	Rd3	47.8958	2.12284	0.633639	3.35024	0.00080741
	ENSMUSG00000047230	Cldn2	221.704	2.11777	0.958272	2.20999	0.0271057
	ENSMUSG00000020703	5530401A14Rik	14.2081	2.11505	0.928152	2.27878	0.0226804
	ENSMUSG00000110632	Gm45880	13.4566	2.11486	0.878599	2.40709	0.0160804
	ENSMUSG00000081823	Cyp4a28-ps	14.014	2.1143	0.934421	2.26269	0.023655
	ENSMUSG00000111785	Gm39464	11.8234	2.11384	0.965769	2.18876	0.0286142
	ENSMUSG00000043549	Fam90a1b	14.4286	2.11211	0.932415	2.2652	0.0235004
	ENSMUSG00000078575	Gm12887	10.8095	2.11176	0.909728	2.3213	0.0202704
	ENSMUSG00000076934	Iglv1	124.356	2.11115	0.544946	3.87406	0.000107035
	ENSMUSG00000102415	A430110C17Rik	15.1343	2.10838	0.902409	2.33639	0.0194712
	ENSMUSG00000103280	Gm37277	11.8943	2.1066	0.999241	2.1082	0.0350139
	ENSMUSG00000036687	Tmem184a	30.7057	2.10615	0.930236	2.2641	0.0235679
	ENSMUSG00000003271	Sult2b1	12.3777	2.10589	0.797267	2.64139	0.0082567
	ENSMUSG00000108644	Gm44920	9.78808	2.10534	0.998123	2.10929	0.0349192
	ENSMUSG00000021260	Hhipl1	10.7959	2.10415	0.828084	2.54098	0.0110542
	ENSMUSG00000106640	Gm20940	15.0428	2.10282	0.841556	2.49873	0.012464
	ENSMUSG00000062778	Chia1	18.4515	2.10094	1.00304	2.09457	0.036209
	ENSMUSG00000089684	Gm14163	9.07216	2.10081	1.03256	2.03456	0.0418947
	ENSMUSG00000081622	Gm5937	10.1676	2.09945	1.01867	2.06098	0.0393051
	ENSMUSG00000025500	Lmntd2	15.0583	2.09923	0.832531	2.5215	0.0116855
	ENSMUSG00000022586	Ly6i	10.9915	2.09845	0.948858	2.21155	0.0269977
	ENSMUSG00000051036	Ttc24	13.1261	2.09843	0.851291	2.465	0.0137014
	ENSMUSG00000098275	Gm18014	14.055	2.09791	0.998639	2.10077	0.0356613
	ENSMUSG00000082545	Gm12196	11.1433	2.09789	0.865263	2.42457	0.0153266
	ENSMUSG00000085797	A530010F05Rik	13.6158	2.09678	0.927172	2.26148	0.0237293
	ENSMUSG00000044279	Crb3	75.8948	2.09458	0.675815	3.09934	0.00193952
	ENSMUSG00000082779	Gm13162	10.6627	2.09427	0.884027	2.36901	0.0178359
	ENSMUSG00000048067	Olfr1349	10.1251	2.09316	1.00362	2.0856	0.0370145
	ENSMUSG00000033498	Strc	10.0462	2.09153	0.832623	2.51197	0.0120058
	ENSMUSG00000083833	Gm13841	11.2085	2.09133	0.915455	2.28448	0.0223436
	ENSMUSG00000096676	Gm24517	11.2511	2.0883	1.03801	2.01183	0.0442374
	ENSMUSG00000020226	Slc5a4b	11.2313	2.08545	0.947699	2.20054	0.0277689
	ENSMUSG00000093503	Vmn2r-ps4	15.2778	2.08532	0.966434	2.15775	0.0309476
	ENSMUSG00000106384	Gm43188	22.381	2.08145	0.839836	2.4784	0.0131975
	ENSMUSG00000032572	Col6a4	31.179	2.07984	0.68918	3.01785	0.00254572
	ENSMUSG00000023943	Sult1c1	18.6655	2.07919	0.686293	3.02959	0.00244885
	ENSMUSG00000032373	Car12	425.103	2.07917	0.871578	2.38552	0.0170549
	ENSMUSG00000083172	Gm13409	11.1516	2.07893	0.836477	2.48534	0.0129428
	ENSMUSG00000025885	Myo5b	85.783	2.07488	0.417638	4.96813	6.76025e-07
	ENSMUSG00000110607	Gm45843	14.2116	2.0746	0.926336	2.23958	0.0251182
	ENSMUSG00000059645	Gm7361	9.66968	2.07417	0.921384	2.25114	0.0243767
	ENSMUSG00000103044	Gm37307	17.9942	2.07251	0.816829	2.53726	0.0111723
	ENSMUSG00000078952	Lncenc1	11.3626	2.06904	0.962475	2.14971	0.031578
	ENSMUSG00000043024	Gm16433	14.7669	2.06688	0.82992	2.49046	0.0127577
	ENSMUSG00000090147	Gm3329	19.211	2.0664	0.96875	2.13305	0.0329202
	ENSMUSG00000054986	Sec14l3	15.1505	2.06563	0.72616	2.8446	0.00444677
	ENSMUSG00000055360	Prl2c5	13.0913	2.06439	0.982321	2.10155	0.0355929
	ENSMUSG00000085108	Saxo1os	9.15594	2.0639	1.02144	2.02059	0.0433226
	ENSMUSG00000105495	Gm42995	23.7957	2.05836	0.680711	3.02384	0.00249587
	ENSMUSG00000047799	Oog4	21.576	2.05774	0.78449	2.62302	0.00871531
	ENSMUSG00000072419	Dppa2	24.1749	2.05757	0.972287	2.11621	0.0343267
	ENSMUSG00000030382	Slc27a5	18.6127	2.05436	0.714796	2.87405	0.0040525
	ENSMUSG00000034683	Ppp1r1c	9.21099	2.05214	0.886887	2.31386	0.0206751
	ENSMUSG00000053161	Daw1	17.7486	2.05125	0.87963	2.33195	0.0197033
	ENSMUSG00000088519	Gm24439	8.92896	2.05083	0.97391	2.10577	0.0352241
	ENSMUSG00000102762	4930403P22Rik	9.99175	2.05069	1.03474	1.98185	0.0474966
	ENSMUSG00000073008	Gpr174	10.6931	2.0483	0.811493	2.52411	0.0115991
	ENSMUSG00000108798	Gm9521	15.6447	2.04762	0.995859	2.05614	0.0397695
	ENSMUSG00000105792	Gm17887	9.0534	2.04515	0.999345	2.04649	0.0407083
	ENSMUSG00000070336	Fbxo47	26.9089	2.04503	0.796635	2.56708	0.0102558
	ENSMUSG00000083007	Gm13623	11.2909	2.04441	0.961168	2.127	0.0334198
	ENSMUSG00000110692	Gm33460	17.3373	2.04288	0.832727	2.45324	0.0141577
	ENSMUSG00000106858	Gm43844	11.21	2.04284	0.950036	2.15028	0.0315332
	ENSMUSG00000028175	Depdc1a	18.8812	2.04172	0.755675	2.70185	0.00689548
	ENSMUSG00000058260	Serpina9	13.7152	2.03769	0.791175	2.57552	0.0100089
	ENSMUSG00000070025	Gm10284	17.6806	2.03534	0.726733	2.80067	0.00509966
	ENSMUSG00000013766	Ly6g6e	13.6995	2.03499	0.71427	2.84904	0.00438508
	ENSMUSG00000042184	1700069L16Rik	16.0236	2.03447	1.02498	1.98488	0.0471582
	ENSMUSG00000086046	1700095A21Rik	17.502	2.03275	0.952191	2.13482	0.032776
	ENSMUSG00000092447	Gm7696	13.3363	2.03266	0.833644	2.43828	0.0147572
	ENSMUSG00000106643	Gm43422	12.7385	2.03009	0.971511	2.08962	0.0366516
	ENSMUSG00000030017	Reg3g	17.5442	2.02999	0.70075	2.89688	0.00376893
	ENSMUSG00000079563	Pglyrp2	14.8219	2.02892	0.68142	2.97749	0.0029062
	ENSMUSG00000028441	1110017D15Rik	39.0331	2.02543	0.560333	3.61469	0.000300706
	ENSMUSG00000043087	Olfr855	10.5243	2.0254	0.848526	2.38696	0.0169883
	ENSMUSG00000021509	Slc25a48	13.0387	2.02507	0.988195	2.04926	0.0404369
	ENSMUSG00000086810	Gm13110	12.571	2.02406	0.890741	2.27234	0.0230663
	ENSMUSG00000031709	Tbc1d9	604.753	2.02357	0.615649	3.28689	0.00101301
	ENSMUSG00000080795	Gm6783	8.62507	2.02202	0.94286	2.14456	0.0319881
	ENSMUSG00000067529	Olfr1423	10.6505	2.02178	0.962211	2.10119	0.0356246
	ENSMUSG00000099400	Kat6b-ps1	8.94163	2.02003	1.00952	2.00098	0.045394
	ENSMUSG00000074673	Ttll9	18.1251	2.0198	0.736474	2.74253	0.00609683
	ENSMUSG00000047671	Tctex1d4	27.2196	2.01833	0.672537	3.00106	0.00269039
	ENSMUSG00000028185	Dnase2b	13.8738	2.01729	0.878419	2.29651	0.0216469
	ENSMUSG00000082144	Gm12788	18.3981	2.01695	0.797406	2.52939	0.0114261
	ENSMUSG00000085563	2210411M09Rik	19.0684	2.01691	0.849768	2.37348	0.0176212
	ENSMUSG00000026831	1700007K13Rik	61.115	2.01642	0.626945	3.21627	0.0012987
	ENSMUSG00000083457	Cyp4b1-ps2	17.9247	2.01636	0.816971	2.46809	0.0135837
	ENSMUSG00000097891	Gm3650	12.3108	2.01414	0.894407	2.25193	0.0243269
	ENSMUSG00000103159	F830112A20Rik	20.4163	2.01382	0.783897	2.56899	0.0101996
	ENSMUSG00000105439	A230098N10Rik	13.0168	2.01352	0.95491	2.1086	0.034979
	ENSMUSG00000058523	Mup5	15.1152	2.01231	0.847635	2.37402	0.0175954
	ENSMUSG00000031853	Map3k21	26.1111	2.01225	0.579007	3.47535	0.000510188
	ENSMUSG00000097040	2610316D01Rik	12.5052	2.01156	0.763663	2.6341	0.00843609
	ENSMUSG00000020799	Tekt1	53.5954	2.01058	0.652111	3.08319	0.00204792
	ENSMUSG00000013611	Snx31	10.0306	2.00949	0.953932	2.10653	0.035158
	ENSMUSG00000104202	Gm8101	11.5124	2.00781	0.848168	2.36723	0.0179217
	ENSMUSG00000052363	Zdhhc19	12.7235	2.0077	0.845779	2.37379	0.0176066
	ENSMUSG00000056752	Dnah9	104.793	2.00706	0.461868	4.34554	1.38936e-05
	ENSMUSG00000041857	Oosp1	18.0448	2.00701	0.668793	3.00095	0.00269138
	ENSMUSG00000111703	Gm47161	20.643	2.007	0.902903	2.22284	0.0262269
	ENSMUSG00000027071	P2rx3	29.5329	2.0049	0.712136	2.81533	0.0048727
	ENSMUSG00000091415	Ak9	49.6923	2.00199	0.513413	3.89938	9.64393e-05
	ENSMUSG00000024497	Pou4f3	10.2122	2.00006	1.00214	1.99579	0.045957
	ENSMUSG00000094420	Igkv10-96	53.4209	1.99993	0.650566	3.07414	0.00211112
	ENSMUSG00000031111	Igsf1	64.8818	1.99975	0.809053	2.47171	0.0134467
	ENSMUSG00000105390	Gm8458	13.4234	1.99922	0.941387	2.12369	0.033696
	ENSMUSG00000095079	Igha	2062.26	1.99908	0.5815	3.4378	0.000586468
	ENSMUSG00000053054	Adh6a	29.6562	1.99877	0.840118	2.37916	0.0173523
	ENSMUSG00000059049	Frem1	97.8088	1.99851	0.630545	3.16949	0.00152706
	ENSMUSG00000081037	Gm13929	11.1732	1.99775	0.912961	2.18821	0.028654
	ENSMUSG00000085122	4933404K08Rik	9.39081	1.99761	0.896491	2.22825	0.0258639
	ENSMUSG00000029155	Spata18	14.1917	1.99657	0.635156	3.14344	0.00166975
	ENSMUSG00000021795	Sftpd	34.4626	1.99577	0.771035	2.58843	0.00964135
	ENSMUSG00000111161	Gm48849	10.8168	1.99564	0.801455	2.49002	0.0127737
	ENSMUSG00000060715	1700019A02Rik	8.60876	1.99404	1.00592	1.9823	0.0474455
	ENSMUSG00000110903	Gm47857	15.1866	1.99383	0.931765	2.13984	0.0323678
	ENSMUSG00000109455	Gm44710	8.83559	1.9936	0.99909	1.99542	0.0459974
	ENSMUSG00000084774	Gm14110	14.1948	1.9894	0.982378	2.02509	0.0428583
	ENSMUSG00000028332	Hemgn	26.8509	1.98913	0.946449	2.10168	0.0355815
	ENSMUSG00000097373	Gm26877	20.0633	1.98611	0.726919	2.73224	0.00629059
	ENSMUSG00000087334	AW495222	12.9474	1.98603	0.725523	2.73737	0.00619322
	ENSMUSG00000024512	Dynap	10.151	1.98569	0.96913	2.04894	0.0404678
	ENSMUSG00000109863	Gm45643	11.7758	1.98555	0.836554	2.37349	0.0176209
	ENSMUSG00000067149	Jchain	1166.82	1.98529	0.584797	3.39483	0.000686703
	ENSMUSG00000024481	Lvrn	9.94118	1.9852	0.779637	2.54631	0.0108867
	ENSMUSG00000034917	Tjp3	112.818	1.98474	0.561369	3.53554	0.000406939
	ENSMUSG00000030617	Ccdc83	17.0237	1.98393	0.820997	2.41649	0.0156709
	ENSMUSG00000090322	Gm17090	9.61119	1.98218	0.99464	1.99286	0.0462769
	ENSMUSG00000097148	Gm3839	14.7428	1.98202	0.821075	2.41393	0.0157813
	ENSMUSG00000090307	1700071M16Rik	8.93569	1.98114	0.983875	2.01361	0.0440501
	ENSMUSG00000106107	Gm43190	17.7685	1.97995	0.865967	2.28641	0.0222306
	ENSMUSG00000051207	Mrgprd	8.79852	1.97679	0.963692	2.05127	0.0402409
	ENSMUSG00000086171	Pcsk2os1	17.9861	1.9758	0.69157	2.85698	0.00427697
	ENSMUSG00000066443	Gm10163	12.5513	1.97545	0.699527	2.82398	0.00474315
	ENSMUSG00000092418	Gm20406	13.0192	1.97539	0.972705	2.03082	0.0422735
	ENSMUSG00000105412	Gm43768	18.0314	1.97533	0.835	2.36567	0.0179975
	ENSMUSG00000020904	Cfap52	51.534	1.97383	0.529135	3.73029	0.000191259
	ENSMUSG00000037490	Slc2a12	215.36	1.97276	0.57957	3.40383	0.000664483
	ENSMUSG00000064194	Zfp936	15.8615	1.97223	0.938073	2.10243	0.0355158
	ENSMUSG00000049897	Stkld1	16.2057	1.97176	0.775883	2.54132	0.0110435
	ENSMUSG00000022783	Spag6	52.5347	1.97161	0.498321	3.9565	7.60571e-05
	ENSMUSG00000097755	2010110K18Rik	16.2473	1.97105	0.735651	2.67933	0.00737703
	ENSMUSG00000005251	Ripk4	15.8878	1.97086	0.666799	2.9557	0.00311958
	ENSMUSG00000110877	Gm47427	8.86865	1.97079	0.924719	2.13123	0.0330698
	ENSMUSG00000087303	Lipo2	23.4972	1.97072	0.681195	2.89303	0.00381543
	ENSMUSG00000107172	4933430H06Rik	18.6707	1.96665	0.764603	2.57212	0.0101079
	ENSMUSG00000108802	Gm44769	14.4639	1.9655	0.794346	2.47436	0.0133477
	ENSMUSG00000021534	1700001L19Rik	8.34183	1.96238	0.86152	2.27781	0.0227377
	ENSMUSG00000103643	Gm37770	15.4469	1.9586	0.948326	2.06533	0.038892
	ENSMUSG00000063715	Olfr816	12.8496	1.95642	0.755917	2.58814	0.00964946
	ENSMUSG00000097083	D930019O06Rik	15.7564	1.95581	0.951958	2.05452	0.0399258
	ENSMUSG00000100880	Gm6610	12.8381	1.95528	0.971631	2.01237	0.0441807
	ENSMUSG00000026686	Lmx1a	64.6935	1.95396	0.398197	4.90702	9.24714e-07
	ENSMUSG00000023043	Krt18	292.172	1.9523	0.545043	3.58192	0.000341082
	ENSMUSG00000030160	Tmem52b	13.9554	1.95095	0.913566	2.13554	0.0327172
	ENSMUSG00000085732	Gm4279	9.04336	1.94967	0.890381	2.18971	0.0285455
	ENSMUSG00000078370	Gm6316	11.9182	1.94926	0.76672	2.54234	0.0110114
	ENSMUSG00000067360	Pramel3	10.7925	1.94815	0.959226	2.03097	0.0422585
	ENSMUSG00000068324	Gm10029	11.3633	1.94731	0.780358	2.4954	0.0125814
	ENSMUSG00000111097	Gm34069	12.3784	1.94653	0.930588	2.09172	0.0364636
	ENSMUSG00000108619	Gm44839	10.0716	1.94642	0.96844	2.00985	0.0444468
	ENSMUSG00000111000	Gm47108	14.4592	1.9463	0.872775	2.23002	0.0257462
	ENSMUSG00000086743	Hnrnpa1l2-ps	15.082	1.94505	0.788649	2.46631	0.0136512
	ENSMUSG00000106287	Gm43585	20.542	1.94448	0.7948	2.4465	0.0144253
	ENSMUSG00000068323	Slc4a5	359.885	1.94389	0.579912	3.35205	0.000802147
	ENSMUSG00000046844	Vat1l	369.324	1.94334	0.582159	3.33816	0.000843364
	ENSMUSG00000042761	Mrap2	19.1249	1.94303	0.714757	2.71845	0.00655883
	ENSMUSG00000084273	Gm12628	10.161	1.94288	0.976444	1.98975	0.0466183
	ENSMUSG00000103549	Gm17895	9.91165	1.9426	0.91701	2.11841	0.0341406
	ENSMUSG00000051723	Rpl31-ps13	14.1573	1.94226	0.853634	2.27529	0.0228887
	ENSMUSG00000042678	Myo15	32.1566	1.94186	0.701532	2.76803	0.00563964
	ENSMUSG00000021933	Gucy1b2	10.8788	1.94141	0.989083	1.96283	0.0496655
	ENSMUSG00000109779	Gm18780	16.9092	1.93904	0.777521	2.49388	0.0126357
	ENSMUSG00000053044	Cd8b1	40.4646	1.9386	0.439637	4.40954	1.03591e-05
	ENSMUSG00000095971	Gm26436	10.6213	1.93661	0.981111	1.9739	0.0483936
	ENSMUSG00000061259	Tmprss11d	18.5173	1.93633	0.766321	2.52678	0.0115112
	ENSMUSG00000040026	Saa3	43.7115	1.93604	0.805324	2.40406	0.0162143
	ENSMUSG00000048230	Fbxo43	26.5281	1.93562	0.719327	2.69088	0.00712639
	ENSMUSG00000097304	Rpl31-ps15	14.0042	1.93552	0.868568	2.2284	0.0258537
	ENSMUSG00000024033	Rsph1	213.421	1.9346	0.579171	3.34029	0.000836902
	ENSMUSG00000009378	Slc16a12	44.5677	1.9339	0.577906	3.34639	0.000818703
	ENSMUSG00000039760	Il22ra2	8.71469	1.93369	0.969885	1.99374	0.046181
	ENSMUSG00000067297	Ifit1bl2	10.6668	1.93362	0.811666	2.38228	0.0172057
	ENSMUSG00000105281	Gm17835	10.801	1.93057	0.943244	2.04674	0.0406837
	ENSMUSG00000021804	Rgr	27.8756	1.93047	0.967977	1.99433	0.0461161
	ENSMUSG00000076939	Iglv3	40.8454	1.93026	0.751278	2.5693	0.0101903
	ENSMUSG00000076543	Igkv4-74	20.471	1.93008	0.805384	2.39647	0.016554
	ENSMUSG00000032514	Ttc21a	41.2726	1.92973	0.410713	4.69848	2.62104e-06
	ENSMUSG00000109245	Gm44860	17.2503	1.92935	0.759764	2.53941	0.0111039
	ENSMUSG00000109593	Gm45431	28.5583	1.92932	0.738621	2.61205	0.00900001
	ENSMUSG00000020020	Usp44	34.3818	1.92911	0.696753	2.76871	0.0056279
	ENSMUSG00000039342	Ankar	15.9608	1.92821	0.763501	2.52548	0.0115539
	ENSMUSG00000035694	Caps2	25.2273	1.92758	0.621394	3.10203	0.00192199
	ENSMUSG00000107160	Gm42666	15.4142	1.92521	0.823344	2.33828	0.0193726
	ENSMUSG00000021997	Lrrc63	17.7587	1.92344	0.853437	2.25376	0.0242114
	ENSMUSG00000082304	Gm11198	8.83083	1.92296	0.947924	2.02861	0.0424983
	ENSMUSG00000109823	Gm45388	12.9689	1.92198	0.870205	2.20865	0.0271992
	ENSMUSG00000072845	Tmprss11a	106.84	1.92095	0.354573	5.41765	6.0387e-08
	ENSMUSG00000100188	Gm29561	14.6723	1.91978	0.780456	2.45981	0.0139009
	ENSMUSG00000110516	Gm45758	20.3421	1.91859	0.77522	2.47489	0.0133277
	ENSMUSG00000101610	Gm7560	14.3052	1.91807	0.937323	2.04633	0.0407242
	ENSMUSG00000023902	Zscan10	25.459	1.91775	0.709407	2.70332	0.00686509
	ENSMUSG00000057074	Ces1g	11.7179	1.91714	0.955117	2.00723	0.0447255
	ENSMUSG00000092796	Gm22692	13.1936	1.9167	0.811219	2.36275	0.0181401
	ENSMUSG00000104516	Gm9884	15.183	1.91641	0.917509	2.08871	0.036734
	ENSMUSG00000034391	Fbxo15	24.0351	1.91585	0.936504	2.04575	0.0407807
	ENSMUSG00000080869	Gm11856	14.7084	1.91436	0.709486	2.69823	0.00697092
	ENSMUSG00000107795	Gm44105	10.3739	1.9142	0.893428	2.14253	0.0321508
	ENSMUSG00000096001	2610528A11Rik	18.8447	1.91386	0.784734	2.43886	0.0147336
	ENSMUSG00000102686	Gm37220	9.83152	1.91326	0.888202	2.15408	0.0312342
	ENSMUSG00000107263	Gm42471	21.5379	1.91061	0.870329	2.19527	0.028144
	ENSMUSG00000034227	Foxj1	215.868	1.91024	0.66496	2.87272	0.00406956
	ENSMUSG00000107722	2900060B14Rik	15.4688	1.90892	0.877502	2.1754	0.0295998
	ENSMUSG00000053873	Aym1	18.7739	1.90847	0.725655	2.63	0.00853853
	ENSMUSG00000061048	Cdh3	118.463	1.90738	0.468834	4.06835	4.73477e-05
	ENSMUSG00000013338	Fer1l4	21.9893	1.90619	0.757095	2.51777	0.0118102
	ENSMUSG00000066747	Olfr878	11.5624	1.90566	0.969025	1.96657	0.0492328
	ENSMUSG00000052221	Ppp1r36	21.5403	1.90398	0.684328	2.78227	0.00539809
	ENSMUSG00000074758	Gm5535	33.4877	1.9035	0.688812	2.76345	0.00571932
	ENSMUSG00000103094	Gm37558	19.3648	1.90313	0.64318	2.95894	0.003087
	ENSMUSG00000081627	Gm13158	26.0612	1.90293	0.791219	2.40506	0.0161699
	ENSMUSG00000111514	E230014E18Rik	14.186	1.90247	0.771627	2.46553	0.013681
	ENSMUSG00000014725	Adam28	43.7463	1.90158	0.666003	2.85521	0.00430086
	ENSMUSG00000088456	Gm26372	14.17	1.90033	0.819932	2.31767	0.0204674
	ENSMUSG00000104887	Gm43158	11.7775	1.89862	0.865096	2.1947	0.0281854
	ENSMUSG00000039092	Sptlc3	12.063	1.89856	0.791362	2.3991	0.0164355
	ENSMUSG00000082826	Mif-ps3	19.476	1.89785	0.900778	2.1069	0.0351261
	ENSMUSG00000098001	Gm27048	10.1269	1.89668	0.886051	2.1406	0.032306
	ENSMUSG00000087437	Gm13112	19.7145	1.89609	0.825638	2.29651	0.0216466
	ENSMUSG00000085843	Kank4os	11.291	1.89437	0.937092	2.02155	0.0432234
	ENSMUSG00000065760	Gm23848	12.1845	1.89397	0.769113	2.46254	0.0137957
	ENSMUSG00000108884	Gm45792	19.5478	1.89376	0.797473	2.3747	0.0175631
	ENSMUSG00000031376	Atp2b3	143.815	1.89355	0.599693	3.15753	0.0015911
	ENSMUSG00000101605	Ace3	10.1054	1.89351	0.951084	1.99089	0.0464927
	ENSMUSG00000086118	Gm14169	17.7596	1.89329	0.639705	2.95963	0.00308008
	ENSMUSG00000109962	1700025L06Rik	13.1453	1.89166	0.893525	2.11708	0.0342533
	ENSMUSG00000074768	Bhmt	51.8592	1.89111	0.445442	4.24546	2.18143e-05
	ENSMUSG00000103659	Gm32569	10.6488	1.8897	0.898025	2.10428	0.035354
	ENSMUSG00000082965	Gm6754	9.44851	1.88941	0.810603	2.33088	0.0197599
	ENSMUSG00000102478	BC085271	46.738	1.88905	0.794109	2.37883	0.0173676
	ENSMUSG00000025991	Cps1	30.6853	1.88865	0.762846	2.47579	0.0132942
	ENSMUSG00000023577	Iqcf3	20.1169	1.88637	0.615428	3.06514	0.00217567
	ENSMUSG00000086607	4930511M06Rik	17.6074	1.88316	0.619618	3.03923	0.00237182
	ENSMUSG00000081954	Gm13626	11.1945	1.8822	0.855914	2.19905	0.0278742
	ENSMUSG00000052117	D630039A03Rik	10.6238	1.88178	0.863035	2.18042	0.0292261
	ENSMUSG00000104766	4930573H18Rik	17.8734	1.88028	0.890107	2.11243	0.03465
	ENSMUSG00000036598	Ccdc113	74.3387	1.87982	0.560645	3.35296	0.000799519
	ENSMUSG00000067577	A430093F15Rik	29.1631	1.87873	0.542727	3.46164	0.000536897
	ENSMUSG00000015533	Itga2	17.1266	1.87795	0.837884	2.2413	0.0250066
	ENSMUSG00000104358	Gm37127	14.2942	1.87736	0.758614	2.47473	0.0133337
	ENSMUSG00000020481	Ankrd36	16.297	1.87728	0.774013	2.42538	0.0152924
	ENSMUSG00000091468	Vmn2r82	15.318	1.87423	0.858976	2.18194	0.0291141
	ENSMUSG00000021090	Lrrc9	10.0486	1.87336	0.821679	2.27992	0.0226123
	ENSMUSG00000109312	Gm44682	10.6548	1.8731	0.922289	2.03092	0.0422628
	ENSMUSG00000039391	Ccdc81	18.3058	1.87214	0.542144	3.45322	0.00055394
	ENSMUSG00000067616	Klk11	16.9062	1.86995	0.832608	2.24589	0.0247109
	ENSMUSG00000085870	Gm12829	21.061	1.86866	0.476006	3.92571	8.64736e-05
	ENSMUSG00000025185	Loxl4	14.5829	1.86774	0.756916	2.46757	0.0136033
	ENSMUSG00000052387	Trpm3	519.039	1.86615	0.521564	3.57799	0.000346243
	ENSMUSG00000107455	Gm43868	10.604	1.86377	0.885787	2.10409	0.0353707
	ENSMUSG00000024734	Zp1	19.045	1.86257	0.921011	2.02231	0.0431444
	ENSMUSG00000039555	Cylc2	16.0189	1.86232	0.890878	2.09044	0.0365787
	ENSMUSG00000034107	Ano7	19.4967	1.8619	0.776872	2.39667	0.016545
	ENSMUSG00000086160	4933438A12Rik	11.2072	1.86165	0.90381	2.05978	0.0394199
	ENSMUSG00000094557	Rpl35a-ps7	9.18718	1.86112	0.945591	1.9682	0.0490445
	ENSMUSG00000051590	Map3k19	17.2628	1.86066	0.677631	2.74582	0.00603592
	ENSMUSG00000048029	Eno4	58.9135	1.86045	0.434598	4.28085	1.86185e-05
	ENSMUSG00000106123	Gm42638	8.66159	1.86031	0.899713	2.06767	0.0386711
	ENSMUSG00000097860	Gm26857	36.4203	1.85952	0.668025	2.7836	0.00537587
	ENSMUSG00000061802	Armc4	10.814	1.85912	0.729835	2.54731	0.0108556
	ENSMUSG00000003436	Dll3	10.7241	1.85864	0.924151	2.01119	0.0443059
	ENSMUSG00000099853	Gm29328	27.4242	1.85817	0.833699	2.22883	0.0258255
	ENSMUSG00000035403	Crb2	70.5881	1.85737	0.547735	3.391	0.000696391
	ENSMUSG00000107583	Gm44104	17.8327	1.85609	0.836827	2.21801	0.0265542
	ENSMUSG00000109407	Gm34664	24.0085	1.8551	0.761532	2.43601	0.0148502
	ENSMUSG00000021553	Slc28a3	55.7665	1.85503	0.534704	3.46926	0.000521889
	ENSMUSG00000030131	Mug2	16.6436	1.85244	0.922444	2.00819	0.044623
	ENSMUSG00000042179	Pnliprp1	27.4812	1.85189	0.80323	2.30556	0.0211352
	ENSMUSG00000025916	Ppp1r42	10.9352	1.85176	0.701322	2.64039	0.00828101
	ENSMUSG00000060404	Olfr1369-ps1	29.7032	1.85162	0.721144	2.56761	0.0102403
	ENSMUSG00000060429	Sntb1	19.8902	1.8507	0.565983	3.26988	0.00107592
	ENSMUSG00000110009	4930543E12Rik	16.2936	1.85045	0.914453	2.02356	0.0430152
	ENSMUSG00000045775	Slc16a5	13.738	1.84935	0.875941	2.11128	0.0347486
	ENSMUSG00000040899	Ccr6	15.102	1.8492	0.715176	2.58565	0.00971943
	ENSMUSG00000086174	Gm6425	11.5021	1.84811	0.778388	2.37428	0.0175834
	ENSMUSG00000081383	Gm5742	21.1562	1.84716	0.806983	2.28897	0.0220812
	ENSMUSG00000100733	4932411K12Rik	16.7453	1.84672	0.69543	2.65551	0.00791884
	ENSMUSG00000082192	Gm14719	10.6766	1.8466	0.906562	2.03693	0.041657
	ENSMUSG00000024155	Meiob	10.2637	1.84649	0.862944	2.13975	0.0323749
	ENSMUSG00000033063	Cntnap3	15.9031	1.84518	0.823057	2.24186	0.0249701
	ENSMUSG00000063975	Slco1a5	25.5727	1.84326	0.634636	2.90443	0.00367918
	ENSMUSG00000026807	Ak8	27.4553	1.84138	0.586226	3.14107	0.00168329
	ENSMUSG00000110751	C230053D17Rik	24.7941	1.84098	0.747718	2.46213	0.0138115
	ENSMUSG00000106006	Gm17951	16.2194	1.8396	0.817045	2.25153	0.0243519
	ENSMUSG00000051003	Olfr161	17.0147	1.83547	0.866827	2.11746	0.0342209
	ENSMUSG00000069825	Spata22	13.1344	1.83527	0.785379	2.33679	0.01945
	ENSMUSG00000021403	Serpinb9b	27.9387	1.83526	0.600285	3.05731	0.00223333
	ENSMUSG00000044454	Olfr867	27.4547	1.83301	0.835815	2.19308	0.0283013
	ENSMUSG00000087636	Gm4660	21.9455	1.83174	0.87599	2.09105	0.0365232
	ENSMUSG00000026715	Serpinc1	51.1379	1.8311	0.649679	2.81847	0.00482537
	ENSMUSG00000110747	Gm35657	19.9521	1.83068	0.727564	2.51617	0.0118638
	ENSMUSG00000106570	C230071H17Rik	38.179	1.82824	0.643195	2.84244	0.00447702
	ENSMUSG00000106623	Gm43335	15.1023	1.82776	0.763734	2.39319	0.0167025
	ENSMUSG00000044835	Ankrd45	48.6143	1.82442	0.623614	2.92556	0.00343841
	ENSMUSG00000083435	Gm15824	16.2939	1.82428	0.828494	2.20192	0.0276706
	ENSMUSG00000097532	Gm4349	20.6074	1.82378	0.7636	2.38839	0.0169221
	ENSMUSG00000090336	4932443I19Rik	15.8336	1.82242	0.660833	2.75776	0.00581982
	ENSMUSG00000063018	2010204K13Rik	49.236	1.82217	0.593755	3.06889	0.00214854
	ENSMUSG00000102420	Gm37464	23.2623	1.81741	0.75976	2.39209	0.0167529
	ENSMUSG00000053093	Myh7	63.511	1.81692	0.489123	3.71464	0.000203491
	ENSMUSG00000041323	Ak7	47.6243	1.81589	0.494782	3.67007	0.00024248
	ENSMUSG00000026645	Olah	14.922	1.81582	0.772735	2.34986	0.0187806
	ENSMUSG00000103827	Gm32950	10.6105	1.81462	0.901442	2.01301	0.0441131
	ENSMUSG00000063409	Lrrc43	16.6584	1.81119	0.878161	2.06248	0.0391624
	ENSMUSG00000108310	Gm44712	26.5044	1.81094	0.756144	2.39497	0.0166217
	ENSMUSG00000104678	Gm4321	21.7009	1.81069	0.718396	2.52047	0.0117199
	ENSMUSG00000080912	Gm12269	21.9503	1.80862	0.875431	2.06598	0.0388308
	ENSMUSG00000082705	Gm15616	9.72461	1.80775	0.750147	2.40985	0.0159589
	ENSMUSG00000085463	9430024E24Rik	9.95916	1.80549	0.838852	2.15233	0.0313714
	ENSMUSG00000110616	Gm36879	11.5266	1.80536	0.889413	2.02983	0.0423733
	ENSMUSG00000107759	Gm44258	11.9981	1.80438	0.808508	2.23174	0.0256322
	ENSMUSG00000021944	Gata4	20.8726	1.80406	0.81973	2.2008	0.0277501
	ENSMUSG00000104416	Gm37067	10.5496	1.80324	0.838788	2.14981	0.0315699
	ENSMUSG00000055494	Gm14168	21.7661	1.80251	0.674957	2.67056	0.00757248
	ENSMUSG00000101211	Gm28818	14.6682	1.8019	0.902859	1.99578	0.0459582
	ENSMUSG00000033590	Myo5c	35.8225	1.80087	0.491827	3.66159	0.00025065
	ENSMUSG00000082193	Rpl5-ps1	13.4957	1.79954	0.687821	2.6163	0.00888896
	ENSMUSG00000078480	Mrpl48-ps	13.1189	1.7991	0.817474	2.20081	0.0277498
	ENSMUSG00000095577	Gm6619	21.9952	1.79881	0.909025	1.97883	0.0478348
	ENSMUSG00000044294	Krt84	10.4063	1.79694	0.913763	1.96653	0.0492371
	ENSMUSG00000086498	Gm12681	15.9738	1.79673	0.77796	2.30954	0.0209139
	ENSMUSG00000103434	Gm36993	19.7167	1.79542	0.819008	2.19219	0.0283658
	ENSMUSG00000108227	4933412L11Rik	20.5294	1.79389	0.788935	2.27381	0.0229777
	ENSMUSG00000029451	Gm13103	11.3965	1.79331	0.831178	2.15755	0.0309627
	ENSMUSG00000051116	Gm8121	16.2005	1.79106	0.694238	2.57989	0.00988329
	ENSMUSG00000092275	Gm20465	16.8838	1.79103	0.865008	2.07053	0.0384023
	ENSMUSG00000109628	BC024386	16.104	1.7905	0.782346	2.28863	0.022101
	ENSMUSG00000068303	Spr-ps1	41.5485	1.79022	0.755908	2.3683	0.01787
	ENSMUSG00000089876	Tmem102	37.5519	1.78964	0.578965	3.0911	0.00199416
	ENSMUSG00000105547	Iglc3	90.0461	1.78961	0.581068	3.07986	0.002071
	ENSMUSG00000102874	Gm37137	30.9826	1.7884	0.861532	2.07584	0.0379086
	ENSMUSG00000038729	Akap2	24.1179	1.78742	0.641555	2.78607	0.0053351
	ENSMUSG00000103914	Gm38073	18.0037	1.78538	0.845558	2.11149	0.0347305
	ENSMUSG00000079330	Lemd1	17.3707	1.78472	0.707618	2.52215	0.0116639
	ENSMUSG00000089170	Gm22431	13.8688	1.78192	0.83612	2.13117	0.0330751
	ENSMUSG00000050241	Klre1	29.9318	1.78155	0.619173	2.8773	0.00401092
	ENSMUSG00000023930	Crisp2	11.4673	1.77971	0.897279	1.98345	0.0473173
	ENSMUSG00000097557	C130060C02Rik	23.2877	1.77866	0.778439	2.2849	0.0223186
	ENSMUSG00000026809	Spaca9	24.669	1.77848	0.461994	3.84957	0.000118325
	ENSMUSG00000084342	Gm11224	17.794	1.77835	0.802992	2.21465	0.0267838
	ENSMUSG00000097129	4930507D05Rik	11.0558	1.77726	0.865135	2.05431	0.0399456
	ENSMUSG00000010080	Epn3	196.836	1.7764	0.516904	3.43661	0.000589038
	ENSMUSG00000102729	Gm32444	24.9568	1.77611	0.843345	2.10603	0.0352018
	ENSMUSG00000082433	Gm9025	16.768	1.77393	0.588401	3.01483	0.00257127
	ENSMUSG00000090610	Gm3571	15.7147	1.77283	0.886642	1.99949	0.0455558
	ENSMUSG00000076617	Ighm	4256.9	1.77262	0.582355	3.04388	0.00233548
	ENSMUSG00000035395	Pet2	18.9525	1.77246	0.788174	2.24882	0.0245238
	ENSMUSG00000063130	Calml3	15.5724	1.7724	0.779101	2.27493	0.0229101
	ENSMUSG00000030945	Acsm2	10.9325	1.77187	0.877898	2.01831	0.0435589
	ENSMUSG00000106897	Gm43027	25.8135	1.76825	0.781678	2.26212	0.02369
	ENSMUSG00000087756	Gm23469	11.5776	1.76652	0.893455	1.97717	0.048022
	ENSMUSG00000066363	Serpina3f	17.4633	1.76532	0.794095	2.22306	0.0262115
	ENSMUSG00000031651	Triml1	21.498	1.76433	0.833452	2.1169	0.0342684
	ENSMUSG00000051678	Pcdhb6	18.1112	1.76373	0.690506	2.55426	0.0106414
	ENSMUSG00000109073	Gm44975	38.621	1.76238	0.665241	2.64923	0.00806763
	ENSMUSG00000104068	Gm37199	21.6393	1.76233	0.84446	2.08693	0.0368946
	ENSMUSG00000081054	Gm12025	15.4601	1.76187	0.891076	1.97724	0.048014
	ENSMUSG00000009185	Ccl8	567.626	1.76164	0.484472	3.6362	0.000276689
	ENSMUSG00000105048	Gm42966	31.7664	1.76146	0.681296	2.58545	0.00972522
	ENSMUSG00000042707	Dnali1	32.1972	1.76131	0.500527	3.51891	0.00043333
	ENSMUSG00000109621	Gm45370	16.5115	1.76093	0.758248	2.32237	0.0202132
	ENSMUSG00000062064	Slc2a7	25.1096	1.7591	0.834254	2.10859	0.0349803
	ENSMUSG00000047048	Olfr432	22.5897	1.75762	0.704088	2.4963	0.0125496
	ENSMUSG00000097438	Gm26784	18.2393	1.75578	0.870036	2.01806	0.0435855
	ENSMUSG00000054036	Olfr279	17.9436	1.75505	0.793618	2.21145	0.0270044
	ENSMUSG00000029695	Aass	67.7983	1.75469	0.392416	4.47151	7.76685e-06
	ENSMUSG00000050957	Insl6	16.4403	1.75345	0.614683	2.85261	0.00433614
	ENSMUSG00000095028	Sirpb1b	13.4762	1.75263	0.645345	2.71581	0.00661146
	ENSMUSG00000097098	9330111N05Rik	16.7022	1.7526	0.892924	1.96276	0.0496737
	ENSMUSG00000097569	Gm26640	28.444	1.7502	0.779444	2.24545	0.0247393
	ENSMUSG00000110250	Gm9077	23.0651	1.74961	0.724959	2.4134	0.0158046
	ENSMUSG00000086542	Gm13782	11.4231	1.7495	0.889791	1.96619	0.0492769
	ENSMUSG00000109699	Gm45277	17.5639	1.74894	0.812719	2.15196	0.0314003
	ENSMUSG00000085189	Gm11963	15.0964	1.74885	0.727032	2.40546	0.016152
	ENSMUSG00000052403	Fcnaos	24.2	1.74845	0.717171	2.43799	0.0147693
	ENSMUSG00000049249	Gm5316	19.7874	1.74835	0.808334	2.16291	0.0305484
	ENSMUSG00000011034	Slc5a1	25.0039	1.74818	0.731104	2.39114	0.016796
	ENSMUSG00000079853	Klra1	15.953	1.74805	0.804061	2.17402	0.0297034
	ENSMUSG00000082498	Gm12937	9.94152	1.74794	0.851068	2.05382	0.0399933
	ENSMUSG00000111369	Gm47043	33.4074	1.74787	0.76371	2.28866	0.0220994
	ENSMUSG00000110666	Gm9172	13.3572	1.74712	0.860645	2.03001	0.0423553
	ENSMUSG00000037263	Aldh3b3	25.9986	1.74593	0.733581	2.38001	0.0173123
	ENSMUSG00000102480	Gm37926	23.4985	1.74551	0.791561	2.20515	0.0274434
	ENSMUSG00000111378	Gm47230	39.794	1.74367	0.730717	2.38625	0.0170211
	ENSMUSG00000032988	Slc16a8	129.385	1.74145	0.679215	2.56392	0.0103497
	ENSMUSG00000104699	Rps4x-ps	13.3667	1.74145	0.678896	2.56512	0.010314
	ENSMUSG00000006345	Ggt1	24.6418	1.74126	0.632497	2.753	0.00590516
	ENSMUSG00000059319	Olfr295	20.4367	1.7392	0.87835	1.98007	0.0476951
	ENSMUSG00000020297	Nsg2	534.723	1.73913	0.533509	3.25979	0.00111494
	ENSMUSG00000068417	Pnp2	40.4669	1.73901	0.653194	2.66231	0.00776056
	ENSMUSG00000093446	Gm20694	15.7797	1.73801	0.830663	2.09231	0.0364103
	ENSMUSG00000031837	Necab2	32.5474	1.73787	0.671296	2.58884	0.00963006
	ENSMUSG00000066510	Ankdd1a	20.8262	1.73727	0.76851	2.26057	0.0237862
	ENSMUSG00000055610	Olfr307	27.2955	1.73679	0.763174	2.27574	0.0228614
	ENSMUSG00000082820	Gm13803	11.8649	1.7361	0.719472	2.41302	0.0158211
	ENSMUSG00000022034	Esco2	30.2798	1.73544	0.539844	3.2147	0.00130582
	ENSMUSG00000047021	Cfap65	164.132	1.73504	0.66029	2.62769	0.00859672
	ENSMUSG00000096177	Gm5070	13.5437	1.73272	0.872587	1.98573	0.0470633
	ENSMUSG00000022584	Ly6c2	355.093	1.7319	0.577893	2.99693	0.00272714
	ENSMUSG00000097476	Gm26583	18.4016	1.7255	0.589704	2.92604	0.00343303
	ENSMUSG00000025396	Hsd17b6	29.6744	1.72541	0.737229	2.34039	0.0192634
	ENSMUSG00000086080	1700123O12Rik	18.9286	1.72419	0.875936	1.96839	0.049023
	ENSMUSG00000019892	Lrriq1	45.6048	1.72408	0.484373	3.55941	0.000371696
	ENSMUSG00000105906	Iglc1	183.704	1.72305	0.636801	2.70579	0.00681424
	ENSMUSG00000032224	Fam81a	230.005	1.72274	0.548623	3.14011	0.00168886
	ENSMUSG00000051435	Fhad1	147.239	1.72262	0.571975	3.0117	0.00259786
	ENSMUSG00000028109	Hormad1	23.4007	1.7226	0.773954	2.22571	0.0260333
	ENSMUSG00000108004	Gm44080	30.192	1.72215	0.61282	2.81021	0.00495096
	ENSMUSG00000109601	Zfp148-ps1	32.2208	1.72068	0.644896	2.66815	0.00762691
	ENSMUSG00000086868	Gm15883	11.7026	1.71923	0.820443	2.09549	0.0361275
	ENSMUSG00000000385	Tmprss2	8.83224	1.71894	0.784467	2.19122	0.0284359
	ENSMUSG00000079259	Trim71	58.9107	1.71764	0.662729	2.59178	0.00954821
	ENSMUSG00000048003	Catsper4	30.653	1.7175	0.841938	2.03993	0.0413571
	ENSMUSG00000079457	Gm7609	18.7395	1.71728	0.571379	3.0055	0.00265148
	ENSMUSG00000004552	Ctse	73.0501	1.71663	0.688811	2.49216	0.012697
	ENSMUSG00000040660	Cyp2b9	14.1436	1.71611	0.83361	2.05865	0.0395276
	ENSMUSG00000055078	Gabra5	27.1208	1.71525	0.712052	2.40889	0.0160011
	ENSMUSG00000038011	Dnah10	65.9234	1.71482	0.606921	2.82544	0.00472158
	ENSMUSG00000068302	Noto	16.5593	1.71435	0.81908	2.09302	0.0363469
	ENSMUSG00000085774	Gm13055	21.1339	1.71283	0.687542	2.49124	0.0127297
	ENSMUSG00000093880	Tmem181c-ps	24.3517	1.71193	0.719252	2.38015	0.0173056
	ENSMUSG00000032818	Loxhd1	30.3765	1.71169	0.784258	2.18257	0.0290677
	ENSMUSG00000041782	Lad1	11.7053	1.70986	0.854787	2.00034	0.045464
	ENSMUSG00000091185	Gm3278	15.1404	1.70919	0.764189	2.2366	0.0253122
	ENSMUSG00000047586	Nccrp1	19.1885	1.70893	0.608534	2.80827	0.00498077
	ENSMUSG00000085500	Gm16976	10.1888	1.70784	0.768923	2.22109	0.0263451
	ENSMUSG00000087581	Gm11571	19.7927	1.70548	0.723213	2.35819	0.0183642
	ENSMUSG00000045813	Gm9801	35.1071	1.70438	0.650567	2.61984	0.00879701
	ENSMUSG00000053977	Cd8a	45.8484	1.70408	0.433488	3.93108	8.45636e-05
	ENSMUSG00000079502	Cfap77	23.7817	1.70199	0.54567	3.11909	0.00181412
	ENSMUSG00000096117	Gm26271	10.2911	1.70048	0.798836	2.1287	0.0332792
	ENSMUSG00000039629	Strip2	194.495	1.70037	0.511505	3.32426	0.000886531
	ENSMUSG00000027048	Abcb11	53.914	1.69824	0.747815	2.27093	0.0231513
	ENSMUSG00000085522	4930556G01Rik	20.7464	1.69791	0.793434	2.13995	0.0323589
	ENSMUSG00000106220	Gm43288	17.9958	1.69754	0.795012	2.13524	0.0327416
	ENSMUSG00000086993	Rsf1os2	16.883	1.69509	0.801259	2.11553	0.0343848
	ENSMUSG00000030866	Ern2	17.7267	1.69406	0.725901	2.33373	0.0196097
	ENSMUSG00000073768	Olfr1330	22.7079	1.69385	0.814451	2.07975	0.0375488
	ENSMUSG00000001763	Tspan33	278.2	1.69231	0.554069	3.05434	0.0022556
	ENSMUSG00000060332	Tmc2	13.3385	1.69172	0.724583	2.33475	0.0195565
	ENSMUSG00000071398	2410004P03Rik	52.7513	1.69139	0.56432	2.99721	0.00272459
	ENSMUSG00000043931	Gimap7	27.9117	1.69087	0.575889	2.9361	0.00332363
	ENSMUSG00000097092	Gm26725	15.3787	1.69024	0.671408	2.51746	0.0118206
	ENSMUSG00000043020	Wdr63	49.4724	1.6902	0.528316	3.19922	0.00137799
	ENSMUSG00000081768	Gm12755	8.62349	1.68857	0.852039	1.98179	0.0475023
	ENSMUSG00000042064	Myo3b	38.2304	1.6872	0.738389	2.28498	0.0223142
	ENSMUSG00000079794	AC125149.2	9.75061	1.68701	0.801019	2.10607	0.035198
	ENSMUSG00000097814	Panct2	10.6531	1.68608	0.855384	1.97114	0.0487079
	ENSMUSG00000111110	Gm36855	21.9796	1.68536	0.71547	2.3556	0.0184929
	ENSMUSG00000103557	Gm38216	22.7545	1.68122	0.845065	1.98946	0.0466505
	ENSMUSG00000111468	5033425B01Rik	15.5881	1.67999	0.806835	2.08219	0.0373249
	ENSMUSG00000078998	Bpifa6	19.6019	1.67805	0.827119	2.0288	0.0424792
	ENSMUSG00000031085	Gm498	17.3635	1.6774	0.821288	2.0424	0.0411118
	ENSMUSG00000046108	Il17c	12.1153	1.67731	0.839988	1.99682	0.0458444
	ENSMUSG00000109299	Gm45164	23.8245	1.677	0.834558	2.00945	0.0444897
	ENSMUSG00000089697	Gm15947	28.0807	1.67654	0.819776	2.04512	0.0408428
	ENSMUSG00000081143	Gm15823	25.1364	1.67635	0.712197	2.35378	0.0185838
	ENSMUSG00000100894	Gm8304	17.4205	1.67624	0.80048	2.09405	0.0362556
	ENSMUSG00000051081	Gm4847	16.9288	1.67535	0.784763	2.13484	0.0327739
	ENSMUSG00000084292	Gm13535	32.6261	1.67473	0.735501	2.27699	0.0227869
	ENSMUSG00000102316	Gm37629	15.6774	1.67346	0.787011	2.12635	0.0334743
	ENSMUSG00000068876	Cgn	111.281	1.67253	0.467557	3.57718	0.000347324
	ENSMUSG00000108470	Gm4598	12.5047	1.67242	0.852958	1.96073	0.0499109
	ENSMUSG00000075302	Erich2	27.3014	1.67179	0.536308	3.11721	0.00182568
	ENSMUSG00000049971	Glt1d1	25.4126	1.67077	0.737338	2.26594	0.0234549
	ENSMUSG00000054385	Ceacam2	17.3326	1.66839	0.658582	2.53331	0.0112992
	ENSMUSG00000046192	Iqub	39.0071	1.6683	0.554237	3.01009	0.00261169
	ENSMUSG00000062524	Ncr1	16.7494	1.66734	0.675186	2.46945	0.0135322
	ENSMUSG00000086148	Gm15271	10.7166	1.66631	0.838309	1.9877	0.0468449
	ENSMUSG00000099170	5730403I07Rik	20.4875	1.66472	0.784993	2.12068	0.0339486
	ENSMUSG00000004344	Gpx5	24.6384	1.66392	0.735178	2.26328	0.0236182
	ENSMUSG00000045886	Gm9803	26.7193	1.66284	0.593312	2.80265	0.00506854
	ENSMUSG00000068587	Mgam	52.3879	1.66187	0.612756	2.71213	0.00668521
	ENSMUSG00000039851	4932438H23Rik	24.0018	1.66137	0.696398	2.38567	0.0170482
	ENSMUSG00000044201	Cdc25c	63.7824	1.66117	0.697491	2.38164	0.0172356
	ENSMUSG00000024526	Cidea	49.4405	1.66086	0.83855	1.98063	0.0476331
	ENSMUSG00000035948	Acss3	40.3561	1.66067	0.478309	3.47195	0.000516686
	ENSMUSG00000107955	Gm44027	21.9411	1.66046	0.799164	2.07774	0.0377332
	ENSMUSG00000074516	Gm10709	21.8084	1.65992	0.493343	3.36464	0.000766431
	ENSMUSG00000048905	4930539E08Rik	18.5736	1.65826	0.795979	2.08329	0.0372244
	ENSMUSG00000025197	Cyp2c23	24.0674	1.65758	0.72686	2.28047	0.0225797
	ENSMUSG00000103611	Gm37195	18.3641	1.6571	0.845093	1.96085	0.0498966
	ENSMUSG00000084454	Gm24592	12.7662	1.65691	0.818175	2.02513	0.0428542
	ENSMUSG00000020185	E2f7	36.6497	1.65635	0.66687	2.48377	0.0130001
	ENSMUSG00000021751	Acox2	18.0433	1.65598	0.73498	2.2531	0.024253
	ENSMUSG00000033633	Clec18a	29.9892	1.65494	0.720634	2.29651	0.0216469
	ENSMUSG00000034063	4930590J08Rik	40.5658	1.65439	0.717642	2.30532	0.0211487
	ENSMUSG00000096712	Gm15454	12.9287	1.65387	0.827263	1.9992	0.0455862
	ENSMUSG00000087663	Defa-ps3	24.8208	1.65373	0.752449	2.1978	0.0279636
	ENSMUSG00000037738	Nek5	62.9252	1.65282	0.404534	4.08575	4.39353e-05
	ENSMUSG00000104122	Gm37482	18.6907	1.65153	0.746905	2.21116	0.0270248
	ENSMUSG00000052477	C130026I21Rik	148.416	1.65061	0.371376	4.44458	8.8064e-06
	ENSMUSG00000084806	Gm15232	14.8719	1.64974	0.618299	2.6682	0.00762592
	ENSMUSG00000027356	Fermt1	10.5215	1.64957	0.810998	2.03401	0.041951
	ENSMUSG00000073457	Smok2b	25.18	1.64873	0.836786	1.97031	0.0488023
	ENSMUSG00000106648	Gm43176	21.1004	1.64647	0.72017	2.28622	0.0222412
	ENSMUSG00000018168	Ikzf3	55.4912	1.64632	0.36704	4.48539	7.27822e-06
	ENSMUSG00000023078	Cxcl13	42.6199	1.64577	0.513882	3.20263	0.00136181
	ENSMUSG00000097816	Gm26811	17.0471	1.64568	0.784929	2.0966	0.0360293
	ENSMUSG00000050919	Zfp366	8.25523	1.64444	0.77422	2.124	0.0336701
	ENSMUSG00000033963	Fancd2os	14.085	1.64359	0.780152	2.10675	0.0351389
	ENSMUSG00000058550	Dppa4	21.9464	1.64177	0.782774	2.09737	0.0359608
	ENSMUSG00000026611	Spata17	11.94	1.64088	0.763481	2.14921	0.0316179
	ENSMUSG00000104567	Gm43209	12.7304	1.6405	0.77817	2.10815	0.0350179
	ENSMUSG00000023795	Pisd-ps2	33.4429	1.63993	0.579448	2.83016	0.00465252
	ENSMUSG00000041649	Klf8	10.4576	1.63833	0.75378	2.17349	0.0297436
	ENSMUSG00000026220	Slc16a14	38.1759	1.63801	0.657142	2.49262	0.0126804
	ENSMUSG00000058019	Ces5a	52.4686	1.63712	0.694619	2.35687	0.0184299
	ENSMUSG00000025665	Rps6ka6	18.1314	1.63351	0.583147	2.8012	0.0050913
	ENSMUSG00000085375	Gm12506	42.952	1.63113	0.81713	1.99617	0.045915
	ENSMUSG00000079190	AC133103.1	30.8123	1.63069	0.551746	2.95551	0.00312151
	ENSMUSG00000090124	Ugt1a7c	45.7913	1.62901	0.615752	2.64556	0.00815564
	ENSMUSG00000104161	Gm20089	10.1387	1.62726	0.794263	2.04877	0.0404849
	ENSMUSG00000028602	Tnfrsf8	18.7743	1.62566	0.663976	2.44838	0.0143502
	ENSMUSG00000038770	Kpna7	39.4024	1.62513	0.722608	2.24897	0.0245143
	ENSMUSG00000034990	Otoa	40.5336	1.62483	0.703096	2.31096	0.020835
	ENSMUSG00000086392	Mccc1os	56.1975	1.6248	0.588937	2.75887	0.00580017
	ENSMUSG00000108713	Gm33027	20.8001	1.62306	0.735437	2.20694	0.0273183
	ENSMUSG00000019767	Ccdc170	13.1026	1.62204	0.710945	2.28153	0.0225172
	ENSMUSG00000109419	Gm45163	26.3381	1.62044	0.784225	2.0663	0.0388003
	ENSMUSG00000085245	Gm11713	16.5598	1.6202	0.815051	1.98785	0.0468282
	ENSMUSG00000097281	Gm26685	14.1503	1.61915	0.820293	1.97387	0.0483968
	ENSMUSG00000109432	Gm44785	23.1968	1.61895	0.797003	2.03129	0.0422253
	ENSMUSG00000087470	A630031M04Rik	31.7154	1.61884	0.728826	2.22117	0.0263395
	ENSMUSG00000102973	E430014B02Rik	24.9515	1.61642	0.609209	2.65331	0.00797072
	ENSMUSG00000035984	Nme5	100.393	1.61639	0.428167	3.77513	0.000159924
	ENSMUSG00000105646	Gm30211	18.248	1.61638	0.627539	2.57574	0.0100024
	ENSMUSG00000005220	Corin	36.5629	1.6157	0.750116	2.15393	0.0312455
	ENSMUSG00000104009	Gm38337	16.7367	1.61438	0.782396	2.06338	0.0390764
	ENSMUSG00000043592	Unc5cl	15.319	1.61345	0.683674	2.35997	0.0182764
	ENSMUSG00000087340	Gm15228	9.17103	1.61322	0.817787	1.97266	0.0485342
	ENSMUSG00000103292	Gm35048	31.8251	1.61285	0.671311	2.40254	0.0162817
	ENSMUSG00000034739	Mfrp	137.18	1.61266	0.727896	2.21551	0.0267253
	ENSMUSG00000104016	Gm37362	22.8568	1.61237	0.819461	1.96759	0.0491147
	ENSMUSG00000016529	Il10	20.4358	1.61229	0.697461	2.31166	0.0207963
	ENSMUSG00000002190	Clgn	32.2564	1.61167	0.66272	2.43189	0.0150201
	ENSMUSG00000104302	Gm36975	18.2907	1.61121	0.767441	2.09946	0.0357764
	ENSMUSG00000028730	Cfap57	17.5171	1.61033	0.637252	2.52699	0.0115045
	ENSMUSG00000054556	Gm4876	25.3639	1.60967	0.573471	2.80689	0.00500218
	ENSMUSG00000054763	Defb42	23.8088	1.60917	0.714306	2.25278	0.0242732
	ENSMUSG00000109610	Gm7432	13.0238	1.60877	0.72609	2.21566	0.0267147
	ENSMUSG00000091361	Gm5277	28.4594	1.60723	0.743506	2.16169	0.0306418
	ENSMUSG00000059854	Hydin	70.0568	1.60591	0.592999	2.70812	0.00676658
	ENSMUSG00000090136	Gm10177	25.6895	1.6044	0.572622	2.80185	0.00508107
	ENSMUSG00000097384	Gm26815	23.0382	1.60437	0.696324	2.30405	0.0212197
	ENSMUSG00000003309	Ap1m2	13.8428	1.6032	0.723474	2.21597	0.0266938
	ENSMUSG00000105102	Gm35507	15.596	1.6026	0.712815	2.24826	0.0245593
	ENSMUSG00000078958	Atp6ap1l	21.5988	1.60228	0.636324	2.51803	0.0118013
	ENSMUSG00000022512	Cldn1	119.786	1.60005	0.503062	3.18063	0.00146957
	ENSMUSG00000083837	Gm14427	17.7955	1.59997	0.787861	2.03077	0.042278
	ENSMUSG00000043659	Npsr1	17.0631	1.59962	0.744098	2.14975	0.0315754
	ENSMUSG00000028327	Stra6l	50.3548	1.59899	0.65218	2.45176	0.0142158
	ENSMUSG00000106525	Gm42695	24.3348	1.59871	0.746994	2.14019	0.0323396
	ENSMUSG00000082046	Gm14464	37.0436	1.59871	0.667269	2.39589	0.0165799
	ENSMUSG00000083226	Gm7831	22.0573	1.59871	0.710198	2.25107	0.024381
	ENSMUSG00000068617	Efcab1	67.7304	1.59853	0.416959	3.83379	0.000126185
	ENSMUSG00000111017	Gm48314	29.4839	1.59679	0.665148	2.40065	0.0163659
	ENSMUSG00000090500	Gm17057	14.7131	1.59531	0.671096	2.37718	0.0174457
	ENSMUSG00000050100	Hmx2	21.3914	1.59496	0.783382	2.036	0.0417504
	ENSMUSG00000092281	Hmgb1-ps7	9.0145	1.59482	0.763067	2.09002	0.0366161
	ENSMUSG00000002033	Cd3g	103.02	1.59481	0.338945	4.70523	2.53584e-06
	ENSMUSG00000108152	Gm44152	30.7382	1.59413	0.622017	2.56284	0.0103819
	ENSMUSG00000039508	Fam26d	17.5351	1.59349	0.787433	2.02365	0.0430064
	ENSMUSG00000102546	Gm9722	18.2697	1.59348	0.776942	2.05096	0.0402709
	ENSMUSG00000015354	Pcolce2	232.912	1.59331	0.523931	3.04106	0.00235744
	ENSMUSG00000083678	Gm12989	15.6874	1.5911	0.809349	1.9659	0.0493101
	ENSMUSG00000084162	Gm11251	23.3383	1.58953	0.689902	2.30399	0.0212231
	ENSMUSG00000059033	Rpl18a-ps1	14.8917	1.58437	0.642984	2.46409	0.0137362
	ENSMUSG00000106120	Gm42697	26.1545	1.58349	0.736223	2.15082	0.0314901
	ENSMUSG00000058248	Kcnh1	62.9709	1.58188	0.559858	2.82551	0.00472061
	ENSMUSG00000035775	Krt20	15.236	1.58076	0.562696	2.80927	0.0049654
	ENSMUSG00000110030	Gm45546	15.6409	1.58076	0.645805	2.44774	0.0143757
	ENSMUSG00000098192	Gm3534	10.9415	1.57969	0.71779	2.20077	0.0277525
	ENSMUSG00000101799	9330175M20Rik	11.6548	1.57952	0.764608	2.06579	0.0388479
	ENSMUSG00000108119	Gm43891	10.7939	1.57903	0.783265	2.01596	0.0438038
	ENSMUSG00000030235	Slco1c1	596.085	1.57902	0.575226	2.74505	0.00605022
	ENSMUSG00000103747	Gm38236	16.4511	1.57872	0.743157	2.12434	0.0336418
	ENSMUSG00000108635	Gm44633	20.5338	1.57818	0.612556	2.57638	0.00998402
	ENSMUSG00000053469	Tg	22.8996	1.57595	0.707134	2.22864	0.0258375
	ENSMUSG00000090162	Gm6808	17.802	1.57581	0.7966	1.97817	0.0479099
	ENSMUSG00000021696	Elovl7	378.271	1.57522	0.499484	3.15369	0.0016122
	ENSMUSG00000024757	Slc22a19	33.9493	1.57395	0.770709	2.04221	0.0411302
	ENSMUSG00000027547	Sall4	80.0492	1.57285	0.608797	2.58354	0.00977924
	ENSMUSG00000082610	Gm13829	11.689	1.57198	0.794925	1.97753	0.0479823
	ENSMUSG00000104869	Gm42544	20.4909	1.57172	0.712988	2.20441	0.0274953
	ENSMUSG00000104461	Gm37662	14.8007	1.57096	0.792945	1.98117	0.0475721
	ENSMUSG00000090002	Gm16006	15.3802	1.56944	0.761534	2.06089	0.0393137
	ENSMUSG00000085434	Gm11725	16.0797	1.56908	0.696541	2.25267	0.02428
	ENSMUSG00000110601	Gm45834	19.2724	1.56883	0.727765	2.15569	0.0311083
	ENSMUSG00000067049	Unc93a	13.8362	1.5687	0.799865	1.96121	0.0498545
	ENSMUSG00000015401	Tmem27	25.3656	1.56703	0.493291	3.17669	0.00148968
	ENSMUSG00000024256	Adcyap1	27.0058	1.56535	0.658587	2.37683	0.0174622
	ENSMUSG00000086379	1700026D11Rik	28.6352	1.56339	0.78361	1.99511	0.0460312
	ENSMUSG00000073209	Klf14	17.0136	1.56219	0.651044	2.39951	0.016417
	ENSMUSG00000056032	BC018473	30.8067	1.56172	0.766512	2.03743	0.0416066
	ENSMUSG00000100158	Gm28119	35.1836	1.56143	0.748856	2.08508	0.0370618
	ENSMUSG00000109468	Gm45185	31.5113	1.56052	0.712161	2.19125	0.0284337
	ENSMUSG00000102926	Gm37151	42.5092	1.56012	0.678747	2.29853	0.0215318
	ENSMUSG00000024979	Tectb	29.9587	1.55913	0.645209	2.41647	0.0156717
	ENSMUSG00000078489	Gm17106	21.187	1.55832	0.736056	2.11712	0.0342498
	ENSMUSG00000087362	Gm13710	16.7205	1.5575	0.779284	1.99862	0.0456493
	ENSMUSG00000036961	Wnt8b	41.4373	1.55576	0.759994	2.04707	0.0406515
	ENSMUSG00000042567	Nek10	18.3289	1.55548	0.735797	2.11401	0.0345148
	ENSMUSG00000058398	Prss43	23.4073	1.5544	0.77984	1.99322	0.0462369
	ENSMUSG00000004668	Abca13	79.9946	1.55178	0.676575	2.29358	0.0218149
	ENSMUSG00000034773	BC030867	25.2859	1.5516	0.594813	2.60854	0.00909287
	ENSMUSG00000100150	Gm19585	15.3843	1.55116	0.77077	2.01248	0.0441689
	ENSMUSG00000099922	Gm29016	15.9587	1.55056	0.771892	2.00877	0.0445613
	ENSMUSG00000020878	Lrrc46	51.2176	1.55046	0.522672	2.96641	0.00301302
	ENSMUSG00000091694	Apol11b	50.3157	1.54868	0.747985	2.07046	0.0384089
	ENSMUSG00000099094	Gm19569	17.5769	1.54836	0.69622	2.22395	0.0261515
	ENSMUSG00000110457	Gm45752	25.6078	1.54741	0.742879	2.083	0.0372516
	ENSMUSG00000020887	A230052G05Rik	20.8724	1.54666	0.744503	2.07744	0.0377609
	ENSMUSG00000025196	Cpn1	28.2893	1.54315	0.682399	2.26136	0.0237371
	ENSMUSG00000034311	Kif4	31.8058	1.54315	0.457886	3.37016	0.00075125
	ENSMUSG00000076498	Trbc2	96.2155	1.54255	0.45027	3.42584	0.000612902
	ENSMUSG00000081517	Gm16204	13.3099	1.54236	0.775784	1.98813	0.0467977
	ENSMUSG00000022229	Atp12a	28.9109	1.54213	0.780921	1.97476	0.0482957
	ENSMUSG00000100450	Gm9443	30.3408	1.54183	0.746921	2.06425	0.0389939
	ENSMUSG00000056921	Olfr394	25.0253	1.54079	0.774322	1.98986	0.0466061
	ENSMUSG00000060509	Xcr1	22.9509	1.54072	0.48786	3.15813	0.00158787
	ENSMUSG00000062794	Zfp599	13.1987	1.54038	0.673079	2.28856	0.0221052
	ENSMUSG00000057818	1600029O15Rik	15.3516	1.53993	0.77522	1.98644	0.0469847
	ENSMUSG00000092392	Gm20546	20.1627	1.53815	0.73826	2.08348	0.0372071
	ENSMUSG00000101179	Gm29455	23.8108	1.53753	0.652563	2.35614	0.0184659
	ENSMUSG00000110462	Gm35572	21.1282	1.53753	0.655341	2.34615	0.0189682
	ENSMUSG00000016524	Il19	18.7486	1.537	0.697483	2.20364	0.0275495
	ENSMUSG00000052485	Tmem171	9.78544	1.53679	0.77432	1.9847	0.0471779
	ENSMUSG00000037124	Trim58	14.5574	1.53155	0.749141	2.0444	0.0409137
	ENSMUSG00000032053	Pou2af1	66.8758	1.5306	0.458903	3.33535	0.000851931
	ENSMUSG00000040978	Gm11992	16.4201	1.5302	0.730536	2.09463	0.0362039
	ENSMUSG00000054065	Pkp3	36.3673	1.52965	0.512003	2.98758	0.00281192
	ENSMUSG00000043541	Casc1	74.9924	1.5289	0.557404	2.74289	0.00609009
	ENSMUSG00000039552	Rsph4a	26.6311	1.52624	0.632095	2.41458	0.0157533
	ENSMUSG00000038572	Bpifb5	31.2387	1.52395	0.61896	2.46212	0.013812
	ENSMUSG00000022149	C9	33.8204	1.52354	0.751804	2.02651	0.0427128
	ENSMUSG00000057135	Scimp	45.3255	1.52287	0.368521	4.13237	3.59042e-05
	ENSMUSG00000085940	4930405D11Rik	20.4122	1.52272	0.7586	2.00727	0.0447205
	ENSMUSG00000074227	Spint2	1551.05	1.52194	0.450384	3.37921	0.000726948
	ENSMUSG00000079071	Gm14085	8.80664	1.52176	0.764807	1.98972	0.0466212
	ENSMUSG00000046101	Mcmdc2	56.3495	1.51975	0.639453	2.37664	0.0174712
	ENSMUSG00000024675	Ms4a4c	102.841	1.51723	0.528653	2.87	0.00410475
	ENSMUSG00000097250	Gm26771	22.6479	1.51438	0.697294	2.1718	0.0298709
	ENSMUSG00000020930	Ccdc103	15.556	1.51271	0.757803	1.99618	0.0459146
	ENSMUSG00000047986	Palm3	23.7103	1.51181	0.654755	2.30897	0.020945
	ENSMUSG00000029414	Kntc1	91.0249	1.511	0.67288	2.24557	0.0247318
	ENSMUSG00000029564	4930519G04Rik	20.5746	1.50904	0.757273	1.99273	0.0462907
	ENSMUSG00000086421	Gm14091	17.0942	1.50889	0.747729	2.01796	0.0435954
	ENSMUSG00000033029	1700088E04Rik	58.2936	1.50775	0.416792	3.61751	0.000297448
	ENSMUSG00000095403	Gm21092	11.147	1.50705	0.665057	2.26604	0.0234488
	ENSMUSG00000028217	Cdh17	15.3893	1.50676	0.610763	2.46701	0.0136245
	ENSMUSG00000105160	A530030E21Rik	25.6874	1.5059	0.659178	2.28451	0.0223414
	ENSMUSG00000108415	Gm30146	19.382	1.5058	0.706088	2.1326	0.0329579
	ENSMUSG00000066983	Gm16519	20.0972	1.50572	0.669519	2.24896	0.0245153
	ENSMUSG00000023045	Soat2	28.4069	1.50489	0.484291	3.10741	0.00188736
	ENSMUSG00000032719	Sbspon	16.7438	1.50435	0.690496	2.17865	0.0293577
	ENSMUSG00000002791	Pdxk-ps	17.7931	1.50427	0.673	2.23517	0.025406
	ENSMUSG00000027570	Col9a3	985.894	1.5026	0.612451	2.45342	0.0141506
	ENSMUSG00000103146	Gm37745	24.3581	1.50221	0.72944	2.0594	0.0394559
	ENSMUSG00000097090	Gm26724	24.0677	1.5021	0.684364	2.19489	0.0281715
	ENSMUSG00000041872	Il17f	27.0859	1.50191	0.726452	2.06746	0.038691
	ENSMUSG00000031932	Gpr83	13.5783	1.50168	0.757438	1.98258	0.0474144
	ENSMUSG00000095654	Plscr5	24.1466	1.50013	0.73571	2.03903	0.0414474
	ENSMUSG00000029706	Pax4	21.1024	1.49897	0.745725	2.01009	0.044422
	ENSMUSG00000082895	Rpsa-ps9	12.0581	1.49876	0.666716	2.24798	0.0245774
	ENSMUSG00000096141	Dnah7a	55.3004	1.49841	0.598148	2.50508	0.0122425
	ENSMUSG00000111058	Gm36033	16.1718	1.49808	0.71683	2.08987	0.0366296
	ENSMUSG00000049233	Apoo-ps	18.8106	1.49807	0.741702	2.01977	0.043407
	ENSMUSG00000053367	Epp13	30.5304	1.49706	0.736267	2.03331	0.0420213
	ENSMUSG00000108365	Gm44951	14.6825	1.49649	0.72235	2.07169	0.038294
	ENSMUSG00000061322	Dnaic1	30.3265	1.49523	0.638708	2.34103	0.0192308
	ENSMUSG00000072109	A530040E14Rik	70.8043	1.49217	0.402054	3.71137	0.000206143
	ENSMUSG00000005917	Otx1	43.319	1.49209	0.531781	2.80584	0.00501848
	ENSMUSG00000050966	Lin28a	27.1098	1.49204	0.661105	2.25689	0.0240147
	ENSMUSG00000105076	A930003O13Rik	8.89791	1.49135	0.726143	2.0538	0.0399951
	ENSMUSG00000052861	Dnah6	152.684	1.49133	0.430284	3.46592	0.000528411
	ENSMUSG00000044701	Il27	16.1461	1.49024	0.534649	2.78732	0.0053146
	ENSMUSG00000097326	A330048O09Rik	33.3779	1.49018	0.503725	2.95831	0.00309327
	ENSMUSG00000110643	Gm18924	17.3221	1.48916	0.703368	2.11719	0.0342435
	ENSMUSG00000097727	F630040K05Rik	32.2067	1.48484	0.73979	2.00711	0.0447376
	ENSMUSG00000037112	Sik2	47.1511	1.48462	0.395394	3.75479	0.000173489
	ENSMUSG00000085788	4930470G03Rik	22.7363	1.48303	0.699711	2.1195	0.0340486
	ENSMUSG00000110559	Gm26843	36.2774	1.48261	0.682919	2.17099	0.0299318
	ENSMUSG00000041605	5730559C18Rik	15.5753	1.48118	0.687853	2.15334	0.0312921
	ENSMUSG00000021255	Esrrb	28.9493	1.48087	0.535211	2.76688	0.00565955
	ENSMUSG00000110239	Gm45620	23.1585	1.47994	0.72839	2.03179	0.0421746
	ENSMUSG00000022652	Morc1	54.2081	1.4792	0.721536	2.05007	0.0403573
	ENSMUSG00000086496	Gm14204	24.2536	1.47909	0.736904	2.00718	0.044731
	ENSMUSG00000087621	1700003G18Rik	34.8055	1.47805	0.684792	2.15839	0.0308972
	ENSMUSG00000107468	5730507A11Rik	31.6235	1.47726	0.612071	2.41354	0.0157984
	ENSMUSG00000040693	Slco4c1	20.9275	1.47718	0.670094	2.20443	0.027494
	ENSMUSG00000111658	B930092H01Rik	28.2188	1.47707	0.682881	2.163	0.0305412
	ENSMUSG00000046242	Nme9	12.9301	1.47694	0.739405	1.99747	0.0457743
	ENSMUSG00000093617	4933438K21Rik	58.0503	1.47433	0.746916	1.9739	0.0483936
	ENSMUSG00000028392	Bspry	30.9942	1.47388	0.613314	2.40314	0.016255
	ENSMUSG00000086129	Gm13558	19.3045	1.4718	0.621598	2.36778	0.0178954
	ENSMUSG00000111623	Gm48303	15.1443	1.46841	0.713308	2.0586	0.039533
	ENSMUSG00000061186	Sfmbt2	81.6958	1.46658	0.639452	2.29349	0.0218196
	ENSMUSG00000043873	Chil5	18.7093	1.46622	0.624501	2.34782	0.0188835
	ENSMUSG00000049382	Krt8	136.679	1.46446	0.549863	2.66332	0.00773735
	ENSMUSG00000106845	Gm43156	14.5804	1.4631	0.731247	2.00083	0.0454106
	ENSMUSG00000021981	Cab39l	658.012	1.46299	0.398747	3.66897	0.000243526
	ENSMUSG00000028678	Kif2c	46.8093	1.46274	0.648524	2.25549	0.0241027
	ENSMUSG00000110001	C86187	22.3446	1.46018	0.725854	2.01167	0.0442543
	ENSMUSG00000071392	Ect2l	31.9775	1.4595	0.61832	2.36042	0.0182541
	ENSMUSG00000039963	Ccdc40	38.1057	1.45851	0.588645	2.47774	0.0132217
	ENSMUSG00000046589	Lrrc8e	29.0637	1.4572	0.559441	2.60475	0.00919416
	ENSMUSG00000031893	Tsnaxip1	36.0329	1.45681	0.500143	2.9128	0.00358207
	ENSMUSG00000095026	Gm3336	19.3673	1.45528	0.660318	2.20391	0.0275307
	ENSMUSG00000030769	Slc5a11	27.3739	1.45507	0.734163	1.98194	0.0474861
	ENSMUSG00000054203	Ifi205	14.914	1.4541	0.685385	2.12157	0.0338735
	ENSMUSG00000097817	Gm26810	13.8082	1.45355	0.672075	2.16278	0.0305581
	ENSMUSG00000066749	Olfr877	22.7099	1.45316	0.723254	2.0092	0.0445161
	ENSMUSG00000022809	Nr1i2	19.8112	1.45251	0.728406	1.99409	0.0461424
	ENSMUSG00000004612	Nkg7	72.725	1.45214	0.515778	2.81544	0.004871
	ENSMUSG00000018581	Dnah11	65.384	1.45095	0.582198	2.49219	0.0126957
	ENSMUSG00000086999	Bcas1os2	29.0621	1.4466	0.700453	2.06524	0.0389007
	ENSMUSG00000104719	4933437G19Rik	18.9647	1.44644	0.705068	2.05149	0.0402189
	ENSMUSG00000020908	Myh3	22.5992	1.44521	0.693328	2.08445	0.037119
	ENSMUSG00000013936	Myl2	23.3169	1.44205	0.491798	2.9322	0.00336567
	ENSMUSG00000042581	Thsd7b	54.6794	1.44197	0.571009	2.5253	0.01156
	ENSMUSG00000104623	Gm6394	26.4092	1.43964	0.622259	2.31357	0.0206913
	ENSMUSG00000006567	Atp7b	22.4017	1.43889	0.57783	2.49017	0.0127683
	ENSMUSG00000088875	Gm25862	20.0406	1.4355	0.60841	2.35943	0.0183031
	ENSMUSG00000110266	Gm32742	24.0398	1.43504	0.6435	2.23006	0.0257437
	ENSMUSG00000085984	1700001G11Rik	20.3033	1.43461	0.674492	2.12695	0.0334239
	ENSMUSG00000086369	E330017L17Rik	19.1388	1.43385	0.558008	2.56959	0.010182
	ENSMUSG00000024558	Mapk4	160.219	1.43376	0.501368	2.8597	0.00424045
	ENSMUSG00000036027	1810046K07Rik	17.3645	1.43278	0.693521	2.06594	0.0388339
	ENSMUSG00000064201	Krt2	29.8559	1.43253	0.710638	2.01584	0.0438168
	ENSMUSG00000088793	Gm22540	16.9368	1.43204	0.585258	2.44685	0.014411
	ENSMUSG00000073077	Gm7173	20.4028	1.42993	0.724852	1.97272	0.0485278
	ENSMUSG00000054003	Tdrd9	31.4911	1.42909	0.687532	2.07859	0.0376552
	ENSMUSG00000039179	Tekt5	11.851	1.42832	0.683124	2.09086	0.0365408
	ENSMUSG00000110161	Gm45494	19.4462	1.42756	0.577217	2.47317	0.0133921
	ENSMUSG00000022805	Maats1	72.6901	1.42641	0.441861	3.22818	0.0012458
	ENSMUSG00000091993	B930036N10Rik	22.7972	1.42605	0.651758	2.18801	0.0286687
	ENSMUSG00000085255	Taco1os	15.3042	1.42578	0.674311	2.11443	0.0344788
	ENSMUSG00000020256	Aldh1l2	41.1176	1.42431	0.575904	2.47317	0.0133921
	ENSMUSG00000034427	Myo15b	48.8297	1.42175	0.524547	2.71043	0.00671951
	ENSMUSG00000102516	Gm38340	32.9545	1.42174	0.637107	2.23155	0.0256447
	ENSMUSG00000060534	Dcc	59.0898	1.41912	0.582753	2.4352	0.0148836
	ENSMUSG00000015653	Steap2	454.388	1.41703	0.461372	3.07134	0.00213098
	ENSMUSG00000086358	Gm13270	20.558	1.41641	0.612144	2.31384	0.0206763
	ENSMUSG00000031452	1700029H14Rik	14.5486	1.41591	0.71821	1.97144	0.0486739
	ENSMUSG00000097793	Gm17259	17.6159	1.41478	0.633313	2.23394	0.0254869
	ENSMUSG00000031594	Fgl1	62.176	1.41397	0.549122	2.57497	0.0100248
	ENSMUSG00000044393	Dsg2	31.2545	1.41382	0.540633	2.61512	0.00891966
	ENSMUSG00000100303	2600014E21Rik	41.2937	1.41376	0.682443	2.07161	0.0383019
	ENSMUSG00000035032	Nek11	27.216	1.41352	0.612998	2.30591	0.0211158
	ENSMUSG00000078817	Nlrp12	20.2414	1.41257	0.626219	2.25571	0.0240888
	ENSMUSG00000002769	Gnmt	35.1943	1.4124	0.67156	2.10316	0.0354519
	ENSMUSG00000064310	Zpld1	36.3784	1.4122	0.657007	2.14944	0.0315994
	ENSMUSG00000054161	Fam83e	45.4229	1.41173	0.680195	2.07548	0.0379422
	ENSMUSG00000029923	Rab19	29.2811	1.41019	0.486792	2.89691	0.00376855
	ENSMUSG00000045036	Tmem232	29.3088	1.40962	0.633469	2.22523	0.0260657
	ENSMUSG00000104190	Gm10472	13.1714	1.40601	0.681965	2.06171	0.0392355
	ENSMUSG00000041406	BC055324	26.8013	1.40505	0.548297	2.56257	0.01039
	ENSMUSG00000105445	Gm42972	18.8263	1.4049	0.54708	2.568	0.0102288
	ENSMUSG00000028071	Sh2d2a	26.2365	1.40407	0.498178	2.81841	0.00482622
	ENSMUSG00000044453	Ffar1	22.3538	1.40404	0.544197	2.58002	0.00987935
	ENSMUSG00000106590	Gm42879	22.0168	1.40332	0.691772	2.02859	0.0424999
	ENSMUSG00000085663	Gm15718	18.9451	1.40267	0.610377	2.29805	0.0215592
	ENSMUSG00000020286	1700093K21Rik	40.5205	1.40254	0.699097	2.00622	0.0448326
	ENSMUSG00000040147	Maob	194.136	1.40115	0.431102	3.25015	0.00115343
	ENSMUSG00000029530	Ccr9	66.4939	1.39951	0.434189	3.22326	0.00126739
	ENSMUSG00000099564	Gm28729	29.5132	1.39949	0.558273	2.50682	0.0121823
	ENSMUSG00000107706	Gm44022	54.0211	1.3992	0.70959	1.97184	0.0486273
	ENSMUSG00000081855	Rpl17-ps5	13.3507	1.39695	0.624616	2.2365	0.0253192
	ENSMUSG00000035352	Ccl12	120.843	1.3967	0.502617	2.77885	0.00545518
	ENSMUSG00000022262	Dnah5	62.2009	1.39653	0.70042	1.99385	0.0461681
	ENSMUSG00000109876	Gm45449	17.5855	1.39574	0.670956	2.08023	0.0375043
	ENSMUSG00000101132	Gm8000	11.714	1.39538	0.71118	1.96206	0.049755
	ENSMUSG00000091455	Otogl	52.6582	1.39425	0.675526	2.06394	0.0390232
	ENSMUSG00000032579	Hemk1	325.134	1.39353	0.391206	3.56215	0.000367835
	ENSMUSG00000106061	Gm43773	32.5341	1.39308	0.637291	2.18593	0.0288205
	ENSMUSG00000039396	Neil3	29.4501	1.39285	0.545177	2.55485	0.0106234
	ENSMUSG00000026894	Morn5	26.5634	1.39206	0.580744	2.39702	0.0165289
	ENSMUSG00000108812	C130083A15Rik	34.1719	1.38945	0.670839	2.07122	0.0383385
	ENSMUSG00000038227	Hoxa9	32.6442	1.38929	0.689626	2.01455	0.043952
	ENSMUSG00000082088	Gm15753	21.4209	1.38815	0.680022	2.04133	0.0412185
	ENSMUSG00000026532	Spta1	35.612	1.38716	0.622582	2.22807	0.0258759
	ENSMUSG00000027886	1700013F07Rik	26.511	1.38605	0.589625	2.35073	0.0187367
	ENSMUSG00000047534	Mis18bp1	31.859	1.38533	0.542782	2.55228	0.0107022
	ENSMUSG00000078907	Fam186b	20.9424	1.38517	0.699647	1.97982	0.0477242
	ENSMUSG00000029658	Wdr95	15.942	1.38479	0.659055	2.10117	0.0356262
	ENSMUSG00000006784	Ttc25	94.7045	1.38432	0.382466	3.61946	0.000295218
	ENSMUSG00000083698	Gm12687	20.0412	1.3839	0.690832	2.00323	0.0451523
	ENSMUSG00000036251	Trpm8	64.4715	1.38099	0.59549	2.31907	0.020391
	ENSMUSG00000087374	Gm15457	32.2922	1.37968	0.645825	2.13631	0.032654
	ENSMUSG00000056162	Cndp1	31.6851	1.37965	0.483334	2.85444	0.00431125
	ENSMUSG00000078183	Gm15610	14.9987	1.37875	0.698788	1.97306	0.0484883
	ENSMUSG00000064293	Cntn4	41.6249	1.37764	0.617951	2.22937	0.0257891
	ENSMUSG00000088803	Gm24074	11.1089	1.37555	0.693885	1.98239	0.0474355
	ENSMUSG00000106032	Gm42463	28.6657	1.37469	0.639593	2.14932	0.0316087
	ENSMUSG00000074199	Krtdap	31.6293	1.37465	0.600756	2.28819	0.0221263
	ENSMUSG00000027857	Tshb	25.1386	1.37464	0.673783	2.04019	0.0413315
	ENSMUSG00000040505	Abcg5	19.7792	1.37236	0.633	2.16803	0.0301568
	ENSMUSG00000094796	BC147527	28.5198	1.37208	0.602041	2.27905	0.0226642
	ENSMUSG00000060161	Klk1b7-ps	42.6599	1.36961	0.693557	1.97475	0.048296
	ENSMUSG00000104687	Gm42899	39.334	1.36801	0.663073	2.06313	0.0391004
	ENSMUSG00000110388	Gm30329	13.9726	1.36667	0.595377	2.29547	0.021706
	ENSMUSG00000097234	Gm26518	46.2295	1.3664	0.683053	2.00043	0.0454542
	ENSMUSG00000090559	Gm17137	14.7621	1.36591	0.685957	1.99124	0.0464543
	ENSMUSG00000028801	Stpg1	16.7774	1.36467	0.653893	2.087	0.0368883
	ENSMUSG00000036949	Slc39a12	177.909	1.36429	0.538822	2.53199	0.0113417
	ENSMUSG00000021908	Gm6768	15.9045	1.36239	0.538379	2.53055	0.0113884
	ENSMUSG00000021118	Plek2	35.437	1.36153	0.511986	2.65931	0.00783009
	ENSMUSG00000034837	Gnat1	26.7037	1.36052	0.583275	2.33254	0.0196721
	ENSMUSG00000102902	Gm38263	27.8536	1.35772	0.668928	2.02969	0.0423878
	ENSMUSG00000032661	Oas3	89.4326	1.35518	0.323155	4.1936	2.74564e-05
	ENSMUSG00000024673	Ms4a1	64.931	1.35331	0.383576	3.52815	0.000418469
	ENSMUSG00000058952	Cfi	29.3565	1.35064	0.575896	2.34528	0.0190129
	ENSMUSG00000004296	Il12b	31.0047	1.34988	0.577135	2.33893	0.0193388
	ENSMUSG00000024211	Grm8	39.5254	1.34972	0.412399	3.27284	0.00106472
	ENSMUSG00000111611	Olfr157	42.7221	1.3495	0.650429	2.07479	0.0380061
	ENSMUSG00000087266	Gm15991	20.9298	1.34684	0.540394	2.49233	0.0126906
	ENSMUSG00000025064	Col17a1	53.8895	1.34654	0.463493	2.90519	0.00367027
	ENSMUSG00000073535	Gm5532	34.4748	1.34548	0.653095	2.06016	0.0393833
	ENSMUSG00000086719	Gm16275	22.8529	1.34542	0.632169	2.12826	0.0333152
	ENSMUSG00000028125	Abca4	452.83	1.34507	0.422799	3.18136	0.00146586
	ENSMUSG00000111639	AC117245.2	71.0109	1.34338	0.62352	2.1545	0.0312008
	ENSMUSG00000038665	Dgki	39.4097	1.34237	0.583616	2.30009	0.0214432
	ENSMUSG00000018500	Adora2b	32.9877	1.3419	0.591031	2.27043	0.0231815
	ENSMUSG00000059891	Tsks	14.2677	1.34042	0.627356	2.13663	0.0326285
	ENSMUSG00000040473	Cfap69	102.261	1.33758	0.506846	2.63903	0.00831428
	ENSMUSG00000048521	Cxcr6	59.918	1.3374	0.37121	3.60282	0.000314789
	ENSMUSG00000050122	Vwa3b	29.2281	1.33712	0.514668	2.59802	0.00937631
	ENSMUSG00000058216	Gstp3	20.7073	1.337	0.493315	2.71023	0.00672372
	ENSMUSG00000085811	Cep112it	20.5001	1.33667	0.631081	2.11806	0.0341698
	ENSMUSG00000036834	Plch1	34.8773	1.33596	0.525888	2.54039	0.0110728
	ENSMUSG00000029477	Morn3	32.6282	1.33475	0.452331	2.95083	0.00316922
	ENSMUSG00000028435	Aqp3	23.0371	1.33432	0.658173	2.02731	0.0426305
	ENSMUSG00000027379	Bub1	38.1689	1.33224	0.628542	2.11957	0.0340427
	ENSMUSG00000089844	A530032D15Rik	62.8443	1.32771	0.372714	3.56228	0.000367642
	ENSMUSG00000078234	Klhdc7a	161.209	1.32758	0.599975	2.21273	0.0269166
	ENSMUSG00000024803	Ankrd1	27.1203	1.32703	0.558248	2.37714	0.0174475
	ENSMUSG00000063446	Plppr1	27.17	1.32639	0.668463	1.98423	0.0472298
	ENSMUSG00000026357	Rgs18	39.2961	1.32516	0.465076	2.84934	0.00438102
	ENSMUSG00000000791	Il12rb1	20.3855	1.32203	0.558986	2.36505	0.0180277
	ENSMUSG00000090030	A430072P03Rik	24.6821	1.32088	0.620374	2.12916	0.0332408
	ENSMUSG00000097675	1700101I11Rik	20.3919	1.32058	0.66276	1.99255	0.0463112
	ENSMUSG00000111748	Gm34885	24.6535	1.32018	0.649368	2.03302	0.0420502
	ENSMUSG00000057280	Musk	25.5992	1.31998	0.577424	2.28598	0.0222554
	ENSMUSG00000060180	Myh13	24.6884	1.3192	0.654417	2.01584	0.0438171
	ENSMUSG00000068606	Gm4841	21.1917	1.31622	0.548325	2.40044	0.0163756
	ENSMUSG00000106416	Gm5857	14.3371	1.31618	0.633667	2.07709	0.0377937
	ENSMUSG00000056290	Ms4a4b	72.7637	1.31467	0.453827	2.89685	0.00376935
	ENSMUSG00000060131	Atp8b4	59.2686	1.31446	0.486816	2.70012	0.0069314
	ENSMUSG00000028644	Ermap	57.8813	1.31428	0.663953	1.97947	0.0477629
	ENSMUSG00000057378	Ryr3	99.0501	1.31237	0.551947	2.37772	0.0174202
	ENSMUSG00000069892	9930111J21Rik2	35.3916	1.31189	0.461548	2.84238	0.00447782
	ENSMUSG00000098188	Sowahc	216.816	1.31176	0.552997	2.3721	0.0176874
	ENSMUSG00000025437	Usp33	92.3364	1.31105	0.361639	3.62531	0.000288617
	ENSMUSG00000110758	Gm48092	18.7722	1.30831	0.648462	2.01756	0.0436376
	ENSMUSG00000097310	A930038B10Rik	20.5641	1.30711	0.599658	2.17976	0.0292753
	ENSMUSG00000070271	Gm13268	13.6658	1.30702	0.613708	2.12972	0.0331949
	ENSMUSG00000104053	Gm38126	56.5814	1.30656	0.586041	2.22946	0.0257833
	ENSMUSG00000107966	Gm44001	17.4987	1.30527	0.659418	1.97943	0.0477677
	ENSMUSG00000079606	Gm595	25.7177	1.30489	0.64843	2.01239	0.0441788
	ENSMUSG00000056412	Gm12396	13.6705	1.30469	0.609257	2.14145	0.0322376
	ENSMUSG00000082292	Gm12250	29.4487	1.30437	0.614426	2.12291	0.0337612
	ENSMUSG00000092241	Gm20522	14.6718	1.3015	0.642146	2.0268	0.0426827
	ENSMUSG00000084965	Gm13857	25.2308	1.30149	0.659121	1.97458	0.0483156
	ENSMUSG00000074071	Fam169b	63.0943	1.30146	0.562626	2.31319	0.0207119
	ENSMUSG00000035183	Slc24a5	110.964	1.30123	0.559998	2.32363	0.0201455
	ENSMUSG00000027699	Ect2	29.0075	1.2976	0.580023	2.23715	0.0252763
	ENSMUSG00000049571	Cfap46	34.0259	1.29718	0.522733	2.48154	0.0130815
	ENSMUSG00000034218	Atm	116.199	1.29715	0.475966	2.7253	0.00642429
	ENSMUSG00000044976	Wdr72	56.8223	1.29629	0.449835	2.88171	0.00395526
	ENSMUSG00000075588	Hoxb2	35.8068	1.29191	0.636615	2.02934	0.0424239
	ENSMUSG00000019368	Sec14l4	34.8871	1.2893	0.653671	1.9724	0.0485639
	ENSMUSG00000036395	Glb1l2	83.4162	1.2892	0.353442	3.64756	0.000264741
	ENSMUSG00000030165	Klrd1	32.1299	1.2874	0.580302	2.21849	0.0265212
	ENSMUSG00000051985	Igfn1	63.5854	1.28731	0.54415	2.36573	0.0179946
	ENSMUSG00000007080	Pole	118.074	1.28338	0.492039	2.6083	0.00909941
	ENSMUSG00000053173	Rpl18-ps2	31.1173	1.28335	0.468068	2.74181	0.00611017
	ENSMUSG00000021880	Rnase6	50.2069	1.28311	0.497208	2.58063	0.00986193
	ENSMUSG00000060176	Kif27	37.2274	1.28307	0.499707	2.56765	0.010239
	ENSMUSG00000038859	Baiap2l1	94.4271	1.28296	0.35822	3.58148	0.000341648
	ENSMUSG00000097443	Gm17529	30.7278	1.28278	0.568774	2.25534	0.0241117
	ENSMUSG00000022199	Slc22a17	3119.07	1.2825	0.541309	2.36926	0.0178239
	ENSMUSG00000030708	Dnajb13	37.5894	1.28235	0.590878	2.17025	0.0299879
	ENSMUSG00000045680	Tcf21	25.5963	1.28143	0.613379	2.08913	0.036696
	ENSMUSG00000000365	Rnf17	31.3225	1.2812	0.530607	2.4146	0.0157526
	ENSMUSG00000061039	Olfr920	22.277	1.28057	0.602558	2.12523	0.0335675
	ENSMUSG00000028116	Myoz2	24.6891	1.27849	0.532719	2.39994	0.0163977
	ENSMUSG00000107116	Gm43274	35.0456	1.27764	0.606536	2.10646	0.0351646
	ENSMUSG00000022496	Tnfrsf17	17.8672	1.27753	0.627174	2.03697	0.0416535
	ENSMUSG00000072663	Spef2	90.5265	1.27544	0.37103	3.43757	0.000586963
	ENSMUSG00000083424	Rpl35a-ps4	14.3187	1.27475	0.641978	1.98566	0.0470714
	ENSMUSG00000107556	Gm44237	26.8516	1.27391	0.598399	2.12887	0.0332649
	ENSMUSG00000033427	Upb1	36.8428	1.27385	0.441609	2.88458	0.00391942
	ENSMUSG00000020181	Nav3	102.079	1.27071	0.452943	2.80546	0.00502453
	ENSMUSG00000026679	Enkur	26.533	1.27008	0.4596	2.76346	0.00571924
	ENSMUSG00000105128	Gm42870	20.6775	1.26889	0.590769	2.14786	0.031725
	ENSMUSG00000026070	Il18r1	64.2805	1.26787	0.499447	2.53855	0.0111313
	ENSMUSG00000064202	4430402I18Rik	58.8834	1.26693	0.367695	3.4456	0.000569783
	ENSMUSG00000046179	E2f8	40.7843	1.26613	0.51772	2.44559	0.0144615
	ENSMUSG00000044820	AY074887	17.6217	1.26524	0.611297	2.06976	0.0384748
	ENSMUSG00000022033	Pbk	30.2027	1.26406	0.502333	2.51638	0.0118566
	ENSMUSG00000028179	Cth	23.504	1.26327	0.585457	2.15774	0.0309478
	ENSMUSG00000050967	Creg2	17.5152	1.26269	0.573453	2.20191	0.0276719
	ENSMUSG00000101344	Gm29183	16.6244	1.26053	0.572137	2.2032	0.0275807
	ENSMUSG00000037548	H2-DMb2	114.363	1.26023	0.361576	3.48537	0.000491455
	ENSMUSG00000086564	Cd101	23.7788	1.25979	0.438463	2.87321	0.0040633
	ENSMUSG00000061578	Ksr2	65.8388	1.25969	0.539194	2.33624	0.0194785
	ENSMUSG00000076928	Trac	57.15	1.25654	0.380077	3.30602	0.000946321
	ENSMUSG00000063531	Sema3e	26.7702	1.25478	0.447664	2.80296	0.00506363
	ENSMUSG00000037849	Ifi206	34.8165	1.25458	0.478371	2.6226	0.0087261
	ENSMUSG00000030041	M1ap	33.0388	1.25343	0.440711	2.84412	0.00445345
	ENSMUSG00000029452	Tmem116	89.3036	1.25238	0.415261	3.01588	0.00256236
	ENSMUSG00000020014	Cfap54	88.7739	1.25171	0.479108	2.61258	0.00898616
	ENSMUSG00000050232	Cxcr3	35.6811	1.25132	0.460619	2.7166	0.00659554
	ENSMUSG00000041538	H2-Ob	65.4445	1.24772	0.395984	3.15095	0.00162743
	ENSMUSG00000079942	Rpl28-ps3	19.2608	1.24625	0.611763	2.03714	0.0416358
	ENSMUSG00000026726	Cubn	61.7653	1.24528	0.536154	2.32262	0.0201995
	ENSMUSG00000058290	Espl1	76.9589	1.24468	0.496766	2.50556	0.0122257
	ENSMUSG00000035042	Ccl5	131.866	1.24425	0.412935	3.01319	0.00258513
	ENSMUSG00000033966	Cdkl4	35.5131	1.24245	0.410927	3.02353	0.00249846
	ENSMUSG00000107428	Gm44154	15.305	1.24069	0.602155	2.06042	0.0393584
	ENSMUSG00000035498	Cdcp1	22.9776	1.24015	0.620074	2.00001	0.0454996
	ENSMUSG00000054545	Ugt1a6a	75.057	1.23986	0.569626	2.17662	0.0295092
	ENSMUSG00000033952	Aspm	52.8204	1.2395	0.575366	2.15428	0.0312179
	ENSMUSG00000087236	Kif28	45.5214	1.23938	0.602384	2.05746	0.0396418
	ENSMUSG00000029322	Plac8	201.156	1.23839	0.538799	2.29843	0.0215371
	ENSMUSG00000000409	Lck	101.273	1.23769	0.304005	4.07127	4.67566e-05
	ENSMUSG00000036960	Clca2	21.208	1.2371	0.618529	2.00008	0.0454921
	ENSMUSG00000032680	6820408C15Rik	20.123	1.23643	0.580648	2.12939	0.0332217
	ENSMUSG00000020604	Arsg	223.102	1.23482	0.387846	3.1838	0.00145355
	ENSMUSG00000095105	Edaradd	72.0529	1.23372	0.61791	1.9966	0.045869
	ENSMUSG00000028362	Tnfsf8	23.377	1.23124	0.458858	2.68326	0.00729076
	ENSMUSG00000034959	Rubcnl	54.0008	1.23029	0.38822	3.16906	0.0015293
	ENSMUSG00000109556	Gm38843	19.295	1.23022	0.489356	2.51395	0.0119387
	ENSMUSG00000056598	Drc3	73.1937	1.22852	0.372484	3.29818	0.00097315
	ENSMUSG00000064109	Hcst	45.6031	1.22812	0.465489	2.63833	0.00833148
	ENSMUSG00000056476	Med12l	96.4265	1.22606	0.498484	2.45957	0.0139102
	ENSMUSG00000061104	Sap18b	23.3652	1.22498	0.486235	2.51932	0.0117582
	ENSMUSG00000074646	6430550D23Rik	48.1576	1.22242	0.536578	2.27817	0.0227162
	ENSMUSG00000085355	3010003L21Rik	46.6146	1.22012	0.490575	2.48713	0.0128779
	ENSMUSG00000105891	A230001M10Rik	27.0089	1.21933	0.621767	1.96108	0.0498699
	ENSMUSG00000001225	Slc26a3	70.9757	1.21769	0.57963	2.10081	0.0356576
	ENSMUSG00000030792	Dkkl1	28.7279	1.21546	0.492063	2.47012	0.0135068
	ENSMUSG00000086075	Gm15728	48.0818	1.21347	0.567071	2.13989	0.0323641
	ENSMUSG00000079339	Ifit1bl1	16.6299	1.21309	0.548059	2.21342	0.0268687
	ENSMUSG00000042251	Pm20d1	72.2482	1.21302	0.368355	3.29308	0.000990969
	ENSMUSG00000025202	Scd3	27.0444	1.21256	0.492265	2.46322	0.0137696
	ENSMUSG00000043088	Il17re	65.1626	1.21224	0.369584	3.28001	0.00103803
	ENSMUSG00000032246	Calml4	421.193	1.21072	0.382107	3.16855	0.00153203
	ENSMUSG00000042102	Dmgdh	39.5591	1.20952	0.612478	1.9748	0.0482912
	ENSMUSG00000011118	Panx3	27.1286	1.20767	0.566105	2.1333	0.0329003
	ENSMUSG00000034023	Fancd2	54.7377	1.20694	0.509307	2.36977	0.017799
	ENSMUSG00000097509	B230322F03Rik	25.6965	1.20661	0.576634	2.09251	0.0363929
	ENSMUSG00000000167	Pih1d2	32.8127	1.20446	0.549716	2.19106	0.0284475
	ENSMUSG00000024352	Spata24	84.1351	1.2041	0.390716	3.08178	0.00205769
	ENSMUSG00000049176	Frmpd4	75.3847	1.20392	0.427248	2.81784	0.00483475
	ENSMUSG00000102721	A630081D01Rik	26.2563	1.20161	0.610611	1.96788	0.0490819
	ENSMUSG00000093673	Gm20644	27.4011	1.2011	0.607017	1.97869	0.0478513
	ENSMUSG00000029254	Stap1	67.9488	1.20054	0.339696	3.53416	0.000409072
	ENSMUSG00000083411	Rpl30-ps10	12.2959	1.19969	0.581207	2.06413	0.0390052
	ENSMUSG00000054598	9130230L23Rik	51.2634	1.19598	0.599859	1.99376	0.0461779
	ENSMUSG00000000296	Tpd52l1	118.643	1.19384	0.55165	2.16413	0.0304541
	ENSMUSG00000086591	Dnah2os	21.055	1.19383	0.602487	1.9815	0.0475348
	ENSMUSG00000025453	Nnt	405.438	1.19353	0.246752	4.83694	1.31853e-06
	ENSMUSG00000048031	Fcrl5	20.126	1.19233	0.570923	2.08842	0.0367598
	ENSMUSG00000073555	Gm4951	118.434	1.19226	0.432049	2.75955	0.00578819
	ENSMUSG00000102418	Sh2d1b1	28.3993	1.19222	0.480977	2.47874	0.0131846
	ENSMUSG00000034706	Dnaic2	40.8065	1.19094	0.443825	2.68335	0.0072888
	ENSMUSG00000031095	Cul4b	195.428	1.18993	0.42751	2.78339	0.0053794
	ENSMUSG00000085085	1700086P04Rik	30.2598	1.18802	0.557278	2.13183	0.0330211
	ENSMUSG00000031303	Map3k15	25.4995	1.18565	0.509957	2.32501	0.0200716
	ENSMUSG00000028654	Mycl	21.1722	1.18195	0.502984	2.34989	0.0187791
	ENSMUSG00000018849	Wwc1	247.158	1.1815	0.556658	2.1225	0.0337962
	ENSMUSG00000042351	Grap2	24.8341	1.17976	0.482584	2.44467	0.0144985
	ENSMUSG00000051855	Mest	140.443	1.17947	0.41942	2.81214	0.00492127
	ENSMUSG00000015314	Slamf6	85.5213	1.17683	0.492959	2.38727	0.0169739
	ENSMUSG00000040812	Agbl2	52.9614	1.1759	0.498754	2.35767	0.0183898
	ENSMUSG00000074570	Cass4	27.1222	1.17471	0.501348	2.34309	0.0191246
	ENSMUSG00000108557	Gm44835	38.8906	1.17372	0.544587	2.15525	0.0311425
	ENSMUSG00000045751	Mms22l	46.0498	1.17184	0.455059	2.57514	0.0100198
	ENSMUSG00000070780	Rbm47	264.364	1.17174	0.375341	3.12179	0.00179753
	ENSMUSG00000051998	Lax1	47.1627	1.17048	0.448323	2.6108	0.00903306
	ENSMUSG00000100813	Gm28874	53.4655	1.16911	0.523543	2.23308	0.0255435
	ENSMUSG00000028864	Hgf	27.242	1.1671	0.510104	2.28796	0.0221396
	ENSMUSG00000087178	A230056P14Rik	46.412	1.16707	0.401608	2.90599	0.00366092
	ENSMUSG00000107736	Gm44148	13.7275	1.16608	0.550135	2.11964	0.0340368
	ENSMUSG00000027867	Spag17	50.9144	1.16433	0.593551	1.96164	0.0498042
	ENSMUSG00000016283	H2-M2	27.2603	1.16181	0.526181	2.20801	0.0272437
	ENSMUSG00000041064	Pif1	38.8706	1.15744	0.578404	2.00109	0.0453824
	ENSMUSG00000044867	Gimap1os	23.5494	1.15704	0.465251	2.48692	0.0128854
	ENSMUSG00000047205	Dusp18	116.626	1.15632	0.380786	3.03668	0.00239202
	ENSMUSG00000024867	Pip5k1b	152.956	1.15546	0.368656	3.13424	0.00172299
	ENSMUSG00000083111	Gm14421	20.9328	1.1553	0.536293	2.15424	0.0312212
	ENSMUSG00000052942	Glis3	69.9251	1.15529	0.365267	3.16287	0.00156221
	ENSMUSG00000039110	Mycbpap	91.7838	1.15523	0.37182	3.10696	0.00189024
	ENSMUSG00000040936	Ulk4	103.694	1.15479	0.315477	3.66045	0.000251776
	ENSMUSG00000067038	Rps12-ps3	21.3467	1.15444	0.46796	2.46697	0.0136261
	ENSMUSG00000075225	Ccdc162	64.0292	1.1539	0.490053	2.35465	0.0185403
	ENSMUSG00000106749	Gm43281	53.4235	1.15371	0.433228	2.66307	0.00774321
	ENSMUSG00000020010	Vnn3	16.1546	1.15327	0.561139	2.05522	0.0398573
	ENSMUSG00000037386	Rims2	25.7525	1.15326	0.528672	2.18143	0.0291517
	ENSMUSG00000026649	Cfap126	101.095	1.15314	0.515425	2.23725	0.0252697
	ENSMUSG00000027171	Prrg4	44.7908	1.15226	0.575382	2.0026	0.0452204
	ENSMUSG00000042474	Fcmr	43.1862	1.15047	0.442774	2.59833	0.00936793
	ENSMUSG00000067158	Col4a4	102.171	1.14843	0.379982	3.02232	0.00250848
	ENSMUSG00000039813	Tbc1d2	98.0572	1.14794	0.395666	2.9013	0.00371622
	ENSMUSG00000097233	Gm17552	19.3336	1.14721	0.584463	1.96285	0.049664
	ENSMUSG00000098318	Lockd	110.503	1.14662	0.41004	2.79635	0.00516828
	ENSMUSG00000039981	Zc3h12d	37.4199	1.14614	0.468864	2.44451	0.0145049
	ENSMUSG00000045826	Ptprcap	162.487	1.14472	0.419093	2.73142	0.0063063
	ENSMUSG00000016526	Dyrk3	29.3516	1.14341	0.49827	2.29475	0.0217472
	ENSMUSG00000080198	Gm13573	23.1393	1.14296	0.57412	1.9908	0.0465031
	ENSMUSG00000070806	Zmynd12	26.1944	1.14026	0.502276	2.27019	0.0231959
	ENSMUSG00000030187	Klra2	51.1577	1.13863	0.37662	3.02328	0.00250053
	ENSMUSG00000044043	Pcdhb14	59.6584	1.13838	0.335635	3.39172	0.00069456
	ENSMUSG00000073489	Ifi204	170.121	1.138	0.389041	2.92513	0.00344308
	ENSMUSG00000060467	Gm10080	32.3517	1.13728	0.53728	2.11674	0.0342817
	ENSMUSG00000051727	Kctd14	45.2451	1.13705	0.40568	2.80282	0.00506572
	ENSMUSG00000079608	Stard6	44.6631	1.13665	0.484231	2.34733	0.0189085
	ENSMUSG00000068105	Tnfrsf13c	32.4501	1.13564	0.548184	2.07165	0.0382984
	ENSMUSG00000029417	Cxcl9	121.843	1.13547	0.309239	3.67182	0.000240829
	ENSMUSG00000027514	Zbp1	177.572	1.13519	0.389761	2.91252	0.0035852
	ENSMUSG00000062209	Erbb4	78.6637	1.13478	0.451202	2.51501	0.0119029
	ENSMUSG00000004359	Spic	30.8348	1.13348	0.470046	2.41141	0.0158908
	ENSMUSG00000003882	Il7r	56.3542	1.12803	0.399543	2.82331	0.00475306
	ENSMUSG00000032094	Cd3d	55.4617	1.12624	0.559793	2.01188	0.0442325
	ENSMUSG00000028555	Ttc39a	32.6952	1.12555	0.512035	2.1982	0.0279349
	ENSMUSG00000073530	Pappa2	157.906	1.12521	0.257062	4.37719	1.20217e-05
	ENSMUSG00000021211	Akr1c12	16.713	1.12351	0.565004	1.98849	0.0467573
	ENSMUSG00000087366	Junos	27.6692	1.12344	0.564655	1.9896	0.0466354
	ENSMUSG00000026669	Mcm10	59.7462	1.12043	0.451145	2.48352	0.0130093
	ENSMUSG00000055725	Paqr3	60.1334	1.12036	0.568336	1.97129	0.0486903
	ENSMUSG00000104676	Gm42777	34.1178	1.11832	0.471463	2.37201	0.0176915
	ENSMUSG00000035455	Fignl1	53.5483	1.11819	0.421005	2.656	0.0079073
	ENSMUSG00000057058	Skap1	67.4056	1.11779	0.381301	2.93152	0.00337304
	ENSMUSG00000023966	Rsph9	275.464	1.11707	0.468062	2.38659	0.0170053
	ENSMUSG00000036641	Ccdc148	67.5008	1.11555	0.403645	2.76369	0.00571519
	ENSMUSG00000075297	H60b	27.7618	1.1137	0.552152	2.01702	0.0436933
	ENSMUSG00000024598	Fbn2	154.8	1.1117	0.474712	2.34184	0.0191889
	ENSMUSG00000030336	Cd27	45.4896	1.11076	0.378878	2.93172	0.00337094
	ENSMUSG00000025279	Dnase1l3	61.5322	1.1106	0.357628	3.10547	0.00189978
	ENSMUSG00000081434	Gm14165	24.9456	1.10782	0.548046	2.0214	0.0432385
	ENSMUSG00000078763	Slfn1	61.582	1.10656	0.512537	2.15899	0.030851
	ENSMUSG00000097734	B930082K07Rik	55.5347	1.106	0.548914	2.0149	0.0439156
	ENSMUSG00000038079	Tmem237	340.815	1.10503	0.397815	2.77774	0.0054738
	ENSMUSG00000036469	2022-03-01	109.219	1.10401	0.401698	2.74835	0.00598953
	ENSMUSG00000064225	Paqr9	113.243	1.10397	0.338294	3.26335	0.00110102
	ENSMUSG00000020798	Spns3	19.7039	1.10102	0.529608	2.07893	0.0376237
	ENSMUSG00000048922	Cdca2	47.4349	1.09912	0.497313	2.21012	0.0270972
	ENSMUSG00000101828		50.5032	1.09844	0.454967	2.41434	0.0157639
	ENSMUSG00000036526	Card11	56.2382	1.09703	0.322504	3.40161	0.000669891
	ENSMUSG00000028716	Pdzk1ip1	87.5205	1.09485	0.417268	2.62385	0.00869417
	ENSMUSG00000042757	Tmem108	200.115	1.09234	0.488314	2.23697	0.0252884
	ENSMUSG00000014453	Blk	28.7227	1.09028	0.524355	2.07928	0.0375918
	ENSMUSG00000039323	Igfbp2	4657.76	1.08916	0.521354	2.0891	0.0366983
	ENSMUSG00000040592	Cd79b	174.202	1.08833	0.388867	2.79873	0.00513042
	ENSMUSG00000061330	Gm6436	21.5555	1.08824	0.511958	2.12563	0.0335337
	ENSMUSG00000012443	Kif11	93.0032	1.08648	0.45498	2.38797	0.0169416
	ENSMUSG00000026980	Ly75	61.1957	1.08539	0.467211	2.32313	0.0201723
	ENSMUSG00000026605	Cenpf	58.2159	1.08447	0.458405	2.36575	0.0179936
	ENSMUSG00000041193	Pla2g5	242.329	1.08246	0.444527	2.43508	0.0148883
	ENSMUSG00000039264	Gimap3	149.548	1.08093	0.380236	2.84279	0.00447208
	ENSMUSG00000047466	8030462N17Rik	25.9663	1.08034	0.535608	2.01704	0.043691
	ENSMUSG00000003354	Ccdc65	48.7761	1.07918	0.466347	2.31411	0.0206614
	ENSMUSG00000076434	Wfdc3	27.316	1.07902	0.513954	2.09945	0.0357773
	ENSMUSG00000066952	Myo1h	19.9265	1.07727	0.513157	2.09929	0.035791
	ENSMUSG00000073633	Fbxo36	142.294	1.07627	0.272807	3.94518	7.97416e-05
	ENSMUSG00000071202	Ccdc78	26.2473	1.07508	0.521786	2.06038	0.0393624
	ENSMUSG00000070407	Hs3st3b1	75.7348	1.07348	0.39847	2.69399	0.00706019
	ENSMUSG00000045094	Arhgef37	45.5337	1.07322	0.501033	2.14202	0.0321917
	ENSMUSG00000029843	Slc13a4	692.241	1.07081	0.385882	2.77496	0.0055208
	ENSMUSG00000039985	Fam60a	67.0535	1.06937	0.381242	2.80497	0.00503211
	ENSMUSG00000071550	Cfap44	58.1732	1.06873	0.466961	2.2887	0.0220971
	ENSMUSG00000078942	Naip6	20.7989	1.06766	0.481974	2.21519	0.0267473
	ENSMUSG00000074121	Ntf5	98.9991	1.06686	0.363147	2.9378	0.00330545
	ENSMUSG00000104912	Gm43023	29.4945	1.06679	0.524188	2.03513	0.0418382
	ENSMUSG00000031506	Ptpn7	95.8144	1.06655	0.376082	2.83594	0.00456912
	ENSMUSG00000017499	Cdc6	51.4499	1.06481	0.418679	2.54327	0.0109822
	ENSMUSG00000022218	Tgm1	47.7467	1.06348	0.485442	2.19074	0.0284709
	ENSMUSG00000068130	Zfp442	50.5646	1.06214	0.366056	2.90156	0.00371306
	ENSMUSG00000037474	Dtl	79.5226	1.06124	0.51758	2.0504	0.0403257
	ENSMUSG00000021213	Akr1c13	38.6614	1.06111	0.467769	2.26845	0.0233016
	ENSMUSG00000037143	Cfap61	61.1111	1.06048	0.505584	2.09754	0.0359458
	ENSMUSG00000019971	Cep290	121.153	1.05856	0.322073	3.28672	0.00101363
	ENSMUSG00000019590	Cyb561	522.069	1.05756	0.371132	2.84955	0.00437808
	ENSMUSG00000107277	Gm10461	97.1585	1.05707	0.319192	3.31172	0.000927254
	ENSMUSG00000032489	Kif9	90.0557	1.05094	0.350193	3.00104	0.0026906
	ENSMUSG00000027939	Nup210l	78.3775	1.05016	0.482614	2.17597	0.0295573
	ENSMUSG00000026398	Nr5a2	36.3432	1.04952	0.512501	2.04784	0.0405753
	ENSMUSG00000038677	Scube3	161.738	1.04904	0.41169	2.54814	0.0108299
	ENSMUSG00000029206	Nsun7	50.7573	1.04758	0.444934	2.35447	0.018549
	ENSMUSG00000074579	Lekr1	51.4011	1.04654	0.394407	2.65346	0.00796709
	ENSMUSG00000024399	Ltb	224.947	1.04583	0.407454	2.56674	0.0102658
	ENSMUSG00000039783	Kmo	68.9429	1.0455	0.378377	2.76311	0.00572532
	ENSMUSG00000029699	Ssc4d	45.0938	1.04411	0.438847	2.37922	0.0173495
	ENSMUSG00000031562	Dctd	30.5358	1.04237	0.480318	2.17017	0.0299937
	ENSMUSG00000072568	Fam84b	124.224	1.04179	0.432094	2.41102	0.0159081
	ENSMUSG00000067878	Map7d3	36.3278	1.04046	0.455364	2.28489	0.0223191
	ENSMUSG00000030889	Vwa3a	107.78	1.03914	0.385121	2.69822	0.00697106
	ENSMUSG00000073650	Catip	54.9715	1.03905	0.518285	2.00478	0.044986
	ENSMUSG00000011463	Cpb1	34.6705	1.0389	0.473278	2.19512	0.028155
	ENSMUSG00000028637	Ccdc30	116.748	1.03712	0.282675	3.66893	0.000243567
	ENSMUSG00000071724	Smpd5	41.9774	1.03489	0.375771	2.75406	0.00588618
	ENSMUSG00000022504	Ciita	55.4821	1.03483	0.409293	2.52834	0.0114604
	ENSMUSG00000102935	Gm38355	40.9665	1.03383	0.518136	1.99528	0.0460122
	ENSMUSG00000048148	Nwd1	121.219	1.03335	0.371936	2.77829	0.00546453
	ENSMUSG00000024334	H2-Oa	34.8441	1.031	0.493566	2.08888	0.0367184
	ENSMUSG00000040594	Ranbp17	55.3749	1.03084	0.448536	2.29822	0.0215491
	ENSMUSG00000070873	Lilra5	70.7451	1.03002	0.433825	2.37429	0.0175829
	ENSMUSG00000033792	Atp7a	49.5997	1.0277	0.451224	2.27759	0.022751
	ENSMUSG00000029049	Morn1	79.8432	1.02612	0.403435	2.54345	0.0109763
	ENSMUSG00000020319	Wdpcp	67.4255	1.02541	0.447558	2.29112	0.0219562
	ENSMUSG00000096255	Dynlt1	88.0309	1.02417	0.443119	2.31127	0.0208177
	ENSMUSG00000043263	Ifi209	88.1847	1.02187	0.467114	2.18762	0.0286971
	ENSMUSG00000057182	Scn3a	86.2918	1.02031	0.519643	1.96349	0.0495895
	ENSMUSG00000072621	Slfn10-ps	25.0019	1.01895	0.452067	2.25397	0.0241982
	ENSMUSG00000032092	Mpzl2	24.4693	1.01767	0.429987	2.36676	0.0179447
	ENSMUSG00000036944	Tmem71	29.0645	1.01764	0.459031	2.21693	0.0266275
	ENSMUSG00000039578	Ccser1	29.0552	1.01635	0.486519	2.08903	0.0367046
	ENSMUSG00000034634	Ly6d	107.724	1.01567	0.47306	2.14702	0.0317914
	ENSMUSG00000043794	D830025C05Rik	76.3468	1.01556	0.366081	2.77414	0.00553475
	ENSMUSG00000044387	2410080I02Rik	44.2756	1.01343	0.498112	2.03455	0.0418966
	ENSMUSG00000030321	Efcab12	48.8028	1.01238	0.412758	2.45272	0.0141781
	ENSMUSG00000039704	Lmbrd2	19.4507	1.01138	0.501779	2.0156	0.0438421
	ENSMUSG00000031497	Tnfsf13b	51.5913	1.01049	0.312328	3.23534	0.001215
	ENSMUSG00000000204	Slfn4	43.1137	1.00914	0.411752	2.45084	0.0142524
	ENSMUSG00000037016	Frem2	52.0536	1.00897	0.399115	2.52802	0.0114708
	ENSMUSG00000025001	Hells	66.5657	1.00653	0.457786	2.19868	0.0279004
	ENSMUSG00000103931	Gm36962	30.9742	1.0062	0.47355	2.1248	0.033603
	ENSMUSG00000085213	Gm13091	38.1819	1.00459	0.489518	2.05219	0.040151
	ENSMUSG00000032679	Cd59a	829.011	1.0045	0.353998	2.83758	0.0045457
	ENSMUSG00000030246	Ldhb	1602.66	1.00422	0.425308	2.36116	0.0182179
	ENSMUSG00000030030	1700003E16Rik	44.8227	1.00415	0.443949	2.26187	0.0237054
	ENSMUSG00000021175	Cdca7l	25.7033	1.00286	0.448953	2.23378	0.0254973
	ENSMUSG00000030365	Clec2i	35.6008	1.00218	0.419315	2.39003	0.016847
	ENSMUSG00000096996	Gm26792	26.9973	1.00039	0.49816	2.00817	0.0446252
	ENSMUSG00000024795	Kif20b	22.0688	1.00027	0.47652	2.09911	0.0358069
	ENSMUSG00000020912	Krt12	44.5816	0.996366	0.352859	2.8237	0.00474732
	ENSMUSG00000030149	Klrk1	73.5242	0.99525	0.431085	2.30871	0.0209597
	ENSMUSG00000063383	Zfp947	26.2891	0.994762	0.491503	2.02392	0.0429786
	ENSMUSG00000110427	4933406B17Rik	29.6341	0.993143	0.441967	2.2471	0.0246339
	ENSMUSG00000027959	Sass6	69.9925	0.992182	0.441826	2.24564	0.0247271
	ENSMUSG00000029759	Pon3	122.036	0.987271	0.396892	2.48751	0.0128642
	ENSMUSG00000049690	Nckap5	72.7819	0.987152	0.474296	2.0813	0.0374067
	ENSMUSG00000076490	Trbc1	76.9311	0.986173	0.438317	2.24991	0.0244547
	ENSMUSG00000003379	Cd79a	247.112	0.984841	0.461259	2.13512	0.0327514
	ENSMUSG00000026388	3110009E18Rik	62.2123	0.984588	0.339541	2.89976	0.00373449
	ENSMUSG00000097201	Gm26700	36.4084	0.983596	0.47129	2.08703	0.0368854
	ENSMUSG00000044072	Eml6	86.9058	0.98121	0.430188	2.28089	0.022555
	ENSMUSG00000012126	Ubxn11	167.345	0.981059	0.416281	2.35672	0.018437
	ENSMUSG00000027562	Car2	844.708	0.979965	0.290122	3.37776	0.000730782
	ENSMUSG00000032348	Gsta4	1153.54	0.977532	0.352838	2.77048	0.00559734
	ENSMUSG00000093672	Gm20655	33.0954	0.977467	0.484949	2.01561	0.0438411
	ENSMUSG00000030878	Cdr2	220.886	0.977037	0.275902	3.54124	0.000398244
	ENSMUSG00000031488	Rab11fip1	130.493	0.97638	0.268864	3.6315	0.000281781
	ENSMUSG00000074796	Slc4a11	47.8686	0.976354	0.428915	2.27634	0.0228259
	ENSMUSG00000033282	Rpgrip1l	92.4497	0.973918	0.30706	3.17175	0.00151526
	ENSMUSG00000072662	Mansc4	32.3818	0.972352	0.438645	2.21672	0.0266423
	ENSMUSG00000035394	Cfap53	31.681	0.970938	0.437884	2.21734	0.0265997
	ENSMUSG00000097815	Gm26809	37.14	0.970472	0.461758	2.10169	0.0355804
	ENSMUSG00000030528	Blm	82.8014	0.96868	0.445108	2.17628	0.0295341
	ENSMUSG00000037318	Traf3ip3	44.8028	0.968036	0.457785	2.11461	0.0344634
	ENSMUSG00000038943	Prc1	52.7625	0.967854	0.372013	2.60166	0.00927726
	ENSMUSG00000066150	Slc31a1	678.897	0.967231	0.377607	2.56148	0.0104228
	ENSMUSG00000072949	Acot1	102.475	0.966685	0.360613	2.68067	0.00734741
	ENSMUSG00000032796	Lama1	86.5228	0.964439	0.406073	2.37504	0.0175472
	ENSMUSG00000097423	Gm26522	35.5926	0.961343	0.405563	2.37039	0.0177693
	ENSMUSG00000039579	Grin3a	56.1151	0.961173	0.45022	2.1349	0.0327695
	ENSMUSG00000026708	Cenpl	57.2768	0.960369	0.334849	2.86807	0.00412989
	ENSMUSG00000095041	AC149090.1	3565.34	0.958243	0.337072	2.84285	0.00447125
	ENSMUSG00000024910	Ctsw	55.8187	0.957076	0.421425	2.27104	0.0231443
	ENSMUSG00000024502	Jakmip2	55.2102	0.956243	0.39955	2.3933	0.0166976
	ENSMUSG00000030654	Arl6ip1	2485.89	0.956155	0.346599	2.75868	0.00580359
	ENSMUSG00000026989	Dapl1	75.9541	0.955931	0.442201	2.16176	0.030637
	ENSMUSG00000026271	Gpr35	54.8724	0.955009	0.473893	2.01524	0.0438795
	ENSMUSG00000074934	Grem1	38.187	0.954754	0.4445	2.14793	0.0317194
	ENSMUSG00000055184	Fam72a	45.6628	0.95289	0.480457	1.9833	0.0473342
	ENSMUSG00000021376	Tpmt	49.4974	0.951601	0.413803	2.29965	0.0214682
	ENSMUSG00000042256	Ptchd4	71.3083	0.950804	0.312882	3.03886	0.00237476
	ENSMUSG00000053040	Aph1c	114.546	0.950526	0.468429	2.02918	0.0424399
	ENSMUSG00000026051	1500015O10Rik	3975.36	0.949958	0.404154	2.35048	0.018749
	ENSMUSG00000110235	Gm5086	49.8719	0.947345	0.338065	2.80226	0.00507459
	ENSMUSG00000085558	4930412C18Rik	29.2069	0.946595	0.454328	2.08351	0.0372051
	ENSMUSG00000045031	Cetn4	147.145	0.946023	0.304525	3.10656	0.0018928
	ENSMUSG00000000120	Ngfr	137.982	0.942964	0.395542	2.38398	0.0171265
	ENSMUSG00000086742	Gm16201	67.0034	0.939509	0.356502	2.63536	0.00840491
	ENSMUSG00000040557	Mettl27	61.1297	0.937763	0.352506	2.66028	0.00780767
	ENSMUSG00000042724	Map3k9	51.6541	0.937374	0.477818	1.96178	0.049788
	ENSMUSG00000054945	Gm9958	37.0857	0.936549	0.462341	2.02567	0.0427989
	ENSMUSG00000015127	Unkl	30.4107	0.934332	0.445965	2.09508	0.0361641
	ENSMUSG00000001444	Tbx21	41.2613	0.933956	0.435903	2.14258	0.032147
	ENSMUSG00000097537	2610020C07Rik	28.8918	0.933672	0.467568	1.99687	0.0458393
	ENSMUSG00000027863	Cd2	61.5477	0.928607	0.430444	2.15732	0.0309804
	ENSMUSG00000097390	Gm26785	69.2708	0.92784	0.452343	2.05119	0.0402487
	ENSMUSG00000087107	AI662270	125.049	0.927432	0.459145	2.01991	0.0433925
	ENSMUSG00000034303	Ccdc15	63.6483	0.926627	0.384674	2.40887	0.0160021
	ENSMUSG00000026870	Cutal	54.0232	0.925687	0.418594	2.21142	0.0270069
	ENSMUSG00000079465	Col4a3	86.7369	0.925357	0.381145	2.42783	0.0151894
	ENSMUSG00000037337	Map4k1	94.9612	0.923081	0.386481	2.38842	0.0169208
	ENSMUSG00000019947	Arid5b	106.834	0.919896	0.301505	3.05102	0.00228069
	ENSMUSG00000057246	BC051142	132.46	0.917582	0.437585	2.09693	0.0360002
	ENSMUSG00000025077	Dclre1a	85.7317	0.913774	0.420484	2.17315	0.0297693
	ENSMUSG00000020961	Ston2	20.9686	0.912757	0.461012	1.9799	0.0477149
	ENSMUSG00000058331	Zfp85	28.1627	0.911903	0.404759	2.25295	0.0242621
	ENSMUSG00000069743	Zfp820	44.1011	0.911213	0.419656	2.17133	0.029906
	ENSMUSG00000062248	Cks2	55.7704	0.910905	0.418618	2.17598	0.0295567
	ENSMUSG00000022014	Epsti1	187.907	0.910255	0.399737	2.27713	0.0227783
	ENSMUSG00000063646	Jakmip1	94.2949	0.908728	0.433836	2.09464	0.0362034
	ENSMUSG00000005465	Il27ra	41.1078	0.908679	0.332977	2.72895	0.00635354
	ENSMUSG00000029334	Prkg2	68.3942	0.908499	0.402743	2.25578	0.0240846
	ENSMUSG00000030148	Clec4a2	175.215	0.907984	0.34847	2.60563	0.0091706
	ENSMUSG00000028141	Oaz3	30.1821	0.90376	0.455051	1.98606	0.0470265
	ENSMUSG00000015619	Gata3	146.287	0.902932	0.393703	2.29343	0.0218231
	ENSMUSG00000030147	Clec4b1	41.796	0.897575	0.41715	2.15168	0.0314224
	ENSMUSG00000035351	Nup37	83.6006	0.895475	0.343956	2.60346	0.00922881
	ENSMUSG00000036273	Lrrk2	142.539	0.892989	0.331978	2.68991	0.00714722
	ENSMUSG00000020681	Ace	1820.44	0.892237	0.452642	1.97118	0.0487038
	ENSMUSG00000024696	Lpxn	74.5582	0.886936	0.400319	2.21557	0.0267208
	ENSMUSG00000068706	Gm10250	37.0663	0.883078	0.398903	2.21377	0.0268448
	ENSMUSG00000019726	Lyst	81.2621	0.882388	0.390768	2.25808	0.0239404
	ENSMUSG00000075463	4930594M22Rik	31.5544	0.882382	0.430614	2.04912	0.04045
	ENSMUSG00000064280	Ccdc146	37.2652	0.881125	0.40331	2.18473	0.0289084
	ENSMUSG00000001948	Spa17	100.098	0.880336	0.402211	2.18874	0.0286157
	ENSMUSG00000046807	Lrrc75b	57.2177	0.880106	0.386479	2.27724	0.0227718
	ENSMUSG00000056832	Ttc26	64.2637	0.879676	0.384977	2.28501	0.0223125
	ENSMUSG00000028874	Fgr	89.6243	0.877597	0.337077	2.60355	0.00922628
	ENSMUSG00000041147	Brca2	108.095	0.876678	0.325984	2.68933	0.00715959
	ENSMUSG00000030075	Cntn3	51.2979	0.875032	0.412667	2.12043	0.0339695
	ENSMUSG00000046318	Ccbe1	58.6768	0.870025	0.372799	2.33377	0.0196079
	ENSMUSG00000030830	Itgal	113.705	0.869391	0.342948	2.53505	0.011243
	ENSMUSG00000002297	Dbf4	74.3181	0.864547	0.433851	1.99273	0.0462912
	ENSMUSG00000031548	Sfrp1	237.479	0.864545	0.378036	2.28694	0.0221993
	ENSMUSG00000056888	Glipr1	109.916	0.862079	0.332202	2.59504	0.00945793
	ENSMUSG00000104436	Gm37423	58.4824	0.861203	0.365425	2.35671	0.0184374
	ENSMUSG00000054072	Iigp1	304.935	0.859303	0.40899	2.10104	0.0356378
	ENSMUSG00000020407	Upp1	112.056	0.859223	0.338824	2.5359	0.011216
	ENSMUSG00000034538	Zfp418	36.8584	0.858795	0.423828	2.02628	0.0427361
	ENSMUSG00000003849	Nqo1	210.116	0.855947	0.344289	2.48613	0.012914
	ENSMUSG00000032561	Acpp	85.525	0.854931	0.355323	2.40607	0.0161253
	ENSMUSG00000024521	Pmaip1	38.6033	0.853861	0.407252	2.09664	0.0360254
	ENSMUSG00000033126	Ybey	69.1305	0.853318	0.362774	2.3522	0.0186626
	ENSMUSG00000058101	1700084J12Rik	74.8927	0.852303	0.432024	1.97281	0.0485168
	ENSMUSG00000058729	Lin9	126.28	0.849511	0.401197	2.11744	0.0342226
	ENSMUSG00000025006	Sorbs1	65.6984	0.848946	0.348546	2.43568	0.014864
	ENSMUSG00000036768	Kif15	113.182	0.846139	0.409186	2.06786	0.038653
	ENSMUSG00000047676	Rpsa-ps10	55.3015	0.845017	0.314226	2.6892	0.00716238
	ENSMUSG00000054752	Fsd1l	110.455	0.844489	0.281312	3.00197	0.00268241
	ENSMUSG00000043505	Gimap5	84.7369	0.841576	0.351101	2.39696	0.0165317
	ENSMUSG00000069170	Adgrv1	173.275	0.840672	0.318926	2.63594	0.00839037
	ENSMUSG00000097177	9330159M07Rik	60.3676	0.840375	0.400244	2.09966	0.035759
	ENSMUSG00000024036	Slc37a1	73.3503	0.839102	0.405909	2.06722	0.0387137
	ENSMUSG00000063810	Alms1	137.365	0.838885	0.365926	2.2925	0.0218769
	ENSMUSG00000052821	Cysltr1	56.4459	0.836126	0.357412	2.33939	0.0193153
	ENSMUSG00000030660	Pik3c2a	148.453	0.836008	0.297651	2.80868	0.00497445
	ENSMUSG00000033855	Ston1	47.7896	0.835987	0.391728	2.1341	0.0328346
	ENSMUSG00000070605	Zfp992	51.899	0.835745	0.384591	2.17308	0.0297746
	ENSMUSG00000000682	Cd52	637.143	0.835457	0.381224	2.19151	0.0284149
	ENSMUSG00000025175	Fn3k	102.573	0.834472	0.407001	2.0503	0.0403355
	ENSMUSG00000026610	Esrrg	71.2286	0.833349	0.406618	2.04946	0.0404167
	ENSMUSG00000027030	Stk39	918.36	0.833195	0.378852	2.19926	0.0278591
	ENSMUSG00000037921	Ddx60	120.56	0.829744	0.23258	3.56756	0.000360325
	ENSMUSG00000096942	Rps19-ps6	48.6761	0.829155	0.326046	2.54306	0.0109887
	ENSMUSG00000059775	Rps26-ps1	33.8033	0.826852	0.415769	1.98873	0.0467308
	ENSMUSG00000074604	Mgst2	72.0957	0.826713	0.375928	2.19912	0.0278691
	ENSMUSG00000036523	Greb1	65.308	0.82501	0.411512	2.00483	0.0449813
	ENSMUSG00000060550	H2-Q7	623.492	0.824183	0.301748	2.73136	0.00630737
	ENSMUSG00000019917	2022-09-10	124.624	0.821058	0.291606	2.81565	0.00486793
	ENSMUSG00000023467	Tulp2	36.0166	0.820344	0.396159	2.07074	0.0383829
	ENSMUSG00000037855	Zfp365	86.8199	0.818301	0.366803	2.2309	0.0256877
	ENSMUSG00000022838	Eaf2	40.3964	0.817687	0.403501	2.02648	0.0427153
	ENSMUSG00000074361	C5ar2	71.3243	0.816528	0.41536	1.96583	0.0493182
	ENSMUSG00000087150	BC064078	58.6115	0.816188	0.415894	1.96249	0.0497056
	ENSMUSG00000033276	Stk36	76.3813	0.815197	0.379776	2.14652	0.0318315
	ENSMUSG00000030494	Rhpn2	142.941	0.80993	0.245674	3.29677	0.000978047
	ENSMUSG00000025321	Itgb8	184.409	0.809644	0.379293	2.13461	0.0327926
	ENSMUSG00000049103	Ccr2	274.355	0.807612	0.375773	2.1492	0.0316187
	ENSMUSG00000085829	Gm4285	62.8506	0.805726	0.31855	2.52935	0.0114273
	ENSMUSG00000023505	Cdca3	73.0654	0.804926	0.390354	2.06204	0.0392039
	ENSMUSG00000093483	AA465934	68.5941	0.803308	0.383991	2.092	0.0364388
	ENSMUSG00000021676	Iqgap2	132.417	0.802669	0.264929	3.02975	0.00244755
	ENSMUSG00000075010	AW112010	281.252	0.802586	0.401376	1.99959	0.045545
	ENSMUSG00000021763	BC067074	95.2916	0.797013	0.30432	2.619	0.00881889
	ENSMUSG00000101585	1600010M07Rik	44.0925	0.796454	0.403813	1.97233	0.0485717
	ENSMUSG00000026147	Col9a1	69.4542	0.794781	0.33104	2.40086	0.0163567
	ENSMUSG00000026648	Dclre1c	66.93	0.793197	0.344229	2.30427	0.0212075
	ENSMUSG00000029735	Tpk1	37.7048	0.787889	0.381567	2.06488	0.0389345
	ENSMUSG00000034177	Rnf43	83.2807	0.787299	0.349584	2.25211	0.0243155
	ENSMUSG00000073643	Wdfy1	391.296	0.784983	0.22604	3.47276	0.000515139
	ENSMUSG00000035443	Thyn1	389.657	0.782797	0.300292	2.60679	0.0091396
	ENSMUSG00000038225	Primpol	96.3652	0.782691	0.282259	2.77296	0.00555498
	ENSMUSG00000015112	Slc25a13	81.3647	0.781963	0.350568	2.23056	0.0257102
	ENSMUSG00000064215	Ifi27	2438	0.781798	0.345568	2.26236	0.0236754
	ENSMUSG00000030032	Wdr54	104.244	0.779272	0.364491	2.13797	0.032519
	ENSMUSG00000044452	Zfp507	49.1545	0.776677	0.391557	1.98356	0.0473052
	ENSMUSG00000029772	Ahcyl2	1014.99	0.775546	0.310789	2.49541	0.0125813
	ENSMUSG00000014245	Pigl	70.7688	0.773947	0.384962	2.01045	0.0443836
	ENSMUSG00000028883	Sema3a	141.178	0.772841	0.284859	2.71307	0.00666637
	ENSMUSG00000095789	Nupr1l	53.1805	0.772387	0.35111	2.19985	0.0278178
	ENSMUSG00000037971	1110032A03Rik	334.988	0.769008	0.284412	2.70385	0.00685408
	ENSMUSG00000085395	Gm13056	60.3354	0.76834	0.330795	2.32271	0.020195
	ENSMUSG00000026893	Gca	75.055	0.763864	0.352319	2.1681	0.0301507
	ENSMUSG00000032093	Cd3e	116.674	0.763304	0.376267	2.02862	0.0424967
	ENSMUSG00000001039	B9d1	197.346	0.763288	0.328696	2.32217	0.0202236
	ENSMUSG00000022722	Arl6	122.022	0.761333	0.362906	2.09788	0.0359158
	ENSMUSG00000042684	Npl	76.4805	0.760706	0.381758	1.99264	0.0463008
	ENSMUSG00000086629	2810403D21Rik	56.5702	0.758745	0.334892	2.26564	0.0234733
	ENSMUSG00000073490	Ifi207	127.129	0.758234	0.372451	2.0358	0.0417707
	ENSMUSG00000018068	Ints2	220.478	0.758081	0.239462	3.16576	0.00154677
	ENSMUSG00000109429	Gm45223	76.0954	0.757765	0.36414	2.08097	0.0374366
	ENSMUSG00000029167	Ppargc1a	111.151	0.755839	0.288711	2.61798	0.00884518
	ENSMUSG00000078591	Hs3st4	64.471	0.753463	0.300067	2.51098	0.0120396
	ENSMUSG00000051457	Spn	138.222	0.746773	0.375528	1.9886	0.0467458
	ENSMUSG00000029299	Abcg3	32.5005	0.745998	0.377112	1.97819	0.0479078
	ENSMUSG00000028885	Smpdl3b	55.9462	0.7457	0.319751	2.33212	0.0196942
	ENSMUSG00000030921	Trim30a	215.285	0.74444	0.351716	2.1166	0.0342942
	ENSMUSG00000042589	Cux2	137.214	0.742585	0.327052	2.27054	0.0231747
	ENSMUSG00000038527	C1rl	59.2435	0.741762	0.362911	2.04392	0.0409612
	ENSMUSG00000067860	Zic3	63.74	0.740764	0.324467	2.28302	0.0224293
	ENSMUSG00000078700	D030028A08Rik	89.6869	0.736339	0.305822	2.40773	0.0160519
	ENSMUSG00000054942	Miga1	244.505	0.735955	0.279919	2.62917	0.00855937
	ENSMUSG00000032965	Ift57	208.375	0.735121	0.311069	2.36321	0.0181175
	ENSMUSG00000027843	Ptpn22	98.4394	0.734831	0.368556	1.99381	0.0461731
	ENSMUSG00000071669	Snx29	90.6128	0.733884	0.366825	2.00064	0.0454311
	ENSMUSG00000037922	Bank1	85.9382	0.733226	0.327564	2.23842	0.0251936
	ENSMUSG00000021638	Ocln	151.959	0.730707	0.278431	2.62437	0.00868093
	ENSMUSG00000019856	Fam184a	66.4854	0.730513	0.338371	2.15891	0.0308571
	ENSMUSG00000034687	Fras1	196.416	0.73009	0.288264	2.53271	0.0113184
	ENSMUSG00000026786	Apbb1ip	136.385	0.728024	0.325498	2.23665	0.0253095
	ENSMUSG00000029246	Ppat	110.37	0.726447	0.27752	2.61763	0.00885417
	ENSMUSG00000063663	Brwd3	101.614	0.725093	0.281825	2.57285	0.0100865
	ENSMUSG00000036977	Anapc10	161.473	0.724362	0.301846	2.39977	0.0164053
	ENSMUSG00000039063	Echdc3	59.2552	0.724178	0.326954	2.21492	0.0267654
	ENSMUSG00000026126	Ptpn18	374.152	0.723998	0.319731	2.2644	0.0235496
	ENSMUSG00000029386	Tctn2	290.039	0.722616	0.215657	3.35076	0.00080591
	ENSMUSG00000047193	Dync2h1	221.169	0.71956	0.277332	2.59458	0.00947063
	ENSMUSG00000026315	Serpinb8	59.0227	0.715716	0.330234	2.1673	0.0302119
	ENSMUSG00000074151	Nlrc5	107.437	0.713657	0.318286	2.24219	0.0249493
	ENSMUSG00000070034	Sp110	275.409	0.71326	0.338965	2.10423	0.0353585
	ENSMUSG00000022707	Gbe1	168.99	0.710415	0.22906	3.10143	0.00192587
	ENSMUSG00000026832	Cytip	160.782	0.708061	0.277996	2.54702	0.0108648
	ENSMUSG00000019813	Cep57l1	109.661	0.706774	0.312192	2.26391	0.0235796
	ENSMUSG00000087400	Gm15270	54.2882	0.699468	0.319337	2.19038	0.0284968
	ENSMUSG00000030793	Pycard	217.701	0.696246	0.292755	2.37826	0.0173946
	ENSMUSG00000040929	Rfx3	93.0396	0.694824	0.346843	2.00328	0.0451472
	ENSMUSG00000070343	Gm10288	56.6416	0.694252	0.345705	2.00822	0.0446196
	ENSMUSG00000028082	Sh3d19	392.762	0.692607	0.34899	1.9846	0.0471886
	ENSMUSG00000024542	Cep192	168.975	0.69204	0.33269	2.08013	0.0375133
	ENSMUSG00000003283	Hck	173.038	0.690516	0.3247	2.12663	0.0334509
	ENSMUSG00000034563	Ccpg1	117.873	0.688573	0.33702	2.04312	0.0410405
	ENSMUSG00000044033	Ccdc141	176.603	0.685272	0.311928	2.19689	0.0280282
	ENSMUSG00000049493	Pls1	98.9181	0.684503	0.313871	2.18084	0.029195
	ENSMUSG00000089661	Mia	204.706	0.680319	0.331638	2.05139	0.0402288
	ENSMUSG00000039089	L3mbtl3	262.074	0.675965	0.308785	2.18911	0.0285886
	ENSMUSG00000035284	Vps13c	186.088	0.673347	0.321448	2.09473	0.0361951
	ENSMUSG00000074813	Gm14005	80.9981	0.671687	0.313255	2.14422	0.0320152
	ENSMUSG00000049744	Arhgap15	155.049	0.669934	0.317107	2.11265	0.034631
	ENSMUSG00000033386	Frrs1	168.017	0.669315	0.333915	2.00445	0.0450219
	ENSMUSG00000075266	Cenpw	64.8122	0.667949	0.315859	2.11471	0.0344549
	ENSMUSG00000025591	Tma16	93.4214	0.665145	0.291863	2.27897	0.0226691
	ENSMUSG00000040528	Milr1	94.2178	0.664239	0.284463	2.33506	0.0195401
	ENSMUSG00000064294	Aox3	126.954	0.656164	0.295811	2.21819	0.0265419
	ENSMUSG00000070031	Sp140	181.242	0.654487	0.265847	2.46189	0.0138207
	ENSMUSG00000049488	Tmem67	158.68	0.653549	0.320634	2.0383	0.0415195
	ENSMUSG00000025915	Sgk3	197.842	0.6532	0.315453	2.07068	0.0383892
	ENSMUSG00000066643	Wdr35	205.028	0.652172	0.31495	2.07072	0.0383851
	ENSMUSG00000021420	Fars2	208.785	0.650119	0.254803	2.55146	0.0107273
	ENSMUSG00000002804	Nudt14	233.042	0.646321	0.324851	1.98959	0.046636
	ENSMUSG00000037709	Fam13a	115.375	0.63953	0.309647	2.06535	0.0388894
	ENSMUSG00000022369	Mtbp	96.5228	0.638127	0.32281	1.97679	0.0480653
	ENSMUSG00000012609	Ttll5	156.038	0.637446	0.273418	2.3314	0.0197323
	ENSMUSG00000029253	Cenpc1	133.224	0.637248	0.28797	2.21289	0.0269049
	ENSMUSG00000029204	Rhoh	130.829	0.636771	0.275415	2.31204	0.0207755
	ENSMUSG00000031209	Heph	73.0402	0.635776	0.284379	2.23567	0.0253737
	ENSMUSG00000030264	Thumpd3	256.048	0.635462	0.249606	2.54586	0.010901
	ENSMUSG00000027709	Mccc1	329.208	0.632974	0.257658	2.45665	0.014024
	ENSMUSG00000032625	Thsd7a	201.694	0.618236	0.306151	2.01938	0.0434474
	ENSMUSG00000044350	Lacc1	137.242	0.617908	0.271697	2.27425	0.0229508
	ENSMUSG00000032411	Tfdp2	208.831	0.612549	0.221108	2.77036	0.0055994
	ENSMUSG00000030446	Zfp273	67.2696	0.61174	0.299606	2.04181	0.04117
	ENSMUSG00000104291	A130071D04Rik	162.472	0.605097	0.253661	2.38545	0.0170581
	ENSMUSG00000056919	Cep162	229.029	0.601157	0.25356	2.37087	0.0177465
	ENSMUSG00000021385	Ippk	97.3246	0.598825	0.287319	2.08418	0.0371439
	ENSMUSG00000023094	Msrb2	146.892	0.594675	0.259914	2.28797	0.0221392
	ENSMUSG00000037890	Wdr19	103.833	0.592602	0.24395	2.42919	0.0151324
	ENSMUSG00000014075	Tctex1d2	185.387	0.591568	0.237134	2.49466	0.012608
	ENSMUSG00000021886	Gpr65	127.569	0.591379	0.279723	2.11416	0.0345019
	ENSMUSG00000033102	Cdc14b	128.672	0.588581	0.294019	2.00185	0.0453012
	ENSMUSG00000033488	Cryzl2	160.985	0.58732	0.256338	2.29119	0.0219524
	ENSMUSG00000026721	Rabgap1l	313.584	0.585111	0.211097	2.77176	0.00557533
	ENSMUSG00000030145	Zfp248	91.1028	0.583973	0.297425	1.96343	0.0495963
	ENSMUSG00000072692	Rpl37rt	107.617	0.57752	0.259747	2.2234	0.026189
	ENSMUSG00000021994	Wnt5a	166.505	0.575241	0.265498	2.16665	0.0302615
	ENSMUSG00000041697	Cox6a1	4982.05	0.574128	0.282146	2.03486	0.0418651
	ENSMUSG00000028312	Smc2	154.16	0.567105	0.230307	2.46239	0.0138016
	ENSMUSG00000021707	Dhfr	103.444	0.560848	0.269058	2.08449	0.0371156
	ENSMUSG00000039145	Camk1d	171.572	0.558637	0.207121	2.69715	0.0069935
	ENSMUSG00000025927	Tfap2b	161.086	0.555353	0.249654	2.22449	0.0261157
	ENSMUSG00000029763	Exoc4	568.984	0.553605	0.252547	2.19208	0.0283734
	ENSMUSG00000005501	Usp40	215.29	0.542371	0.235862	2.29953	0.0214747
	ENSMUSG00000090258	Churc1	503.972	0.538144	0.265226	2.029	0.0424582
	ENSMUSG00000026575	Nme7	167.822	0.533425	0.233943	2.28015	0.0225988
	ENSMUSG00000027207	Galk2	302.81	0.533373	0.245525	2.17238	0.029827
	ENSMUSG00000046230	Vps13a	105.746	0.532223	0.260417	2.04373	0.04098
	ENSMUSG00000020546	Stxbp4	202.853	0.527801	0.26213	2.01351	0.0440609
	ENSMUSG00000031951	Tmem231	142.204	0.525797	0.235724	2.23057	0.0257099
	ENSMUSG00000022601	Zbtb11	145.974	0.524549	0.260714	2.01197	0.0442234
	ENSMUSG00000032498	Mlh1	117.329	0.519089	0.24113	2.15274	0.0313392
	ENSMUSG00000038085	Cnbd2	236.847	0.516728	0.249708	2.06933	0.0385156
	ENSMUSG00000042616	Oscp1	226.181	0.516636	0.232926	2.21802	0.0265534
	ENSMUSG00000029521	Chek2	118.157	0.516102	0.238847	2.16081	0.0307099
	ENSMUSG00000032570	Atp2c1	455.686	0.496526	0.20669	2.40227	0.0162937
	ENSMUSG00000021884	Hacl1	109.127	0.496252	0.246114	2.01635	0.043763
	ENSMUSG00000046096	BC030336	223.123	0.487527	0.213197	2.28675	0.0222106
	ENSMUSG00000041362	Shtn1	189.463	0.482228	0.230881	2.08864	0.0367401
	ENSMUSG00000000804	Usp32	265.438	0.481429	0.232762	2.06833	0.038609
	ENSMUSG00000028999	Rint1	133.587	0.481185	0.240156	2.00364	0.0451088
	ENSMUSG00000025245	Lztfl1	197.57	0.479295	0.229512	2.08832	0.0367693
	ENSMUSG00000033411	Ctdspl2	177.952	0.475998	0.237748	2.00211	0.0452733
	ENSMUSG00000061079	Zfp143	156.709	0.474313	0.213884	2.21761	0.0265812
	ENSMUSG00000076441	Ass1	216.269	0.47073	0.225454	2.08792	0.036805
	ENSMUSG00000022883	Robo1	196.691	0.456579	0.217561	2.09862	0.0358504
	ENSMUSG00000006494	Pdk1	265.859	0.431763	0.217006	1.98963	0.0466314
	ENSMUSG00000027695	Pld1	204.393	0.418919	0.21336	1.96344	0.049595
	ENSMUSG00000027778	Ift80	232.733	0.418164	0.192932	2.16741	0.0302032
	ENSMUSG00000027823	Gmps	324.887	0.413971	0.188881	2.19171	0.0284007
	ENSMUSG00000031938	4931406C07Rik	247.195	0.391681	0.19595	1.99888	0.0456216
	ENSMUSG00000032580	Rbm5	1253.05	-0.318971	0.162007	-1.96887	0.0489684
	ENSMUSG00000021488	Nsd1	739.615	-0.335553	0.161803	-2.07384	0.0380942
	ENSMUSG00000032329	Hmg20a	411.728	-0.345136	0.164213	-2.10176	0.035574
	ENSMUSG00000017721	Pigt	1074.69	-0.352793	0.178591	-1.97542	0.0482203
	ENSMUSG00000013787	Ehmt2	1283.87	-0.354627	0.169636	-2.09052	0.0365714
	ENSMUSG00000028060	2810403A07Rik	419.878	-0.355621	0.178695	-1.99011	0.0465792
	ENSMUSG00000032594	Ip6k1	1153.63	-0.361564	0.175881	-2.05573	0.0398081
	ENSMUSG00000033209	Ttc28	867.024	-0.364415	0.182148	-2.00066	0.0454295
	ENSMUSG00000021910	Nisch	2791.26	-0.370576	0.1864	-1.98807	0.0468041
	ENSMUSG00000018379	Srsf1	1203.67	-0.37096	0.186867	-1.98516	0.0471271
	ENSMUSG00000037736	Limch1	616.686	-0.376062	0.189489	-1.98461	0.0471876
	ENSMUSG00000023973	Cnpy3	788.214	-0.389795	0.185825	-2.09765	0.0359363
	ENSMUSG00000106864	Gtf3c2	533.134	-0.390934	0.193547	-2.01984	0.0434002
	ENSMUSG00000029427	Zcchc8	294.399	-0.393365	0.181739	-2.16445	0.0304296
	ENSMUSG00000034160	Ogt	1061.92	-0.394165	0.166668	-2.36498	0.0180311
	ENSMUSG00000030795	Fus	2814.58	-0.395083	0.184193	-2.14494	0.0319574
	ENSMUSG00000034453	Polr3b	163.167	-0.397088	0.201457	-1.97108	0.0487144
	ENSMUSG00000006276	Eps15l1	417.844	-0.398287	0.194683	-2.04582	0.0407741
	ENSMUSG00000046897	Zfp740	669.077	-0.398539	0.189248	-2.10591	0.0352121
	ENSMUSG00000002871	Tpra1	530.844	-0.39935	0.189509	-2.10729	0.0350924
	ENSMUSG00000005566	Trim28	821.098	-0.400934	0.199414	-2.01056	0.0443718
	ENSMUSG00000024050	Wiz	313.834	-0.402553	0.184765	-2.17873	0.0293515
	ENSMUSG00000025369	Smarcc2	1287.1	-0.404176	0.17885	-2.25987	0.0238294
	ENSMUSG00000053483	Usp21	450.122	-0.404414	0.191938	-2.10701	0.0351166
	ENSMUSG00000031921	Terf2	332.464	-0.404754	0.197449	-2.04991	0.0403728
	ENSMUSG00000032280	Tle3	601.556	-0.40539	0.183181	-2.21306	0.0268935
	ENSMUSG00000018651	Tada2a	173.734	-0.40926	0.192758	-2.12318	0.0337389
	ENSMUSG00000031154	Otud5	658.654	-0.412601	0.203368	-2.02884	0.0424748
	ENSMUSG00000038000	Acd	260.514	-0.414651	0.186715	-2.22077	0.0263668
	ENSMUSG00000033684	Qsox1	920.551	-0.415867	0.187842	-2.21392	0.0268341
	ENSMUSG00000024826	Dpf2	482.925	-0.41708	0.181394	-2.2993	0.0214878
	ENSMUSG00000024170	Telo2	209.332	-0.417579	0.202193	-2.06525	0.0388996
	ENSMUSG00000030257	Srgap3	328.515	-0.417596	0.211927	-1.97047	0.048784
	ENSMUSG00000022822	Abcc5	527.688	-0.419213	0.198854	-2.10814	0.0350187
	ENSMUSG00000039262	Prrc2b	902.727	-0.420233	0.193166	-2.1755	0.0295925
	ENSMUSG00000025138	Sirt7	602.881	-0.420729	0.187112	-2.24854	0.024542
	ENSMUSG00000045411	2410002F23Rik	376.9	-0.42462	0.195184	-2.17549	0.0295934
	ENSMUSG00000035620	Ric8b	209.957	-0.425083	0.19995	-2.12594	0.0335081
	ENSMUSG00000025737	Wdr24	188.18	-0.425958	0.215941	-1.97256	0.0485454
	ENSMUSG00000020680	Taf15	1186.68	-0.42675	0.206592	-2.06567	0.0388598
	ENSMUSG00000015095	Fbxw5	459.716	-0.426843	0.200159	-2.13252	0.0329642
	ENSMUSG00000034543	Morc2a	341.678	-0.428605	0.1952	-2.19572	0.028112
	ENSMUSG00000026426	Arl8a	788.872	-0.42871	0.199559	-2.14828	0.0316914
	ENSMUSG00000020196	Cabin1	423.735	-0.429822	0.218927	-1.96331	0.0496101
	ENSMUSG00000027466	Rbck1	739.254	-0.430197	0.213934	-2.01089	0.0443372
	ENSMUSG00000020069	Hnrnph3	923.502	-0.430395	0.184851	-2.32833	0.0198945
	ENSMUSG00000035597	Prpf39	331.465	-0.430481	0.188733	-2.2809	0.0225545
	ENSMUSG00000024462	Gabbr1	616.716	-0.433226	0.214526	-2.01946	0.0434394
	ENSMUSG00000007570	Fance	248.862	-0.434373	0.218305	-1.98975	0.0466183
	ENSMUSG00000036686	Cc2d1a	397.064	-0.434511	0.218081	-1.99243	0.046324
	ENSMUSG00000022228	Zscan26	324.201	-0.434772	0.212097	-2.04987	0.0403768
	ENSMUSG00000003184	Irf3	883.228	-0.43541	0.205179	-2.1221	0.0338298
	ENSMUSG00000039148	Sart1	884.923	-0.435616	0.201644	-2.16032	0.030748
	ENSMUSG00000024941	Scyl1	712.437	-0.436561	0.210514	-2.07379	0.0380991
	ENSMUSG00000038740	Mvb12b	329.934	-0.437257	0.198173	-2.20644	0.0273533
	ENSMUSG00000024260	Sap130	189.111	-0.438714	0.188194	-2.33117	0.0197442
	ENSMUSG00000006676	Usp19	946.105	-0.439069	0.200672	-2.188	0.0286698
	ENSMUSG00000020923	Ubtf	1424.97	-0.439339	0.209582	-2.09626	0.0360588
	ENSMUSG00000031060	Rbm10	447.195	-0.439745	0.21598	-2.03604	0.0417461
	ENSMUSG00000016921	Srsf6	1097.73	-0.440615	0.216831	-2.03206	0.0421474
	ENSMUSG00000031833	Mast3	347.539	-0.441105	0.210589	-2.09462	0.0362046
	ENSMUSG00000054263	Lifr	665.539	-0.441217	0.201885	-2.18548	0.0288534
	ENSMUSG00000032194	Kank2	1219.16	-0.443465	0.222947	-1.98911	0.0466895
	ENSMUSG00000042492	Tbc1d10b	561.689	-0.443948	0.194169	-2.2864	0.022231
	ENSMUSG00000034928	Rnf44	455.822	-0.444137	0.213439	-2.08087	0.0374461
	ENSMUSG00000033335	Dnm2	924.457	-0.445059	0.199956	-2.22579	0.0260286
	ENSMUSG00000055065	Ddx17	2510.2	-0.445777	0.185898	-2.39797	0.0164862
	ENSMUSG00000014873	Surf2	209.537	-0.44612	0.219926	-2.0285	0.0425091
	ENSMUSG00000030374	Strn4	599.52	-0.44627	0.207978	-2.14576	0.0318924
	ENSMUSG00000044328	Trp53i13	550.99	-0.446414	0.202368	-2.20595	0.0273875
	ENSMUSG00000025575	Cant1	504.108	-0.447035	0.205369	-2.17674	0.0295002
	ENSMUSG00000022559	Fbxl6	301.742	-0.448	0.199831	-2.2419	0.0249679
	ENSMUSG00000031523	Dlc1	641.009	-0.450255	0.220452	-2.04242	0.0411103
	ENSMUSG00000040356	Skiv2l	603.092	-0.451069	0.202523	-2.22725	0.0259304
	ENSMUSG00000050530	Fam171a1	339.29	-0.451252	0.187745	-2.40353	0.0162376
	ENSMUSG00000053716	Dusp7	379.111	-0.451423	0.213399	-2.1154	0.034396
	ENSMUSG00000038324	Trpc4ap	947.078	-0.451504	0.207448	-2.17647	0.02952
	ENSMUSG00000022561	Gpaa1	509.21	-0.451814	0.196998	-2.2935	0.0218193
	ENSMUSG00000020232	Hmg20b	645.455	-0.453797	0.230398	-1.96962	0.0488821
	ENSMUSG00000027575	Arfgap1	628.42	-0.453881	0.217232	-2.08939	0.0366727
	ENSMUSG00000026283	Ing5	170.008	-0.454327	0.229337	-1.98104	0.0475863
	ENSMUSG00000036002	Fam214b	204.359	-0.454653	0.213196	-2.13256	0.0329607
	ENSMUSG00000030083	Abtb1	377.675	-0.454754	0.2293	-1.98323	0.0473417
	ENSMUSG00000010110	Stx5a	569.462	-0.456033	0.22967	-1.9856	0.0470779
	ENSMUSG00000027194	Ttc17	174.82	-0.456703	0.222545	-2.05218	0.0401518
	ENSMUSG00000061589	Dot1l	294.127	-0.45752	0.224126	-2.04135	0.0412161
	ENSMUSG00000029364	Wsb2	491.34	-0.457571	0.226072	-2.02401	0.0429693
	ENSMUSG00000039275	Foxk2	278.81	-0.45848	0.175916	-2.60625	0.00915404
	ENSMUSG00000030881	Arfip2	417.049	-0.458856	0.232908	-1.97011	0.0488254
	ENSMUSG00000015776	Med22	299.688	-0.4605	0.226839	-2.03008	0.0423484
	ENSMUSG00000028433	Ubap2	382.186	-0.46159	0.23194	-1.99013	0.0465768
	ENSMUSG00000001632	Brpf1	309.051	-0.462209	0.17628	-2.62202	0.00874109
	ENSMUSG00000025155	Dus1l	205.761	-0.462325	0.231024	-2.0012	0.0453708
	ENSMUSG00000022436	Sh3bp1	302.141	-0.462658	0.23557	-1.96399	0.0495311
	ENSMUSG00000033128	Gga1	861.169	-0.462691	0.207291	-2.23208	0.0256094
	ENSMUSG00000003033	Ap1m1	427.477	-0.462776	0.21214	-2.18147	0.0291489
	ENSMUSG00000002812	Flii	886.662	-0.462788	0.213327	-2.16939	0.0300533
	ENSMUSG00000038119	Cdon	434.377	-0.463014	0.231239	-2.00232	0.0452503
	ENSMUSG00000039623	Ap5z1	153.577	-0.463717	0.216735	-2.13956	0.0323902
	ENSMUSG00000004567	Mcoln1	465.514	-0.464875	0.228915	-2.03077	0.042278
	ENSMUSG00000040463	Mybbp1a	448.05	-0.464943	0.229774	-2.02348	0.043024
	ENSMUSG00000025212	Sfxn3	329.576	-0.465195	0.203651	-2.28427	0.0223554
	ENSMUSG00000021559	Dapk1	595.543	-0.465579	0.20868	-2.23107	0.0256764
	ENSMUSG00000007817	Zmiz1	794.741	-0.466897	0.190146	-2.45546	0.0140704
	ENSMUSG00000062115	Rai1	399.544	-0.466985	0.196541	-2.37601	0.0175008
	ENSMUSG00000066036	Ubr4	1024.92	-0.467239	0.185621	-2.51717	0.01183
	ENSMUSG00000035203	Epn1	1695.79	-0.467635	0.22387	-2.08887	0.0367191
	ENSMUSG00000005417	Mprip	2424.33	-0.468131	0.208995	-2.23991	0.0250968
	ENSMUSG00000002825	Qtrt1	160.867	-0.469262	0.223959	-2.0953	0.0361443
	ENSMUSG00000021978	Extl3	648.703	-0.470485	0.18627	-2.52582	0.0115429
	ENSMUSG00000029439	Sfswap	524.83	-0.472052	0.202269	-2.33378	0.0196072
	ENSMUSG00000004263	Atn1	638.09	-0.472168	0.226815	-2.08173	0.0373668
	ENSMUSG00000085396	Firre	464.422	-0.474102	0.209069	-2.26768	0.0233485
	ENSMUSG00000023452	Pisd	224.52	-0.474135	0.217174	-2.18321	0.0290204
	ENSMUSG00000041115	Iqsec2	278.76	-0.474406	0.238396	-1.99	0.0465914
	ENSMUSG00000038895	Zfp653	195.101	-0.475266	0.21309	-2.23035	0.0257241
	ENSMUSG00000028101	Pias3	467.222	-0.475283	0.230488	-2.06208	0.0392005
	ENSMUSG00000039568	Ubald1	538.281	-0.475285	0.200804	-2.36691	0.0179373
	ENSMUSG00000023191	P3h3	1166.47	-0.475386	0.216016	-2.2007	0.0277572
	ENSMUSG00000036529	Sbf1	705.57	-0.475903	0.16369	-2.90734	0.00364511
	ENSMUSG00000030805	Stx4a	1356.45	-0.476621	0.22057	-2.16087	0.0307057
	ENSMUSG00000038545	Cul7	577.603	-0.476674	0.232709	-2.04837	0.0405236
	ENSMUSG00000019261	Map1s	300.752	-0.476866	0.227483	-2.09627	0.0360585
	ENSMUSG00000020156	Mum1	608.186	-0.477374	0.188547	-2.53186	0.011346
	ENSMUSG00000015053	Gata2	462.691	-0.47749	0.226907	-2.10435	0.0353484
	ENSMUSG00000030435	U2af2	1224.8	-0.478709	0.230248	-2.0791	0.0376082
	ENSMUSG00000031903	Pla2g15	485.963	-0.479733	0.240208	-1.99716	0.045808
	ENSMUSG00000027646	Src	288.13	-0.480065	0.203806	-2.3555	0.0184979
	ENSMUSG00000045302	Preb	727.541	-0.480253	0.197929	-2.42639	0.0152499
	ENSMUSG00000045374	Wdr81	200.568	-0.480991	0.244642	-1.9661	0.049287
	ENSMUSG00000034889	Cactin	371.094	-0.482519	0.201089	-2.39953	0.0164163
	ENSMUSG00000055862	Izumo4	312.727	-0.483344	0.237623	-2.03408	0.0419438
	ENSMUSG00000004270	Lpcat3	285.725	-0.483796	0.242967	-1.9912	0.0464593
	ENSMUSG00000061374	Fiz1	224.585	-0.484043	0.242132	-1.99909	0.045599
	ENSMUSG00000045980	Tmem104	170.257	-0.484672	0.205732	-2.35585	0.0184806
	ENSMUSG00000055692	Tmem191c	149.568	-0.485287	0.245622	-1.97575	0.048183
	ENSMUSG00000030082	Sec61a1	1070.77	-0.485732	0.246455	-1.97088	0.048738
	ENSMUSG00000031691	Tnpo2	387.073	-0.485959	0.181554	-2.67666	0.00743611
	ENSMUSG00000022721	Trmt2a	397.932	-0.486342	0.21024	-2.31327	0.0207079
	ENSMUSG00000016933	Plcg1	656.173	-0.486566	0.226992	-2.14354	0.0320697
	ENSMUSG00000026626	Ppp2r5a	938.285	-0.486645	0.245952	-1.97862	0.0478588
	ENSMUSG00000020536	Llgl1	293.615	-0.48722	0.208205	-2.34009	0.019279
	ENSMUSG00000020263	Appl2	469.954	-0.487322	0.224756	-2.16823	0.0301414
	ENSMUSG00000032333	Stoml1	298.55	-0.487467	0.226925	-2.14814	0.0317023
	ENSMUSG00000005682	Pan2	228.077	-0.487697	0.23284	-2.09456	0.0362103
	ENSMUSG00000051403	Ppp1r37	842.385	-0.488522	0.207955	-2.34917	0.0188152
	ENSMUSG00000031823	Zdhhc7	294.884	-0.490247	0.212303	-2.30918	0.0209336
	ENSMUSG00000097743	Gm16973	102.018	-0.492272	0.24355	-2.02123	0.0432556
	ENSMUSG00000045777	Ifitm10	348.337	-0.492515	0.246712	-1.99631	0.0458999
	ENSMUSG00000024787	Snx15	261.26	-0.492696	0.239695	-2.05551	0.0398295
	ENSMUSG00000024045	Akap8	675.135	-0.493894	0.18568	-2.65992	0.00781601
	ENSMUSG00000034993	Vat1	1464.01	-0.494008	0.237976	-2.07587	0.0379057
	ENSMUSG00000002833	Hdgfl2	661.209	-0.494973	0.206713	-2.39449	0.0166436
	ENSMUSG00000024240	Epc1	309.659	-0.495183	0.208575	-2.37412	0.0175908
	ENSMUSG00000022983	Scaf4	267.333	-0.495458	0.210727	-2.35119	0.0187137
	ENSMUSG00000039759	Thap3	445.389	-0.49576	0.220137	-2.25205	0.0243192
	ENSMUSG00000044712	Slc38a6	180.986	-0.496371	0.228861	-2.16888	0.0300917
	ENSMUSG00000028854	Slc9a1	512.007	-0.496396	0.190247	-2.60922	0.00907495
	ENSMUSG00000020385	Clk4	548.402	-0.497694	0.223926	-2.22258	0.0262441
	ENSMUSG00000034820	Cpsf7	450.871	-0.498777	0.18805	-2.65236	0.00799313
	ENSMUSG00000058881	Zfp516	200.005	-0.499083	0.229824	-2.17159	0.0298866
	ENSMUSG00000031706	Rfx1	249.776	-0.499258	0.210769	-2.36874	0.0178487
	ENSMUSG00000002210	Smg9	338.197	-0.499582	0.190638	-2.62058	0.00877803
	ENSMUSG00000020827	Mink1	676.371	-0.49959	0.172551	-2.89532	0.00378777
	ENSMUSG00000069565	Dazap1	999.07	-0.49992	0.218144	-2.2917	0.0219231
	ENSMUSG00000002957	Ap2a2	828.872	-0.500355	0.241832	-2.06902	0.0385443
	ENSMUSG00000028469	Npr2	888.895	-0.500612	0.190294	-2.63072	0.00852038
	ENSMUSG00000060260	Pwwp2b	166.164	-0.500623	0.237408	-2.10871	0.0349699
	ENSMUSG00000052752	Traf7	544.541	-0.500635	0.18599	-2.69173	0.00710835
	ENSMUSG00000018398	2022-09-08	787.15	-0.500905	0.226333	-2.21313	0.0268886
	ENSMUSG00000037111	Setd7	536.843	-0.501257	0.217517	-2.30445	0.0211973
	ENSMUSG00000055053	Nfic	1933.65	-0.50193	0.247376	-2.02901	0.0424568
	ENSMUSG00000027465	Tbc1d20	441.747	-0.502213	0.243444	-2.06295	0.0391173
	ENSMUSG00000043323	Fbrsl1	341.437	-0.502436	0.222833	-2.25476	0.0241483
	ENSMUSG00000057342	Sphk2	400.121	-0.503151	0.193953	-2.5942	0.00948118
	ENSMUSG00000038866	Zcchc2	169.993	-0.503633	0.234268	-2.14981	0.03157
	ENSMUSG00000031217	Efnb1	631.663	-0.503794	0.24721	-2.03792	0.0415581
	ENSMUSG00000038838	Vars2	139.713	-0.503799	0.24604	-2.04763	0.0405962
	ENSMUSG00000031834	Pik3r2	615.449	-0.504037	0.229858	-2.19282	0.0283202
	ENSMUSG00000003166	Dgcr2	483.386	-0.504064	0.209727	-2.40343	0.0162422
	ENSMUSG00000050373	Snx21	413.05	-0.504186	0.209677	-2.40458	0.0161911
	ENSMUSG00000038884	A230050P20Rik	432.015	-0.504679	0.217755	-2.31765	0.0204683
	ENSMUSG00000033697	Arhgap39	173.911	-0.505879	0.223529	-2.26315	0.0236262
	ENSMUSG00000042810	Krba1	196.063	-0.506137	0.195204	-2.59286	0.00951827
	ENSMUSG00000020661	Dnmt3a	466.295	-0.506336	0.254674	-1.98817	0.0467924
	ENSMUSG00000000085	Scmh1	266.044	-0.50683	0.206158	-2.45846	0.0139536
	ENSMUSG00000003345	Csnk1g2	1606.73	-0.507381	0.255239	-1.98787	0.0468265
	ENSMUSG00000063077	Kif1b	1041.8	-0.507434	0.240382	-2.11094	0.0347772
	ENSMUSG00000041734	Kirrel	580.21	-0.508172	0.199219	-2.55081	0.0107472
	ENSMUSG00000022617	Chkb	576.312	-0.508697	0.213309	-2.38479	0.0170887
	ENSMUSG00000038502	Ptov1	1707.08	-0.509431	0.233179	-2.18472	0.0289092
	ENSMUSG00000030796	Tead2	227.414	-0.509523	0.258902	-1.96801	0.0490664
	ENSMUSG00000025224	Gbf1	642.541	-0.510059	0.241254	-2.1142	0.0344985
	ENSMUSG00000061410	Zcchc14	574.722	-0.510141	0.254725	-2.00271	0.0452081
	ENSMUSG00000032883	Acsl3	325.914	-0.510517	0.250597	-2.0372	0.0416297
	ENSMUSG00000029587	Zfp12	141.873	-0.510548	0.245901	-2.07623	0.0378726
	ENSMUSG00000053907	Mat2a	1259.46	-0.51097	0.258237	-1.97868	0.0478515
	ENSMUSG00000042594	Sh2b3	407.84	-0.510975	0.237113	-2.15498	0.0311632
	ENSMUSG00000037965	Zc3h7a	731.556	-0.511017	0.254231	-2.01005	0.0444258
[truncated: 1,223 more rows]

## Sheet: 1m- Aged Sham v Young Sham
264 Up	ensemblGene	symbol	baseMeanOldShamvYoungSham	log2FoldChange.TBI.OldShamvYoungSham	lfcSE.TBI.OldShamvYoungSham	stat.TBI.OldShamvYoungSham	pvalue.TBI.OldShamvYoungSham				UpregulatedGene list input (264)			GO_BP	Mus musculus - REFLIST (21997)	Genes	Expected	upload_1 (over/under)	Fold.Enrichment	raw P-value	FDR		Analysis Type:		PANTHER Overrepresentation Test (Released 20220712)
239 Down	ENSMUSG00000076589	Igkv8-18	15.1425	8.34439	1.45026	5.75371	8.73053e-09							immunoglobulin production (GO:0002377)	284	20	1.98	+	10.12	3.23e-14	5.09e-10		Annotation Version and Release Date:		GO Ontology database DOI: 10.5281/zenodo.6799722 Released 2022-07-01
	ENSMUSG00000076596	Igkv3-10	28.8717	8.07592	1.46468	5.51379	3.51187e-08							production of molecular mediator of immune response (GO:0002440)	348	20	2.42	+	8.26	1.14e-12	8.98e-09		Analyzed List:		upload_1 (Mus musculus)
	ENSMUSG00000095130	Ighv1-39	13.8529	6.07911	1.77048	3.4336	0.000595631							immune response (GO:0006955)	1668	36	11.6	+	3.1	1.04e-09	5.45e-06		Reference List:		Mus musculus (all genes in database)
	ENSMUSG00000076587	Igkv6-20	55.6346	5.95638	0.947341	6.28747	3.22681e-10							immune system process (GO:0002376)	2589	46	18.01	+	2.55	1.39e-09	5.46e-06		Test Type:		FISHER
	ENSMUSG00000076512	Igkv9-123	9.35734	5.91237	1.648	3.58762	0.000333715							regulation of B cell activation (GO:0050864)	326	12	2.27	+	5.29	4.23e-06	0.0133		Correction:		FDR
	ENSMUSG00000076680	Ighv6-6	8.83728	5.86274	1.9055	3.07675	0.00209271							positive regulation of B cell activation (GO:0050871)	273	10	1.9	+	5.27	2.85e-05	0.0449
	ENSMUSG00000050328	Hoxc12	9.17924	4.5411	1.51326	3.00087	0.00269211							adaptive immune response (GO:0002250)	525	14	3.65	+	3.83	2.34e-05	0.0461
	ENSMUSG00000076501	Igkv2-137	43.6573	4.4969	0.867194	5.18557	2.15355e-07							lymphocyte differentiation (GO:0030098)	321	11	2.23	+	4.93	2.05e-05	0.0461
	ENSMUSG00000095335	Igkv3-5	32.6921	4.39447	0.922631	4.76298	1.90756e-06							lymphocyte activation (GO:0046649)	517	14	3.6	+	3.89	1.99e-05	0.0522
	ENSMUSG00000110386	Gm42031	28.3931	4.19737	0.662402	6.33659	2.34905e-10
	ENSMUSG00000076555	Igkv4-57-1	30.0485	4.14492	1.10679	3.74497	0.000180412
	ENSMUSG00000076218	Mir692-1	9.72004	4.06568	1.26802	3.20633	0.00134438
	ENSMUSG00000076577	Igkv8-30	44.4374	3.89395	0.813041	4.78937	1.6731e-06
	ENSMUSG00000070855	Olfr1116	11.9052	3.89311	1.27698	3.04869	0.00229844
	ENSMUSG00000094433	Igkv5-43	14.5896	3.84664	0.88613	4.34094	1.41873e-05
	ENSMUSG00000082610	Gm13829	11.689	3.74752	0.899731	4.16515	3.11144e-05
	ENSMUSG00000076614	Ighg1	474.634	3.7455	1.12103	3.34112	0.000834399
	ENSMUSG00000018868	Pnpla5	13.6444	3.53288	1.12145	3.15027	0.00163119
	ENSMUSG00000074603	Gm10729	12.2021	3.52876	1.05437	3.34679	0.000817529
	ENSMUSG00000098827	Gm27399	9.80503	3.47481	1.09778	3.16531	0.00154918
	ENSMUSG00000097438	Gm26784	18.2393	3.45667	0.930972	3.71297	0.000204845
	ENSMUSG00000099693	Gm29284	9.61888	3.42854	1.12477	3.04821	0.00230207
	ENSMUSG00000094117	Igkv3-12	25.909	3.42504	1.00356	3.41288	0.000642808
	ENSMUSG00000067224	Gm3695	11.8757	3.40346	0.857202	3.97043	7.17418e-05
	ENSMUSG00000101939	Gm28438	243.954	3.40321	0.380551	8.94284	3.79289e-19
	ENSMUSG00000087608	Gm12914	9.4439	3.4015	1.04766	3.24677	0.00116724
	ENSMUSG00000083889	E530001F21Rik	9.90871	3.35295	0.939877	3.56744	0.000360488
	ENSMUSG00000076508	Igkv17-127	14.0693	3.35278	1.15959	2.89136	0.00383577
	ENSMUSG00000103704	Gm37291	10.4541	3.31383	0.871872	3.80082	0.000144217
	ENSMUSG00000094006	Igkv4-59	36.2857	3.27881	0.972627	3.37109	0.000748713
	ENSMUSG00000086636	Gm12949	10.3697	3.27194	0.98305	3.32836	0.000873599
	ENSMUSG00000076612	Ighg2c	1870.09	3.24909	0.980694	3.31306	0.000922826
	ENSMUSG00000080944	Gm12967	8.80487	3.24526	1.06669	3.04237	0.00234724
	ENSMUSG00000092264	Gm3585	12.0606	3.23161	1.07123	3.01673	0.00255515
	ENSMUSG00000083043	Gm13433	12.2454	3.14766	0.815563	3.8595	0.00011362
	ENSMUSG00000082561	Gm15580	9.83386	3.1131	1.01232	3.07521	0.00210356
	ENSMUSG00000099192	Gm27373	8.8888	3.10891	1.08387	2.86835	0.00412623
	ENSMUSG00000110616	Gm36879	11.5266	3.07457	0.99691	3.0841	0.00204171
	ENSMUSG00000072188	Gm10354	11.8792	3.03353	0.849988	3.5689	0.000358479
	ENSMUSG00000034482	Ly6g5c	12.3418	2.9943	0.956528	3.13038	0.00174578
	ENSMUSG00000076939	Iglv3	40.8454	2.98536	0.722548	4.13172	3.60065e-05
	ENSMUSG00000108096	Minpp1-ps	9.18604	2.97342	0.960088	3.09702	0.00195474
	ENSMUSG00000079808	AC168977.1	22.55	2.95371	0.692373	4.26606	1.98951e-05
	ENSMUSG00000041782	Lad1	11.7053	2.94256	0.936166	3.1432	0.0016711
	ENSMUSG00000099762	Gm21149	12.4362	2.90544	0.779789	3.72593	0.000194599
	ENSMUSG00000080748	Gm15661	11.1225	2.90198	0.970482	2.99025	0.0027875
	ENSMUSG00000080994	Gm13464	9.15168	2.88183	1.00095	2.87909	0.00398819
	ENSMUSG00000080839	Gm11625	13.7809	2.87093	0.889113	3.22898	0.00124231
	ENSMUSG00000096440	Vmn2r-ps20	14.162	2.87003	0.91529	3.13565	0.00171475
	ENSMUSG00000096423	Gm24978	10.9912	2.85384	0.919887	3.10238	0.0019197
	ENSMUSG00000021685	Otp	9.66795	2.83624	0.897113	3.16152	0.00156947
	ENSMUSG00000101397	Mug-ps1	14.9971	2.83277	1.00388	2.82183	0.00477506
	ENSMUSG00000045581	Olfr710	10.8098	2.82472	0.998573	2.82875	0.004673
	ENSMUSG00000073945	Olfr618	16.1462	2.79761	0.838848	3.33506	0.000852798
	ENSMUSG00000076586	Igkv8-21	25.7049	2.79482	0.934673	2.99016	0.00278831
	ENSMUSG00000109326	Gm9165	9.79773	2.78995	0.829619	3.36292	0.000771218
	ENSMUSG00000030017	Reg3g	17.5442	2.78606	0.756854	3.68111	0.000232222
	ENSMUSG00000099503	Gm28822	13.8736	2.76674	0.890685	3.1063	0.00189443
	ENSMUSG00000085124	Gm12766	12.6645	2.75877	0.981832	2.80982	0.0049569
	ENSMUSG00000031898	Dpep3	12.5113	2.73191	0.95719	2.85409	0.00431598
	ENSMUSG00000095895	Gm21963	14.2041	2.72644	0.799882	3.40855	0.000653097
	ENSMUSG00000102447	Gm6621	11.4674	2.69601	0.956606	2.81831	0.00482771
	ENSMUSG00000006270	Vax1	16.1387	2.69115	0.891536	3.01855	0.00253985
	ENSMUSG00000035435	Abca17	21.8647	2.68784	0.831306	3.23327	0.0012238
	ENSMUSG00000106445	Gm21190	12.4678	2.67301	0.771507	3.46466	0.000530896
	ENSMUSG00000093446	Gm20694	15.7797	2.67061	0.816953	3.26899	0.00107932
	ENSMUSG00000110601	Gm45834	19.2724	2.64991	0.739648	3.58266	0.000340107
	ENSMUSG00000089811	Gm16138	10.4792	2.64623	0.892355	2.96544	0.00302249
	ENSMUSG00000105412	Gm43768	18.0314	2.64395	0.843184	3.13567	0.0017146
	ENSMUSG00000108119	Gm43891	10.7939	2.61799	0.834406	3.13755	0.00170365
	ENSMUSG00000046323	Dppa3	11.6966	2.61664	0.835146	3.13316	0.00172936
	ENSMUSG00000083510	Gm13478	9.71799	2.59751	0.90901	2.85751	0.00426977
	ENSMUSG00000099139	1110028F18Rik	15.7501	2.59695	0.76806	3.38118	0.000721746
	ENSMUSG00000104416	Gm37067	10.5496	2.58599	0.900171	2.87278	0.00406875
	ENSMUSG00000098001	Gm27048	10.1269	2.58232	0.916214	2.81847	0.00482537
	ENSMUSG00000107172	4933430H06Rik	18.6707	2.5717	0.767348	3.35141	0.000804012
	ENSMUSG00000102293	Gm37541	15.2902	2.57065	0.828752	3.10184	0.00192325
	ENSMUSG00000074887	EU599041	15.9661	2.56902	0.827559	3.10434	0.00190706
	ENSMUSG00000062064	Slc2a7	25.1096	2.55528	0.850124	3.00578	0.00264903
	ENSMUSG00000082051	Gm16072	13.4541	2.52567	0.835617	3.02253	0.00250673
	ENSMUSG00000089628	Gm9727	8.77836	2.52265	0.835837	3.01811	0.00254359
	ENSMUSG00000105710	Gm43859	16.1856	2.51558	0.809164	3.10887	0.00187807
	ENSMUSG00000107584	Gm18716	14.8908	2.5064	0.887596	2.8238	0.00474578
	ENSMUSG00000074184	Smt3h2-ps2	16.7025	2.49924	0.859207	2.90877	0.00362848
	ENSMUSG00000104887	Gm43158	11.7775	2.49466	0.879481	2.83652	0.00456085
	ENSMUSG00000109610	Gm7432	13.0238	2.48076	0.763384	3.24969	0.0011553
	ENSMUSG00000110888	Gm47237	19.0209	2.47369	0.751888	3.28998	0.00100196
	ENSMUSG00000106625	Gm43344	9.91584	2.46771	0.874329	2.8224	0.00476659
	ENSMUSG00000030382	Slc27a5	18.6127	2.46318	0.722016	3.41153	0.000646
	ENSMUSG00000110018	5430437J10Rik	19.1391	2.44979	0.544637	4.49803	6.8585e-06
	ENSMUSG00000104203	Gm37398	15.5928	2.43932	0.670679	3.6371	0.000275728
	ENSMUSG00000027376	Prom2	23.8143	2.42984	0.822459	2.95436	0.00313322
	ENSMUSG00000084183	Gm12009	22.0759	2.40805	0.741692	3.24669	0.00116755
	ENSMUSG00000102526	Gm37785	16.9514	2.40554	0.824683	2.91693	0.00353498
	ENSMUSG00000025839	Pramel7	14.3237	2.4051	0.801796	2.99964	0.00270301
	ENSMUSG00000041857	Oosp1	18.0448	2.39759	0.719635	3.33167	0.000863261
	ENSMUSG00000067229	Cyp2c66	17.073	2.38884	0.814548	2.93272	0.00336004
	ENSMUSG00000021944	Gata4	20.8726	2.37351	0.818647	2.89931	0.00373983
	ENSMUSG00000066592	Gm7589	12.5748	2.3706	0.758532	3.12524	0.00177659
	ENSMUSG00000037129	Tmprss13	23.3521	2.36913	0.804482	2.94491	0.00323051
	ENSMUSG00000090059	Olfr1062	22.2936	2.36052	0.828304	2.84983	0.00437429
	ENSMUSG00000058925	1700011I03Rik	11.6234	2.35852	0.763718	3.08821	0.00201365
	ENSMUSG00000103434	Gm36993	19.7167	2.34028	0.829172	2.82243	0.00476607
	ENSMUSG00000095079	Igha	2062.26	2.33537	0.581368	4.01703	5.89372e-05
	ENSMUSG00000109407	Gm34664	24.0085	2.33351	0.759297	3.07325	0.00211741
	ENSMUSG00000082389	Mkrn1-ps1	19.254	2.33136	0.814884	2.86097	0.00422342
	ENSMUSG00000109332	Gm44742	8.92476	2.32549	0.82024	2.83513	0.00458069
	ENSMUSG00000025197	Cyp2c23	24.0674	2.32377	0.727467	3.19433	0.00140157
	ENSMUSG00000026645	Olah	14.922	2.31091	0.799712	2.88968	0.00385634
	ENSMUSG00000081553	Ccdc50-ps	21.8835	2.27587	0.738363	3.08231	0.00205398
	ENSMUSG00000022768	Ccdc116	20.168	2.26856	0.728914	3.11225	0.0018567
	ENSMUSG00000094335	Igkv1-117	114.289	2.26055	0.797422	2.83482	0.00458514
	ENSMUSG00000078907	Fam186b	20.9424	2.25436	0.708791	3.18057	0.00146985
	ENSMUSG00000100733	4932411K12Rik	16.7453	2.25315	0.701415	3.2123	0.00131678
	ENSMUSG00000080869	Gm11856	14.7084	2.24458	0.697597	3.21759	0.00129273
	ENSMUSG00000082046	Gm14464	37.0436	2.24238	0.674489	3.32455	0.000885599
	ENSMUSG00000109779	Gm18780	16.9092	2.24064	0.782729	2.86259	0.00420189
	ENSMUSG00000106897	Gm43027	25.8135	2.21768	0.782384	2.83452	0.00458947
	ENSMUSG00000001988	Npas1	14.5564	2.20595	0.766491	2.87799	0.00400222
	ENSMUSG00000074206	Adh6b	22.0636	2.17996	0.662327	3.29136	0.000997034
	ENSMUSG00000029706	Pax4	21.1024	2.17501	0.738082	2.94684	0.00321036
	ENSMUSG00000101641	Gm29560	23.3608	2.17123	0.738397	2.94046	0.00327727
	ENSMUSG00000105065	Gm42513	25.4217	2.16997	0.563732	3.84929	0.000118462
	ENSMUSG00000003341	Atp8b3	23.8319	2.16936	0.655393	3.31001	0.000932915
	ENSMUSG00000059027	9630013D21Rik	14.3438	2.15875	0.672912	3.20807	0.0013363
	ENSMUSG00000108310	Gm44712	26.5044	2.15789	0.748096	2.8845	0.00392033
	ENSMUSG00000111058	Gm36033	16.1718	2.15557	0.719655	2.99528	0.00274191
	ENSMUSG00000009114	2610028H24Rik	10.474	2.15381	0.755004	2.85271	0.00433476
	ENSMUSG00000057762	Gm6169	21.9317	2.14506	0.625946	3.42691	0.000610484
	ENSMUSG00000081924	Gm11191	36.6124	2.13617	0.656216	3.25529	0.00113277
	ENSMUSG00000103314	Gm38358	21.2199	2.11576	0.682457	3.10022	0.0019338
	ENSMUSG00000081539	Gm11990	12.9165	2.10377	0.728165	2.88914	0.00386299
	ENSMUSG00000029184	Olfr109	30.2347	2.10216	0.710516	2.95863	0.00309008
	ENSMUSG00000103722	2700078F05Rik	33.7778	2.09963	0.740675	2.83475	0.00458615
	ENSMUSG00000023943	Sult1c1	18.6655	2.09772	0.712543	2.94399	0.00324007
	ENSMUSG00000092591	Gm20429	19.7586	2.09621	0.731499	2.86564	0.00416171
	ENSMUSG00000104869	Gm42544	20.4909	2.09459	0.734467	2.85185	0.00434649
	ENSMUSG00000085445	Gm16348	23.0508	2.0942	0.716809	2.92155	0.0034829
	ENSMUSG00000052403	Fcnaos	24.2	2.09153	0.731678	2.85854	0.00425593
	ENSMUSG00000095654	Plscr5	24.1466	2.08715	0.740539	2.81843	0.00482598
	ENSMUSG00000044303	Cdkn2a	16.311	2.07515	0.585985	3.54131	0.00039815
	ENSMUSG00000097017	Gm26707	24.7093	2.07443	0.719831	2.88183	0.00395374
	ENSMUSG00000022809	Nr1i2	19.8112	2.06848	0.71483	2.89366	0.00380776
	ENSMUSG00000047642	D930020B18Rik	23.6068	2.03727	0.686146	2.96916	0.00298619
	ENSMUSG00000055771	Gm7936	14.7121	2.02115	0.697219	2.89888	0.003745
	ENSMUSG00000027434	Nkx2-2	23.5387	2.01986	0.654289	3.08711	0.00202114
	ENSMUSG00000080021	Gm5915	24.613	2.01865	0.674999	2.9906	0.00278425
	ENSMUSG00000107966	Gm44001	17.4987	2.01715	0.657131	3.06964	0.0021432
	ENSMUSG00000082658	Fau-ps2	34.0929	2.00063	0.663299	3.01619	0.00255976
	ENSMUSG00000106061	Gm43773	32.5341	1.98084	0.636906	3.1101	0.00187025
	ENSMUSG00000070337	Gpr179	59.1525	1.97934	0.672613	2.94276	0.003253
	ENSMUSG00000038227	Hoxa9	32.6442	1.97604	0.685585	2.88227	0.00394817
	ENSMUSG00000034112	Atp2c2	24.8481	1.97516	0.517991	3.81312	0.000137222
	ENSMUSG00000076609	Igkc	10156.6	1.96844	0.572235	3.43991	0.000581914
	ENSMUSG00000053044	Cd8b1	40.4646	1.95738	0.44057	4.44284	8.87792e-06
	ENSMUSG00000079190	AC133103.1	30.8123	1.95509	0.56851	3.43897	0.000583933
	ENSMUSG00000109876	Gm45449	17.5855	1.93671	0.687887	2.81545	0.00487089
	ENSMUSG00000087266	Gm15991	20.9298	1.92955	0.551148	3.50095	0.000463596
	ENSMUSG00000088803	Gm24074	11.1089	1.92787	0.669106	2.88126	0.00396084
	ENSMUSG00000034206	Polq	33.7904	1.92709	0.668038	2.8847	0.00391788
	ENSMUSG00000022181	C6	28.6102	1.92313	0.639333	3.00803	0.00262951
	ENSMUSG00000005763	Cd247	23.55	1.92274	0.519493	3.70118	0.000214598
	ENSMUSG00000096806	Olfr312	25.9708	1.90777	0.666231	2.86352	0.0041896
	ENSMUSG00000102902	Gm38263	27.8536	1.86473	0.663894	2.80878	0.00497294
	ENSMUSG00000085006	BC021767	30.0493	1.86319	0.623031	2.99053	0.00278496
	ENSMUSG00000104623	Gm6394	26.4092	1.85222	0.62259	2.97503	0.00292962
	ENSMUSG00000086719	Gm16275	22.8529	1.84984	0.638607	2.89668	0.00377139
	ENSMUSG00000079942	Rpl28-ps3	19.2608	1.84593	0.621749	2.96893	0.0029884
	ENSMUSG00000091415	Ak9	49.6923	1.83907	0.515235	3.56938	0.00035783
	ENSMUSG00000063851	Rnf183	29.1728	1.8376	0.626325	2.93393	0.00334695
	ENSMUSG00000053461	Hhipl2	15.5981	1.82751	0.635454	2.87591	0.00402863
	ENSMUSG00000035498	Cdcp1	22.9776	1.82066	0.636563	2.86013	0.00423462
	ENSMUSG00000050600	Zfp831	26.3088	1.81343	0.571029	3.17572	0.00149463
	ENSMUSG00000024979	Tectb	29.9587	1.79917	0.637557	2.82197	0.00477302
	ENSMUSG00000023577	Iqcf3	20.1169	1.78911	0.571551	3.13027	0.00174649
	ENSMUSG00000102516	Gm38340	32.9545	1.7849	0.632252	2.82308	0.00475641
	ENSMUSG00000067149	Jchain	1166.82	1.7811	0.585282	3.04315	0.00234115
	ENSMUSG00000052477	C130026I21Rik	148.416	1.77608	0.370789	4.78999	1.66792e-06
	ENSMUSG00000046589	Lrrc8e	29.0637	1.774	0.558878	3.17422	0.00150238
	ENSMUSG00000016283	H2-M2	27.2603	1.76368	0.548066	3.218	0.00129088
	ENSMUSG00000054545	Ugt1a6a	75.057	1.72737	0.569224	3.03461	0.00240849
	ENSMUSG00000061039	Olfr920	22.277	1.72663	0.605121	2.85337	0.00432582
	ENSMUSG00000097408	Gm26831	22.3733	1.72495	0.561797	3.07041	0.00213766
	ENSMUSG00000041673	Lrrc18	17.9999	1.71596	0.600882	2.85573	0.00429376
	ENSMUSG00000003227	Edar	51.693	1.6998	0.42241	4.02406	5.72027e-05
	ENSMUSG00000086600	C030005K06Rik	23.0422	1.6866	0.592553	2.84633	0.00442268
	ENSMUSG00000087022	9130024F11Rik	62.9706	1.66754	0.553454	3.01297	0.00258701
	ENSMUSG00000033590	Myo5c	35.8225	1.66594	0.499668	3.3341	0.000855761
	ENSMUSG00000099957	2610027F03Rik	25.4907	1.64544	0.565589	2.90925	0.00362302
	ENSMUSG00000030792	Dkkl1	28.7279	1.63803	0.494305	3.31379	0.0009204
	ENSMUSG00000001225	Slc26a3	70.9757	1.63085	0.575967	2.8315	0.00463304
	ENSMUSG00000110027	C030029H02Rik	30.1972	1.62483	0.540192	3.00787	0.00263086
	ENSMUSG00000078502	Gm13212	23.4974	1.60824	0.50138	3.20763	0.00133834
	ENSMUSG00000073116	Gm10471	16.4473	1.60719	0.547196	2.93715	0.00331248
	ENSMUSG00000081382	Rpl18-ps1	21.8767	1.60656	0.566791	2.83448	0.00458998
	ENSMUSG00000004359	Spic	30.8348	1.55645	0.497205	3.1304	0.00174566
	ENSMUSG00000029211	Gabra4	41.4725	1.541	0.453754	3.3961	0.000683527
	ENSMUSG00000024205	Rpl36-ps2	29.1356	1.53922	0.52727	2.91922	0.00350903
	ENSMUSG00000072109	A530040E14Rik	70.8043	1.52915	0.411485	3.71617	0.000202263
	ENSMUSG00000020181	Nav3	102.079	1.52649	0.450201	3.39068	0.000697192
	ENSMUSG00000023122	Sult1c2	48.8556	1.51673	0.508259	2.98416	0.00284354
	ENSMUSG00000073403	Gm10499	32.5793	1.47549	0.515379	2.86291	0.00419763
	ENSMUSG00000015314	Slamf6	85.5213	1.44505	0.495854	2.91427	0.00356523
	ENSMUSG00000056290	Ms4a4b	72.7637	1.41991	0.464222	3.05869	0.0022231
	ENSMUSG00000007080	Pole	118.074	1.41772	0.490955	2.88769	0.00388085
	ENSMUSG00000074109	Mrgprx2	30.0935	1.41181	0.469797	3.00515	0.00265448
	ENSMUSG00000078722	Gm12394	33.4027	1.38876	0.411477	3.37506	0.000737993
	ENSMUSG00000026989	Dapl1	75.9541	1.38436	0.446916	3.09757	0.00195113
	ENSMUSG00000109293	Dcst2	26.7004	1.37822	0.458513	3.00585	0.00264838
	ENSMUSG00000072845	Tmprss11a	106.84	1.37648	0.349805	3.935	8.31981e-05
	ENSMUSG00000028362	Tnfsf8	23.377	1.36815	0.450106	3.03962	0.00236874
	ENSMUSG00000030336	Cd27	45.4896	1.35141	0.37489	3.60482	0.000312369
	ENSMUSG00000074121	Ntf5	98.9991	1.3504	0.360667	3.74418	0.000180981
	ENSMUSG00000051998	Lax1	47.1627	1.34973	0.454448	2.97003	0.00297767
	ENSMUSG00000033427	Upb1	36.8428	1.34471	0.435225	3.08969	0.00200366
	ENSMUSG00000070407	Hs3st3b1	75.7348	1.34225	0.396039	3.38918	0.000701023
	ENSMUSG00000024598	Fbn2	154.8	1.33833	0.474012	2.8234	0.0047517
	ENSMUSG00000022696	Sidt1	49.6041	1.33111	0.453163	2.93739	0.00330991
	ENSMUSG00000068617	Efcab1	67.7304	1.3051	0.421052	3.0996	0.0019378
	ENSMUSG00000022805	Maats1	72.6901	1.29132	0.436663	2.95724	0.00310402
	ENSMUSG00000001444	Tbx21	41.2613	1.28533	0.435906	2.94865	0.00319169
	ENSMUSG00000048029	Eno4	58.9135	1.27342	0.426613	2.98495	0.00283621
	ENSMUSG00000034538	Zfp418	36.8584	1.25489	0.435695	2.8802	0.00397427
	ENSMUSG00000032092	Mpzl2	24.4693	1.24444	0.436489	2.85102	0.00435791
	ENSMUSG00000052942	Glis3	69.9251	1.22944	0.358804	3.4265	0.00061142
	ENSMUSG00000044072	Eml6	86.9058	1.22871	0.428849	2.86514	0.00416821
	ENSMUSG00000036395	Glb1l2	83.4162	1.22738	0.351469	3.49214	0.000479171
	ENSMUSG00000039985	Fam60a	67.0535	1.22015	0.378592	3.22288	0.00126911
	ENSMUSG00000018168	Ikzf3	55.4912	1.21053	0.355585	3.40433	0.000663274
	ENSMUSG00000029651	Mtus2	133.102	1.17751	0.37793	3.11569	0.00183513
	ENSMUSG00000020912	Krt12	44.5816	1.16241	0.360739	3.2223	0.00127166
	ENSMUSG00000031554	Adam5	38.2865	1.15188	0.378712	3.04157	0.00235349
	ENSMUSG00000042251	Pm20d1	72.2482	1.15069	0.37109	3.10084	0.00192973
	ENSMUSG00000033126	Ybey	69.1305	1.14783	0.361093	3.17876	0.00147907
	ENSMUSG00000034959	Rubcnl	54.0008	1.1406	0.386871	2.94827	0.00319561
	ENSMUSG00000002033	Cd3g	103.02	1.13081	0.345155	3.27623	0.00105204
	ENSMUSG00000086448	9330162012Rik	56.3712	1.08096	0.378845	2.8533	0.00432679
	ENSMUSG00000064294	Aox3	126.954	1.07245	0.297471	3.60523	0.000311882
	ENSMUSG00000042256	Ptchd4	71.3083	1.07055	0.318754	3.35853	0.000783582
	ENSMUSG00000034177	Rnf43	83.2807	1.06145	0.34967	3.03558	0.00240074
	ENSMUSG00000064202	4430402I18Rik	58.8834	1.04319	0.362555	2.87731	0.00401076
	ENSMUSG00000031497	Tnfsf13b	51.5913	1.04148	0.309732	3.36252	0.000772334
	ENSMUSG00000053687	Dpep2	92.7388	1.04091	0.358829	2.90084	0.00372163
	ENSMUSG00000029417	Cxcl9	121.843	1.04087	0.311235	3.34432	0.000824839
	ENSMUSG00000032561	Acpp	85.525	1.02549	0.358185	2.86301	0.00419635
	ENSMUSG00000069170	Adgrv1	173.275	1.02182	0.319595	3.19722	0.00138757
	ENSMUSG00000035273	Hpse	61.9633	1.01853	0.329795	3.08837	0.00201258
	ENSMUSG00000025453	Nnt	405.438	0.994384	0.247411	4.01916	5.84065e-05
	ENSMUSG00000000409	Lck	101.273	0.993354	0.305718	3.24925	0.00115711
	ENSMUSG00000040254	Sema3d	102.158	0.979202	0.330703	2.96097	0.00306668
	ENSMUSG00000036526	Card11	56.2382	0.969302	0.336395	2.88144	0.00395857
	ENSMUSG00000026380	Tfcp2l1	135.77	0.944347	0.261955	3.605	0.000312149
	ENSMUSG00000041147	Brca2	108.095	0.933437	0.326636	2.85773	0.00426685
	ENSMUSG00000022883	Robo1	196.691	0.927674	0.219608	4.22422	2.39766e-05
	ENSMUSG00000037921	Ddx60	120.56	0.907703	0.239306	3.79307	0.000148798
	ENSMUSG00000031488	Rab11fip1	130.493	0.878308	0.266902	3.29075	0.000999203
	ENSMUSG00000021994	Wnt5a	166.505	0.856598	0.267657	3.20036	0.00137254
	ENSMUSG00000004415	Col26a1	90.3688	0.853323	0.284715	2.99712	0.00272547
	ENSMUSG00000004698	Hdac9	184.335	0.808967	0.287651	2.81232	0.00491855
	ENSMUSG00000058897	Col25a1	124.672	0.79407	0.26831	2.95953	0.00308111
	ENSMUSG00000036298	Slc2a13	80.7492	0.793349	0.274738	2.88766	0.00388123
	ENSMUSG00000030494	Rhpn2	142.941	0.726984	0.244994	2.96736	0.00300369
	ENSMUSG00000037826	Ppm1k	137.817	0.661202	0.224905	2.93991	0.00328303
	ENSMUSG00000053199	Arhgap20	199.53	0.621875	0.215766	2.88217	0.00394952
	ENSMUSG00000028960	Ube4b	624.48	-0.514986	0.157518	-3.26938	0.00107782
	ENSMUSG00000001910	Nacc1	719.516	-0.515042	0.182781	-2.81781	0.00483528
	ENSMUSG00000037364	Srrt	1002.74	-0.538107	0.161309	-3.33589	0.000850274
	ENSMUSG00000009681	Bcr	337.827	-0.546171	0.193511	-2.82243	0.00476614
	ENSMUSG00000007659	Bcl2l1	677.999	-0.548368	0.192774	-2.84462	0.00444641
	ENSMUSG00000028423	Nfx1	440.003	-0.581081	0.204564	-2.84057	0.00450324
	ENSMUSG00000024393	Prrc2a	1969.16	-0.583813	0.174246	-3.35052	0.000806614
	ENSMUSG00000023353	Agap3	739.941	-0.585975	0.204739	-2.86206	0.00420894
	ENSMUSG00000002052	Supt6	935.915	-0.590574	0.204843	-2.88305	0.0039384
	ENSMUSG00000003184	Irf3	883.228	-0.592921	0.204939	-2.89316	0.00381384
	ENSMUSG00000030352	Tspan9	539.444	-0.599368	0.184047	-3.25661	0.00112753
	ENSMUSG00000078676	Casc3	522.994	-0.608273	0.1914	-3.17801	0.00148288
	ENSMUSG00000021846	Peli2	214.851	-0.612227	0.189638	-3.22839	0.00124489
	ENSMUSG00000024807	Syvn1	484.845	-0.612689	0.213261	-2.87296	0.00406652
	ENSMUSG00000020211	Sf3a2	511.195	-0.626849	0.189301	-3.31139	0.00092833
	ENSMUSG00000015143	Actn1	1395.15	-0.627612	0.186397	-3.36708	0.000759692
	ENSMUSG00000026927	Sdccag3	459.881	-0.636197	0.221477	-2.87252	0.00407211
	ENSMUSG00000029071	Dvl1	586.114	-0.637124	0.22665	-2.81105	0.00493806
	ENSMUSG00000053062	Jam2	552.512	-0.642304	0.220666	-2.91076	0.00360556
	ENSMUSG00000020694	Tlk2	271.105	-0.644887	0.223815	-2.88134	0.00395985
	ENSMUSG00000022139	Mbnl2	711.638	-0.650034	0.230862	-2.81569	0.0048673
	ENSMUSG00000058301	Upf1	701.522	-0.651125	0.194792	-3.34267	0.00082977
	ENSMUSG00000039844	Rapgef1	736.048	-0.653079	0.216878	-3.01128	0.00260153
	ENSMUSG00000031523	Dlc1	641.009	-0.657088	0.219478	-2.99386	0.00275471
	ENSMUSG00000022557	Bop1	234.275	-0.672613	0.224431	-2.99697	0.00272677
	ENSMUSG00000025372	Baiap2	370.744	-0.677363	0.220113	-3.07735	0.00208851
	ENSMUSG00000020580	Rock2	557.7	-0.679193	0.225741	-3.00873	0.00262343
	ENSMUSG00000033174	Mgll	1847.3	-0.679254	0.187199	-3.62852	0.000285054
	ENSMUSG00000018040	Rrp7a	687.754	-0.679584	0.222858	-3.0494	0.00229296
	ENSMUSG00000059316	Slc27a4	344.295	-0.682361	0.202713	-3.36614	0.00076229
	ENSMUSG00000020802	Ube2o	287.995	-0.684685	0.196132	-3.49094	0.000481331
	ENSMUSG00000024539	Ptpn2	242.575	-0.688406	0.242174	-2.84262	0.00447449
	ENSMUSG00000060260	Pwwp2b	166.164	-0.689722	0.236515	-2.91619	0.00354335
	ENSMUSG00000030533	Unc45a	555.85	-0.691973	0.173053	-3.99862	6.37141e-05
	ENSMUSG00000060572	Mfap2	706.773	-0.695834	0.239278	-2.90805	0.00363687
	ENSMUSG00000001415	Smg5	517.298	-0.696426	0.201471	-3.4567	0.000546831
	ENSMUSG00000021288	Klc1	1408.75	-0.701875	0.205442	-3.41642	0.000634508
	ENSMUSG00000066036	Ubr4	1024.92	-0.704124	0.185659	-3.79258	0.000149092
	ENSMUSG00000026203	Dnajb2	964.511	-0.705636	0.209192	-3.37315	0.000743141
	ENSMUSG00000017929	B4galt5	255.87	-0.706449	0.224376	-3.1485	0.00164108
	ENSMUSG00000027405	Nop56	364.127	-0.713847	0.249537	-2.86068	0.00422728
	ENSMUSG00000015291	Gdi1	1430.57	-0.714218	0.243775	-2.92982	0.0033916
	ENSMUSG00000038279	Nop2	168.624	-0.725945	0.246047	-2.95044	0.00317326
	ENSMUSG00000027091	Zc3h15	550.221	-0.737019	0.254313	-2.89808	0.00375457
	ENSMUSG00000031600	Vps37a	302.804	-0.73747	0.25146	-2.93275	0.00335973
	ENSMUSG00000035969	Rusc2	602.425	-0.737905	0.196035	-3.76416	0.000167112
	ENSMUSG00000034981	Parm1	321.654	-0.742271	0.210493	-3.52635	0.000421331
	ENSMUSG00000020823	Sec14l1	1074.36	-0.752436	0.21988	-3.42203	0.000621556
	ENSMUSG00000028467	Gba2	252.135	-0.753613	0.253892	-2.96825	0.00299503
	ENSMUSG00000092417	Gpank1	146.305	-0.76117	0.26168	-2.90878	0.00362843
	ENSMUSG00000035725	Prkx	221.382	-0.763861	0.271259	-2.81598	0.00486283
	ENSMUSG00000006215	Zbtb17	233.572	-0.764136	0.224932	-3.39719	0.000680817
	ENSMUSG00000048807	Slc35e4	256.012	-0.766392	0.240828	-3.18232	0.001461
	ENSMUSG00000032187	Smarca4	1519.75	-0.766882	0.270844	-2.83145	0.00463377
	ENSMUSG00000004931	Apba3	448.603	-0.767077	0.270716	-2.83351	0.00460396
	ENSMUSG00000060860	Ube2s	481.877	-0.783358	0.273572	-2.86344	0.00419064
	ENSMUSG00000072235	Tuba1a	2861.98	-0.788078	0.280206	-2.81249	0.00491591
	ENSMUSG00000000184	Ccnd2	1062.5	-0.790239	0.256168	-3.08485	0.00203656
	ENSMUSG00000023495	Pcbp4	1188.12	-0.791125	0.260659	-3.0351	0.00240454
	ENSMUSG00000044813	Shb	153.487	-0.810892	0.280761	-2.8882	0.00387459
	ENSMUSG00000053907	Mat2a	1259.46	-0.814506	0.25816	-3.15504	0.00160476
	ENSMUSG00000035828	Pim3	535.845	-0.815086	0.285649	-2.85346	0.00432466
	ENSMUSG00000036111	Lmo1	148.383	-0.821668	0.273301	-3.00645	0.00264315
	ENSMUSG00000053310	Nrgn	263.263	-0.822141	0.281095	-2.92478	0.003447
	ENSMUSG00000030499	Kctd15	219.795	-0.826451	0.268696	-3.07578	0.0020995
	ENSMUSG00000079179	Rab10os	176.906	-0.833534	0.270705	-3.07913	0.00207608
	ENSMUSG00000001419	Mef2d	556.878	-0.849582	0.282663	-3.00563	0.00265028
	ENSMUSG00000037326	Capn15	222.631	-0.854908	0.267439	-3.19665	0.00139034
	ENSMUSG00000024777	Ppp2r5b	482.317	-0.856782	0.237902	-3.6014	0.000316506
	ENSMUSG00000034684	Sema3f	763.3	-0.862402	0.210418	-4.09851	4.15821e-05
	ENSMUSG00000006456	Rbm14	271.13	-0.862466	0.241977	-3.56425	0.0003649
	ENSMUSG00000001248	Gramd1a	673.861	-0.865716	0.248189	-3.48814	0.000486399
	ENSMUSG00000050105	Grrp1	473.96	-0.870036	0.304749	-2.85493	0.00430466
	ENSMUSG00000015396	Cd83	258.48	-0.870579	0.296538	-2.93581	0.00332679
	ENSMUSG00000003269	Cyth2	839.571	-0.870906	0.26268	-3.31546	0.000914918
	ENSMUSG00000020205	Phlda1	319.81	-0.873724	0.302151	-2.89168	0.00383189
	ENSMUSG00000020866	Cacna1g	1081.7	-0.874049	0.235748	-3.70756	0.000209264
	ENSMUSG00000042608	Stk40	424.474	-0.8777	0.3123	-2.81044	0.00494744
	ENSMUSG00000042485	Mustn1	762.768	-0.878906	0.282903	-3.10674	0.00189163
	ENSMUSG00000024966	Stip1	1281.01	-0.884816	0.297413	-2.97504	0.00292946
	ENSMUSG00000027611	Procr	164.885	-0.8887	0.294849	-3.01409	0.00257753
	ENSMUSG00000065126	Snord104	158.954	-0.89009	0.314046	-2.83427	0.00459311
	ENSMUSG00000053801	Grwd1	102.125	-0.894205	0.274085	-3.2625	0.00110433
	ENSMUSG00000038145	Snrk	1143.11	-0.899088	0.279694	-3.21455	0.00130651
	ENSMUSG00000021772	Nkiras1	252.656	-0.909494	0.282689	-3.2173	0.00129405
	ENSMUSG00000026628	Atf3	231.415	-0.913058	0.320549	-2.84842	0.0043937
	ENSMUSG00000037003	Tns2	1735.07	-0.916665	0.324152	-2.82789	0.00468564
	ENSMUSG00000061979	Rcc1l	171.726	-0.917492	0.242547	-3.78274	0.000155108
	ENSMUSG00000052684	Jun	988.83	-0.921516	0.310075	-2.97191	0.00295951
	ENSMUSG00000028978	Nos3	705.074	-0.92271	0.311859	-2.95874	0.00308899
	ENSMUSG00000028035	Dnajb4	454.15	-0.93195	0.291458	-3.19755	0.00138603
	ENSMUSG00000024222	Fkbp5	343.291	-0.935345	0.324426	-2.88307	0.00393814
	ENSMUSG00000048776	Pthlh	88.8652	-0.94159	0.333796	-2.82086	0.00478953
	ENSMUSG00000038762	Abcf1	760.948	-0.941969	0.304335	-3.09518	0.00196696
	ENSMUSG00000021360	Gcnt2	217.341	-0.948496	0.304018	-3.11987	0.00180932
	ENSMUSG00000023944	Hsp90ab1	10857.7	-0.963494	0.310269	-3.10535	0.00190054
	ENSMUSG00000074794	Arrdc3	324.355	-0.965395	0.247487	-3.90079	9.58793e-05
	ENSMUSG00000057130	Txnl4a	280.9	-0.975692	0.340606	-2.86458	0.00417563
	ENSMUSG00000054364	Rhob	2456.76	-0.976074	0.329804	-2.95956	0.00308081
	ENSMUSG00000030357	Fkbp4	1162.24	-0.977077	0.316867	-3.08355	0.00204546
	ENSMUSG00000001128	Cfp	575.643	-0.979319	0.333099	-2.94002	0.00328188
	ENSMUSG00000035621	Midn	678.028	-0.980334	0.321612	-3.04819	0.00230221
	ENSMUSG00000069763	Tmem100	291	-0.986581	0.332634	-2.96596	0.00301738
	ENSMUSG00000063273	Naa15	1247.81	-0.990839	0.327565	-3.02486	0.00248749
	ENSMUSG00000039231	Suv39h1	122.403	-0.991675	0.30685	-3.23179	0.00123016
	ENSMUSG00000029860	Zyx	912.303	-0.991878	0.309113	-3.20878	0.00133298
	ENSMUSG00000048096	Lmod1	329.965	-0.995918	0.345392	-2.88344	0.00393361
	ENSMUSG00000001493	Meox1	97.4425	-1.02411	0.357177	-2.86724	0.00414063
	ENSMUSG00000032085	Tagln	1365.93	-1.03853	0.357281	-2.90676	0.00365195
	ENSMUSG00000045534	Kcna5	59.8557	-1.03999	0.360005	-2.88883	0.00386683
	ENSMUSG00000021025	Nfkbia	1389.79	-1.05363	0.367884	-2.86403	0.00418282
	ENSMUSG00000058672	Tubb2a	864.329	-1.05827	0.359374	-2.94477	0.00323197
	ENSMUSG00000025408	Ddit3	541.466	-1.06235	0.271392	-3.91444	9.06129e-05
	ENSMUSG00000063889	Crem	266.487	-1.06556	0.295528	-3.60561	0.000311426
	ENSMUSG00000028889	Yrdc	202.877	-1.07066	0.265737	-4.02901	5.60124e-05
	ENSMUSG00000021493	Pdlim7	1252.56	-1.0721	0.249426	-4.29828	1.72132e-05
	ENSMUSG00000037465	Klf10	309.703	-1.07307	0.373234	-2.87505	0.00403964
	ENSMUSG00000038059	Smim3	240.824	-1.08031	0.318716	-3.38956	0.000700042
	ENSMUSG00000048967	Yjefn3	109.074	-1.09036	0.288511	-3.77926	0.000157294
	ENSMUSG00000027859	Ngf	116.855	-1.0932	0.317329	-3.445	0.000571052
	ENSMUSG00000028261	Ndufaf4	152.413	-1.10561	0.27699	-3.99153	6.56475e-05
	ENSMUSG00000037095	Lrg1	980.033	-1.10971	0.295802	-3.75151	0.000175771
	ENSMUSG00000001473	Tubb6	437.408	-1.11843	0.372072	-3.00594	0.00264757
	ENSMUSG00000015656	Hspa8	7185.49	-1.12453	0.309639	-3.63174	0.000281518
	ENSMUSG00000004951	Hspb1	1715.41	-1.12678	0.391244	-2.87998	0.00397695
	ENSMUSG00000040435	Ppp1r15a	373.927	-1.12968	0.338074	-3.34151	0.000833233
	ENSMUSG00000034664	Itga2b	185.806	-1.13323	0.363071	-3.12124	0.00180089
	ENSMUSG00000025981	Coq10b	208.969	-1.13774	0.349368	-3.25655	0.00112775
	ENSMUSG00000070544	Top1	1064.76	-1.14757	0.379105	-3.02705	0.0024695
	ENSMUSG00000022096	Hr	301.055	-1.15106	0.251758	-4.57208	4.82914e-06
	ENSMUSG00000021319	Sfrp4	1341.76	-1.15405	0.370709	-3.11309	0.00185142
	ENSMUSG00000034936	Arl4d	344.616	-1.15456	0.312254	-3.69751	0.000217721
	ENSMUSG00000035184	Fam124a	74.1417	-1.15595	0.35083	-3.2949	0.000984557
	ENSMUSG00000024856	Cdk2ap2	599.946	-1.15693	0.389607	-2.96947	0.00298314
	ENSMUSG00000021453	Gadd45g	754.85	-1.16425	0.376994	-3.08824	0.00201345
	ENSMUSG00000027236	Eif3j1	513.127	-1.16651	0.414722	-2.81276	0.00491183
	ENSMUSG00000038530	Rgs4	213.956	-1.16703	0.367907	-3.17208	0.00151354
	ENSMUSG00000005483	Dnajb1	468.472	-1.18959	0.377066	-3.15486	0.00160574
	ENSMUSG00000052727	Map1b	4968.78	-1.19146	0.337258	-3.53279	0.000411206
	ENSMUSG00000067924	Rtl8b	431.323	-1.22197	0.378327	-3.22994	0.00123817
	ENSMUSG00000023067	Cdkn1a	555.23	-1.22202	0.37986	-3.21703	0.00129523
	ENSMUSG00000032501	Trib1	245.599	-1.22413	0.393211	-3.11315	0.00185102
	ENSMUSG00000090958	Lrrc32	493.863	-1.2298	0.335818	-3.6621	0.000250151
	ENSMUSG00000052305	Hbb-bs	9276.12	-1.23465	0.431039	-2.86437	0.00417844
	ENSMUSG00000019907	Ppp1r12a	571.599	-1.2423	0.417974	-2.9722	0.00295672
	ENSMUSG00000067925	Rtl8a	397.653	-1.25947	0.379631	-3.31761	0.000907924
	ENSMUSG00000022893	Adamts1	667.392	-1.2633	0.376223	-3.35785	0.000785509
	ENSMUSG00000025402	Nab2	631.074	-1.26822	0.438184	-2.89427	0.0038004
	ENSMUSG00000028410	Dnaja1	1590.33	-1.28752	0.321231	-4.00808	6.12151e-05
	ENSMUSG00000001349	Cnn1	271.267	-1.2915	0.311113	-4.15121	3.30716e-05
	ENSMUSG00000020108	Ddit4	1015.64	-1.31038	0.323944	-4.04508	5.2306e-05
	ENSMUSG00000014773	Dll1	185.087	-1.31158	0.398691	-3.2897	0.00100293
	ENSMUSG00000091345	Col6a5	271.008	-1.32968	0.370968	-3.58434	0.000337925
	ENSMUSG00000063458	Lrmda	35.3818	-1.34122	0.413061	-3.24703	0.00116618
	ENSMUSG00000032515	Csrnp1	180.543	-1.34547	0.459816	-2.9261	0.00343242
	ENSMUSG00000073940	Hbb-bt	1881	-1.35166	0.439428	-3.07595	0.00209835
	ENSMUSG00000037126	Psd	302.115	-1.36302	0.346787	-3.93043	8.47957e-05
	ENSMUSG00000027377	Mall	151.703	-1.36305	0.309713	-4.40099	1.0776e-05
	ENSMUSG00000024042	Sik1	345.919	-1.37164	0.446993	-3.06859	0.00215074
	ENSMUSG00000030669	Calca	45.3318	-1.37356	0.465107	-2.9532	0.00314494
	ENSMUSG00000087249	Gm16062	22.9021	-1.38072	0.47641	-2.89818	0.00375337
	ENSMUSG00000033863	Klf9	1477.21	-1.38337	0.366144	-3.77821	0.000157961
	ENSMUSG00000031765	Mt1	1910.94	-1.39049	0.340602	-4.08244	4.4566e-05
	ENSMUSG00000044786	Zfp36	813.158	-1.40495	0.377548	-3.72124	0.00019825
	ENSMUSG00000028031	Dkk2	107.729	-1.40961	0.49941	-2.82255	0.00476427
	ENSMUSG00000039084	Chad	1962.92	-1.41297	0.375366	-3.76423	0.000167062
	ENSMUSG00000066687	Zbtb16	94.1115	-1.41865	0.372378	-3.8097	0.000139136
	ENSMUSG00000025270	Alas2	323.06	-1.42341	0.481859	-2.954	0.00313682
	ENSMUSG00000008384	Sertad1	338.42	-1.42749	0.407718	-3.50117	0.000463224
	ENSMUSG00000044006	Cilp2	733.927	-1.42892	0.36063	-3.96229	7.42336e-05
	ENSMUSG00000031431	Tsc22d3	2328.99	-1.43142	0.410026	-3.49106	0.000481114
	ENSMUSG00000082902	Ccl19-ps1	69.3551	-1.44169	0.476914	-3.02296	0.00250319
	ENSMUSG00000056313	Tcim	355.315	-1.44475	0.334621	-4.31757	1.57756e-05
	ENSMUSG00000090698	Apold1	282.654	-1.44755	0.466566	-3.10256	0.00191853
	ENSMUSG00000037872	Ackr1	369.253	-1.46508	0.384504	-3.81031	0.00013879
	ENSMUSG00000042622	Maff	160.826	-1.47107	0.451785	-3.25613	0.00112943
	ENSMUSG00000028832	Stmn1	1350.76	-1.48224	0.480944	-3.08193	0.00205662
	ENSMUSG00000037887	Dusp8	269.287	-1.48348	0.296212	-5.00817	5.49489e-07
	ENSMUSG00000021270	Hsp90aa1	3383.11	-1.49696	0.456749	-3.27743	0.00104756
	ENSMUSG00000020893	Per1	528.207	-1.50028	0.427383	-3.51037	0.000447479
	ENSMUSG00000035640	Cbarp	199.099	-1.51021	0.299298	-5.04582	4.51569e-07
	ENSMUSG00000056749	Nfil3	264.565	-1.52759	0.282825	-5.40119	6.61992e-08
	ENSMUSG00000090877	Hspa1b	381.982	-1.54738	0.456324	-3.39097	0.000696454
	ENSMUSG00000028862	Map3k6	169.733	-1.55661	0.358607	-4.34071	1.42023e-05
	ENSMUSG00000069919	Hba-a1	8236.34	-1.56781	0.453566	-3.45664	0.000546962
	ENSMUSG00000003032	Klf4	1034.14	-1.58208	0.364964	-4.3349	1.45824e-05
	ENSMUSG00000029135	Fosl2	768.233	-1.58697	0.409455	-3.87582	0.000106268
	ENSMUSG00000031840	Rab3a	530.629	-1.59592	0.557494	-2.86267	0.00420087
	ENSMUSG00000029657	Hsph1	759.945	-1.60104	0.385166	-4.15675	3.22807e-05
	ENSMUSG00000004267	Eno2	579.102	-1.60138	0.49151	-3.25808	0.00112169
	ENSMUSG00000002289	Angptl4	477.741	-1.60936	0.40354	-3.9881	6.66052e-05
	ENSMUSG00000046733	Gprc5a	48.0943	-1.62882	0.474523	-3.43253	0.000597972
	ENSMUSG00000055148	Klf2	2751.53	-1.63541	0.426892	-3.83097	0.00012764
	ENSMUSG00000050370	Ch25h	123.851	-1.64201	0.458554	-3.58085	0.000342473
	ENSMUSG00000069917	Hba-a2	3486.47	-1.64741	0.436304	-3.77583	0.000159475
	ENSMUSG00000083899	Gm12346	38.7141	-1.65679	0.580097	-2.85606	0.00428928
	ENSMUSG00000032487	Ptgs2	168.896	-1.67929	0.46886	-3.58163	0.000341453
	ENSMUSG00000038811	Gngt2	844.308	-1.69563	0.603766	-2.80843	0.00497845
	ENSMUSG00000027398	Il1b	153.813	-1.69741	0.441805	-3.842	0.000122034
	ENSMUSG00000007682	Dio2	534.819	-1.7121	0.452573	-3.78304	0.000154927
	ENSMUSG00000091971	Hspa1a	408.404	-1.71814	0.445249	-3.85884	0.000113926
	ENSMUSG00000031762	Mt2	500.711	-1.72172	0.335869	-5.12618	2.95685e-07
	ENSMUSG00000056501	Cebpb	600.736	-1.73673	0.481347	-3.60807	0.000308488
	ENSMUSG00000021250	Fos	646.48	-1.76683	0.475054	-3.71923	0.000199832
	ENSMUSG00000020423	Btg2	663.959	-1.79352	0.38729	-4.63095	3.64e-06
	ENSMUSG00000026228	Htr2b	17.7788	-1.80443	0.539903	-3.34213	0.00083137
	ENSMUSG00000072844	G530011O06Rik	60.981	-1.82936	0.371479	-4.92454	8.45603e-07
	ENSMUSG00000049892	Rasd1	85.7761	-1.83617	0.518846	-3.53896	0.000401708
	ENSMUSG00000056895	Hist3h2ba	41.1389	-1.84658	0.633573	-2.91455	0.00356199
	ENSMUSG00000024190	Dusp1	813.946	-1.84841	0.463771	-3.98561	6.73069e-05
	ENSMUSG00000023905	Tnfrsf12a	304.016	-1.91795	0.465303	-4.12194	3.75688e-05
	ENSMUSG00000060981	Hist1h4h	199.608	-1.92367	0.628673	-3.05989	0.00221415
	ENSMUSG00000071637	Cebpd	944.944	-1.95693	0.414151	-4.72517	2.29928e-06
	ENSMUSG00000026826	Nr4a2	287.399	-1.9734	0.43339	-4.5534	5.2785e-06
	ENSMUSG00000024784	Gpha2	52.8689	-2.00485	0.551987	-3.63207	0.000281161
	ENSMUSG00000094114		52.135	-2.10384	0.635968	-3.30809	0.000939332
	ENSMUSG00000053560	Ier2	782.5	-2.12505	0.47608	-4.46364	8.05784e-06
	ENSMUSG00000028195	Cyr61	1492.98	-2.18744	0.534184	-4.09491	4.22336e-05
	ENSMUSG00000054206	Gzmm	105.697	-2.21412	0.774808	-2.85764	0.00426806
	ENSMUSG00000052837	Junb	1414.17	-2.2445	0.499346	-4.49488	6.96077e-06
	ENSMUSG00000059430	Actg2	129.183	-2.2855	0.387094	-5.90425	3.54259e-09
	ENSMUSG00000026819	Slc25a25	562.748	-2.38393	0.402144	-5.92806	3.0653e-09
	ENSMUSG00000110588	Gm45774	58.7104	-2.4066	0.562216	-4.28056	1.86423e-05
	ENSMUSG00000028341	Nr4a3	152.135	-2.50416	0.449087	-5.57611	2.4596e-08
	ENSMUSG00000092837	Rpph1	32.267	-2.53593	0.789474	-3.21217	0.00131736
	ENSMUSG00000088185	Scarna2	25.0596	-2.70486	0.812502	-3.32905	0.000871413
	ENSMUSG00000097971	Gm26917	6813.82	-2.81052	0.972022	-2.89142	0.00383506
	ENSMUSG00000066677	Pydc3	19.7845	-2.84407	0.672728	-4.22767	2.36126e-05
	ENSMUSG00000088088	Rmrp	31.9731	-2.89679	1.0011	-2.8936	0.00380856
	ENSMUSG00000038418	Egr1	1689.47	-3.00526	0.583891	-5.14695	2.64762e-07
	ENSMUSG00000110221	Gm36210	13.0877	-3.00601	0.979027	-3.07041	0.00213768
	ENSMUSG00000085609	1700016P03Rik	24.5582	-3.05488	0.954159	-3.20165	0.00136643
	ENSMUSG00000035202	Lars2	12939.3	-3.05585	1.08171	-2.82502	0.00472782
	ENSMUSG00000025739	Gng13	50.8877	-3.0686	0.945379	-3.24589	0.00117082
	ENSMUSG00000023034	Nr4a1	1342.17	-3.16275	0.518873	-6.09542	1.0915e-09
	ENSMUSG00000042451	Mybph	17.9488	-3.37077	1.18222	-2.85122	0.00435524
	ENSMUSG00000030433	Sbk2	17.8536	-3.76834	1.17559	-3.20549	0.00134833
	ENSMUSG00000064360	mt-Nd3	140.527	-5.09445	0.448324	-11.3633	6.36745e-30
	ENSMUSG00000096768	Gm47283	399.439	-6.02531	0.486787	-12.3777	3.4503e-35

## Sheet: Deconvolution - 1m (human)
Supp. Fig 1a - 1m	T4	T8	MF	BB	GN	B1ab	Treg	Tgd	NK	NKT	DC	Correlation	RMSE
Young Sham 1m	0.0152728	0	0.258739	0.150981	0.0613298	0.207862	0.00670676	0	0.0672902	0.0907012	0.141117	0.934696	0.547827
Young TBI 1m	0.0510685	0.0137745	0.153801	0.137148	0.14377	0.191725	0	0	0.000970761	0.110996	0.196746	0.949595	0.60337
Aged Sham 1m	0	0	0.305743	0.1268	0.00293224	0.176278	0	0	0.0543215	0.071758	0.262167	0.916277	0.562921
Aged TBI 1m	0	0	0.425274	0.0677982	0	0.103166	0	0	0.0921836	0.0862047	0.225374	0.924331	0.465719

## Sheet: Sheet1
Supp. Fig 1b - 1m	B cells naive	B cells memory	Plasma cells	T cells CD8	T cells CD4 naive	T cells CD4 memory activated	T cells follicular helper	T cells regulatory (Tregs)	NK cells resting	NK cells activated	Monocytes	Macrophages M0	Macrophages M1	Macrophages M2	Dendritic cells resting	Mast cells resting	Mast cells activated	Eosinophils	Correlation	RMSE
Young Sham 1m	0.0243511	0.171916	0.199275	0.022505	0	0.011208	0.0168854	0.00832296	0.00534031	0	0	0.058451	0	0.333846	0.0253127	0.086798	0.00940828	0.0263797	0.876452	0.62336
Young TBI 1m	0	0.184157	0.209001	0.0236544	0	0	0.0186565	0.0113438	0.0137048	0	0	0.0988917	0	0.306132	0.0282046	0.083344	0.0229091	0	0.870174	0.623621
Aged Sham 1m	0.0773446	0.177049	0.151116	0.0386144	0.00567315	0	0.00673163	0	0.0155695	0	0.0035167	0.0313743	0.00123005	0.329366	0.0243601	0.127139	0	0.0109148	0.797629	0.682312
Aged TBI 1m	0.0308632	0.185835	0.161906	0.0557921	0.00238687	0	0.00886429	0	0.00215655	0	0.0902869	0.000161921	0	0.273702	0.0368953	0.15115	0	0	0.747746	0.72536
